# Supplementary material for: Exploring the Impact of Coconut Peat and Vermiculite on the Rhizosphere Microbiome of Pre-Basic Seed Potatoes under Soilless Cultivation Conditions
Source: Microorganisms. 2024 Mar 14;12(3):584. doi: 10.3390/microorganisms12030584 (PMC10974569; doi:10.3390/microorganisms12030584)
Supplement: Supplementary file 1 [file microorganisms-12-00584-s001.zip]

Archive with 14 entries (12 files):
- Supplementary Files/Supplementary Data1/
- Supplementary Files/Supplementary Data2/
- Supplementary Files/Supplementary Data1/Supplementary Figures.docx
- Supplementary Files/Supplementary Data1/Supplementary Table S1.xlsx
- Supplementary Files/Supplementary Data1/Supplementary Table S2.xlsx
- Supplementary Files/Supplementary Data1/Supplementary Table S3.xlsx
- Supplementary Files/Supplementary Data1/Supplementary Table S4.xlsx
- Supplementary Files/Supplementary Data1/Supplementary Table S5.xlsx
- Supplementary Files/Supplementary Data1/Supplementary Table S6.xlsx
- Supplementary Files/Supplementary Data2/1. Bacteria abundance and taxonomic data.xlsx
- Supplementary Files/Supplementary Data2/2. Fungi abundance and taxonomic data.xlsx
- Supplementary Files/Supplementary Data2/3. Total environmental factors.xlsx
- Supplementary Files/Supplementary Data2/4. Ternary plot.xlsx
- Supplementary Files/Supplementary Data2/5. Co-occurrence network.xlsx
