# Supplementary material for: Exploring the Impact of Coconut Peat and Vermiculite on the Rhizosphere Microbiome of Pre-Basic Seed Potatoes under Soilless Cultivation Conditions
Source: Microorganisms. 2024 Mar 14;12(3):584. doi: 10.3390/microorganisms12030584 (PMC10974569; doi:10.3390/microorganisms12030584)
Supplement: Supplementary file 1 [file microorganisms-12-00584-s001.zip › Supplementary Files/Supplementary Data1/Supplementary Table S1.xlsx]

## Sheet: Overview
Supplementary Table S1: α-diversity indices of microbial communities in different treatments.
Table S1a: α-diversity of bacterial communities in different treatments.
Table S1b: α-diversity of fungal communities in different treatments.
Data are presented as mean ± standard error (SE, n=3). The significance of differences among multiple groups was performed by applying one-way ANOVA test. Different lowercase letters indicate statistically significant differences at P<0.05. OTU number refers to all types of ASVs included in the three parallel groups. Coverage was above 99.99% in all cases.

## Sheet: S1a
Table S1a: Alpha Diversity of Bacterial Communities in Different Treatments
alpha_index_stat	CP1	CP2	CP3	V1	V2	V3	CV3
OTU	3839	1728	1957	3848	1221	853	1312
Shannon	9.0127±0.0561 b	8.3626±0.0097 d	8.6735±0.0142 c	9.6768±0.0238 a	7.0037±0.0203 g	7.1475±0.0456 f	8.148±0.0079 e
Simpson	0.9955±0.0003 b	0.9945±0.0001 b	0.9954±0.0001 b	0.998±0 a	0.9827±0.0002 d	0.983±0.0011 d	0.9926±0.0001 c
ACE	1529.1673±45.3734 b	855.8448±17.8239 d	1015.212±11.8191 c	1633.1026±22.8733 a	570.5166±21.8555 f	479.3413±20.6484 g	750.9213±12.218 e
Chao1	1528.0665±45.5186 b	853.5683±17.6338 d	1011.3646±12.1928 c	1627.731±22.8583 a	569.2581±21.7059 f	477.1322±20.4323 g	748.7761±11.5915 e
PD_whole_tree	153.961±4.9942 a	82.3014±2.0613 c	89.1553±1.2741 c	134.8919±0.523 b	56.117±2.674 d	41.9445±3.706 e	62.6606±1.9375 d

## Sheet: S1b
Table S1b: Alpha Diversity of Fungal Communities in Different Treatments
alpha_index_stat	CP1	CP2	CP3	V1	V2	V3	CV3
OTU	1086	808	784	1156	1208	1180	1068
Shannon	4.442±0.0494 c	3.0212±0.0851 d	2.7939±0.1162 d	7.3169±0.2826 a	7.3789±0.0735 a	4.0232±0.515 c	5.5336±0.1074 b
Simpson	0.8344±0.0051 b	0.6706±0.0113 c	0.6879±0.0113 c	0.9799±0.0059 a	0.9824±0.001 a	0.8122±0.0315 b	0.9407±0.0047 a
ACE	467.473±2.3635 a	319.9386±14.1604 a	324.8313±26.4429 a	447.3203±28.0828 a	468.2702±34.9872 a	450.7802±114.8185 a	430.7522±8.5986 a
Chao1	467.3972±2.4233 a	320.3306±14.6722 a	323.5625±26.2129 a	446.369±28.219 a	467.5556±35.311 a	450.2583±114.653 a	430.202±8.8831 a
PD_whole_tree	92.663±3.7966 a	83.2044±3.1617 a	85.0129±4.421 a	94.478±3.3394 a	96.6942±5.516 a	108.4272±29.281 a	109.7901±4.1678 a
