# Supplementary material for: Exploring the Impact of Coconut Peat and Vermiculite on the Rhizosphere Microbiome of Pre-Basic Seed Potatoes under Soilless Cultivation Conditions
Source: Microorganisms. 2024 Mar 14;12(3):584. doi: 10.3390/microorganisms12030584 (PMC10974569; doi:10.3390/microorganisms12030584)
Supplement: Supplementary file 1 [file microorganisms-12-00584-s001.zip › Supplementary Files/Supplementary Data1/Supplementary Table S2.xlsx]

## Sheet: Overview
Supplementary Table S2: Detailed description of bacterial and fungal community compositions at the genus level, including the distribution of the top fifteen bacterial and fungal genera in relative abundance across different groups and the composition of microbial taxa in each group.
Table S2a: Proportions of each bacterial genus distributed in different treatment groups. For example, the number in cell "B3" indicates that "3.77% of total Massilia distributed in CP1".
Table S2b: Relative abundances of these fifteen bacterial genera in each group. For example, the number in cell "B3" indicates that "1.56% of the bacterial genus in CP1 are Massilia".
Table S2c: Proportions of each fungal genus distributed in different treatment groups. For example, the number in cell "B3" indicates that "1.19% of total Coniochaeta distributed in CP1".
Table S2d: Relative abundances of these fifteen fungal genera in each group. For example, the number in cell "B3" indicates that "1.34% of the fungal genus in CP1 are Coniochaeta."

## Sheet: S2a
Table S2a: Proportionate of the top 15 bacterial genus distributed in different treatment groups.
Genus	Massilia	Pseudomonas	Allorhizobium_Neorhizobium_Pararhizobium_Rhizobium	Mucilaginibacter	Flavobacterium	Sphingomonas	unclassified_Comamonadaceae	Burkholderia_Caballeronia_Paraburkholderia	Stenotrophomonas	Nocardioides	unclassified_Sphingomonadaceae	Asticcacaulis	Noviherbaspirillum	Dyella	Rhodanobacter
CP1	0.037719	0.0315447	0.236046	0.0822608	0.0422824	0.166495	0.0609154	0.0377899	0.0769482	0.581088	0.175815	0.0884397	0.0249256	0.00185717	0.00187667
CP2	0.254679	0.0515789	0.0474085	0.612976	0.00983815	0.289316	0.161521	0.151026	0.00820495	0.233893	0.202029	0.155667	0.20077	0	0
CP3	0.0310652	0.0804454	0.0745122	0.0451082	0.315998	0.172131	0.310499	0.132324	0.0184387	0.0417604	0.188784	0.57925	0.0112109	0.0184295	0.00199769
V1	0.00349303	0.00303458	0.0006478	0.00115469	0.00110705	0.0527112	0.0321458	0.0369357	0	0.00553216	0.0109209	0.000398342	0	0	0.0159437
V2	0.519776	0.654682	0.107945	0.00774843	0.00207445	0.0843473	0.221879	0.0637541	0.0017432	0.0430181	0.00118558	0.00065853	0.760807	0.000305414	0.00232375
V3	0.115059	0.137448	0.272445	0.0428714	0.487162	0.0350575	0.0641678	0.104051	0.874837	0.0522156	0.149855	0.0960935	0.00162679	0.411062	0.482419
CV3	0.0382086	0.0412668	0.260996	0.20788	0.141538	0.199942	0.148872	0.474119	0.0198278	0.0424926	0.271411	0.0794921	0.00065991	0.568346	0.49544
Total	1	1	1	1	1	1	1	1	1	1	1	1	1	1	1

## Sheet: S2b
Table S2b: Relative abundance of the top 15 bacterial genera in different treatment groups.
Genus	CP1	CP2	CP3	V1	V2	V3	CV3
Massilia	0.0155932	0.105285	0.0128424	0.00144403	0.214877	0.0475657	0.0157955
Pseudomonas	0.00968639	0.0158383	0.0247023	0.000931826	0.201032	0.0422059	0.0126717
Allorhizobium_Neorhizobium_Pararhizobium_Rhizobium	0.0417696	0.00838918	0.0131853	0.000114632	0.0191014	0.0482105	0.0461846
Mucilaginibacter	0.0143672	0.107059	0.00787836	0.000201673	0.0013533	0.00748769	0.0363073
Flavobacterium	0.00703834	0.00163766	0.0526011	0.00018428	0.000345314	0.081093	0.0235604
Sphingomonas	0.0271248	0.0471342	0.028043	0.0085875	0.0137415	0.00571143	0.0325737
unclassified_Comamonadaceae	0.00876724	0.0232469	0.0446886	0.00462659	0.0319339	0.00923534	0.0214263
Burkholderia_Caballeronia_Paraburkholderia	0.00463461	0.0185221	0.0162284	0.00452984	0.00781888	0.012761	0.0581465
Stenotrophomonas	0.00918146	0.000979016	0.0022001	0	0.000207999	0.104386	0.00236586
Nocardioides	0.0687057	0.0276547	0.00493761	0.000654103	0.00508631	0.00617378	0.00502417
unclassified_Sphingomonadaceae	0.0197094	0.0226481	0.0211634	0.00122426	0.000132908	0.0167992	0.0304261
Asticcacaulis	0.00875896	0.0154171	0.0573683	3.94513e-05	6.522e-05	0.00951698	0.0078728
Noviherbaspirillum	0.00245973	0.0198125	0.00110633	0	0.0750785	0.000160536	6.51217e-05
Dyella	0.000165195	0	0.00163931	0	2.71667e-05	0.0365641	0.0505545
Rhodanobacter	0.000164529	0	0.000175139	0.0013978	0.000203725	0.0422941	0.0434357
Total	0.238126	0.413624	0.28876	0.023936	0.571005	0.470165	0.38641

## Sheet: S2c
Table S2c: Proportionate of the top 15 fungal genus distributed in different treatment groups.
Genus	Coniochaeta	Rhodotorula	Aspergillus	Papiliotrema	Cladosporium	Alternaria	Plectosphaerella	Hannaella	Fusarium	Sampaiozyma	Filobasidium	Mortierella	unclassified_Basidiomycota	unclassified_Sporidiobolaceae	unclassified_Ascomycota
CP1	0.0119491	0.0200957	0.953259	0.00409522	0.0817193	0.0450476	0.00530396	0.00773051	0.115752	0.00084469	0.0708931	0.0307955	0.0431885	0.0357172	0.0680563
CP2	0.0830172	0.819777	0.00363347	0.00481175	0.0423137	0.0216194	0.00794421	0.00493095	0.025062	0.000451574	0.0348496	0.0350157	0.0502901	0.887713	0.0873023
CP3	0.765659	0.00256301	0.00299887	0.000706001	0.0150203	0.00897708	0.0106632	0.00247111	0.0105031	0.000405182	0.0293546	0.0151636	0.256559	0.00415934	0.0362252
V1	0.000420762	0.00361372	0.0138124	0.012096	0.376909	0.149651	0.0475823	0.0289002	0.325638	0.00187068	0.282139	0.408914	0.145408	0	0.294623
V2	0.0109778	0.105222	0.0133212	0.0103164	0.285006	0.171936	0.053625	0.0388702	0.23192	0.00363801	0.302307	0.3573	0.159817	0.0724106	0.330428
V3	0.00385577	0.00309003	0.00455403	0.8032	0.0861912	0.224125	0.308334	0.884089	0.0542997	0.38656	0.0631243	0.040738	0.0298156	0	0.0563082
CV3	0.124121	0.0456381	0.00842076	0.164775	0.11284	0.378643	0.566547	0.0330084	0.236825	0.60623	0.217333	0.112073	0.314922	0	0.127057
Total	1	1	1	1	1	1	1	1	1	1	1	1	1	1	1

## Sheet: S2d
Table S2d: Relative abundance of the top 15 fungal genera in different treatment groups.
Genus	CP1	CP2	CP3	V1	V2	V3	CV3
Coniochaeta	0.0133758	0.0929293	0.857077	0.000471	0.0122885	0.00431614	0.138941
Rhodotorula	0.0174899	0.713478	0.00223067	0.00314514	0.0915783	0.00268935	0.0397203
Aspergillus	0.69812	0.00266097	0.00219623	0.0101155	0.00975579	0.00333515	0.00616695
Papiliotrema	0.00196576	0.0023097	0.00033889	0.00580623	0.00495202	0.385547	0.0790943
Cladosporium	0.0299507	0.0155083	0.00550503	0.13814	0.104457	0.0315897	0.0413566
Alternaria	0.0152756	0.00733113	0.00304412	0.0507466	0.0583034	0.0760005	0.128398
Plectosphaerella	0.00112683	0.00168775	0.00226541	0.0101089	0.0113926	0.0655057	0.120363
Hannaella	0.00129538	0.000826265	0.000414076	0.00484271	0.00651337	0.148144	0.00553112
Fusarium	0.0192982	0.00417834	0.00175108	0.0542904	0.0386658	0.00905287	0.0394835
Sampaiozyma	0.000129183	6.90617e-05	6.19667e-05	0.000286093	0.00055638	0.0591187	0.0927139
Filobasidium	0.0092779	0.00456083	0.00384169	0.036924	0.0395634	0.00826119	0.0284427
Mortierella	0.00320282	0.00364173	0.00157705	0.0425281	0.0371601	0.00423686	0.0116559
unclassified_Basidiomycota	0.00403528	0.00469881	0.0239714	0.0135861	0.0149324	0.0027858	0.0294245
unclassified_Sporidiobolaceae	0.00259085	0.0643929	0.00030171	0	0.00525252	0	0
unclassified_Ascomycota	0.00484347	0.00621318	0.0025781	0.0209679	0.0235161	0.00400738	0.00904248
Total	0.821977	0.924487	0.907155	0.391959	0.458888	0.80459	0.770334
