# Supplementary material for: Exploring the Impact of Coconut Peat and Vermiculite on the Rhizosphere Microbiome of Pre-Basic Seed Potatoes under Soilless Cultivation Conditions
Source: Microorganisms. 2024 Mar 14;12(3):584. doi: 10.3390/microorganisms12030584 (PMC10974569; doi:10.3390/microorganisms12030584)
Supplement: Supplementary file 1 [file microorganisms-12-00584-s001.zip › Supplementary Files/Supplementary Data1/Supplementary Table S3.xlsx]

## Sheet: Overview
Supplementary Table S3: Linear discriminant analysis (LDA) results, displaying the significantly enriched biomarkers at various taxonomic levels (from phylum to genus) in each group.
Table S3a: Bacterial biomarkers with LDA score > 4.2.
Table S3b: Fungal biomarkers with LDA score > 4.0.

## Sheet: S3a
Table S3a: Bacterial biomarker enrichment in different treatment groups (LDA＞4.2)
Biomarker						Abundance	Group	LDA	P value	taxon groups
k__Bacteria	p__Actinobacteriota	c__Actinobacteria	o__Propionibacteriales	f__Nocardioidaceae	g__Nocardioides	4.83699	CP1	4.54307	0.00769691	1
k__Bacteria	p__Actinobacteriota	c__Actinobacteria	o__Propionibacteriales	f__Nocardioidaceae		4.84824	CP1	4.51567	0.00340049
k__Bacteria	p__Actinobacteriota	c__Actinobacteria	o__Propionibacteriales			4.84882	CP1	4.51529	0.00340049
k__Bacteria	p__Actinobacteriota	c__Actinobacteria	o__Pseudonocardiales	f__Pseudonocardiaceae	g__Saccharopolyspora	4.53728	CP1	4.22511	0.0186784	2
k__Bacteria	p__Actinobacteriota	c__Actinobacteria	o__Pseudonocardiales	f__Pseudonocardiaceae		4.56647	CP1	4.25704	0.0340053
k__Bacteria	p__Actinobacteriota	c__Actinobacteria	o__Pseudonocardiales			4.56647	CP1	4.26356	0.0340053
k__Bacteria	p__Actinobacteriota	c__Actinobacteria				5.26624	CP1	4.9364	0.00364904
k__Bacteria	p__Actinobacteriota					5.29353	CP1	4.93059	0.00370083
k__Bacteria	p__Bacteroidota	c__Bacteroidia	o__Chitinophagales	f__Chitinophagaceae		4.93675	CP2	4.55501	0.00340049	3
k__Bacteria	p__Bacteroidota	c__Bacteroidia	o__Chitinophagales			4.93995	CP2	4.53643	0.0032136
k__Bacteria	p__Bacteroidota	c__Bacteroidia	o__Sphingobacteriales	f__Sphingobacteriaceae	g__Mucilaginibacter	5.02962	CP2	4.67505	0.00370083	4
k__Bacteria	p__Bacteroidota	c__Bacteroidia	o__Sphingobacteriales	f__Sphingobacteriaceae		5.07747	CP2	4.69727	0.00364904
k__Bacteria	p__Bacteroidota	c__Bacteroidia	o__Sphingobacteriales			5.07781	CP2	4.67429	0.00402696
k__Bacteria	p__Bacteroidota	c__Bacteroidia				5.36655	CP2	4.962	0.00359795
k__Bacteria	p__Bacteroidota					5.36695	CP2	4.9732	0.00359795
k__Bacteria	p__Firmicutes	c__Bacilli				4.61234	CP2	4.21841	0.00364904	5
k__Bacteria	p__Patescibacteria	c__Saccharimonadia	o__Saccharimonadales			4.94074	CP2	4.55133	0.00370083	6
k__Bacteria	p__Patescibacteria	c__Saccharimonadia				4.94074	CP2	4.54603	0.00370083
k__Bacteria	p__Patescibacteria					4.94158	CP2	4.53797	0.00370083
k__Bacteria	p__Proteobacteria	c__Alphaproteobacteria	o__Sphingomonadales	f__Sphingomonadaceae	g__Sphingomonas	4.67334	CP2	4.24333	0.00402696	7
k__Bacteria	p__Proteobacteria	c__Alphaproteobacteria	o__Caulobacterales	f__Caulobacteraceae	g__Asticcacaulis	4.75867	CP3	4.40523	0.00372099	8
k__Bacteria	p__Proteobacteria	c__Alphaproteobacteria	o__Caulobacterales	f__Caulobacteraceae		4.90267	CP3	4.54206	0.0032136
k__Bacteria	p__Proteobacteria	c__Alphaproteobacteria	o__Caulobacterales			4.9054	CP3	4.55642	0.0032136
k__Bacteria	p__Proteobacteria	c__Gammaproteobacteria	o__Burkholderiales	f__Comamonadaceae	g__unclassified_Comamonadaceae	4.6502	CP3	4.29295	0.00364904	9
k__Bacteria	p__Proteobacteria	c__Gammaproteobacteria	o__Burkholderiales	f__Methylophilaceae		4.6261	CP3	4.3077	0.0031969	10
k__Bacteria	p__Verrucomicrobiota	c__Verrucomicrobiae	o__Opitutales	f__Opitutaceae		4.53674	CP3	4.20259	0.00389551	11
k__Bacteria	p__Verrucomicrobiota	c__Verrucomicrobiae				4.94007	CP3	4.60618	0.0032136
k__Bacteria	p__Verrucomicrobiota					4.94926	CP3	4.59153	0.0032136
k__Bacteria	p__Acidobacteriota	c__Acidobacteriae	o__Acidobacteriales	f__unclassified_Acidobacteriales	g__unclassified_Acidobacteriales	4.76589	V1	4.40161	0.0180079	12
k__Bacteria	p__Acidobacteriota	c__Acidobacteriae	o__Acidobacteriales	f__unclassified_Acidobacteriales		4.87573	V1	4.51497	0.0236829
k__Bacteria	p__Acidobacteriota	c__Acidobacteriae	o__Acidobacteriales			4.90369	V1	4.53567	0.0032136
k__Bacteria	p__Acidobacteriota	c__Acidobacteriae	o__Subgroup_2			4.68855	V1	4.31501	0.0104727	13
k__Bacteria	p__Acidobacteriota	c__Acidobacteriae				5.14801	V1	4.78583	0.0032136
k__Bacteria	p__Acidobacteriota	c__Vicinamibacteria				4.57398	V1	4.21399	0.0032136	14
k__Bacteria	p__Acidobacteriota					5.31221	V1	4.94373	0.00340049
k__Bacteria	p__Bacteroidota	c__Bacteroidia	o__Bacteroidales	f__Prevotellaceae	g__Prevotella	4.8039	V1	4.42006	0.0229289	15
k__Bacteria	p__Bacteroidota	c__Bacteroidia	o__Bacteroidales	f__Prevotellaceae		4.99391	V1	4.61795	0.0196507
k__Bacteria	p__Bacteroidota	c__Bacteroidia	o__Bacteroidales	f__Rikenellaceae	g__Rikenellaceae_RC9_gut_group	4.61492	V1	4.24363	0.00880424	16
k__Bacteria	p__Bacteroidota	c__Bacteroidia	o__Bacteroidales	f__Rikenellaceae		4.62659	V1	4.25992	0.00533668
k__Bacteria	p__Bacteroidota	c__Bacteroidia	o__Bacteroidales			5.26627	V1	4.91536	0.0104104
k__Bacteria	p__Firmicutes	c__Clostridia	o__Oscillospirales			4.59298	V1	4.24552	0.00514815	17
k__Bacteria	p__Firmicutes	c__Clostridia				4.97605	V1	4.59691	0.00496945
k__Bacteria	p__Firmicutes	c__Negativicutes				4.64072	V1	4.25004	0.00375334	18
k__Bacteria	p__Firmicutes					5.1924	V1	4.81186	0.00364904
k__Bacteria	p__Patescibacteria	c__Gracilibacteria	o__Absconditabacteriales_SR1	f__uncultured_rumen_bacterium		4.55721	V1	4.20348	0.00495211	19
k__Bacteria	p__Patescibacteria	c__Gracilibacteria				4.55796	V1	4.20361	0.0112459
k__Bacteria	p__Actinobacteriota	c__Actinobacteria	o__Micrococcales	f__Micrococcaceae		4.6462	V2	4.31036	0.00364912	20
k__Bacteria	p__Proteobacteria	c__Alphaproteobacteria	o__Sphingomonadales	f__Sphingomonadaceae	g__Blastomonas	4.61792	V2	4.27548	0.0213068	21
k__Bacteria	p__Proteobacteria	c__Gammaproteobacteria	o__Burkholderiales	f__Comamonadaceae		5.06758	V2	4.70491	0.00370083	22
k__Bacteria	p__Proteobacteria	c__Gammaproteobacteria	o__Burkholderiales	f__Oxalobacteraceae	g__Massilia	5.33219	V2	4.98589	0.00405536	23
k__Bacteria	p__Proteobacteria	c__Gammaproteobacteria	o__Burkholderiales	f__Oxalobacteraceae	g__Noviherbaspirillum	4.87552	V2	4.54121	0.00330369	24
k__Bacteria	p__Proteobacteria	c__Gammaproteobacteria	o__Burkholderiales	f__Oxalobacteraceae		5.5011	V2	5.15142	0.00354756
k__Bacteria	p__Proteobacteria	c__Gammaproteobacteria	o__Burkholderiales			5.67216	V2	5.29764	0.0054037
k__Bacteria	p__Proteobacteria	c__Gammaproteobacteria	o__Pseudomonadales	f__Moraxellaceae	g__Acinetobacter	4.68939	V2	4.35888	0.00391525	25
k__Bacteria	p__Proteobacteria	c__Gammaproteobacteria	o__Pseudomonadales	f__Moraxellaceae		4.78187	V2	4.43282	0.00476523
k__Bacteria	p__Proteobacteria	c__Gammaproteobacteria	o__Pseudomonadales	f__Pseudomonadaceae	g__Pseudomonas	5.30327	V2	4.96449	0.0032136	26
k__Bacteria	p__Proteobacteria	c__Gammaproteobacteria	o__Pseudomonadales	f__Pseudomonadaceae		5.30327	V2	4.9669	0.0032136
k__Bacteria	p__Proteobacteria	c__Gammaproteobacteria	o__Pseudomonadales			5.41809	V2	5.09868	0.00431995
k__Bacteria	p__Proteobacteria	c__Gammaproteobacteria				5.89073	V2	5.50352	0.0032136
k__Bacteria	p__Proteobacteria					5.94375	V2	5.54357	0.0032136
k__Bacteria	p__Actinobacteriota	c__Actinobacteria	o__Micrococcales	f__Microbacteriaceae		4.75457	V3	4.395	0.0032136	27
k__Bacteria	p__Actinobacteriota	c__Actinobacteria	o__Micrococcales			4.898	V3	4.52287	0.00340049
k__Bacteria	p__Bacteroidota	c__Bacteroidia	o__Flavobacteriales	f__Flavobacteriaceae	g__Flavobacterium	4.90898	V3	4.54329	0.00340049	28
k__Bacteria	p__Bacteroidota	c__Bacteroidia	o__Flavobacteriales	f__Flavobacteriaceae		4.90908	V3	4.54882	0.00340049
k__Bacteria	p__Bacteroidota	c__Bacteroidia	o__Flavobacteriales			5.02681	V3	4.66251	0.0032136
k__Bacteria	p__Proteobacteria	c__Alphaproteobacteria	o__Rhizobiales	f__Rhizobiaceae	g__Allorhizobium_Neorhizobium_Pararhizobium_Rhizobium	4.68314	V3	4.35878	0.003682	29
k__Bacteria	p__Proteobacteria	c__Gammaproteobacteria	o__Enterobacterales	f__Enterobacteriaceae		4.60908	V3	4.22155	0.00469899	30
k__Bacteria	p__Proteobacteria	c__Gammaproteobacteria	o__Enterobacterales	f__Pectobacteriaceae	g__Pectobacterium	4.56242	V3	4.20764	0.00293295	31
k__Bacteria	p__Proteobacteria	c__Gammaproteobacteria	o__Enterobacterales	f__Pectobacteriaceae		4.56317	V3	4.21052	0.00293295
k__Bacteria	p__Proteobacteria	c__Gammaproteobacteria	o__Enterobacterales			4.91184	V3	4.51158	0.00496945
k__Bacteria	p__Proteobacteria	c__Gammaproteobacteria	o__Xanthomonadales	f__Xanthomonadaceae	g__Stenotrophomonas	5.01864	V3	4.63172	0.00357503	32
k__Bacteria	p__Proteobacteria	c__Gammaproteobacteria	o__Xanthomonadales	f__Xanthomonadaceae		5.06736	V3	4.66405	0.0032136
k__Bacteria	p__Proteobacteria	c__Gammaproteobacteria	o__Xanthomonadales			5.29222	V3	4.9113	0.0032136
k__Bacteria	p__Proteobacteria	c__Alphaproteobacteria	o__Rhizobiales	f__Rhizobiaceae		4.87034	CV3	4.53819	0.00414176	33
k__Bacteria	p__Proteobacteria	c__Alphaproteobacteria	o__Rhizobiales	f__Xanthobacteraceae		4.68296	CV3	4.35874	0.0032136	34
k__Bacteria	p__Proteobacteria	c__Alphaproteobacteria	o__Rhizobiales			5.1926	CV3	4.79899	0.00370083
k__Bacteria	p__Proteobacteria	c__Alphaproteobacteria	o__Sphingomonadales	f__Sphingomonadaceae		4.95858	CV3	4.57651	0.00383346	35
k__Bacteria	p__Proteobacteria	c__Alphaproteobacteria	o__Sphingomonadales			4.95858	CV3	4.59359	0.00383346
k__Bacteria	p__Proteobacteria	c__Alphaproteobacteria				5.58298	CV3	5.17689	0.0032136
k__Bacteria	p__Proteobacteria	c__Gammaproteobacteria	o__Burkholderiales	f__Burkholderiaceae	g__Burkholderia_Caballeronia_Paraburkholderia	4.76452	CV3	4.44249	0.00391525	36
k__Bacteria	p__Proteobacteria	c__Gammaproteobacteria	o__Burkholderiales	f__Burkholderiaceae		4.78304	CV3	4.42502	0.00411276
k__Bacteria	p__Proteobacteria	c__Gammaproteobacteria	o__Xanthomonadales	f__Rhodanobacteraceae	g__Dyella	4.70376	CV3	4.40952	0.00526528	37
k__Bacteria	p__Proteobacteria	c__Gammaproteobacteria	o__Xanthomonadales	f__Rhodanobacteraceae	g__Rhodanobacter	4.63785	CV3	4.29818	0.00871087	38
k__Bacteria	p__Proteobacteria	c__Gammaproteobacteria	o__Xanthomonadales	f__Rhodanobacteraceae		4.98197	CV3	4.67017	0.00476523
k__Bacteria	p__Proteobacteria	c__Gammaproteobacteria	o__Xanthomonadales	f__Xanthomonadaceae	g__Thermomonas	4.53077	CV3	4.20902	0.00397743	39

## Sheet: S3b
Table S3b: Fungal biomarker enrichment in different treatment groups (LDA＞4.0)
Biomarker						Abundance	Group	LDA	P value	taxon groups
k__Fungi	p__Ascomycota	c__Eurotiomycetes	o__Eurotiales	f__Aspergillaceae	g__Aspergillus	5.84393	CP1	5.50021	0.0112213	1
k__Fungi	p__Ascomycota	c__Eurotiomycetes	o__Eurotiales	f__Aspergillaceae		5.84764	CP1	5.51039	0.00723315
k__Fungi	p__Ascomycota	c__Eurotiomycetes	o__Eurotiales			5.85299	CP1	5.50627	0.00551789
k__Fungi	p__Ascomycota	c__Eurotiomycetes				5.85639	CP1	5.50683	0.00420034
k__Fungi	p__Ascomycota	c__Sordariomycetes	o__Calosphaeriales	f__Calosphaeriaceae		4.45031	CP1	4.20034	0.00293295	2
k__Fungi	p__Ascomycota	c__Sordariomycetes	o__Calosphaeriales			4.45274	CP1	4.1992	0.00293295
k__Fungi	p__Ascomycota					5.96787	CP1	5.55406	0.00408396
k__Fungi	p__Basidiomycota	c__Microbotryomycetes	o__Sporidiobolales	f__Sporidiobolaceae	g__Rhodotorula	5.85338	CP2	5.49471	0.00466621	3
k__Fungi	p__Basidiomycota	c__Microbotryomycetes	o__Sporidiobolales	f__Sporidiobolaceae	g__unclassified_Sporidiobolaceae	4.80884	CP2	4.45432	0.00303704	4
k__Fungi	p__Basidiomycota	c__Microbotryomycetes	o__Sporidiobolales	f__Sporidiobolaceae		5.89233	CP2	5.51205	0.00364904
k__Fungi	p__Basidiomycota	c__Microbotryomycetes	o__Sporidiobolales			5.89233	CP2	5.52624	0.00364904
k__Fungi	p__Basidiomycota	c__Microbotryomycetes				5.89246	CP2	5.52027	0.0032136
k__Fungi	p__Basidiomycota					5.90546	CP2	5.55281	0.00340049
k__Fungi	p__Ascomycota	c__Sordariomycetes	o__Coniochaetales	f__Coniochaetaceae	g__Coniochaeta	5.93302	CP3	5.59344	0.00364904	5
k__Fungi	p__Ascomycota	c__Sordariomycetes	o__Coniochaetales	f__Coniochaetaceae		5.93302	CP3	5.56689	0.00364904
k__Fungi	p__Ascomycota	c__Sordariomycetes	o__Coniochaetales			5.93302	CP3	5.58029	0.00364904
k__Fungi	p__Ascomycota	c__Sordariomycetes				5.94856	CP3	5.53692	0.00463365
k__Fungi	p__Ascomycota	c__Dothideomycetes	o__Cladosporiales	f__Cladosporiaceae	g__Cladosporium	5.09565	V1	4.77094	0.00551789	6
k__Fungi	p__Ascomycota	c__Dothideomycetes	o__Cladosporiales	f__Cladosporiaceae		5.09565	V1	4.77812	0.00551789
k__Fungi	p__Ascomycota	c__Dothideomycetes	o__Cladosporiales			5.09565	V1	4.75773	0.00551789
k__Fungi	p__Ascomycota	c__Dothideomycetes				5.49109	V1	5.13602	0.0032136
k__Fungi	p__Ascomycota	c__Eurotiomycetes	o__Eurotiales	f__Trichocomaceae		4.35675	V1	4.04623	0.0128541	7
k__Fungi	p__Ascomycota	c__Sordariomycetes	o__Hypocreales	f__Nectriaceae	g__Fusarium	4.73472	V1	4.43693	0.00551789	8
k__Fungi	p__Ascomycota	c__Sordariomycetes	o__Hypocreales			5.04197	V1	4.73969	0.00394289
k__Fungi	p__Basidiomycota	c__Agaricomycetes	o__Agaricales			4.49612	V1	4.17456	0.00503939	9
k__Fungi	p__Basidiomycota	c__Agaricomycetes				4.83305	V1	4.53088	0.00621059
k__Fungi	p__Glomeromycota					4.35288	V1	4.0448	0.00728331	10
k__Fungi	p__Mortierellomycota	c__Mortierellomycetes	o__Mortierellales	f__Mortierellaceae	g__Mortierella	4.62868	V1	4.31264	0.00693914	11
k__Fungi	p__Mortierellomycota	c__Mortierellomycetes	o__Mortierellales	f__Mortierellaceae		4.62868	V1	4.29149	0.00693914
k__Fungi	p__Mortierellomycota	c__Mortierellomycetes	o__Mortierellales			4.63671	V1	4.32397	0.00684373
k__Fungi	p__Mortierellomycota	c__Mortierellomycetes				4.63671	V1	4.29661	0.00684373
k__Fungi	p__Mortierellomycota					4.67879	V1	4.32547	0.00665672
k__Fungi	p__Ascomycota	c__Dothideomycetes	o__Pleosporales	f__Didymellaceae		4.4831	V2	4.10911	0.00889362	12
k__Fungi	p__Ascomycota	c__Leotiomycetes				4.7946	V2	4.43846	0.00693914	13
k__Fungi	p__Ascomycota	c__Sordariomycetes	o__Hypocreales	f__Nectriaceae	g__Fusicolla	4.30121	V2	4.02876	0.0300908	14
k__Fungi	p__Ascomycota	c__Sordariomycetes	o__Hypocreales	f__Nectriaceae		4.81037	V2	4.45947	0.00469899
k__Fungi	p__Ascomycota	c__unclassified_Ascomycota	o__unclassified_Ascomycota	f__unclassified_Ascomycota	g__unclassified_Ascomycota	4.37136	V2	4.00517	0.00992417	15
k__Fungi	p__Ascomycota	c__unclassified_Ascomycota	o__unclassified_Ascomycota	f__unclassified_Ascomycota		4.37136	V2	4.02791	0.00992417
k__Fungi	p__Ascomycota	c__unclassified_Ascomycota	o__unclassified_Ascomycota			4.37136	V2	4.02824	0.00992417
k__Fungi	p__Ascomycota	c__unclassified_Ascomycota				4.37136	V2	4.01357	0.00992417
k__Fungi	p__Basidiomycota	c__Tremellomycetes	o__Filobasidiales	f__Filobasidiaceae	g__Filobasidium	4.59729	V2	4.24351	0.0181169	16
k__Fungi	p__Basidiomycota	c__Tremellomycetes	o__Filobasidiales	f__Filobasidiaceae		4.63364	V2	4.23058	0.0155284
k__Fungi	p__Basidiomycota	c__Tremellomycetes	o__Filobasidiales			4.64527	V2	4.29422	0.021683
k__Fungi	p__Ascomycota	c__Leotiomycetes	o__Helotiales	f__Sclerotiniaceae	g__Botryotinia	4.61804	V3	4.22353	0.00679651	17
k__Fungi	p__Ascomycota	c__Leotiomycetes	o__Helotiales	f__Sclerotiniaceae		4.61804	V3	4.24345	0.00679651
k__Fungi	p__Ascomycota	c__Leotiomycetes	o__Helotiales			4.69429	V3	4.32352	0.00417095
k__Fungi	p__Basidiomycota	c__Tremellomycetes	o__Tremellales	f__Bulleribasidiaceae	g__Hannaella	5.17068	V3	4.81155	0.00693914	18
k__Fungi	p__Basidiomycota	c__Tremellomycetes	o__Tremellales	f__Bulleribasidiaceae		5.21928	V3	4.85959	0.00661074
k__Fungi	p__Basidiomycota	c__Tremellomycetes	o__Tremellales	f__Rhynchogastremataceae	g__Papiliotrema	5.58608	V3	5.23083	0.00408396	19
k__Fungi	p__Basidiomycota	c__Tremellomycetes	o__Tremellales	f__Rhynchogastremataceae		5.58608	V3	5.20869	0.00408396
k__Fungi	p__Basidiomycota	c__Tremellomycetes	o__Tremellales			5.74259	V3	5.37573	0.00414176
k__Fungi	p__Basidiomycota	c__Tremellomycetes				5.75645	V3	5.38645	0.00555647
k__Fungi	p__Ascomycota	c__Dothideomycetes	o__Pleosporales	f__Pleosporaceae	g__Alternaria	5.10856	CV3	4.76625	0.00511029	20
k__Fungi	p__Ascomycota	c__Dothideomycetes	o__Pleosporales	f__Pleosporaceae		5.11012	CV3	4.78708	0.00547957
k__Fungi	p__Ascomycota	c__Dothideomycetes	o__Pleosporales			5.18576	CV3	4.82268	0.00490045
k__Fungi	p__Ascomycota	c__Sordariomycetes	o__Glomerellales	f__Plectosphaerellaceae	g__Plectosphaerella	5.08049	CV3	4.7495	0.00536615	21
k__Fungi	p__Ascomycota	c__Sordariomycetes	o__Glomerellales	f__Plectosphaerellaceae		5.09978	CV3	4.78011	0.00599855
k__Fungi	p__Ascomycota	c__Sordariomycetes	o__Glomerellales			5.1034	CV3	4.78775	0.00425974
k__Fungi	p__Basidiomycota	c__unclassified_Basidiomycota	o__unclassified_Basidiomycota	f__unclassified_Basidiomycota	g__unclassified_Basidiomycota	4.46871	CV3	4.12626	0.00638545	22
k__Fungi	p__Basidiomycota	c__unclassified_Basidiomycota	o__unclassified_Basidiomycota	f__unclassified_Basidiomycota		4.46871	CV3	4.12003	0.00638545
k__Fungi	p__Basidiomycota	c__unclassified_Basidiomycota	o__unclassified_Basidiomycota			4.46871	CV3	4.13796	0.00638545
k__Fungi	p__Basidiomycota	c__unclassified_Basidiomycota				4.46871	CV3	4.13601	0.00638545
