# Supplementary material for: Exploring the Impact of Coconut Peat and Vermiculite on the Rhizosphere Microbiome of Pre-Basic Seed Potatoes under Soilless Cultivation Conditions
Source: Microorganisms. 2024 Mar 14;12(3):584. doi: 10.3390/microorganisms12030584 (PMC10974569; doi:10.3390/microorganisms12030584)
Supplement: Supplementary file 1 [file microorganisms-12-00584-s001.zip › Supplementary Files/Supplementary Data1/Supplementary Table S4.xlsx]

## Sheet: Overview
Supplementary Table S4: Classification and statistics of Plant Growth-Promoting Rhizobacteria (PGPR).
Table S4a: Ternary plot displaying all enriched PGPR (genus level) in each group. Determination was made based on the presence or absence of the plant-promoting function in cells [C2-M2], with "***" indicating that this function is present in the bacterium. References for the classification are compiled in the "References" sheet.
Table S4b: Enrichment of microbial ASVs in coconut peat substrate at different stages (CP1~CP3) at P<0.01 level. Column A indicates in which group the enrichment occurs, Column B lists the names of enriched ASVs at the ASV level, Columns C~K show the absolute abundance of corresponding ASVs in each group, and Column L represents the classification of ASVs at the genus level.
Table S4c: Distribution of PGPR at the genus level among enriched ASVs in coconut peat substrate at different stages (CP1~CP3) at P<0.01 level.
Table S4d: Enrichment of microbial ASVs in vermiculite substrate at different stages (V1~V3) at P<0.01 level. The interpretations of each column are similar to Supplementary Table S4b.
Table S4e: Distribution of PGPR at the genus level among enriched ASVs in vermiculite substrate at different stages (V1~V3).
Table S4f: Enrichment of microbial ASVs in three groups of rhizosphere samples (CP3, V3, CV3) at P<0.01 level. The interpretations of each column are similar to Table S4b.
Table S4g: Distribution of PGPR at the genus level among enriched ASVs in three groups of rhizosphere samples (CP3, V3, CV3).
References: Supplementary references for the PGPRs listed in Table S4a.

## Sheet: S4a
Table S4a: Reference criteria for classification as Plant Growth-promoting Rhizobacteria (PGPR) ("***" indicates that there is a relevant functional descriptio)
	Genus	Formation of rhizomes on specific plant roots (favourable orientation)	Release of plant-growth hormones (auxin, cytokinin, gibberellin, etc.).	Produces siderophores	Nitrogen fixation	Phosphorous solubilization	Produces ACC deaminase	Produces antipathogenic antibiotics/enzymes	Produces cell wall degrading enzymes (beneficial endophytes)	Competitive inhibition of pathogens	Inducing systemic resistance	Quorum quenching	Whether PGPR	References
1	Achromobacter		***	***			***						Yes	[61~63]
2	Acinetobacter			***		***		***			***		Yes	[64~66]
3	Aeromonas										***		Yes	[67~68]
4	Allorhizobium_Neorhizobium_Pararhizobium_Rhizobium	***			***								Yes	[69]
5	Arachidicoccus		***			***	***						Yes	[70]
6	Arthrobacter		***								***		Yes	[71~72]
7	Azohydromonas		***		***			***					Yes	[73~75]
8	Bacillus		***	***	***	***	***	***	***	***	***	***	Yes	[76~81]
9	Bradyrhizobium	***			***								Yes	[82~83]
10	Brevundimonas		***	***		***	***				***		Yes	[84~85]
11	Burkholderia_Caballeronia_Paraburkholderia		***		***					***			Yes	[86~88]
12	Caulobacter												Yes	[89~91]
13	Cellvibrio				***				***				Yes	[92~93]
14	Comamonas										***		Yes	[94~95]
15	Delftia				***								Yes	[96~98]
16	Devosia		***	***									Yes	[99]
17	Duganella							***					Yes	[100]
18	Dyadobacter												Yes	[101]
19	Dyella							***					Yes	[102~103]
20	Enterobacter		***		***	***			***		***		Yes	[104~108]
21	Exiguobacterium		***			***	***				***		Yes	[109~111]
22	Flavobacterium					***					***		Yes	[112~114]
23	Gemmatimonas					***		***			***		Yes	[115]
24	Haliangium							***					Yes	[116~118]
25	Herbaspirillum		***		***		***				***		Yes	[119~123]
26	Inquilinus												Yes	[124]
27	Luteibacter			***		***					***		Yes	[125~126]
28	Lysobacter							***					Yes	[127~130]
29	Massilia		***			***		***					Yes	[131~134]
30	Mesorhizobium		***		***	***	***				***		Yes	[135~139]
31	Methylibium			***			***						Yes	[140]
32	Methylobacillus					***					***		Yes	[141~142]
33	Microbacterium		***				***						Yes	[143~144]
34	Mucilaginibacter		***			***	***				***		Yes	[145~148]
35	Mycobacterium				***								Yes	[149]
36	Novosphingobium		***		***		***				***		Yes	[150~152]
37	Ochrobactrum		***			***							Yes	[153~154]
38	Paenarthrobacter				***	***					***		Yes	[155~156]
39	Paenibacillus		***		***			***			***		Yes	[157~158]
40	Paracoccus		***		***								Yes	[159~161]
41	Pedobacter		***										Yes	[162~163]
42	Pelomonas												Yes	[164]
43	Polaromonas						***						Yes	[165]
44	Pseudacidovorax	***	***										Yes	[166]
45	Pseudarthrobacter	***											Yes	[167]
46	Pseudolabrys												Yes	[168]
47	Pseudomonas							***					Yes	[169]
48	Pseudorhodoferax		***	***			***						Yes	[132]
49	Pseudoxanthomonas	***											Yes	[103]
50	Ramlibacter				***								Yes	[170]
51	Rhodobacter												Yes	[171]
52	Rhodoferax				***								Yes	[172]
53	Saccharopolyspora							***					Yes	[173]
54	Siphonobacter		***	***	***		***						Yes	[174]
55	Sphingobacterium									***			Yes	[175]
56	Sphingobium			***						***			Yes	[176]
57	Sphingomonas		***								***		Yes	[177]
58	Sphingopyxis				***								Yes	[178]
59	Stenotrophomonas		***	***			***						Yes	[179~180]
60	Terrimonas												Yes	[181]
61	Variovorax		***	***									Yes	[182]
62	Vogesella			***									Yes	[183]

## Sheet: S4b
Table S4b: Absolute abundance table for enrichment of bacterial ASVs in coconut peat groups (CB1~3) (P<0.01)
enrich	#OTU_ID	CP1_1	CP1_2	CP1_3	CP2_1	CP2_2	CP2_3	CP3_1	CP3_2	CP3_3	Genus
CP1	ASV43	1138	1193	889	0	0	0	0	0	0	Nocardioides
CP1	ASV44	1114	1167	915	0	0	0	0	0	0	Nocardioides
CP1	ASV67	875	852	646	0	0	0	0	0	0	Paracoccus
CP1	ASV74	641	866	732	0	0	0	0	0	0	Allorhizobium_Neorhizobium_Pararhizobium_Rhizobium
CP1	ASV81	706	771	631	0	0	0	0	0	0	Microbacterium
CP1	ASV98	678	600	615	0	0	0	0	0	0	Novosphingobium
CP1	ASV121	586	545	516	0	0	0	0	0	0	unclassified_Sphingomonadaceae
CP1	ASV164	407	459	457	0	0	0	0	0	0	Allorhizobium_Neorhizobium_Pararhizobium_Rhizobium
CP1	ASV175	412	432	422	0	0	0	0	0	0	Sphingomonas
CP1	ASV208	318	300	298	0	0	0	0	0	0	Pseudomonas
CP1	ASV209	362	402	346	0	0	0	0	0	0	Roseomonas
CP1	ASV239	337	334	289	0	0	0	0	0	0	Microbacterium
CP1	ASV241	355	379	225	0	0	0	0	0	0	Parafilimonas
CP1	ASV253	312	323	292	0	0	0	0	0	0	TM7a
CP1	ASV302	243	301	240	0	0	0	0	0	0	Tepidisphaera
CP1	ASV306	248	268	261	0	0	0	0	0	0	uncultured_cyanobacterium
CP1	ASV318	273	256	222	0	0	0	0	0	0	Nocardioides
CP1	ASV333	266	166	282	0	0	0	0	0	0	Siphonobacter
CP1	ASV357	186	223	263	0	0	0	0	0	0	Mycobacterium
CP1	ASV365	164	244	249	0	0	0	0	0	0	Paracoccus
CP1	ASV368	171	274	210	0	0	0	0	0	0	Saccharopolyspora
CP1	ASV377	213	250	178	0	0	0	0	0	0	Stenotrophomonas
CP1	ASV381	216	173	244	0	0	0	0	0	0	Granulicella
CP1	ASV391	231	200	194	0	0	0	0	0	0	unclassified_Rhizobiaceae
CP1	ASV393	225	188	209	0	0	0	0	0	0	Saccharopolyspora
CP2	ASV49	0	0	0	1053	934	933	0	0	0	Mucilaginibacter
CP3	ASV5	0	0	0	0	0	0	971	906	975	unclassified_Mitochondria
CP3	ASV14	0	0	0	0	0	0	818	884	955	Burkholderia_Caballeronia_Paraburkholderia
CP3	ASV30	0	0	0	0	0	0	532	500	506	Thermomonas
CP3	ASV33	0	0	0	0	0	0	104	89	96	Allorhizobium_Neorhizobium_Pararhizobium_Rhizobium
CP3	ASV34	0	0	0	0	0	0	1285	1294	1117	Asticcacaulis
CP3	ASV35	0	0	0	0	0	0	348	346	391	Sphingopyxis
CP3	ASV36	0	0	0	0	0	0	928	953	881	Asticcacaulis
CP3	ASV41	0	0	0	0	0	0	1046	943	872	Pseudomonas
CP3	ASV45	0	0	0	0	0	0	531	568	523	Asticcacaulis
CP3	ASV46	0	0	0	0	0	0	281	423	292	Flavobacterium
CP3	ASV62	0	0	0	0	0	0	654	609	777	Methylophilus
CP3	ASV68	0	0	0	0	0	0	652	731	980	unclassified_Comamonadaceae
CP3	ASV69	0	0	0	0	0	0	202	216	310	Massilia
CP3	ASV77	0	0	0	0	0	0	703	674	657	Methylophilus
CP3	ASV84	0	0	0	0	0	0	533	553	527	Flavobacterium
CP3	ASV86	0	0	0	0	0	0	641	714	635	Pedobacter
CP3	ASV97	0	0	0	0	0	0	117	113	124	Allorhizobium_Neorhizobium_Pararhizobium_Rhizobium
CP3	ASV112	0	0	0	0	0	0	568	601	597	Uliginosibacterium
CP3	ASV113	0	0	0	0	0	0	276	288	282	Thermomonas
CP3	ASV117	0	0	0	0	0	0	478	483	542	unclassified_Comamonadaceae
CP3	ASV124	0	0	0	0	0	0	560	572	497	Candidatus_Xiphinematobacter
CP3	ASV132	0	0	0	0	0	0	534	541	478	Opitutus
CP3	ASV133	0	0	0	0	0	0	159	146	151	Sphingopyxis
CP3	ASV141	0	0	0	0	0	0	121	146	91	Brevundimonas
CP3	ASV169	0	0	0	0	0	0	227	233	233	Sphingomonas
CP3	ASV170	0	0	0	0	0	0	411	427	446	Ferruginibacter
CP3	ASV172	0	0	0	0	0	0	61	67	80	Flavobacterium
CP3	ASV173	0	0	0	0	0	0	97	57	126	unclassified_Rhizobiaceae
CP3	ASV176	0	0	0	0	0	0	380	358	433	Alkanibacter
CP3	ASV179	0	0	0	0	0	0	356	375	358	Terrimonas
CP3	ASV181	0	0	0	0	0	0	378	417	416	Alkanibacter
CP3	ASV197	0	0	0	0	0	0	375	383	404	unclassified_Sphingomonadaceae
CP3	ASV202	0	0	0	0	0	0	214	262	295	Methylobacillus
CP3	ASV205	0	0	0	0	0	0	368	358	396	Sediminibacterium
CP3	ASV222	0	0	0	0	0	0	350	310	362	Uliginosibacterium
CP3	ASV223	0	0	0	0	0	0	336	340	346	unclassified_Gallionellaceae
CP3	ASV227	0	0	0	0	0	0	190	226	179	Sphingomonas
CP3	ASV230	0	0	0	0	0	0	108	98	116	unclassified_Methylophilaceae
CP3	ASV244	0	0	0	0	0	0	329	336	289	Pedobacter
CP3	ASV254	0	0	0	0	0	0	295	310	309	unclassified_Frankiales
CP3	ASV256	0	0	0	0	0	0	371	242	292	Edaphobaculum
CP3	ASV257	0	0	0	0	0	0	334	334	236	Asticcacaulis
CP3	ASV259	0	0	0	0	0	0	105	61	100	Flavobacterium
CP3	ASV263	0	0	0	0	0	0	314	304	271	unclassified_Opitutaceae
CP3	ASV271	0	0	0	0	0	0	93	63	106	Dyadobacter
CP3	ASV285	0	0	0	0	0	0	292	293	247	unclassified_Microbacteriaceae
CP3	ASV288	0	0	0	0	0	0	278	246	256	unclassified_Acidobacteriae
CP3	ASV289	0	0	0	0	0	0	53	66	53	Stenotrophomonas
CP3	ASV290	0	0	0	0	0	0	270	252	295	unclassified_Comamonadaceae
CP3	ASV292	0	0	0	0	0	0	128	117	166	Devosia
CP3	ASV293	0	0	0	0	0	0	129	90	103	Phenylobacterium
CP3	ASV295	0	0	0	0	0	0	267	280	256	unclassified_Saccharimonadales
CP3	ASV296	0	0	0	0	0	0	305	249	248	Methylotenera
CP3	ASV300	0	0	0	0	0	0	224	262	306	Edaphobaculum
CP3	ASV305	0	0	0	0	0	0	274	253	251	unclassified_Kineosporiaceae
CP3	ASV307	0	0	0	0	0	0	268	280	229	Allorhizobium_Neorhizobium_Pararhizobium_Rhizobium
CP3	ASV308	0	0	0	0	0	0	284	259	223	Flavobacterium
CP3	ASV313	0	0	0	0	0	0	291	206	264	Polaromonas
CP3	ASV315	0	0	0	0	0	0	52	45	56	unclassified_Bacteroidia
CP3	ASV320	0	0	0	0	0	0	259	270	215	Hydrogenophaga
CP3	ASV327	0	0	0	0	0	0	61	67	64	Verrucomicrobium
CP3	ASV328	0	0	0	0	0	0	200	288	198	Luteolibacter
CP3	ASV329	0	0	0	0	0	0	148	159	123	Flavobacterium
CP3	ASV330	0	0	0	0	0	0	111	151	138	Chryseobacterium
CP3	ASV331	0	0	0	0	0	0	266	216	236	Pseudomonas
CP3	ASV337	0	0	0	0	0	0	199	209	224	Alkanibacter
CP3	ASV350	0	0	0	0	0	0	219	252	212	unclassified_LWQ8
CP3	ASV352	0	0	0	0	0	0	226	231	225	Flavobacterium
CP3	ASV353	0	0	0	0	0	0	210	221	246	Flavobacterium
CP3	ASV363	0	0	0	0	0	0	189	212	261	Flavobacterium
CP3	ASV369	0	0	0	0	0	0	153	151	122	Asticcacaulis
CP3	ASV378	0	0	0	0	0	0	229	233	179	Taibaiella
CP3	ASV390	0	0	0	0	0	0	125	141	141	Iamia
CP3	ASV394	0	0	0	0	0	0	162	98	149	unclassified_Pedosphaeraceae
CP3	ASV399	0	0	0	0	0	0	209	205	204	Sphingomonas
CP3	ASV408	0	0	0	0	0	0	188	228	185	Paenarthrobacter
CP3	ASV414	0	0	0	0	0	0	51	61	42	unclassified_Bacteroidia
CP3	ASV420	0	0	0	0	0	0	226	189	169	Herbaspirillum
CP3	ASV425	0	0	0	0	0	0	135	145	143	Flavobacterium
CP3	ASV426	0	0	0	0	0	0	188	170	214	Parasegetibacter
CP3	ASV448	0	0	0	0	0	0	106	132	125	unclassified_Microbacteriaceae
CP3	ASV459	0	0	0	0	0	0	220	142	166	Pseudolabrys
CP3	ASV463	0	0	0	0	0	0	93	122	119	unclassified_Sphingomonadaceae
CP3	ASV471	0	0	0	0	0	0	116	119	111	Opitutus
CP3	ASV475	0	0	0	0	0	0	151	202	164	unclassified_Comamonadaceae
CP3	ASV500	0	0	0	0	0	0	147	135	175	IMCC26134
CP3	ASV506	0	0	0	0	0	0	183	113	182	unclassified_Oxalobacteraceae
CP3	ASV507	0	0	0	0	0	0	153	165	159	Sphingomonas
CP3	ASV508	0	0	0	0	0	0	139	158	179	Flavobacterium
CP3	ASV509	0	0	0	0	0	0	157	158	159	Pelomonas
CP3	ASV522	0	0	0	0	0	0	112	104	131	IMCC26134
CP3	ASV526	0	0	0	0	0	0	147	163	143	Pedobacter
CP3	ASV529	0	0	0	0	0	0	159	168	124	Sphingobium
CP3	ASV530	0	0	0	0	0	0	90	90	70	Allorhizobium_Neorhizobium_Pararhizobium_Rhizobium
CP3	ASV550	0	0	0	0	0	0	61	53	46	Aurantisolimonas
CP3	ASV553	0	0	0	0	0	0	141	156	133	unclassified_Acidimicrobiia
CP3	ASV556	0	0	0	0	0	0	156	136	136	Opitutus
CP3	ASV568	0	0	0	0	0	0	154	159	105	unclassified_Verrucomicrobiaceae
CP3	ASV577	0	0	0	0	0	0	130	140	135	Devosia
CP3	ASV578	0	0	0	0	0	0	156	117	140	Flavobacterium
CP3	ASV582	0	0	0	0	0	0	141	132	133	Kaistia
CP3	ASV598	0	0	0	0	0	0	100	94	92	unclassified_Sphingomonadaceae
CP3	ASV603	0	0	0	0	0	0	118	100	135	Sediminibacterium
CP3	ASV609	0	0	0	0	0	0	44	60	69	uncultured_Candidatus_Saccharibacteria_bacterium
CP3	ASV622	0	0	0	0	0	0	116	125	140	Luteibacter
CP3	ASV637	0	0	0	0	0	0	61	65	51	Devosia
CP3	ASV640	0	0	0	0	0	0	64	43	47	unclassified_Acetobacteraceae
CP3	ASV655	0	0	0	0	0	0	128	131	103	unclassified_Pedosphaeraceae
CP3	ASV669	0	0	0	0	0	0	110	136	109	Solimonas
CP3	ASV670	0	0	0	0	0	0	80	73	66	unclassified_Methylophilaceae
CP3	ASV698	0	0	0	0	0	0	123	121	96	unclassified_Xanthobacteraceae
CP3	ASV700	0	0	0	0	0	0	111	93	135	Flavobacterium
CP3	ASV708	0	0	0	0	0	0	69	120	144	Mucilaginibacter
CP3	ASV712	0	0	0	0	0	0	126	99	106	Bacillus
CP3	ASV722	0	0	0	0	0	0	125	92	106	Massilia
CP3	ASV726	0	0	0	0	0	0	116	65	139	Methylibium
CP3	ASV746	0	0	0	0	0	0	92	92	101	unclassified_env.OPS_17
CP3	ASV752	0	0	0	0	0	0	103	107	95	unclassified_Sphingomonadaceae
CP3	ASV756	0	0	0	0	0	0	76	132	96	DEV008
CP3	ASV760	0	0	0	0	0	0	95	119	89	Luteolibacter
CP3	ASV762	0	0	0	0	0	0	99	109	94	Duganella
CP3	ASV768	0	0	0	0	0	0	88	108	103	Opitutus
CP3	ASV772	0	0	0	0	0	0	124	59	115	Cellvibrio
CP3	ASV775	0	0	0	0	0	0	110	88	99	unclassified_Microtrichaceae
CP3	ASV777	0	0	0	0	0	0	102	84	110	Herbaspirillum
CP3	ASV782	0	0	0	0	0	0	46	45	57	Comamonas
CP3	ASV784	0	0	0	0	0	0	76	72	88	Altererythrobacter
CP3	ASV796	0	0	0	0	0	0	85	89	114	Pedobacter
CP3	ASV818	0	0	0	0	0	0	100	75	100	unclassified_Enterobacteriaceae
CP3	ASV831	0	0	0	0	0	0	98	99	73	unclassified_Acidimicrobiia
CP3	ASV834	0	0	0	0	0	0	93	87	89	Sphingobium
CP3	ASV841	0	0	0	0	0	0	108	105	42	Methylophilus
CP3	ASV842	0	0	0	0	0	0	79	83	104	Sphingobium
CP3	ASV846	0	0	0	0	0	0	92	82	90	unclassified_TRA3_20
CP3	ASV858	0	0	0	0	0	0	75	87	83	Reyranella
CP3	ASV860	0	0	0	0	0	0	91	88	82	Devosia
CP3	ASV870	0	0	0	0	0	0	80	80	98	Edaphobaculum
CP3	ASV879	0	0	0	0	0	0	49	60	63	Edaphobaculum
CP3	ASV883	0	0	0	0	0	0	78	95	81	unclassified_Comamonadaceae
CP3	ASV884	0	0	0	0	0	0	97	74	83	DSSD61
CP3	ASV886	0	0	0	0	0	0	72	98	83	Nocardioides
CP3	ASV894	0	0	0	0	0	0	95	76	80	Taibaiella
CP3	ASV901	0	0	0	0	0	0	74	99	75	Pseudacidovorax
CP3	ASV904	0	0	0	0	0	0	72	78	97	Variovorax
CP3	ASV911	0	0	0	0	0	0	60	112	73	Bacteriovorax
CP3	ASV916	0	0	0	0	0	0	68	83	93	Sediminibacterium
CP3	ASV932	0	0	0	0	0	0	87	54	95	Massilia
CP3	ASV946	0	0	0	0	0	0	64	84	60	Pedobacter
CP3	ASV965	0	0	0	0	0	0	76	75	77	Massilia
CP3	ASV984	0	0	0	0	0	0	62	51	51	unclassified_A4b
CP3	ASV990	0	0	0	0	0	0	62	76	81	unclassified_Rhodobacteraceae
CP3	ASV991	0	0	0	0	0	0	75	62	82	Methylophilus
CP3	ASV996	0	0	0	0	0	0	55	59	51	unclassified_Oxalobacteraceae
CP3	ASV1000	0	0	0	0	0	0	75	78	64	Hassallia
CP3	ASV1004	0	0	0	0	0	0	71	74	71	Pseudomonas
CP3	ASV1009	0	0	0	4	3	1	55	66	65	uncultured_proteobacterium
CP3	ASV1012	0	0	0	0	0	0	57	70	77	unclassified_Rhizobiales
CP3	ASV1013	0	0	0	0	0	0	57	97	59	unclassified_Sphingomonadaceae
CP3	ASV1020	0	0	0	0	0	0	69	70	73	uncultured_Bacteroidetes_bacterium
CP3	ASV1033	0	0	0	0	0	0	79	68	62	Prosthecobacter
CP3	ASV1037	0	0	0	0	0	0	80	74	54	Candidatus_Solibacter
CP3	ASV1041	0	0	0	0	0	0	44	46	53	Alkanibacter
CP3	ASV1042	0	0	0	0	0	0	79	104	23	unclassified_Verrucomicrobiaceae
CP3	ASV1047	0	0	0	0	0	0	69	67	69	Pseudolabrys
CP3	ASV1082	0	0	0	0	0	0	58	74	64	unclassified_LWQ8
CP3	ASV1083	0	0	0	0	0	0	59	45	92	unclassified_Rhodospirillales
CP3	ASV1085	0	0	0	0	0	0	62	76	57	IMCC26134
CP3	ASV1086	0	0	0	0	0	0	70	62	63	Nocardioides
CP3	ASV1089	0	0	0	0	0	0	67	56	71	unclassified_Verrucomicrobiaceae
CP3	ASV1094	0	0	0	0	0	0	51	80	62	Tepidisphaera
CP3	ASV1105	0	0	0	0	0	0	62	64	64	Phenylobacterium
CP3	ASV1107	0	0	0	0	0	0	73	58	59	Chryseobacterium
CP3	ASV1108	0	0	0	0	0	0	65	62	62	Inhella
CP3	ASV1133	0	0	0	0	0	0	62	59	64	Gemmatimonas
CP3	ASV1139	0	0	0	0	0	0	59	59	66	Lacunisphaera
CP3	ASV1143	0	0	0	0	0	0	67	61	55	Legionella
CP3	ASV1159	0	0	0	0	0	0	54	67	59	unclassified_Xanthobacteraceae
CP3	ASV1164	0	0	0	0	0	0	55	65	59	unclassified_Kapabacteriales
CP3	ASV1198	0	0	0	0	0	0	60	67	45	Flavobacterium
CP3	ASV1217	0	0	0	0	0	0	52	58	58	uncultured_Candidatus_Saccharibacteria_bacterium
CP3	ASV1218	0	0	0	0	0	0	64	54	50	unclassified_Chitinophagaceae
CP3	ASV1238	0	0	0	0	0	0	58	58	49	unclassified_Saccharimonadales
CP3	ASV1243	0	0	0	0	0	0	53	47	64	unclassified_Enterobacterales
CP3	ASV1246	0	0	0	0	0	0	58	53	52	Legionella
CP3	ASV1247	0	0	0	0	0	0	46	62	55	Noviherbaspirillum
CP3	ASV1254	0	0	0	0	0	0	62	56	44	Solimonas
CP3	ASV1260	0	0	0	0	0	0	57	52	52	Dyella
CP3	ASV1265	0	0	0	0	0	0	59	51	50	unclassified_Oxalobacteraceae
CP3	ASV1266	0	0	0	0	0	0	53	51	56	unclassified_Saccharimonadales
CP3	ASV1270	0	0	0	0	0	0	66	38	55	Schlegelella
CP3	ASV1273	0	0	0	0	0	0	49	55	54	unclassified_Microbacteriaceae
CP3	ASV1281	0	0	0	0	0	0	42	62	52	Prosthecobacter
CP3	ASV1300	0	0	0	0	0	0	55	57	41	unclassified_Microscillaceae
CP3	ASV1301	0	0	0	0	0	0	57	57	39	Arachidicoccus
CP3	ASV1334	0	0	0	0	0	0	36	60	52	unclassified_Verrucomicrobiaceae
CP3	ASV1344	0	0	0	0	0	0	41	59	47	Duganella
CP3	ASV1345	0	0	0	0	0	0	43	48	56	unclassified_LWQ8
CP3	ASV1361	0	0	0	0	0	0	45	59	40	Cellvibrio
CP3	ASV1373	0	0	0	0	0	0	40	50	52	Duganella
CP3	ASV1378	0	0	0	0	0	0	44	55	42	Flavobacterium

## Sheet: S4c
Table S4c: Distribution of PGPR at the genus level in the coconut peat group (CP1~3)
enrich	#OTU_ID	CP1_1	CP1_2	CP1_3	CP2_1	CP2_2	CP2_3	CP3_1	CP3_2	CP3_3	Genus	type
CP1	ASV74/164	1048	1325	1189	0	0	0	0	0	0	Allorhizobium_Neorhizobium_Pararhizobium_Rhizobium	PGPR
CP1	ASV381	216	173	244	0	0	0	0	0	0	Granulicella	others
CP1	ASV81/239	1043	1105	920	0	0	0	0	0	0	Microbacterium	PGPR
CP1	ASV357	186	223	263	0	0	0	0	0	0	Mycobacterium	PGPR
CP1	ASV43/44/318	2525	2616	2026	0	0	0	0	0	0	Nocardioides	others
CP1	ASV98	678	600	615	0	0	0	0	0	0	Novosphingobium	PGPR
CP1	ASV67/365	1039	1096	895	0	0	0	0	0	0	Paracoccus	PGPR
CP1	ASV241	355	379	225	0	0	0	0	0	0	Parafilimonas	others
CP1	ASV208	318	300	298	0	0	0	0	0	0	Pseudomonas	PGPR
CP1	ASV209	362	402	346	0	0	0	0	0	0	Roseomonas	others
CP1	ASV368/393	396	462	419	0	0	0	0	0	0	Saccharopolyspora	PGPR
CP1	ASV333	266	166	282	0	0	0	0	0	0	Siphonobacter	PGPR
CP1	ASV175	412	432	422	0	0	0	0	0	0	Sphingomonas	PGPR
CP1	ASV377	213	250	178	0	0	0	0	0	0	Stenotrophomonas	PGPR
CP1	ASV302	243	301	240	0	0	0	0	0	0	Tepidisphaera	others
CP1	ASV253	312	323	292	0	0	0	0	0	0	TM7a	others
CP1	ASV391	231	200	194	0	0	0	0	0	0	unclassified_Rhizobiaceae	others
CP1	ASV121	586	545	516	0	0	0	0	0	0	unclassified_Sphingomonadaceae	others
CP1	ASV306	248	268	261	0	0	0	0	0	0	uncultured_cyanobacterium	others
CP2	ASV49	0	0	0	1053	934	933	0	0	0	Mucilaginibacter	PGPR
CP3	ASV176/181/337/1041	0	0	0	0	0	0	1001	1030	1126	Alkanibacter	others
CP3	ASV33/97/307/530	0	0	0	0	0	0	579	572	519	Allorhizobium_Neorhizobium_Pararhizobium_Rhizobium	PGPR
CP3	ASV784	0	0	0	0	0	0	76	72	88	Altererythrobacter	others
CP3	ASV1301	0	0	0	0	0	0	57	57	39	Arachidicoccus	PGPR
CP3	ASV34/36/45/257/369	0	0	0	0	0	0	3231	3300	2879	Asticcacaulis	others
CP3	ASV550	0	0	0	0	0	0	61	53	46	Aurantisolimonas	others
CP3	ASV712	0	0	0	0	0	0	126	99	106	Bacillus	PGPR
CP3	ASV911	0	0	0	0	0	0	60	112	73	Bacteriovorax	others
CP3	ASV141	0	0	0	0	0	0	121	146	91	Brevundimonas	PGPR
CP3	ASV14	0	0	0	0	0	0	818	884	955	Burkholderia_Caballeronia_Paraburkholderia	PGPR
CP3	ASV1037	0	0	0	0	0	0	80	74	54	Candidatus_Solibacter	others
CP3	ASV124	0	0	0	0	0	0	560	572	497	Candidatus_Xiphinematobacter	others
CP3	ASV772/1361	0	0	0	0	0	0	169	118	155	Cellvibrio	PGPR
CP3	ASV330/1107	0	0	0	0	0	0	184	209	197	Chryseobacterium	others
CP3	ASV782	0	0	0	0	0	0	46	45	57	Comamonas	PGPR
CP3	ASV756	0	0	0	0	0	0	76	132	96	DEV008	others
CP3	ASV292/577/637/860	0	0	0	0	0	0	410	410	434	Devosia	PGPR
CP3	ASV884	0	0	0	0	0	0	97	74	83	DSSD61	others
CP3	ASV762/1344/1373	0	0	0	0	0	0	180	218	193	Duganella	PGPR
CP3	ASV271	0	0	0	0	0	0	93	63	106	Dyadobacter	PGPR
CP3	ASV1260	0	0	0	0	0	0	57	52	52	Dyella	PGPR
CP3	ASV256/300/870/879	0	0	0	0	0	0	724	644	759	Edaphobaculum	others
CP3	ASV170	0	0	0	0	0	0	411	427	446	Ferruginibacter	others
CP3	ASV46/84/172/259/308/329/352/353/363/425/508/578/700/1198/1378	0	0	0	0	0	0	2682	2821	2761	Flavobacterium	PGPR
CP3	ASV1133	0	0	0	0	0	0	62	59	64	Gemmatimonas	PGPR
CP3	ASV1000	0	0	0	0	0	0	75	78	64	Hassallia	others
CP3	ASV420/777	0	0	0	0	0	0	328	273	279	Herbaspirillum	PGPR
CP3	ASV320	0	0	0	0	0	0	259	270	215	Hydrogenophaga	others
CP3	ASV390	0	0	0	0	0	0	125	141	141	Iamia	others
CP3	ASV500/522/1085	0	0	0	0	0	0	321	315	363	IMCC26134	others
CP3	ASV1108	0	0	0	0	0	0	65	62	62	Inhella	others
CP3	ASV582	0	0	0	0	0	0	141	132	133	Kaistia	others
CP3	ASV1139	0	0	0	0	0	0	59	59	66	Lacunisphaera	others
CP3	ASV1143/1246	0	0	0	0	0	0	125	114	107	Legionella	others
CP3	ASV622	0	0	0	0	0	0	116	125	140	Luteibacter	PGPR
CP3	ASV328/760	0	0	0	0	0	0	295	407	287	Luteolibacter	others
CP3	ASV69/722/932/965	0	0	0	0	0	0	490	437	588	Massilia	PGPR
CP3	ASV726	0	0	0	0	0	0	116	65	139	Methylibium	PGPR
CP3	ASV202	0	0	0	0	0	0	214	262	295	Methylobacillus	PGPR
CP3	ASV62/77/841/991	0	0	0	0	0	0	1540	1450	1558	Methylophilus	others
CP3	ASV296	0	0	0	0	0	0	305	249	248	Methylotenera	others
CP3	ASV708	0	0	0	0	0	0	69	120	144	Mucilaginibacter	PGPR
CP3	ASV886/1086	0	0	0	0	0	0	142	160	146	Nocardioides	others
CP3	ASV1247	0	0	0	0	0	0	46	62	55	Noviherbaspirillum	others
CP3	ASV132/471/556/768	0	0	0	0	0	0	894	904	828	Opitutus	others
CP3	ASV408	0	0	0	0	0	0	188	228	185	Paenarthrobacter	PGPR
CP3	ASV426	0	0	0	0	0	0	188	170	214	Parasegetibacter	others
CP3	ASV86/244/526/796/946	0	0	0	0	0	0	1266	1386	1241	Pedobacter	PGPR
CP3	ASV509	0	0	0	0	0	0	157	158	159	Pelomonas	PGPR
CP3	ASV293/1105	0	0	0	0	0	0	191	154	167	Phenylobacterium	others
CP3	ASV313	0	0	0	0	0	0	291	206	264	Polaromonas	PGPR
CP3	ASV1033/1281	0	0	0	0	0	0	121	130	114	Prosthecobacter	others
CP3	ASV901	0	0	0	0	0	0	74	99	75	Pseudacidovorax	PGPR
CP3	ASV459/1047	0	0	0	0	0	0	289	209	235	Pseudolabrys	PGPR
CP3	ASV41/331/1044	0	0	0	0	0	0	1383	1233	1179	Pseudomonas	PGPR
CP3	ASV858	0	0	0	0	0	0	75	87	83	Reyranella	others
CP3	ASV1270	0	0	0	0	0	0	66	38	55	Schlegelella	others
CP3	ASV205/603/916	0	0	0	0	0	0	554	541	624	Sediminibacterium	others
CP3	ASV669/1254	0	0	0	0	0	0	172	192	153	Solimonas	others
CP3	ASV529/834/842	0	0	0	0	0	0	331	338	317	Sphingobium	PGPR
CP3	ASV169/227/399/507	0	0	0	0	0	0	779	829	775	Sphingomonas	PGPR
CP3	ASV35/133	0	0	0	0	0	0	507	492	542	Sphingopyxis	PGPR
CP3	ASV289	0	0	0	0	0	0	53	66	53	Stenotrophomonas	PGPR
CP3	ASV378/894	0	0	0	0	0	0	324	309	259	Taibaiella	others
CP3	ASV1094	0	0	0	0	0	0	51	80	62	Tepidisphaera	others
CP3	ASV179	0	0	0	0	0	0	356	375	358	Terrimonas	PGPR
CP3	ASV30/113	0	0	0	0	0	0	808	788	788	Thermomonas	others
CP3	ASV112/222	0	0	0	0	0	0	918	911	959	Uliginosibacterium	others
CP3	ASV984	0	0	0	0	0	0	62	51	51	unclassified_A4b	others
CP3	ASV640	0	0	0	0	0	0	64	43	47	unclassified_Acetobacteraceae	others
CP3	ASV553/831	0	0	0	0	0	0	239	255	206	unclassified_Acidimicrobiia	others
CP3	ASV288	0	0	0	0	0	0	278	246	256	unclassified_Acidobacteriae	others
CP3	ASV315/414	0	0	0	0	0	0	103	106	98	unclassified_Bacteroidia	others
CP3	ASV1218	0	0	0	0	0	0	64	54	50	unclassified_Chitinophagaceae	others
CP3	ASV68/117/290/475/883	0	0	0	0	0	0	1629	1763	2062	unclassified_Comamonadaceae	others
CP3	ASV1243	0	0	0	0	0	0	53	47	64	unclassified_Enterobacterales	others
CP3	ASV818	0	0	0	0	0	0	100	75	100	unclassified_Enterobacteriaceae	others
CP3	ASV746	0	0	0	0	0	0	92	92	101	unclassified_env.OPS_17	others
CP3	ASV254	0	0	0	0	0	0	295	310	309	unclassified_Frankiales	others
CP3	ASV223	0	0	0	0	0	0	336	340	346	unclassified_Gallionellaceae	others
CP3	ASV1164	0	0	0	0	0	0	55	65	59	unclassified_Kapabacteriales	others
CP3	ASV305	0	0	0	0	0	0	274	253	251	unclassified_Kineosporiaceae	others
CP3	ASV350/1082/1345	0	0	0	0	0	0	320	374	332	unclassified_LWQ8	others
CP3	ASV230/670	0	0	0	0	0	0	188	171	182	unclassified_Methylophilaceae	others
CP3	ASV285/448/1273	0	0	0	0	0	0	447	480	426	unclassified_Microbacteriaceae	others
CP3	ASV1300	0	0	0	0	0	0	55	57	41	unclassified_Microscillaceae	others
CP3	ASV775	0	0	0	0	0	0	110	88	99	unclassified_Microtrichaceae	others
CP3	ASV5	0	0	0	0	0	0	971	906	975	unclassified_Mitochondria	others
CP3	ASV263	0	0	0	0	0	0	314	304	271	unclassified_Opitutaceae	others
CP3	ASV506/996/1265	0	0	0	0	0	0	297	223	283	unclassified_Oxalobacteraceae	others
CP3	ASV394/655	0	0	0	0	0	0	290	229	252	unclassified_Pedosphaeraceae	others
CP3	ASV173	0	0	0	0	0	0	97	57	126	unclassified_Rhizobiaceae	others
CP3	ASV1012	0	0	0	0	0	0	57	70	77	unclassified_Rhizobiales	others
CP3	ASV990	0	0	0	0	0	0	62	76	81	unclassified_Rhodobacteraceae	others
CP3	ASV1083	0	0	0	0	0	0	59	45	92	unclassified_Rhodospirillales	others
CP3	ASV295/1238/1266	0	0	0	0	0	0	378	389	361	unclassified_Saccharimonadales	others
CP3	ASV197/463/598/752/1013	0	0	0	0	0	0	728	803	769	unclassified_Sphingomonadaceae	others
CP3	ASV846	0	0	0	0	0	0	92	82	90	unclassified_TRA3_20	others
CP3	ASV568/1042/1089/1334	0	0	0	0	0	0	336	379	251	unclassified_Verrucomicrobiaceae	others
CP3	ASV698/1159	0	0	0	0	0	0	177	188	155	unclassified_Xanthobacteraceae	others
CP3	ASV1020	0	0	0	0	0	0	69	70	73	uncultured_Bacteroidetes_bacterium	others
CP3	ASV609/1217	0	0	0	0	0	0	96	118	127	uncultured_Candidatus_Saccharibacteria_bacterium	others
CP3	ASV1009	0	0	0	4	3	1	55	66	65	uncultured_proteobacterium	others
CP3	ASV904	0	0	0	0	0	0	72	78	97	Variovorax	PGPR
CP3	ASV327	0	0	0	0	0	0	61	67	64	Verrucomicrobium	others

## Sheet: S4d
Table S4d: Absolute abundance table for enrichment of bacterial ASVs in vermiculite groups (V1~3) (P<0.01)
enrich	#OTU_ID	V1_1	V1_2	V1_3	V2_1	V2_2	V2_3	V3_1	V3_2	V3_3	Genus
V1	ASV136	621	484	361	0	0	0	0	0	0	Bradyrhizobium
V1	ASV232	315	307	376	0	0	0	0	0	0	Succiniclasticum
V1	ASV245	359	342	253	0	0	0	0	0	0	unclassified_Subgroup_2
V1	ASV247	320	368	260	0	0	0	0	0	0	Succiniclasticum
V2	ASV3	0	0	0	4312	4202	4345	0	0	0	Pseudomonas
V2	ASV6	0	0	0	2842	2900	2887	0	0	0	Massilia
V2	ASV7	0	0	0	2714	2421	2434	0	0	0	Blastomonas
V2	ASV8	0	0	0	2154	2084	2131	0	0	0	Noviherbaspirillum
V2	ASV11	0	0	0	1931	1803	2245	0	0	0	Aeromonas
V2	ASV13	0	0	0	119	183	218	0	0	0	unclassified_Saccharimonadaceae
V2	ASV17	66	52	41	1242	1159	1563	236	204	259	unclassified_Micrococcaceae
V2	ASV20	0	0	0	742	769	760	0	0	0	Massilia
V2	ASV25	0	0	0	1495	1466	1278	0	0	0	Pseudomonas
V2	ASV26	0	0	0	1223	1504	1327	0	0	0	Noviherbaspirillum
V2	ASV28	0	0	0	773	960	759	0	0	0	Massilia
V2	ASV29	0	0	0	306	235	233	0	0	0	Noviherbaspirillum
V2	ASV52	0	0	0	937	991	982	0	0	0	Massilia
V2	ASV53	0	0	0	362	172	311	0	0	0	Massilia
V2	ASV57	0	0	0	651	606	591	0	0	0	Massilia
V2	ASV60	0	0	0	852	805	886	0	0	0	Pelomonas
V2	ASV61	0	0	0	861	828	833	0	0	0	Pseudomonas
V2	ASV65	0	0	0	689	885	871	0	0	0	Hydrogenophaga
V2	ASV70	0	0	0	695	907	709	0	0	0	Hydrogenophaga
V2	ASV72	0	0	0	203	237	226	0	0	0	Nocardioides
V2	ASV76	0	0	0	814	679	679	0	0	0	unclassified_Oxalobacteraceae
V2	ASV80	0	0	0	656	740	716	0	0	0	Acinetobacter
V2	ASV83	0	0	0	590	818	698	0	0	0	Sphingomonas
V2	ASV92	0	0	0	679	581	679	0	0	0	Massilia
V2	ASV93	0	0	0	578	749	617	0	0	0	Vogesella
V2	ASV94	0	0	0	585	621	596	0	0	0	Acinetobacter
V2	ASV102	0	0	0	429	435	359	0	0	0	Comamonas
V2	ASV103	0	0	0	165	235	207	0	0	0	Burkholderia_Caballeronia_Paraburkholderia
V2	ASV105	0	0	0	201	170	279	0	0	0	Massilia
V2	ASV109	0	0	0	361	411	354	0	0	0	Pseudomonas
V2	ASV118	0	0	0	623	532	523	0	0	0	Variovorax
V2	ASV137	0	0	0	565	467	502	0	0	0	Acinetobacter
V2	ASV138	0	0	0	87	140	87	0	0	0	Massilia
V2	ASV145	0	0	0	435	546	493	0	0	0	unclassified_Comamonadaceae
V2	ASV146	0	0	0	96	115	161	0	0	0	Acinetobacter
V2	ASV147	0	0	0	561	408	479	0	0	0	Pseudomonas
V2	ASV151	0	0	0	439	523	476	0	0	0	Massilia
V2	ASV152	0	0	0	432	510	495	0	0	0	Vogesella
V2	ASV156	0	0	0	119	89	97	0	0	0	Pullulanibacillus
V2	ASV159	0	0	0	242	112	96	0	0	0	Massilia
V2	ASV182	0	0	0	364	437	404	0	0	0	Acinetobacter
V2	ASV185	0	0	0	411	391	419	0	0	0	Alkanindiges
V2	ASV195	0	0	0	431	409	330	0	0	0	Allorhizobium_Neorhizobium_Pararhizobium_Rhizobium
V2	ASV200	0	0	0	396	390	369	0	0	0	Paenarthrobacter
V2	ASV207	0	0	0	385	383	346	0	0	0	unclassified_Comamonadaceae
V2	ASV210	0	0	0	298	420	391	0	0	0	Massilia
V2	ASV211	0	0	0	391	372	346	0	0	0	unclassified_Oxalobacteraceae
V2	ASV215	0	0	0	379	367	327	0	0	0	Pseudomonas
V2	ASV216	0	0	0	371	351	345	0	0	0	Acinetobacter
V2	ASV218	0	0	0	360	353	335	0	0	0	Streptomyces
V2	ASV229	0	0	0	316	359	330	0	0	0	Massilia
V2	ASV248	0	0	0	178	272	227	0	0	0	Bacillus
V2	ASV249	0	0	0	354	308	280	0	0	0	Pseudomonas
V2	ASV260	0	0	0	277	319	297	0	0	0	Vogesella
V2	ASV264	0	0	0	296	335	258	0	0	0	Massilia
V2	ASV268	0	0	0	261	268	285	0	0	0	Pseudomonas
V2	ASV278	0	0	0	262	234	239	0	0	0	unclassified_Comamonadaceae
V2	ASV282	0	0	0	285	286	267	0	0	0	Pseudomonas
V2	ASV303	0	0	0	255	267	261	0	0	0	Massilia
V2	ASV304	0	0	0	276	267	239	0	0	0	unclassified_Leptolyngbyaceae
V2	ASV311	0	0	0	224	204	166	0	0	0	Massilia
V2	ASV316	0	0	0	258	270	226	0	0	0	Massilia
V2	ASV342	0	0	0	232	265	206	0	0	0	Massilia
V2	ASV351	0	0	0	227	234	222	0	0	0	Allorhizobium_Neorhizobium_Pararhizobium_Rhizobium
V2	ASV355	0	0	0	236	239	201	0	0	0	Allorhizobium_Neorhizobium_Pararhizobium_Rhizobium
V2	ASV358	0	0	0	201	241	230	0	0	0	Exiguobacterium
V2	ASV361	0	0	0	235	184	247	0	0	0	Noviherbaspirillum
V2	ASV370	0	0	0	175	185	210	0	0	0	Pseudomonas
V2	ASV373	0	0	0	121	178	172	0	0	0	Massilia
V2	ASV379	0	0	0	184	243	208	0	0	0	Hydrogenophaga
V2	ASV383	0	0	0	241	163	229	0	0	0	Massilia
V2	ASV385	0	0	0	92	79	74	0	0	0	Ramlibacter
V2	ASV414	0	0	0	176	157	102	0	0	0	Paenarthrobacter
V2	ASV417	0	0	0	211	211	165	0	0	0	Alkanindiges
V2	ASV429	0	0	0	190	161	216	0	0	0	Massilia
V2	ASV435	0	0	0	181	172	206	0	0	0	Massilia
V2	ASV446	0	0	0	209	186	154	0	0	0	Rhodobacter
V2	ASV453	0	0	0	115	92	93	0	0	0	Burkholderia_Caballeronia_Paraburkholderia
V2	ASV476	0	0	0	119	161	160	0	0	0	Acinetobacter
V2	ASV498	0	0	0	68	90	81	0	0	1	Pseudomonas
V2	ASV502	0	0	0	133	182	165	0	0	0	Azohydromonas
V2	ASV504	0	0	0	138	159	182	0	0	0	Silanimonas
V2	ASV511	0	0	0	118	122	228	0	0	0	unclassified_Yersiniaceae
V2	ASV515	0	0	0	157	168	139	0	0	0	Massilia
V2	ASV524	0	0	0	192	127	140	0	0	0	Massilia
V2	ASV543	0	0	0	144	141	157	0	0	0	Brevundimonas
V2	ASV546	0	0	0	119	128	95	0	0	0	Bacillus
V2	ASV590	0	0	0	129	202	68	0	0	0	Massilia
V2	ASV611	0	0	0	73	153	161	0	0	0	Noviherbaspirillum
V2	ASV620	0	0	0	131	136	116	0	0	0	Noviherbaspirillum
V2	ASV627	0	0	0	135	151	91	0	0	0	Massilia
V2	ASV650	0	0	0	110	134	122	0	0	0	Acidovorax
V2	ASV654	0	0	0	114	126	123	0	0	0	Noviherbaspirillum
V2	ASV657	0	0	0	141	134	86	0	0	0	Pseudomonas
V2	ASV694	0	0	0	103	113	127	0	0	0	Massilia
V2	ASV718	0	0	0	126	98	104	0	0	0	Massilia
V2	ASV727	0	0	0	97	123	100	0	0	0	unclassified_Oxalobacteraceae
V2	ASV730	0	0	0	100	125	94	0	0	0	unclassified_Oxalobacteraceae
V2	ASV735	0	0	0	98	109	110	0	0	0	Massilia
V2	ASV737	0	0	0	114	95	106	0	0	0	Comamonas
V2	ASV758	0	0	0	116	122	66	0	0	0	Massilia
V2	ASV863	0	0	0	87	84	89	0	0	0	Deinococcus
V2	ASV927	0	0	0	68	79	93	0	0	0	Chthonobacter
V2	ASV934	0	0	0	48	80	108	0	0	0	Rubellimicrobium
V2	ASV935	0	0	0	76	55	105	0	0	0	Noviherbaspirillum
V2	ASV960	0	0	0	80	83	67	0	0	0	Hydrogenophaga
V2	ASV982	0	0	0	79	76	68	0	0	0	Microbacterium
V2	ASV1069	0	0	0	56	68	76	0	0	0	Herminiimonas
V3	ASV2	0	0	0	0	0	0	3855	5239	5973	Stenotrophomonas
V3	ASV9	0	0	0	0	0	0	1673	2213	2227	Pectobacterium

## Sheet: S4e
Table S4e: Distribution of PGPR at the genus level in the vermiculite group (V1~3)
enrich	#OTU_ID	V1_1	V1_2	V1_3	V2_1	V2_2	V2_3	V3_1	V3_2	V3_3	Genus	type
V1	ASV136	621	484	361	0	0	0	0	0	0	Bradyrhizobium	PGPR
V1	ASV232/247	635	675	636	0	0	0	0	0	0	Succiniclasticum	others
V1	ASV245	359	342	253	0	0	0	0	0	0	unclassified_Subgroup_2	others
V2	ASV650	0	0	0	110	134	122	0	0	0	Acidovorax	others
V2	ASV80/94/137/146/182/216/476	0	0	0	2756	2892	2884	0	0	0	Acinetobacter	PGPR
V2	ASV11	0	0	0	1931	1803	2245	0	0	0	Aeromonas	PGPR
V2	ASV185/417	0	0	0	622	602	584	0	0	0	Alkanindiges	others
V2	ASV195/351/355	0	0	0	894	882	753	0	0	0	Allorhizobium_Neorhizobium_Pararhizobium_Rhizobium	PGPR
V2	ASV502	0	0	0	133	182	165	0	0	0	Azohydromonas	PGPR
V2	ASV248/546	0	0	0	297	400	322	0	0	0	Bacillus	PGPR
V2	ASV7	0	0	0	2714	2421	2434	0	0	0	Blastomonas	others
V2	ASV543	0	0	0	144	141	157	0	0	0	Brevundimonas	PGPR
V2	ASV103/453	0	0	0	280	327	300	0	0	0	Burkholderia_Caballeronia_Paraburkholderia	PGPR
V2	ASV927	0	0	0	68	79	93	0	0	0	Chthonobacter	others
V2	ASV102/737	0	0	0	543	530	465	0	0	0	Comamonas	PGPR
V2	ASV863	0	0	0	87	84	89	0	0	0	Deinococcus	others
V2	ASV358	0	0	0	201	241	230	0	0	0	Exiguobacterium	PGPR
V2	ASV1069	0	0	0	56	68	76	0	0	0	Herminiimonas	others
V2	ASV65/70/379/960	0	0	0	1648	2118	1855	0	0	0	Hydrogenophaga	others
V2	ASV6/20/28/52/53/57/92/105/138/151/159/210/229/264/303/311/316/342/373/383/429/435/515/524/590/627/694/718/735/758	0	0	0	11623	11808	11413	0	0	0	Massilia	PGPR
V2	ASV982	0	0	0	79	76	68	0	0	0	Microbacterium	PGPR
V2	ASV72	0	0	0	203	237	226	0	0	0	Nocardioides	others
V2	ASV8/26/29/361/611/620/654/935	0	0	0	4312	4477	4443	0	0	0	Noviherbaspirillum	others
V2	ASV200/414	0	0	0	572	547	471	0	0	0	Paenarthrobacter	PGPR
V2	ASV60	0	0	0	852	805	886	0	0	0	Pelomonas	PGPR
V2	ASV3/25/61/109/147/215/249/268/282/370/498/657	0	0	0	9253	8953	8825	0	0	1	Pseudomonas	PGPR
V2	ASV156	0	0	0	119	89	97	0	0	0	Pullulanibacillus	others
V2	ASV385	0	0	0	92	79	74	0	0	0	Ramlibacter	PGPR
V2	ASV446	0	0	0	209	186	154	0	0	0	Rhodobacter	PGPR
V2	ASV934	0	0	0	48	80	108	0	0	0	Rubellimicrobium	others
V2	ASV504	0	0	0	138	159	182	0	0	0	Silanimonas	others
V2	ASV83	0	0	0	590	818	698	0	0	0	Sphingomonas	PGPR
V2	ASV218	0	0	0	360	353	335	0	0	0	Streptomyces	others
V2	ASV145/207/278	0	0	0	1082	1163	1078	0	0	0	unclassified_Comamonadaceae	others
V2	ASV304	0	0	0	276	267	239	0	0	0	unclassified_Leptolyngbyaceae	others
V2	ASV17	66	52	41	1242	1159	1563	236	204	259	unclassified_Micrococcaceae	others
V2	ASV76/211/727/730	0	0	0	1402	1299	1219	0	0	0	unclassified_Oxalobacteraceae	others
V2	ASV13	0	0	0	119	183	218	0	0	0	unclassified_Saccharimonadaceae	others
V2	ASV511	0	0	0	118	122	228	0	0	0	unclassified_Yersiniaceae	others
V2	ASV118	0	0	0	623	532	523	0	0	0	Variovorax	PGPR
V2	ASV93/152/260	0	0	0	1287	1578	1409	0	0	0	Vogesella	PGPR
V3	ASV2	0	0	0	0	0	0	3855	5239	5973	Stenotrophomonas	PGPR
V3	ASV9	0	0	0	0	0	0	1673	2213	2227	Pectobacterium	others

## Sheet: S4f
Table S4f: Absolute abundance table for enrichment of bacterial ASVs in inter-root samples (CP3, V3, CV3) with different substrates (P<0.01)
enrich	#OTU_ID	CP3_1	CP3_2	CP3_3	V3_1	V3_2	V3_3	CV3_1	CV3_2	CV3_3	Genus
CP3	ASV34	1285	1294	1117	0	0	0	0	0	0	Asticcacaulis
CP3	ASV63	569	591	587	0	0	0	0	0	0	Sphingomonas
CP3	ASV64	21	15	18	0	0	0	0	0	0	Psychroglaciecola
CP3	ASV68	652	731	980	0	0	0	0	0	0	unclassified_Comamonadaceae
CP3	ASV112	568	601	597	0	0	0	0	0	0	Uliginosibacterium
CP3	ASV124	560	572	497	0	0	0	0	0	0	Candidatus_Xiphinematobacter
CP3	ASV132	534	541	478	0	0	0	8	0	8	Opitutus
CP3	ASV135	327	309	248	0	0	0	0	0	0	Brevundimonas
CP3	ASV170	411	427	446	0	0	0	0	0	0	Ferruginibacter
CP3	ASV171	236	246	218	0	0	0	0	0	0	unclassified_Xanthobacteraceae
CP3	ASV189	37	31	49	0	0	0	0	0	0	Candidatus_Rhabdochlamydia
CP3	ASV197	375	383	404	0	0	0	0	0	0	unclassified_Sphingomonadaceae
CP3	ASV205	368	358	396	0	0	0	0	0	0	Sediminibacterium
CP3	ASV222	350	310	362	0	0	0	0	0	0	Uliginosibacterium
CP3	ASV223	336	340	346	0	0	0	0	0	0	unclassified_Gallionellaceae
CP3	ASV244	329	336	289	0	0	0	0	0	0	Pedobacter
CP3	ASV250	72	67	64	0	0	0	0	0	0	Lysobacter
CP3	ASV254	295	310	309	0	0	0	0	0	0	unclassified_Frankiales
CP3	ASV256	371	242	292	0	0	0	0	0	0	Edaphobaculum
CP3	ASV257	334	334	236	0	0	0	0	0	0	Asticcacaulis
CP3	ASV263	314	304	271	0	0	0	0	0	0	unclassified_Opitutaceae
CP3	ASV269	59	79	55	0	0	0	0	0	0	Amnibacterium
CP3	ASV277	263	168	126	0	0	0	0	0	0	unclassified_Sphingomonadaceae
CP3	ASV285	292	293	247	0	0	0	0	0	0	unclassified_Microbacteriaceae
CP3	ASV290	270	252	295	0	0	0	0	0	0	unclassified_Comamonadaceae
CP3	ASV295	267	280	256	0	0	0	0	0	0	unclassified_Saccharimonadales
CP3	ASV296	305	249	248	0	0	0	0	0	0	Methylotenera
CP3	ASV300	224	262	306	0	0	0	0	0	0	Edaphobaculum
CP3	ASV305	274	253	251	0	0	0	0	0	0	unclassified_Kineosporiaceae
CP3	ASV307	268	280	229	0	0	0	0	0	0	Pedobacter
CP3	ASV308	284	259	223	0	0	0	0	0	0	Allorhizobium_Neorhizobium_Pararhizobium_Rhizobium
CP3	ASV313	291	206	264	0	0	0	0	0	0	Flavobacterium
CP3	ASV320	259	270	215	0	0	0	0	0	0	unclassified_Bacteroidia
CP3	ASV331	266	216	236	0	0	0	0	0	0	Chryseobacterium
CP3	ASV341	88	102	68	0	0	0	0	0	0	unclassified_Spirosomaceae
CP3	ASV350	219	252	212	0	0	0	0	0	0	Alkanibacter
CP3	ASV352	226	231	225	0	0	0	0	0	0	unclassified_LWQ8
CP3	ASV353	210	221	246	0	0	0	0	0	0	Flavobacterium
CP3	ASV360	103	104	90	0	0	0	0	0	0	unclassified_Sphingomonadaceae
CP3	ASV363	189	212	261	0	0	0	0	0	0	Flavobacterium
CP3	ASV375	151	273	171	0	0	0	0	0	0	unclassified_Rhizobiaceae
CP3	ASV378	229	233	179	0	0	0	0	0	0	Asticcacaulis
CP3	ASV392	53	54	50	0	0	0	0	0	0	Terriglobus
CP3	ASV399	209	205	204	0	0	0	0	0	0	unclassified_Pedosphaeraceae
CP3	ASV408	188	228	185	0	0	0	0	0	0	Sphingomonas
CP3	ASV414	51	61	42	0	0	0	0	0	0	Paenarthrobacter
CP3	ASV419	140	138	132	0	0	0	0	0	0	unclassified_Rhizobiaceae
CP3	ASV420	226	189	169	0	0	0	0	0	0	unclassified_Bacteroidia
CP3	ASV426	188	170	214	0	0	0	0	0	0	Flavobacterium
CP3	ASV459	220	142	166	0	0	0	0	0	0	unclassified_Microbacteriaceae
CP3	ASV464	46	55	64	0	0	0	0	0	0	Mycobacterium
CP3	ASV473	156	164	182	0	0	0	0	0	0	DEV008
CP3	ASV475	151	202	164	0	0	0	0	0	0	Opitutus
CP3	ASV506	183	113	182	0	0	0	0	0	0	IMCC26134
CP3	ASV507	153	165	159	0	0	0	0	0	0	unclassified_Oxalobacteraceae
CP3	ASV508	139	158	179	0	0	0	0	0	0	Sphingomonas
CP3	ASV509	157	158	159	0	0	0	0	0	0	Flavobacterium
CP3	ASV526	147	163	143	0	0	0	0	0	0	IMCC26134
CP3	ASV529	159	168	124	0	0	0	0	0	0	Pedobacter
CP3	ASV549	84	100	104	0	0	0	0	0	0	unclassified_Rhizobiaceae
CP3	ASV553	141	156	133	0	0	0	0	0	0	Aurantisolimonas
CP3	ASV555	122	150	128	0	0	0	0	0	0	Pseudolabrys
CP3	ASV556	156	136	136	0	0	0	0	0	0	unclassified_Acidimicrobiia
CP3	ASV561	44	60	69	0	0	0	0	0	0	unclassified_Alphaproteobacteria
CP3	ASV567	68	58	46	0	0	0	0	0	0	Methylophilus
CP3	ASV568	154	159	105	0	0	0	0	0	0	Opitutus
CP3	ASV578	156	117	140	0	0	0	0	0	0	Devosia
CP3	ASV582	141	132	133	0	0	0	0	0	0	Flavobacterium
CP3	ASV585	31	88	61	0	0	0	0	0	0	Pseudolabrys
CP3	ASV593	86	117	77	0	0	0	0	0	0	unclassified_Frankiales
CP3	ASV597	51	32	62	0	0	0	0	0	0	Bauldia
CP3	ASV601	57	35	44	0	0	0	0	0	0	Terriglobus
CP3	ASV608	45	46	41	0	0	0	0	0	0	Hyphomicrobium
CP3	ASV621	85	107	90	0	0	0	0	0	0	Bauldia
CP3	ASV622	116	125	140	0	0	0	0	0	0	uncultured_Candidatus_Saccharibacteria_bacterium
CP3	ASV625	13	26	10	0	0	0	0	0	0	Burkholderia_Caballeronia_Paraburkholderia
CP3	ASV639	35	48	28	0	0	0	0	0	0	unclassified_Geodermatophilaceae
CP3	ASV641	76	72	71	0	0	0	0	0	0	Pseudomonas
CP3	ASV652	91	93	98	0	0	0	0	0	0	Flavobacterium
CP3	ASV655	128	131	103	0	0	0	0	0	0	unclassified_LWQ8
CP3	ASV669	110	136	109	0	0	0	0	0	0	unclassified_Pedosphaeraceae
CP3	ASV690	84	106	108	0	0	0	0	0	0	Devosia
CP3	ASV696	89	97	105	0	0	0	0	0	0	unclassified_Firmicutes
CP3	ASV698	123	121	96	0	0	0	0	0	0	Tahibacter
CP3	ASV700	111	93	135	0	0	0	0	0	0	unclassified_Xanthobacteraceae
CP3	ASV702	57	66	60	0	0	0	0	0	0	Asticcacaulis
CP3	ASV708	69	120	144	0	0	0	0	0	0	Flavobacterium
CP3	ASV712	126	99	106	0	0	0	0	0	0	Mucilaginibacter
CP3	ASV722	125	92	106	0	0	0	0	0	0	uncultured_eubacterium_WD2107
CP3	ASV726	116	65	139	0	0	0	0	0	0	Massilia
CP3	ASV745	104	99	83	0	0	0	0	0	0	Blastocatella
CP3	ASV752	103	107	95	0	0	0	0	0	0	unclassified_env.OPS_17
CP3	ASV756	76	132	96	0	0	0	0	0	0	unclassified_Sphingomonadaceae
CP3	ASV760	95	119	89	0	0	0	0	0	0	DEV008
CP3	ASV762	99	109	94	0	0	0	0	0	0	Luteolibacter
CP3	ASV768	88	108	103	0	0	0	0	0	0	Duganella
CP3	ASV772	124	59	115	0	0	0	0	0	0	Opitutus
CP3	ASV775	110	88	99	0	0	0	0	0	0	Cellvibrio
CP3	ASV777	102	84	110	0	0	0	0	0	0	unclassified_Microtrichaceae
CP3	ASV781	18	22	27	0	0	0	0	0	0	unclassified_Methylopilaceae
CP3	ASV783	37	30	25	0	0	0	0	0	0	Hyphomicrobium
CP3	ASV796	85	89	114	0	0	0	0	0	0	Altererythrobacter
CP3	ASV800	86	116	78	0	0	0	0	0	0	Prosthecobacter
CP3	ASV818	100	75	100	0	0	0	0	0	0	Terrimonas
CP3	ASV831	98	99	73	0	0	0	0	0	0	unclassified_Enterobacteriaceae
CP3	ASV834	93	87	89	0	0	0	0	0	0	unclassified_Acidimicrobiia
CP3	ASV842	79	83	104	0	0	0	0	0	0	Methylophilus
CP3	ASV846	92	82	90	0	0	0	0	0	0	Sphingobium
CP3	ASV860	91	88	82	0	0	0	0	0	0	Armatimonadetes_bacterium
CP3	ASV870	80	80	98	0	0	0	0	0	0	Devosia
CP3	ASV883	78	95	81	0	0	0	0	0	0	Edaphobaculum
CP3	ASV884	97	74	83	0	0	0	0	0	0	unclassified_Comamonadaceae
CP3	ASV886	72	98	83	0	0	0	0	0	0	DSSD61
CP3	ASV891	14	18	15	0	0	0	0	0	0	Terrisporobacter
CP3	ASV894	95	76	80	0	0	0	0	0	0	Nocardioides
CP3	ASV901	74	99	75	0	0	0	0	0	0	Taibaiella
CP3	ASV904	72	78	97	0	0	0	0	0	0	Pseudacidovorax
CP3	ASV911	60	112	73	0	0	0	0	0	0	Variovorax
CP3	ASV916	68	83	93	0	0	0	0	0	0	Bacteriovorax
CP3	ASV918	16	17	18	0	0	0	0	0	0	unclassified_Caulobacteraceae
CP3	ASV932	87	54	95	0	0	0	0	0	0	Sediminibacterium
CP3	ASV965	76	75	77	0	0	0	0	0	0	Pedobacter
CP3	ASV983	65	67	49	0	0	0	0	0	0	unclassified_Chthoniobacterales
CP3	ASV990	62	76	81	0	0	0	0	0	0	unclassified_A4b
CP3	ASV991	75	62	82	0	0	0	0	0	0	unclassified_Rhodobacteraceae
CP3	ASV1000	75	78	64	0	0	0	0	0	0	unclassified_Oxalobacteraceae
CP3	ASV1004	71	74	71	0	0	0	0	0	0	Hassallia
CP3	ASV1013	57	97	59	0	0	0	0	0	0	unclassified_Rhizobiales
CP3	ASV1018	56	71	57	0	0	0	0	0	0	unclassified_Tepidisphaeraceae
CP3	ASV1020	69	70	73	0	0	0	0	0	0	unclassified_Sphingomonadaceae
CP3	ASV1033	79	68	62	0	0	0	0	0	0	uncultured_Bacteroidetes_bacterium
CP3	ASV1037	80	74	54	0	0	0	0	0	0	Prosthecobacter
CP3	ASV1042	79	104	23	0	0	0	0	0	0	Alkanibacter
CP3	ASV1047	69	67	69	0	0	0	0	0	0	unclassified_Micromonosporaceae
CP3	ASV1082	58	74	64	0	0	0	0	0	0	Segetibacter
CP3	ASV1083	59	45	92	0	0	0	0	0	0	unclassified_LWQ8
CP3	ASV1085	62	76	57	0	0	0	0	0	0	unclassified_Rhodospirillales
CP3	ASV1086	70	62	63	0	0	0	0	0	0	IMCC26134
CP3	ASV1089	67	56	71	0	0	0	0	0	0	Nocardioides
CP3	ASV1094	51	80	62	0	0	0	0	0	0	unclassified_Verrucomicrobiaceae
CP3	ASV1105	62	64	64	0	0	0	0	0	0	Tepidisphaera
CP3	ASV1107	73	58	59	0	0	0	0	0	0	Methylotenera
CP3	ASV1108	65	62	62	0	0	0	0	0	0	Chryseobacterium
CP3	ASV1133	62	59	64	0	0	0	0	0	0	Terrimicrobium
CP3	ASV1139	59	59	66	0	0	0	0	0	0	Gemmatimonas
CP3	ASV1140	54	41	39	0	0	0	0	0	0	Chthoniobacter
CP3	ASV1143	67	61	55	0	0	0	0	0	0	Lacunisphaera
CP3	ASV1159	54	67	59	0	0	0	0	0	0	Legionella
CP3	ASV1164	55	65	59	0	0	0	0	0	0	unclassified_Xanthobacteraceae
CP3	ASV1198	60	67	45	0	0	0	0	0	0	uncultured_Candidatus_Saccharibacteria_bacterium
CP3	ASV1217	52	58	58	0	0	0	0	0	0	Flavobacterium
CP3	ASV1218	64	54	50	0	0	0	0	0	0	uncultured_Candidatus_Saccharibacteria_bacterium
CP3	ASV1238	58	58	49	0	0	0	0	0	0	unclassified_Chitinophagaceae
CP3	ASV1243	53	47	64	0	0	0	0	0	0	unclassified_Saccharimonadales
CP3	ASV1246	58	53	52	0	0	0	0	0	0	unclassified_Enterobacterales
CP3	ASV1247	46	62	55	0	0	0	0	0	0	Legionella
CP3	ASV1254	62	56	44	0	0	0	0	0	0	Noviherbaspirillum
CP3	ASV1260	57	52	52	0	0	0	0	0	0	Solimonas
CP3	ASV1265	59	51	50	0	0	0	0	0	0	Dyella
CP3	ASV1266	53	51	56	0	0	0	0	0	0	unclassified_Oxalobacteraceae
CP3	ASV1269	22	77	60	0	0	0	0	0	0	unclassified_Saccharimonadales
CP3	ASV1270	66	38	55	0	0	0	0	0	0	unclassified_Comamonadaceae
CP3	ASV1273	49	55	54	0	0	0	0	0	0	Schlegelella
CP3	ASV1281	42	62	52	0	0	0	0	0	0	unclassified_Microbacteriaceae
CP3	ASV1300	55	57	41	0	0	0	0	0	0	Prosthecobacter
CP3	ASV1301	57	57	39	0	0	0	0	0	0	unclassified_Microscillaceae
CP3	ASV1334	36	60	52	0	0	0	0	0	0	Arachidicoccus
CP3	ASV1344	41	59	47	0	0	0	0	0	0	unclassified_Verrucomicrobiaceae
CP3	ASV1345	43	48	56	0	0	0	0	0	0	Duganella
CP3	ASV1358	25	72	48	0	0	0	0	0	0	unclassified_LWQ8
CP3	ASV1361	45	59	40	0	0	0	0	0	0	Prosthecobacter
CP3	ASV1373	40	50	52	0	0	0	0	0	0	Cellvibrio
CP3	ASV1378	44	55	42	0	0	0	0	0	0	Duganella
CP3	ASV1405	42	36	32	0	0	0	0	0	0	unclassified_Micropepsaceae
CP3	ASV1409	51	51	35	0	0	0	0	0	0	Flavobacterium
CP3	ASV1437	50	38	46	0	0	0	0	0	0	unclassified_Comamonadaceae
CP3	ASV1456	43	39	49	0	0	0	0	0	0	Ramlibacter
CP3	ASV1496	40	44	42	0	0	0	0	0	0	Luteolibacter
CP3	ASV1497	51	36	39	0	0	0	0	0	0	Chthoniobacter
CP3	ASV1514	32	43	48	0	0	0	0	0	0	Segetibacter
CP3	ASV1533	38	39	44	0	0	0	0	0	0	Comamonas
CP3	ASV1564	27	32	29	0	0	0	0	0	0	Dongia
CP3	ASV1578	48	30	39	0	0	0	0	0	0	Burkholderia_Caballeronia_Paraburkholderia
CP3	ASV1586	34	40	42	0	0	0	0	0	0	Bdellovibrio
CP3	ASV1587	45	36	35	0	0	0	0	0	0	Ferrovibrio
CP3	ASV1601	37	43	35	0	0	0	0	0	0	unclassified_Sandaracinaceae
CP3	ASV1625	30	35	47	0	0	0	0	0	0	Methylotenera
CP3	ASV1644	32	30	48	0	0	0	0	0	0	unclassified_Simkaniaceae
CP3	ASV1645	37	49	24	0	0	0	0	0	0	Prosthecobacter
CP3	ASV1646	35	36	39	0	0	0	0	0	0	unclassified_Pedosphaeraceae
CP3	ASV1654	35	37	37	0	0	0	0	0	0	unclassified_Sphingobacteriaceae
CP3	ASV1655	34	22	53	0	0	0	0	0	0	Duganella
CP3	ASV1676	45	29	33	0	0	0	0	0	0	uncultured_soil_bacterium
CP3	ASV1692	42	17	46	0	0	0	0	0	0	Alkanibacter
CP3	ASV1717	36	29	37	0	0	0	0	0	0	Gemmatimonas
CP3	ASV1750	36	36	26	0	0	0	0	0	0	unclassified_Enterobacteriaceae
CP3	ASV1751	45	28	25	0	0	0	0	0	0	unclassified_Alphaproteobacteria
CP3	ASV1760	37	20	40	0	0	0	0	0	0	unclassified_Micropepsaceae
CP3	ASV1790	28	38	28	0	0	0	0	0	0	unclassified_Gammaproteobacteria
CP3	ASV1812	32	28	33	0	0	0	0	0	0	SH3_11
CP3	ASV1856	27	37	26	0	0	0	0	0	0	Abditibacterium
CP3	ASV1858	37	19	34	0	0	0	0	0	0	unclassified_Sandaracinaceae
CP3	ASV1881	27	30	31	0	0	0	0	0	0	unclassified_Holosporaceae
CP3	ASV1894	27	27	33	0	0	0	0	0	0	unclassified_Gammaproteobacteria
CP3	ASV1895	32	28	27	0	0	0	0	0	0	Flectobacillus
CP3	ASV1919	26	33	27	0	0	0	0	0	0	Nocardioides
CP3	ASV1920	32	24	30	0	0	0	0	0	0	unclassified_LWQ8
CP3	ASV1921	20	39	27	0	0	0	0	0	0	Pelomonas
CP3	ASV1969	28	37	18	0	0	0	0	0	0	Acidibacter
CP3	ASV1985	23	30	29	0	0	0	0	0	0	Uliginosibacterium
CP3	ASV1996	26	22	33	0	0	0	0	0	0	Solimonas
CP3	ASV2021	25	34	20	0	0	0	0	0	0	Haliangium
CP3	ASV2043	26	15	37	0	0	0	0	0	0	unclassified_Caulobacteraceae
CP3	ASV2062	22	30	18	0	0	0	0	0	0	Ellin516
CP3	ASV2102	27	22	26	0	0	0	0	0	0	unclassified_Comamonadaceae
CP3	ASV2119	25	34	15	0	0	0	0	0	0	Candidatus_Trichorickettsia
CP3	ASV2160	28	26	18	0	0	0	0	0	0	unclassified_Pedosphaeraceae
CP3	ASV2161	29	22	21	0	0	0	0	0	0	uncultured_soil_bacterium
CP3	ASV2205	29	17	24	0	0	0	0	0	0	unclassified_Pedosphaeraceae
CP3	ASV2225	23	22	24	0	0	0	0	0	0	unclassified_Simkaniaceae
CP3	ASV2244	30	22	16	0	0	0	0	0	0	unclassified_Opitutaceae
CP3	ASV2298	15	15	15	0	0	0	0	0	0	unclassified_Devosiaceae
CP3	ASV2301	33	20	12	0	0	0	0	0	0	unclassified_Tepidisphaeraceae
CP3	ASV2344	20	24	19	0	0	0	0	0	0	unclassified_Gemmatimonadaceae
CP3	ASV2345	26	22	15	0	0	0	0	0	0	unclassified_Rickettsiales
CP3	ASV2410	26	15	19	0	0	0	0	0	0	Methylotenera
CP3	ASV2453	25	20	13	0	0	0	0	0	0	Brevifollis
CP3	ASV2456	18	13	27	0	0	0	0	0	0	Flavobacterium
CP3	ASV2526	19	19	18	0	0	0	0	0	0	Pedomicrobium
CP3	ASV2558	17	15	23	0	0	0	0	0	0	unclassified_Microtrichaceae
CP3	ASV2644	15	16	21	0	0	0	0	0	0	unclassified_Candidatus_Jidaibacter
CP3	ASV2646	19	13	20	0	0	0	0	0	0	Comamonas
CP3	ASV2647	16	22	14	0	0	0	0	0	0	unclassified_Actinobacteriota
CP3	ASV2687	15	20	16	0	0	0	0	0	0	unclassified_Candidatus_Kaiserbacteria_bacterium_RIFOXYB1_FULL_46_14
CP3	ASV2720	14	15	21	0	0	0	0	0	0	P3OB_42
CP3	ASV2883	20	10	16	0	0	0	0	0	0	Pigmentiphaga
CP3	ASV2909	14	18	13	0	0	0	0	0	0	unclassified_Rickettsiaceae
V3	ASV2	71	78	67	3855	5239	5973	0	0	0	Stenotrophomonas
V3	ASV9	0	0	0	1673	2213	2227	0	0	0	Pectobacterium
V3	ASV17	0	0	0	236	204	259	0	0	0	unclassified_Micrococcaceae
V3	ASV19	0	0	0	1350	1669	1852	0	0	0	Rhodanobacter
V3	ASV31	0	0	0	457	529	487	0	0	0	Pseudarthrobacter
V3	ASV40	0	0	0	885	1184	1224	0	0	0	unclassified_Enterobacteriaceae
V3	ASV42	0	0	0	825	1045	1378	0	0	0	Comamonas
V3	ASV47	0	0	0	893	972	1047	22	29	41	Chryseobacterium
V3	ASV66	22	24	29	703	745	752	37	40	61	Achromobacter
V3	ASV82	0	0	0	694	695	718	0	0	0	Flavobacterium
V3	ASV108	0	0	0	600	598	616	0	0	0	Flavobacterium
V3	ASV120	0	0	0	392	486	477	0	0	0	Pseudomonas
V3	ASV123	0	0	0	473	570	601	0	0	0	Stenotrophomonas
V3	ASV125	0	2	7	540	533	544	0	0	0	unclassified_Microbacteriaceae
V3	ASV158	0	0	0	387	511	471	0	0	0	Ochrobactrum
V3	ASV174	0	0	0	355	455	457	0	0	0	unclassified_Enterobacteriaceae
V3	ASV188	0	0	0	355	390	450	0	0	0	Novosphingobium
V3	ASV196	0	0	0	375	388	404	0	0	0	Chryseobacterium
V3	ASV201	0	0	0	354	329	344	0	0	0	Leifsonia
V3	ASV217	0	0	0	322	326	418	0	0	0	unclassified_Oxalobacteraceae
V3	ASV238	0	0	0	328	297	336	0	0	0	Flavobacterium
V3	ASV242	0	0	0	257	337	365	0	0	0	Limnobacter
V3	ASV270	0	0	0	44	70	79	0	0	0	Delftia
V3	ASV273	0	0	0	236	301	324	0	0	0	Bordetella
V3	ASV275	0	0	0	219	285	191	0	0	0	Enterobacter
V3	ASV279	0	0	0	238	298	306	0	0	0	unclassified_Microbacteriaceae
V3	ASV309	0	0	0	223	271	258	0	0	0	Pseudomonas
V3	ASV310	0	0	0	111	114	98	0	0	0	Pseudomonas
V3	ASV319	0	0	0	246	244	261	0	0	0	Flavobacterium
V3	ASV325	1	0	1	212	252	254	0	0	0	Methylotenera
V3	ASV326	0	0	0	233	237	257	0	0	0	unclassified_Saccharimonadales
V3	ASV334	0	0	0	211	256	246	0	0	0	unclassified_Micrococcaceae
V3	ASV340	0	0	0	216	227	261	0	0	0	Pedobacter
V3	ASV402	0	0	0	158	229	228	0	0	0	Massilia
V3	ASV403	0	0	0	217	180	214	0	0	0	Sphingobacterium
V3	ASV437	0	0	0	171	184	200	0	0	0	TM7a
V3	ASV457	0	0	0	156	202	177	0	0	0	unclassified_Rhizobiaceae
V3	ASV465	0	0	0	153	175	196	0	0	0	Dyadobacter
V3	ASV472	0	0	0	189	187	144	0	0	0	TM7a
V3	ASV480	0	0	0	140	159	206	0	0	0	Brevundimonas
V3	ASV488	0	0	0	171	165	167	0	0	0	Pseudomonas
V3	ASV499	0	0	0	152	178	154	0	0	0	Pseudomonas
V3	ASV559	0	0	0	80	190	156	0	0	0	unclassified_Saccharimonadales
V3	ASV572	0	0	0	123	131	161	0	0	0	Allorhizobium_Neorhizobium_Pararhizobium_Rhizobium
V3	ASV592	0	0	0	141	138	118	0	0	0	Methylotenera
V3	ASV600	0	0	0	113	138	141	0	0	0	unclassified_Frankiales
V3	ASV612	0	0	0	125	145	117	0	0	0	Phenylobacterium
V3	ASV617	0	0	0	111	113	161	0	0	0	Paenibacillus
V3	ASV619	0	0	0	103	143	138	0	0	0	Arthrobacter
V3	ASV674	0	0	0	113	118	122	0	0	0	Sphingomonas
V3	ASV680	0	0	0	116	118	115	0	0	0	unclassified_Rhizobiaceae
V3	ASV692	0	0	0	90	106	103	0	0	0	unclassified_Enterobacteriaceae
V3	ASV704	0	0	0	81	118	137	0	0	0	Pseudorhodoferax
V3	ASV719	0	0	0	114	92	122	0	0	0	Nocardioides
V3	ASV739	0	0	0	95	96	123	0	0	0	unclassified_Sphingomonadaceae
V3	ASV778	0	0	0	77	117	102	0	0	0	unclassified_Enterobacterales
V3	ASV793	0	0	0	90	105	94	0	0	0	Amnibacterium
V3	ASV816	0	0	0	93	102	83	0	0	0	Nocardioides
V3	ASV832	0	0	0	35	53	55	0	0	0	Delftia
V3	ASV836	0	0	0	93	90	86	0	0	0	unclassified_Rhizobiaceae
V3	ASV943	0	0	0	80	85	69	0	0	0	unclassified_Saccharimonadales
V3	ASV944	0	0	0	88	69	77	0	0	0	Pseudomonas
V3	ASV945	0	0	0	37	73	82	0	0	0	unclassified_Enterobacterales
V3	ASV972	0	0	0	74	81	71	0	0	0	Paenibacillus
V3	ASV1151	0	0	0	48	61	73	0	0	0	unclassified_Xanthobacteraceae
V3	ASV1153	0	0	0	46	67	69	0	0	0	Herminiimonas
V3	ASV1155	0	0	0	67	60	54	0	0	0	Luteolibacter
V3	ASV1172	0	0	0	50	67	61	0	0	0	Legionella
V3	ASV1209	0	0	0	38	60	73	0	0	0	Pseudomonas
V3	ASV1213	0	0	0	71	41	58	0	0	0	unclassified_Alcaligenaceae
V3	ASV1220	0	0	0	52	58	58	0	0	0	unclassified_Microbacteriaceae
V3	ASV1282	0	0	0	40	70	46	0	0	0	unclassified_Intrasporangiaceae
V3	ASV1295	0	0	0	58	47	49	0	0	0	unclassified_Oxalobacteraceae
V3	ASV1314	0	0	0	47	58	35	0	0	0	Achromobacter
V3	ASV1317	0	0	0	42	52	56	0	0	0	Mucilaginibacter
V3	ASV1318	0	0	0	41	62	47	0	0	0	Pedobacter
V3	ASV1375	0	0	0	52	69	21	0	0	0	Paenibacillus
V3	ASV1382	0	0	0	35	57	49	0	0	0	uncultured_Roseobacter_sp.
V3	ASV1391	0	0	0	46	40	54	0	0	0	Thermomonas
V3	ASV1490	0	0	0	35	44	48	0	0	0	Paenibacillus
V3	ASV1505	0	0	0	29	46	50	0	0	0	unclassified_Enterobacteriaceae
V3	ASV1516	0	0	0	45	33	45	0	0	0	Kaistia
V3	ASV1591	0	0	0	38	39	39	0	0	0	Sphingobium
V3	ASV1592	0	0	0	37	44	35	0	0	0	Herminiimonas
V3	ASV1640	0	0	0	27	42	42	0	0	0	Pseudomonas
V3	ASV1671	0	0	0	41	29	38	0	0	0	Nocardioides
V3	ASV1698	0	0	0	26	43	36	0	0	0	Limnobacter
V3	ASV1747	0	0	0	33	34	32	0	0	0	Methylotenera
V3	ASV1763	0	0	0	35	36	26	0	0	0	unclassified_Solimonadaceae
V3	ASV1820	0	0	0	28	23	42	0	0	0	Mucilaginibacter
V3	ASV1833	0	0	0	27	34	31	0	0	0	Nocardioides
V3	ASV1845	0	0	0	25	33	33	0	0	0	Variovorax
V3	ASV1862	0	0	0	28	28	34	0	0	0	unclassified_Microbacteriaceae
V3	ASV1907	0	0	0	25	27	35	0	0	0	Stenotrophomonas
V3	ASV1976	0	0	0	26	24	33	0	0	0	Devosia
V3	ASV1991	0	0	0	35	20	27	0	0	0	Sediminibacterium
V3	ASV2030	0	0	0	33	21	25	0	0	0	unclassified_Bacilli
V3	ASV2054	0	0	0	20	24	34	0	0	0	Nocardioides
V3	ASV2078	0	0	0	26	25	26	0	0	0	Pedobacter
V3	ASV2129	0	0	0	20	31	23	0	0	0	unclassified_Oxalobacteraceae
CV3	ASV16	0	0	0	0	0	0	1806	1529	1688	Bordetella
CV3	ASV18	0	0	0	0	0	0	1584	1627	1726	Rhodanobacter
CV3	ASV21	0	0	0	0	0	0	1600	1696	1352	unclassified_Xanthobacteraceae
CV3	ASV88	0	0	0	0	0	0	645	667	706	unclassified_Micropepsaceae
CV3	ASV96	0	0	0	0	0	0	647	595	684	Burkholderia_Caballeronia_Paraburkholderia
CV3	ASV126	0	0	0	0	0	0	533	511	578	Thermomonas
CV3	ASV129	16	19	15	0	0	0	523	494	543	Sphingomonas
CV3	ASV130	0	0	0	13	12	15	518	488	551	unclassified_Micropepsaceae
CV3	ASV146	0	0	0	0	0	0	330	299	329	Acinetobacter
CV3	ASV150	0	0	0	0	0	0	494	451	500	unclassified_LWQ8
CV3	ASV153	0	0	0	0	0	0	462	456	470	Rhodanobacter
CV3	ASV162	0	0	0	0	0	0	479	413	450	Acidisoma
CV3	ASV165	0	0	0	0	0	0	426	441	448	unclassified_Rhizobiaceae
CV3	ASV166	0	0	0	0	0	0	395	509	403	Burkholderia_Caballeronia_Paraburkholderia
CV3	ASV183	0	0	0	0	0	0	416	433	378	Devosia
CV3	ASV198	0	0	0	0	0	0	398	398	364	Mucilaginibacter
CV3	ASV206	0	0	0	0	0	0	147	133	150	Bradyrhizobium
CV3	ASV212	0	0	0	0	0	0	376	365	358	unclassified_67_14
CV3	ASV213	0	0	0	0	0	0	332	389	369	Mucilaginibacter
CV3	ASV243	0	0	0	0	0	0	326	303	329	Mucilaginibacter
CV3	ASV251	0	0	0	0	0	0	309	308	318	Burkholderia_Caballeronia_Paraburkholderia
CV3	ASV272	0	0	0	0	0	0	288	283	297	Granulicella
CV3	ASV274	0	0	0	0	0	0	283	284	292	unclassified_Microbacteriaceae
CV3	ASV297	0	0	0	0	0	0	270	268	263	Bauldia
CV3	ASV298	0	0	0	0	0	0	273	304	222	Phenylobacterium
CV3	ASV301	0	0	0	0	0	0	307	226	254	Hyphomicrobium
CV3	ASV339	0	0	0	0	0	0	217	238	250	unclassified_Micavibrionales
CV3	ASV359	0	0	0	0	0	0	230	212	230	Burkholderia_Caballeronia_Paraburkholderia
CV3	ASV370	0	0	0	0	0	0	33	20	31	Pseudomonas
CV3	ASV384	0	0	0	0	0	0	213	204	213	Mucilaginibacter
CV3	ASV401	0	0	0	0	0	0	245	180	191	Asticcacaulis
CV3	ASV423	0	0	0	0	0	0	208	180	190	uncultured_proteobacterium
CV3	ASV452	0	0	0	0	0	0	184	157	198	unclassified_67_14
CV3	ASV454	0	0	0	0	0	0	191	167	179	Sphingomonas
CV3	ASV461	0	0	0	0	0	0	147	179	201	unclassified_Rhizobiaceae
CV3	ASV479	0	0	0	0	0	0	160	160	194	unclassified_Chitinophagaceae
CV3	ASV487	0	0	0	0	0	0	106	182	217	Mesorhizobium
CV3	ASV492	0	0	0	0	0	0	172	150	177	unclassified_Comamonadaceae
CV3	ASV493	0	0	0	0	0	0	157	171	170	Rhodanobacter
CV3	ASV505	0	0	0	0	0	0	156	166	157	unclassified_Sphingomonadaceae
CV3	ASV513	0	0	0	0	0	0	150	138	179	Flavobacterium
CV3	ASV516	0	0	0	0	0	0	159	144	160	Jatrophihabitans
CV3	ASV533	0	0	0	0	0	0	165	148	136	unclassified_Gemmatimonadaceae
CV3	ASV544	0	0	0	0	0	0	168	129	143	unclassified_LWQ8
CV3	ASV546	0	0	0	0	0	0	35	27	34	Bacillus
CV3	ASV566	0	0	0	0	0	0	122	133	164	Jatrophihabitans
CV3	ASV574	0	0	0	0	0	0	151	118	145	unclassified_Vermiphilaceae
CV3	ASV580	0	0	0	0	0	0	96	118	85	Pseudomonas
CV3	ASV583	0	0	0	0	0	0	147	135	123	unclassified_Saccharimonadales
CV3	ASV587	0	0	0	0	0	0	122	153	129	unclassified_Pedosphaeraceae
CV3	ASV596	0	0	0	0	0	0	137	128	131	Terrimonas
CV3	ASV628	0	0	0	0	0	0	121	118	138	Burkholderia_Caballeronia_Paraburkholderia
CV3	ASV642	0	0	0	0	0	0	120	125	126	unclassified_Chitinophagaceae
CV3	ASV643	0	0	0	0	0	0	143	139	89	Mucilaginibacter
CV3	ASV645	0	0	0	0	0	0	88	108	86	Allorhizobium_Neorhizobium_Pararhizobium_Rhizobium
CV3	ASV653	0	0	0	0	0	0	127	116	121	Burkholderia_Caballeronia_Paraburkholderia
CV3	ASV661	0	0	0	0	0	0	116	123	120	Pedobacter
CV3	ASV663	0	0	0	0	0	0	123	118	116	Thermomonas
CV3	ASV664	0	0	0	0	0	0	101	122	134	unclassified_Xanthobacteraceae
CV3	ASV667	0	0	0	0	0	0	121	127	108	Mucilaginibacter
CV3	ASV671	0	0	0	0	0	0	149	85	121	Flavobacterium
CV3	ASV678	0	0	0	0	0	0	109	113	129	Jatrophihabitans
CV3	ASV682	0	0	0	0	0	0	123	104	121	Sphingomonas
CV3	ASV707	0	0	0	0	0	0	109	115	111	unclassified_Comamonadaceae
CV3	ASV714	0	0	0	0	0	0	125	129	77	unclassified_Caulobacteraceae
CV3	ASV724	0	0	0	0	0	0	105	97	120	unclassified_Pedosphaeraceae
CV3	ASV763	0	0	0	0	0	0	115	97	90	Mucilaginibacter
CV3	ASV765	0	0	0	0	0	0	96	99	106	Edaphobaculum
CV3	ASV773	0	0	0	0	0	0	103	108	87	unclassified_Isosphaeraceae
CV3	ASV794	0	0	0	0	0	0	105	84	100	uncultured_Roseobacter_sp.
CV3	ASV810	0	0	0	0	0	0	108	87	87	Lysobacter
CV3	ASV837	0	0	0	0	0	0	92	80	97	Allorhizobium_Neorhizobium_Pararhizobium_Rhizobium
CV3	ASV851	0	0	0	0	0	0	81	86	86	unclassified_Solimonadaceae
CV3	ASV855	0	0	0	0	0	0	76	101	86	Jatrophihabitans
CV3	ASV864	0	0	0	0	0	0	90	77	93	Chryseobacterium
CV3	ASV866	0	0	0	0	0	0	89	92	78	Luteolibacter
CV3	ASV872	0	0	0	0	0	0	80	84	94	Sphingomonas
CV3	ASV896	0	0	0	0	0	0	78	90	72	Dongia
CV3	ASV899	0	0	0	0	0	0	59	81	109	Mucilaginibacter
CV3	ASV902	0	0	0	0	0	0	83	74	91	unclassified_Micropepsaceae
CV3	ASV930	0	0	0	0	0	0	81	91	66	Edaphobacter
CV3	ASV954	0	0	0	0	0	0	76	87	68	Flexivirga
CV3	ASV979	0	0	0	0	0	0	75	73	76	Chthoniobacter
CV3	ASV997	0	0	0	0	0	0	69	76	73	Granulicella
CV3	ASV1016	0	0	0	0	0	0	51	86	76	Mucilaginibacter
CV3	ASV1019	0	0	0	0	0	0	57	77	68	Brevundimonas
CV3	ASV1026	0	0	0	0	0	0	77	69	65	Ferruginibacter
CV3	ASV1027	0	0	0	0	0	0	57	73	81	Rhodoferax
CV3	ASV1030	0	0	0	0	0	0	67	70	73	unclassified_Pedosphaeraceae
CV3	ASV1065	0	0	0	0	0	0	56	57	89	unclassified_Rhizobiaceae
CV3	ASV1072	0	0	0	0	0	0	73	59	67	Flavobacterium
CV3	ASV1073	0	0	0	0	0	0	59	75	65	Micropepsis
CV3	ASV1077	0	0	0	0	0	0	66	58	74	Pseudoxanthomonas
CV3	ASV1081	0	0	0	0	0	0	58	79	60	unclassified_Alphaproteobacteria
CV3	ASV1099	0	0	0	0	0	0	60	60	73	unclassified_Microbacteriaceae
CV3	ASV1117	0	0	0	0	0	0	60	65	63	Kaistia
CV3	ASV1128	0	0	0	0	0	0	72	45	69	unclassified_Frankiales
CV3	ASV1136	0	0	0	0	0	0	52	66	67	unclassified_Sporichthyaceae
CV3	ASV1137	0	0	0	0	0	0	42	75	68	uncultured_soil_bacterium
CV3	ASV1148	0	0	0	0	0	0	68	27	88	unclassified_Enterobacterales
CV3	ASV1149	0	0	0	0	0	0	57	66	60	unclassified_Acidimicrobiia
CV3	ASV1158	0	0	0	0	0	0	50	55	58	Chryseobacterium
CV3	ASV1162	0	0	0	0	0	0	64	49	67	Allorhizobium_Neorhizobium_Pararhizobium_Rhizobium
CV3	ASV1174	0	0	0	0	0	0	66	55	57	Gemmatimonas
CV3	ASV1179	0	0	0	0	0	0	62	62	53	Sphingoaurantiacus
CV3	ASV1203	0	0	0	0	0	0	58	53	61	uncultured_soil_bacterium
CV3	ASV1204	0	0	0	0	0	0	64	53	55	Tahibacter
CV3	ASV1223	0	0	0	0	0	0	65	25	78	unclassified_Comamonadaceae
CV3	ASV1249	0	0	0	0	0	0	55	43	65	unclassified_Xanthobacteraceae
CV3	ASV1263	0	0	0	0	0	0	35	56	70	Chthoniobacter
CV3	ASV1303	0	0	0	0	0	0	40	49	64	unclassified_Xanthobacteraceae
CV3	ASV1320	0	0	0	0	0	0	58	47	45	unclassified_Comamonadaceae
CV3	ASV1349	0	0	0	0	0	0	46	44	57	Brevundimonas
CV3	ASV1365	0	0	0	0	0	0	60	41	43	Pseudoflavitalea
CV3	ASV1371	0	0	0	0	0	0	28	21	36	Bradyrhizobium
CV3	ASV1376	0	0	0	0	0	0	46	54	42	uncultured_Candidatus_Saccharibacteria_bacterium
CV3	ASV1404	0	0	0	0	0	0	34	51	53	unclassified_Caulobacteraceae
CV3	ASV1411	0	0	0	0	0	0	36	43	58	Methylovirgula
CV3	ASV1421	0	0	0	0	0	0	42	43	51	Hyphomicrobium
CV3	ASV1431	0	0	0	0	0	0	45	34	56	unclassified_Sphingomonadaceae
CV3	ASV1432	0	0	0	0	0	0	46	43	46	Rhodanobacter
CV3	ASV1452	0	0	0	0	0	0	71	25	36	Puia
CV3	ASV1464	0	0	0	0	0	0	14	55	61	unclassified_Pedosphaeraceae
CV3	ASV1469	0	0	0	0	0	0	55	48	26	unclassified_Candidatus_Kaiserbacteria
CV3	ASV1470	0	0	0	0	0	0	46	35	48	uncultured_soil_bacterium
CV3	ASV1478	0	0	0	0	0	0	37	53	38	unclassified_Pedosphaeraceae
CV3	ASV1540	0	0	0	0	0	0	35	41	45	Pseudomonas
CV3	ASV1553	0	0	0	0	0	0	37	35	48	Allorhizobium_Neorhizobium_Pararhizobium_Rhizobium
CV3	ASV1574	0	0	0	0	0	0	41	40	37	Prosthecobacter
CV3	ASV1581	0	0	0	0	0	0	45	31	41	unclassified_Gaiellales
CV3	ASV1616	0	0	0	0	0	0	39	49	25	Luteolibacter
CV3	ASV1630	0	0	0	0	0	0	31	27	54	unclassified_Caulobacteraceae
CV3	ASV1672	0	0	0	0	0	0	33	31	44	Cellvibrio
CV3	ASV1699	0	0	0	0	0	0	39	35	31	Iamia
CV3	ASV1700	0	0	0	0	0	0	26	35	44	Herbaspirillum
CV3	ASV1723	0	0	0	0	0	0	38	29	35	unclassified_Comamonadaceae
CV3	ASV1741	0	0	0	0	0	0	37	35	28	Arenimonas
CV3	ASV1822	0	0	0	0	0	0	41	22	30	unclassified_Micavibrionaceae
CV3	ASV1823	0	0	0	0	0	0	31	30	32	Dongia
CV3	ASV1846	0	0	0	0	0	0	25	34	32	Chitinimonas
CV3	ASV1865	0	0	0	0	0	0	29	21	40	unclassified_0319_6G20
CV3	ASV1873	0	0	0	0	0	0	22	36	31	unclassified_Comamonadaceae
CV3	ASV1931	0	0	0	0	0	0	25	28	33	unclassified_Parachlamydiaceae
CV3	ASV2029	0	0	0	0	0	0	23	17	28	Caenimonas
CV3	ASV2080	0	0	0	0	0	0	24	35	18	Bdellovibrio
CV3	ASV2096	0	0	0	0	0	0	21	29	26	Massilia
CV3	ASV2172	0	0	0	0	0	0	24	21	27	unclassified_Sphingomonadaceae
CV3	ASV2196	0	0	0	0	0	0	25	19	27	unclassified_Vermiphilaceae
CV3	ASV2257	0	0	0	0	0	0	26	18	24	unclassified_Alphaproteobacteria
CV3	ASV2281	0	0	0	0	0	0	23	17	27	unclassified_Alphaproteobacteria
CV3	ASV2295	0	0	0	0	0	0	22	24	20	unclassified_Candidatus_Kaiserbacteria
CV3	ASV2312	0	0	0	0	0	0	26	19	20	Rhodanobacter
CV3	ASV2313	0	0	0	0	0	0	25	22	18	unclassified_Rickettsiales
CV3	ASV2331	0	0	0	0	0	0	23	15	26	unclassified_Rhizobiaceae
CV3	ASV2360	0	0	0	0	0	0	22	19	22	unclassified_Saccharimonadales
CV3	ASV2377	0	0	0	0	0	0	20	24	18	unclassified_Pedosphaeraceae
CV3	ASV2378	0	0	0	0	0	0	16	26	20	Conexibacter
CV3	ASV2401	0	0	0	0	0	0	24	14	23	Legionella

## Sheet: S4g
Table S4g: Distribution of PGPRs at genus level in inter-root samples (CP3, V3, CV3) with different substrates
enrich	#OTU_ID	CP3_1	CP3_2	CP3_3	V3_1	V3_2	V3_3	CV3_1	CV3_2	CV3_3	Genus	type
CP3	ASV1856	27	37	26	0	0	0	0	0	0	Abditibacterium	others
CP3	ASV1969	28	37	18	0	0	0	0	0	0	Acidibacter	others
CP3	ASV350/1042/1692	340	373	281	0	0	0	0	0	0	Alkanibacter	others
CP3	ASV308	284	259	223	0	0	0	0	0	0	Allorhizobium_Neorhizobium_Pararhizobium_Rhizobium	PGPR
CP3	ASV796	85	89	114	0	0	0	0	0	0	Altererythrobacter	others
CP3	ASV269	59	79	55	0	0	0	0	0	0	Amnibacterium	others
CP3	ASV1334	36	60	52	0	0	0	0	0	0	Arachidicoccus	PGPR
CP3	ASV860	91	88	82	0	0	0	0	0	0	Armatimonadetes_bacterium	others
CP3	ASV34/257/378/702	1905	1927	1592	0	0	0	0	0	0	Asticcacaulis	others
CP3	ASV553	141	156	133	0	0	0	0	0	0	Aurantisolimonas	others
CP3	ASV916	68	83	93	0	0	0	0	0	0	Bacteriovorax	others
CP3	ASV597/621	136	139	152	0	0	0	0	0	0	Bauldia	others
CP3	ASV1586	34	40	42	0	0	0	0	0	0	Bdellovibrio	others
CP3	ASV745	104	99	83	0	0	0	0	0	0	Blastocatella	others
CP3	ASV2453	25	20	13	0	0	0	0	0	0	Brevifollis	others
CP3	ASV135	327	309	248	0	0	0	0	0	0	Brevundimonas	PGPR
CP3	ASV625/1578	61	56	49	0	0	0	0	0	0	Burkholderia_Caballeronia_Paraburkholderia	PGPR
CP3	ASV189	37	31	49	0	0	0	0	0	0	Candidatus_Rhabdochlamydia	others
CP3	ASV2119	25	34	15	0	0	0	0	0	0	Candidatus_Trichorickettsia	others
CP3	ASV124	560	572	497	0	0	0	0	0	0	Candidatus_Xiphinematobacter	others
CP3	ASV775/1373	150	138	151	0	0	0	0	0	0	Cellvibrio	PGPR
CP3	ASV331/1108	331	278	298	0	0	0	0	0	0	Chryseobacterium	others
CP3	ASV1140/1497	105	77	78	0	0	0	0	0	0	Chthoniobacter	others
CP3	ASV1533/2646	57	52	64	0	0	0	0	0	0	Comamonas	PGPR
CP3	ASV473/760	251	283	271	0	0	0	0	0	0	DEV008	others
CP3	ASV578/690/870	320	303	346	0	0	0	0	0	0	Devosia	PGPR
CP3	ASV1564	27	32	29	0	0	0	0	0	0	Dongia	others
CP3	ASV886	72	98	83	0	0	0	0	0	0	DSSD61	others
CP3	ASV768/1345/1378/1655	209	233	254	0	0	0	0	0	0	Duganella	PGPR
CP3	ASV1265	59	51	50	0	0	0	0	0	0	Dyella	PGPR
CP3	ASV256/300/883	673	599	679	0	0	0	0	0	0	Edaphobaculum	others
CP3	ASV2062	22	30	18	0	0	0	0	0	0	Ellin516	others
CP3	ASV1587	45	36	35	0	0	0	0	0	0	Ferrovibrio	others
CP3	ASV170	411	427	446	0	0	0	0	0	0	Ferruginibacter	others
CP3	ASV313/353/363/426/509/582/652/708/1217/1409/2456	1457	1434	1639	0	0	0	0	0	0	Flavobacterium	PGPR
CP3	ASV1895	32	28	27	0	0	0	0	0	0	Flectobacillus	others
CP3	ASV1139/1717	95	88	103	0	0	0	0	0	0	Gemmatimonas	PGPR
CP3	ASV2021	25	34	20	0	0	0	0	0	0	Haliangium	PGPR
CP3	ASV1004	71	74	71	0	0	0	0	0	0	Hassallia	others
CP3	ASV608/783	82	76	66	0	0	0	0	0	0	Hyphomicrobium	others
CP3	ASV506/526/1086	400	338	388	0	0	0	0	0	0	IMCC26134	others
CP3	ASV1143	67	61	55	0	0	0	0	0	0	Lacunisphaera	others
CP3	ASV1159/1247	100	129	114	0	0	0	0	0	0	Legionella	others
CP3	ASV762/1496	139	153	136	0	0	0	0	0	0	Luteolibacter	others
CP3	ASV250	72	67	64	0	0	0	0	0	0	Lysobacter	PGPR
CP3	ASV726	116	65	139	0	0	0	0	0	0	Massilia	PGPR
CP3	ASV567/842	147	141	150	0	0	0	0	0	0	Methylophilus	others
CP3	ASV296/1107/1625/2410	434	357	373	0	0	0	0	0	0	Methylotenera	others
CP3	ASV712	126	99	106	0	0	0	0	0	0	Mucilaginibacter	PGPR
CP3	ASV464	46	55	64	0	0	0	0	0	0	Mycobacterium	PGPR
CP3	ASV894/1089/1919	188	165	178	0	0	0	0	0	0	Nocardioides	others
CP3	ASV1254	62	56	44	0	0	0	0	0	0	Noviherbaspirillum	others
CP3	ASV132/475/568/772	963	961	862	0	0	0	8	0	8	Opitutus	others
CP3	ASV2720	14	15	21	0	0	0	0	0	0	P3OB_42	others
CP3	ASV414	51	61	42	0	0	0	0	0	0	Paenarthrobacter	PGPR
CP3	ASV244/307/529/965	832	859	719	0	0	0	0	0	0	Pedobacter	PGPR
CP3	ASV2526	19	19	18	0	0	0	0	0	0	Pedomicrobium	others
CP3	ASV1921	20	39	27	0	0	0	0	0	0	Pelomonas	PGPR
CP3	ASV2883	20	10	16	0	0	0	0	0	0	Pigmentiphaga	others
CP3	ASV800/1037/1300/1361/1645	303	355	237	0	0	0	0	0	0	Prosthecobacter	others
CP3	ASV904	72	78	97	0	0	0	0	0	0	Pseudacidovorax	PGPR
CP3	ASV555/585	153	238	189	0	0	0	0	0	0	Pseudolabrys	PGPR
CP3	ASV641	76	72	71	0	0	0	0	0	0	Pseudomonas	PGPR
CP3	ASV64	21	15	18	0	0	0	0	0	0	Psychroglaciecola	others
CP3	ASV1456	43	39	49	0	0	0	0	0	0	Ramlibacter	PGPR
CP3	ASV1273	49	55	54	0	0	0	0	0	0	Schlegelella	others
CP3	ASV205/932	455	412	491	0	0	0	0	0	0	Sediminibacterium	others
CP3	ASV1082/1514	90	117	112	0	0	0	0	0	0	Segetibacter	others
CP3	ASV1812	32	28	33	0	0	0	0	0	0	SH3_11	others
CP3	ASV1260/1996	83	74	85	0	0	0	0	0	0	Solimonas	others
CP3	ASV846	92	82	90	0	0	0	0	0	0	Sphingobium	PGPR
CP3	ASV63/408/508	896	977	951	0	0	0	0	0	0	Sphingomonas	PGPR
CP3	ASV698	123	121	96	0	0	0	0	0	0	Tahibacter	others
CP3	ASV901	74	99	75	0	0	0	0	0	0	Taibaiella	others
CP3	ASV1105	62	64	64	0	0	0	0	0	0	Tepidisphaera	others
CP3	ASV392/601	110	89	94	0	0	0	0	0	0	Terriglobus	others
CP3	ASV1133	62	59	64	0	0	0	0	0	0	Terrimicrobium	others
CP3	ASV818	100	75	100	0	0	0	0	0	0	Terrimonas	PGPR
CP3	ASV891	14	18	15	0	0	0	0	0	0	Terrisporobacter	others
CP3	ASV112/222/1985	941	941	988	0	0	0	0	0	0	Uliginosibacterium	others
CP3	ASV990	62	76	81	0	0	0	0	0	0	unclassified_A4b	others
CP3	ASV556/834	249	223	225	0	0	0	0	0	0	unclassified_Acidimicrobiia	others
CP3	ASV2647	16	22	14	0	0	0	0	0	0	unclassified_Actinobacteriota	others
CP3	ASV561/1751	89	88	94	0	0	0	0	0	0	unclassified_Alphaproteobacteria	others
CP3	ASV320/420	485	459	384	0	0	0	0	0	0	unclassified_Bacteroidia	others
CP3	ASV2644	15	16	21	0	0	0	0	0	0	unclassified_Candidatus_Jidaibacter	others
CP3	ASV2687	15	20	16	0	0	0	0	0	0	unclassified_Candidatus_Kaiserbacteria_bacterium_RIFOXYB1_FULL_46_14	others
CP3	ASV918/2043	42	32	55	0	0	0	0	0	0	unclassified_Caulobacteraceae	others
CP3	ASV1238	58	58	49	0	0	0	0	0	0	unclassified_Chitinophagaceae	others
CP3	ASV983	65	67	49	0	0	0	0	0	0	unclassified_Chthoniobacterales	others
CP3	ASV68/290/884/1270/1437/2102	1162	1155	1485	0	0	0	0	0	0	unclassified_Comamonadaceae	others
CP3	ASV2298	15	15	15	0	0	0	0	0	0	unclassified_Devosiaceae	others
CP3	ASV1246	58	53	52	0	0	0	0	0	0	unclassified_Enterobacterales	others
CP3	ASV831/1750	134	135	99	0	0	0	0	0	0	unclassified_Enterobacteriaceae	others
CP3	ASV752	103	107	95	0	0	0	0	0	0	unclassified_env.OPS_17	others
CP3	ASV696	89	97	105	0	0	0	0	0	0	unclassified_Firmicutes	others
CP3	ASV254/593	381	427	386	0	0	0	0	0	0	unclassified_Frankiales	others
CP3	ASV223	336	340	346	0	0	0	0	0	0	unclassified_Gallionellaceae	others
CP3	ASV1790/1894	55	65	61	0	0	0	0	0	0	unclassified_Gammaproteobacteria	others
CP3	ASV2344	20	24	19	0	0	0	0	0	0	unclassified_Gemmatimonadaceae	others
CP3	ASV639	35	48	28	0	0	0	0	0	0	unclassified_Geodermatophilaceae	others
CP3	ASV1881	27	30	31	0	0	0	0	0	0	unclassified_Holosporaceae	others
CP3	ASV305	274	253	251	0	0	0	0	0	0	unclassified_Kineosporiaceae	others
CP3	ASV352/655/1083/1358/1920	470	503	498	0	0	0	0	0	0	unclassified_LWQ8	others
CP3	ASV781	18	22	27	0	0	0	0	0	0	unclassified_Methylopilaceae	others
CP3	ASV285/459/1281	554	497	465	0	0	0	0	0	0	unclassified_Microbacteriaceae	others
CP3	ASV1047	69	67	69	0	0	0	0	0	0	unclassified_Micromonosporaceae	others
CP3	ASV1405/1760	79	56	72	0	0	0	0	0	0	unclassified_Micropepsaceae	others
CP3	ASV1301	57	57	39	0	0	0	0	0	0	unclassified_Microscillaceae	others
CP3	ASV777/2558	119	99	133	0	0	0	0	0	0	unclassified_Microtrichaceae	others
CP3	ASV263/2244	344	326	287	0	0	0	0	0	0	unclassified_Opitutaceae	others
CP3	ASV507/1000/1266	281	294	279	0	0	0	0	0	0	unclassified_Oxalobacteraceae	others
CP3	ASV399/669/1646/2160/2205	411	420	394	0	0	0	0	0	0	unclassified_Pedosphaeraceae	others
CP3	ASV375/419/549	375	511	407	0	0	0	0	0	0	unclassified_Rhizobiaceae	others
CP3	ASV1013	57	97	59	0	0	0	0	0	0	unclassified_Rhizobiales	others
CP3	ASV991	75	62	82	0	0	0	0	0	0	unclassified_Rhodobacteraceae	others
CP3	ASV1085	62	76	57	0	0	0	0	0	0	unclassified_Rhodospirillales	others
CP3	ASV2909	14	18	13	0	0	0	0	0	0	unclassified_Rickettsiaceae	others
CP3	ASV2345	26	22	15	0	0	0	0	0	0	unclassified_Rickettsiales	others
CP3	ASV295/1243/1269	342	404	380	0	0	0	0	0	0	unclassified_Saccharimonadales	others
CP3	ASV1601/1858	74	62	69	0	0	0	0	0	0	unclassified_Sandaracinaceae	others
CP3	ASV1644/2225	55	52	72	0	0	0	0	0	0	unclassified_Simkaniaceae	others
CP3	ASV1654	35	37	37	0	0	0	0	0	0	unclassified_Sphingobacteriaceae	others
CP3	ASV197/277/360/756/1020	886	857	789	0	0	0	0	0	0	unclassified_Sphingomonadaceae	others
CP3	ASV341	88	102	68	0	0	0	0	0	0	unclassified_Spirosomaceae	others
CP3	ASV1018/2301	89	91	69	0	0	0	0	0	0	unclassified_Tepidisphaeraceae	others
CP3	ASV1094/1344	92	139	109	0	0	0	0	0	0	unclassified_Verrucomicrobiaceae	others
CP3	ASV171/700/1164	402	404	412	0	0	0	0	0	0	unclassified_Xanthobacteraceae	others
CP3	ASV1033	79	68	62	0	0	0	0	0	0	uncultured_Bacteroidetes_bacterium	others
CP3	ASV622/1198/1218	240	246	235	0	0	0	0	0	0	uncultured_Candidatus_Saccharibacteria_bacterium	others
CP3	ASV722	125	92	106	0	0	0	0	0	0	uncultured_eubacterium_WD2107	others
CP3	ASV1676/2161	74	51	54	0	0	0	0	0	0	uncultured_soil_bacterium	others
CP3	ASV911	60	112	73	0	0	0	0	0	0	Variovorax	PGPR
V3	ASV66/1314	22	24	29	750	803	787	37	40	61	Achromobacter	PGPR
V3	ASV572	0	0	0	123	131	161	0	0	0	Allorhizobium_Neorhizobium_Pararhizobium_Rhizobium	PGPR
V3	ASV793	0	0	0	90	105	94	0	0	0	Amnibacterium	others
V3	ASV619	0	0	0	103	143	138	0	0	0	Arthrobacter	PGPR
V3	ASV273	0	0	0	236	301	324	0	0	0	Bordetella	others
V3	ASV480	0	0	0	140	159	206	0	0	0	Brevundimonas	PGPR
V3	ASV47/196	0	0	0	1268	1360	1451	22	29	41	Chryseobacterium	others
V3	ASV42	0	0	0	825	1045	1378	0	0	0	Comamonas	PGPR
V3	ASV270/832	0	0	0	79	123	134	0	0	0	Delftia	PGPR
V3	ASV1976	0	0	0	26	24	33	0	0	0	Devosia	PGPR
V3	ASV465	0	0	0	153	175	196	0	0	0	Dyadobacter	PGPR
V3	ASV275	0	0	0	219	285	191	0	0	0	Enterobacter	PGPR
V3	ASV82/108/238/319	0	0	0	1868	1834	1931	0	0	0	Flavobacterium	PGPR
V3	ASV1153/1592	0	0	0	83	111	104	0	0	0	Herminiimonas	others
V3	ASV1516	0	0	0	45	33	45	0	0	0	Kaistia	others
V3	ASV1172	0	0	0	50	67	61	0	0	0	Legionella	others
V3	ASV201	0	0	0	354	329	344	0	0	0	Leifsonia	others
V3	ASV242/1698	0	0	0	283	380	401	0	0	0	Limnobacter	others
V3	ASV1155	0	0	0	67	60	54	0	0	0	Luteolibacter	others
V3	ASV402	0	0	0	158	229	228	0	0	0	Massilia	PGPR
V3	ASV325/592/1747	1	0	1	386	424	404	0	0	0	Methylotenera	others
V3	ASV1317/1820	0	0	0	70	75	98	0	0	0	Mucilaginibacter	PGPR
V3	ASV719/816/1671/1833/2054	0	0	0	295	281	308	0	0	0	Nocardioides	others
V3	ASV188	0	0	0	355	390	450	0	0	0	Novosphingobium	PGPR
V3	ASV158	0	0	0	387	511	471	0	0	0	Ochrobactrum	PGPR
V3	ASV617/972/1375/1490	0	0	0	272	307	301	0	0	0	Paenibacillus	PGPR
V3	ASV9	0	0	0	1673	2213	2227	0	0	0	Pectobacterium	others
V3	ASV340/1318/2078	0	0	0	283	314	334	0	0	0	Pedobacter	PGPR
V3	ASV612	0	0	0	125	145	117	0	0	0	Phenylobacterium	others
V3	ASV31	0	0	0	457	529	487	0	0	0	Pseudarthrobacter	PGPR
V3	ASV120/309/310/488/499/944/1209/1640	0	0	0	1202	1385	1346	0	0	0	Pseudomonas	PGPR
V3	ASV704	0	0	0	81	118	137	0	0	0	Pseudorhodoferax	PGPR
V3	ASV19	0	0	0	1350	1669	1852	0	0	0	Rhodanobacter	others
V3	ASV1991	0	0	0	35	20	27	0	0	0	Sediminibacterium	others
V3	ASV403	0	0	0	217	180	214	0	0	0	Sphingobacterium	PGPR
V3	ASV1591	0	0	0	38	39	39	0	0	0	Sphingobium	PGPR
V3	ASV674	0	0	0	113	118	122	0	0	0	Sphingomonas	PGPR
V3	ASV2/123/1907	71	78	67	4353	5836	6609	0	0	0	Stenotrophomonas	PGPR
V3	ASV1391	0	0	0	46	40	54	0	0	0	Thermomonas	others
V3	ASV437/472	0	0	0	360	371	344	0	0	0	TM7a	others
V3	ASV1213	0	0	0	71	41	58	0	0	0	unclassified_Alcaligenaceae	others
V3	ASV2030	0	0	0	33	21	25	0	0	0	unclassified_Bacilli	others
V3	ASV778/945	0	0	0	114	190	184	0	0	0	unclassified_Enterobacterales	others
V3	ASV40/174/692/1505	0	0	0	1359	1791	1834	0	0	0	unclassified_Enterobacteriaceae	others
V3	ASV600	0	0	0	113	138	141	0	0	0	unclassified_Frankiales	others
V3	ASV1282	0	0	0	40	70	46	0	0	0	unclassified_Intrasporangiaceae	others
V3	ASV125/279/1220/1862	0	2	7	858	917	942	0	0	0	unclassified_Microbacteriaceae	others
V3	ASV17/334	0	0	0	447	460	505	0	0	0	unclassified_Micrococcaceae	others
V3	ASV217/1295/2129	0	0	0	400	404	490	0	0	0	unclassified_Oxalobacteraceae	others
V3	ASV457/680/836	0	0	0	365	410	378	0	0	0	unclassified_Rhizobiaceae	others
V3	ASV326/559/943	0	0	0	393	512	482	0	0	0	unclassified_Saccharimonadales	others
V3	ASV1763	0	0	0	35	36	26	0	0	0	unclassified_Solimonadaceae	others
V3	ASV739	0	0	0	95	96	123	0	0	0	unclassified_Sphingomonadaceae	others
V3	ASV1151	0	0	0	48	61	73	0	0	0	unclassified_Xanthobacteraceae	others
V3	ASV1382	0	0	0	35	57	49	0	0	0	uncultured_Roseobacter_sp.	others
V3	ASV1845	0	0	0	25	33	33	0	0	0	Variovorax	PGPR
CV3	ASV162	0	0	0	0	0	0	479	413	450	Acidisoma	others
CV3	ASV146	0	0	0	0	0	0	330	299	329	Acinetobacter	PGPR
CV3	ASV645/837/1162/1553	0	0	0	0	0	0	281	272	298	Allorhizobium_Neorhizobium_Pararhizobium_Rhizobium	PGPR
CV3	ASV1741	0	0	0	0	0	0	37	35	28	Arenimonas	others
CV3	ASV401	0	0	0	0	0	0	245	180	191	Asticcacaulis	others
CV3	ASV546	0	0	0	0	0	0	35	27	34	Bacillus	PGPR
CV3	ASV297	0	0	0	0	0	0	270	268	263	Bauldia	others
CV3	ASV2080	0	0	0	0	0	0	24	35	18	Bdellovibrio	others
CV3	ASV16	0	0	0	0	0	0	1806	1529	1688	Bordetella	others
CV3	ASV206/1371	0	0	0	0	0	0	175	154	186	Bradyrhizobium	PGPR
CV3	ASV1019/1349	0	0	0	0	0	0	103	121	125	Brevundimonas	PGPR
CV3	ASV96/166/251/359/628/653	0	0	0	0	0	0	1829	1858	1894	Burkholderia_Caballeronia_Paraburkholderia	PGPR
CV3	ASV2029	0	0	0	0	0	0	23	17	28	Caenimonas	others
CV3	ASV1672	0	0	0	0	0	0	33	31	44	Cellvibrio	PGPR
CV3	ASV1846	0	0	0	0	0	0	25	34	32	Chitinimonas	others
CV3	ASV864/1158	0	0	0	0	0	0	140	132	151	Chryseobacterium	others
CV3	ASV979/1263	0	0	0	0	0	0	110	129	146	Chthoniobacter	others
CV3	ASV2378	0	0	0	0	0	0	16	26	20	Conexibacter	others
CV3	ASV183	0	0	0	0	0	0	416	433	378	Devosia	PGPR
CV3	ASV896/1823	0	0	0	0	0	0	109	120	104	Dongia	others
CV3	ASV930	0	0	0	0	0	0	81	91	66	Edaphobacter	others
CV3	ASV765	0	0	0	0	0	0	96	99	106	Edaphobaculum	others
CV3	ASV1026	0	0	0	0	0	0	77	69	65	Ferruginibacter	others
CV3	ASV513/671/1072	0	0	0	0	0	0	372	282	367	Flavobacterium	PGPR
CV3	ASV954	0	0	0	0	0	0	76	87	68	Flexivirga	others
CV3	ASV1174	0	0	0	0	0	0	66	55	57	Gemmatimonas	PGPR
CV3	ASV272/997	0	0	0	0	0	0	357	359	370	Granulicella	others
CV3	ASV1700	0	0	0	0	0	0	26	35	44	Herbaspirillum	PGPR
CV3	ASSV301/1421	0	0	0	0	0	0	349	269	305	Hyphomicrobium	others
CV3	ASV1699	0	0	0	0	0	0	39	35	31	Iamia	others
CV3	ASV516/566/678/855	0	0	0	0	0	0	466	491	539	Jatrophihabitans	others
CV3	ASV1117	0	0	0	0	0	0	60	65	63	Kaistia	others
CV3	ASV2401	0	0	0	0	0	0	24	14	23	Legionella	others
CV3	ASV866/1616	0	0	0	0	0	0	128	141	103	Luteolibacter	others
CV3	ASV810	0	0	0	0	0	0	108	87	87	Lysobacter	PGPR
CV3	ASV2096	0	0	0	0	0	0	21	29	26	Massilia	PGPR
CV3	ASV487	0	0	0	0	0	0	106	182	217	Mesorhizobium	PGPR
CV3	ASV1411	0	0	0	0	0	0	36	43	58	Methylovirgula	others
CV3	ASV1073	0	0	0	0	0	0	59	75	65	Micropepsis	others
CV3	ASV198/213/243/384/643/667/763/899/1016	0	0	0	0	0	0	1758	1824	1747	Mucilaginibacter	PGPR
CV3	ASV661	0	0	0	0	0	0	116	123	120	Pedobacter	PGPR
CV3	ASV298	0	0	0	0	0	0	273	304	222	Phenylobacterium	others
CV3	ASV1574	0	0	0	0	0	0	41	40	37	Prosthecobacter	others
CV3	ASV1365	0	0	0	0	0	0	60	41	43	Pseudoflavitalea	others
CV3	ASV370/580/1540	0	0	0	0	0	0	164	179	161	Pseudomonas	PGPR
CV3	ASV1077	0	0	0	0	0	0	66	58	74	Pseudoxanthomonas	PGPR
CV3	ASV1452	0	0	0	0	0	0	71	25	36	Puia	others
CV3	ASV18/153/493/1432/2312	0	0	0	0	0	0	2275	2316	2432	Rhodanobacter	others
CV3	ASV1027	0	0	0	0	0	0	57	73	81	Rhodoferax	PGPR
CV3	ASV1179	0	0	0	0	0	0	62	62	53	Sphingoaurantiacus	others
CV3	ASV129/454/682/872	16	19	15	0	0	0	917	849	937	Sphingomonas	PGPR
CV3	ASV1204	0	0	0	0	0	0	64	53	55	Tahibacter	others
CV3	ASV596	0	0	0	0	0	0	137	128	131	Terrimonas	PGPR
CV3	ASV126/663	0	0	0	0	0	0	656	629	694	Thermomonas	others
CV3	ASV1865	0	0	0	0	0	0	29	21	40	unclassified_0319_6G20	others
CV3	ASV212/452	0	0	0	0	0	0	560	522	556	unclassified_67_14	others
CV3	ASV1149	0	0	0	0	0	0	57	66	60	unclassified_Acidimicrobiia	others
CV3	ASV1081/2257/2281	0	0	0	0	0	0	107	114	111	unclassified_Alphaproteobacteria	others
CV3	ASV1469/2295	0	0	0	0	0	0	77	72	46	unclassified_Candidatus_Kaiserbacteria	others
CV3	ASV714/1404/1630	0	0	0	0	0	0	190	207	184	unclassified_Caulobacteraceae	others
CV3	ASV479/642	0	0	0	0	0	0	280	285	320	unclassified_Chitinophagaceae	others
CV3	ASV492/707/1223/1320/1723/1873	0	0	0	0	0	0	464	402	477	unclassified_Comamonadaceae	others
CV3	ASV1148	0	0	0	0	0	0	68	27	88	unclassified_Enterobacterales	others
CV3	ASV1128	0	0	0	0	0	0	72	45	69	unclassified_Frankiales	others
CV3	ASV1581	0	0	0	0	0	0	45	31	41	unclassified_Gaiellales	others
CV3	ASV533	0	0	0	0	0	0	165	148	136	unclassified_Gemmatimonadaceae	others
CV3	ASV773	0	0	0	0	0	0	103	108	87	unclassified_Isosphaeraceae	others
CV3	ASV150/544	0	0	0	0	0	0	662	580	643	unclassified_LWQ8	others
CV3	ASV1822	0	0	0	0	0	0	41	22	30	unclassified_Micavibrionaceae	others
CV3	ASV339	0	0	0	0	0	0	217	238	250	unclassified_Micavibrionales	others
CV3	ASV274/1099	0	0	0	0	0	0	343	344	365	unclassified_Microbacteriaceae	others
CV3	ASSV88/130/902	0	0	0	13	12	15	1246	1229	1348	unclassified_Micropepsaceae	others
CV3	ASV1931	0	0	0	0	0	0	25	28	33	unclassified_Parachlamydiaceae	others
CV3	ASV587/724/1030/1464/1478/2377	0	0	0	0	0	0	365	452	439	unclassified_Pedosphaeraceae	others
CV3	ASV165/461/1065/2331	0	0	0	0	0	0	652	692	764	unclassified_Rhizobiaceae	others
CV3	ASV2313	0	0	0	0	0	0	25	22	18	unclassified_Rickettsiales	others
CV3	ASV583/2360	0	0	0	0	0	0	169	154	145	unclassified_Saccharimonadales	others
CV3	ASV851	0	0	0	0	0	0	81	86	86	unclassified_Solimonadaceae	others
CV3	ASV505/1431/2172	0	0	0	0	0	0	225	221	240	unclassified_Sphingomonadaceae	others
CV3	ASV1136	0	0	0	0	0	0	52	66	67	unclassified_Sporichthyaceae	others
CV3	ASV574/2196	0	0	0	0	0	0	176	137	172	unclassified_Vermiphilaceae	others
CV3	ASV21/664/1249/1303	0	0	0	0	0	0	1796	1910	1615	unclassified_Xanthobacteraceae	others
CV3	ASV1376	0	0	0	0	0	0	46	54	42	uncultured_Candidatus_Saccharibacteria_bacterium	others
CV3	ASV423	0	0	0	0	0	0	208	180	190	uncultured_proteobacterium	others
CV3	ASV794	0	0	0	0	0	0	105	84	100	uncultured_Roseobacter_sp.	others
CV3	ASV1137/1203/1470	0	0	0	0	0	0	146	163	177	uncultured_soil_bacterium	others

## Sheet: References
Additional references delineating the PGPRs
[61]	Jiménez-Vázquez KR, García-Cárdenas E, Barrera-Ortiz S, Ortiz-Castro R, Ruiz-Herrera LF, Ramos-Acosta BP, Coria-Arellano JL, Sáenz-Mata J, López-Bucio J. The plant beneficial rhizobacterium Achromobacter sp. 5B1 influences root development through auxin signaling and redistribution. Plant J. 2020 Aug;103(5):1639-1654. https://doi.org/10.1111/tpj.14853.
[62]	Samet M, Ghazala I, Karray F, Abid C, Chiab N, Nouri-Ellouz O, Sayadi S, Gargouri-Bouzid R. Isolation of bacterial strains from compost teas and screening of their PGPR properties on potato plants. Environ Sci Pollut Res Int. 2022 Jun 2. https://doi.org/10.1007/s11356-022-21046-8.
[63]	Shahid M, Shah AA, Basit F, Noman M, Zubair M, Ahmed T, Naqqash T, Manzoor I, Maqsood A. Achromobacter sp. FB-14 harboring ACC deaminase activity augmented rice growth by upregulating the expression of stress-responsive CIPK genes under salinity stress. Braz J Microbiol. 2020 Jun;51(2):719-728. https://doi.org/10.1007/s42770-019-00199-8.
[64]	Rokhbakhsh-Zamin F, Sachdev D, Kazemi-Pour N, Engineer A, Pardesi KR, Zinjarde S, Dhakephalkar PK, Chopade BA. Characterization of plant-growth-promoting traits of Acinetobacter species isolated from rhizosphere of Pennisetum glaucum. J Microbiol Biotechnol. 2011 Jun;21(6):556-66. https://doi.org/10.4014/jmb.1012.12006.
[65]	Das S, Sultana KW, Chandra I. Isolation and Characterization of a Plant Growth-Promoting Bacterium Acinetobacter sp. SuKIC24 From in vitro-Grown Basilicum polystachyon (L.) Moench. Curr Microbiol. 2021 Aug;78(8):2961-2969. https://doi.org/10.1007/s00284-021-02558-x.
[66]	Betoudji F, Abd El Rahman T, Miller MJ, Ghosh M, Jacques M, Bouarab K, Malouin F. A Siderophore Analog of Fimsbactin from Acinetobacter Hinders Growth of the Phytopathogen Pseudomonas syringae and Induces Systemic Priming of Immunity in Arabidopsis thaliana. Pathogens. 2020 Sep 30;9(10):806. https://doi.org/10.3390/pathogens9100806.
[67]	Nawaz MS, Arshad A, Rajput L, Fatima K, Ullah S, Ahmad M, Imran A. Growth-Stimulatory Effect of Quorum Sensing Signal Molecule N-Acyl-Homoserine Lactone-Producing Multi-Trait Aeromonas spp. on Wheat Genotypes Under Salt Stress. Front Microbiol. 2020 Sep 29;11:553621. https://doi.org/10.3389/fmicb.2020.553621.
[68]	He D, Singh SK, Peng L, Kaushal R, Vílchez JI, Shao C, Wu X, Zheng S, Morcillo RJL, Paré PW, Zhang H. Correction to: Flavonoid-attracted Aeromonas sp. from the Arabidopsis root microbiome enhances plant dehydration resistance. ISME J. 2022 Aug 25. https://doi.org/10.1038/s41396-022-01309-5.
[69]	Balázs HE, Schmid CAO, Cruzeiro C, Podar D, Szatmari PM, Buegger F, Hufnagel G, Radl V, Schröder P. Post-reclamation microbial diversity and functions in hexachlorocyclohexane (HCH) contaminated soil in relation to spontaneous HCH tolerant vegetation. Sci Total Environ. 2021 May 1;767:144653. https://doi.org/10.1016/j.scitotenv.2020.144653.
[70]	Madhaiyan M, Poonguzhali S, Senthilkumar M, Pragatheswari D, Lee JS, Lee KC. Arachidicoccus rhizosphaerae gen. nov., sp. nov., a plant-growth-promoting bacterium in the family Chitinophagaceae isolated from rhizosphere soil. Int J Syst Evol Microbiol. 2015 Feb;65(Pt 2):578-586. https://doi.org/10.1099/ijs.0.069377-0.
[71]	Vanissa TTG, Berger B, Patz S, Becker M, Turečková V, Novák O, Tarkowská D, Henri F, Ruppel S. The Response of Maize to Inoculation with Arthrobacter sp. and Bacillus sp. in Phosphorus-Deficient, Salinity-Affected Soil. Microorganisms. 2020 Jul 4;8(7):1005. https://doi.org/10.3390/microorganisms8071005.
[72]	Upadhyay SK, Singh JS, Saxena AK, Singh DP. Impact of PGPR inoculation on growth and antioxidant status of wheat under saline conditions. Plant Biol (Stuttg). 2012 Jul;14(4):605-11. https://doi.org/10.1111/j.1438-8677.2011.00533.x.
[73]	Zhao S, Xu W, Zhang W, Wu H, Guang C, Mu W. In-depth biochemical identification of a novel methyl parathion hydrolase from Azohydromonas australica and its high effectiveness in the degradation of various organophosphorus pesticides. Bioresour Technol. 2021 Mar;323:124641. https://doi.org/10.1016/j.biortech.2020.124641.
[74]	Xie CH, Yokota A. Reclassification of Alcaligenes latus strains IAM 12599T and IAM 12664 and Pseudomonas saccharophila as Azohydromonas lata gen. nov., comb. nov., Azohydromonas australica sp. nov. and Pelomonas saccharophila gen. nov., comb. nov., respectively. Int J Syst Evol Microbiol. 2005 Nov;55(Pt 6):2419-2425. https://doi.org/10.1099/ijs.0.63733-0.
[75]	Siani R, Stabl G, Gutjahr C, Schloter M, Radl V. Acidovorax pan-genome reveals specific functional traits for plant beneficial and pathogenic plant-associations. Microb Genom. 2021 Dec;7(12):000666. https://doi.org/10.1099/mgen.0.000666.
[76]	Hashem A, Tabassum B, Fathi Abd Allah E. Bacillus subtilis: A plant-growth promoting rhizobacterium that also impacts biotic stress. Saudi J Biol Sci. 2019 Sep;26(6):1291-1297. https://doi.org/10.1016/j.sjbs.2019.05.004.
[77]	Arashida H, Kugenuma T, Watanabe M, Maeda I. Nitrogen fixation in Rhodopseudomonas palustris co-cultured with Bacillus subtilis in the presence of air. J Biosci Bioeng. 2019 May;127(5):589-593. https://doi.org/10.1016/j.jbiosc.2018.10.010.
[78]	Salwan R, Sharma V, Saini R, Pandey M. Identification of plant beneficial Bacillus spp. for Resilient agricultural ecosystem. Curr Res Microb Sci. 2021 Jul 7;2:100046. https://doi.org/10.1016/j.crmicr.2021.100046.
[79]	Glick W.H., Miller C.C., Cardinal L.B. Making a life in the field of organization science. J. Organiz. Behav. 2007;28(7):817–835. https://doi.org/10.1002/job.455.
[80]	Fira D, Dimkić I, Berić T, Lozo J, Stanković S. Biological control of plant pathogens by Bacillus species. J Biotechnol. 2018 Nov 10;285:44-55. https://doi.org/10.1016/j.jbiotec.2018.07.044.
[81]	Narayanasamy S, Thangappan S, Uthandi S. Plant Growth-Promoting Bacillus sp. Cahoots Moisture Stress Alleviation in Rice Genotypes by Triggering Antioxidant Defense System. Microbiol Res. 2020 Oct;239:126518. https://doi.org/10.1016/j.micres.2020.126518.
[82]	Andrews M, Andrews ME. Specificity in Legume-Rhizobia Symbioses. Int J Mol Sci. 2017 Mar 26;18(4):705. https://doi.org/10.3390/ijms18040705.
[83]	Shah V, Subramaniam S. Bradyrhizobium japonicum USDA110: A representative model organism for studying the impact of pollutants on soil microbiota. Sci Total Environ. 2018 May 15;624:963-967. https://doi.org/10.1016/j.scitotenv.2017.12.185.
[84]	Singh N, Marwa N, Mishra SK, Mishra J, Verma PC, Rathaur S, Singh N. Brevundimonas diminuta mediated alleviation of arsenic toxicity and plant growth promotion in Oryza sativa L. Ecotoxicol Environ Saf. 2016 Mar;125:25-34. https://doi.org/10.1016/j.ecoenv.2015.11.020.
[85]	Singh S, Kumar V, Gupta P, Singh A. Conjoint application of novel bacterial isolates on dynamic changes in oxidative stress responses of axenic Brassica juncea L. in Hg-stress soils. Journal of Hazardous Materials. 2022 Jul;434:128854. https://doi.org/10.1016/j.jhazmat.2022.128854.
[86]	Ravi A, Theresa M, Nandayipurath VVT, Rajan S, Khalid NK, Thankappanpillai AC, Krishnankutty RE. Plant Beneficial Features and Application of Paraburkholderia sp. NhPBG1 Isolated from Pitcher of Nepenthes hamblack. Probiotics Antimicrob Proteins. 2021 Feb;13(1):32-39. https://doi.org/10.1007/s12602-020-09665-4.
[87]	Herpell JB, Vanwijnsberghe S, Peeters C, Schindler F, Fragner L, Bejtović M, Weckwerth W, Vandamme P. Paraburkholderia dioscoreae sp. nov., a novel plant associated growth promotor. Int J Syst Evol Microbiol. 2021 Sep;71(9):004969. https://doi.org/10.1099/ijsem.0.004969.
[88]	Luo L, Wang L, Deng L, Mei X, Liu Y, Huang H, Du F, Zhu S, Yang M. Enrichment of Burkholderia in the Rhizosphere by Autotoxic Ginsenosides to Alleviate Negative Plant-Soil Feedback. Microbiol Spectr. 2021 Dec 22;9(3):e0140021. https://doi.org/10.1128/Spectrum.01400-21.
[89]	Berrios L. Plant-growth-promoting Caulobacter strains isolated from distinct plant hosts share conserved genetic factors involved in beneficial plant-bacteria interactions. Arch Microbiol. 2021 Dec 21;204(1):43. https://doi.org/10.1007/s00203-021-02702-y.
[90]	Berrios L. Complete Genome Sequence of the Plant-Growth-Promoting Bacterium Caulobacter segnis CBR1. Curr Microbiol. 2021 Aug;78(8):2935-2942. https://doi.org/10.1007/s00284-021-02548-z.
[91]	Berrios L. The genus Caulobacter and its role in plant microbiomes. World J Microbiol Biotechnol. 2022 Jan 22;38(3):43. https://doi.org/10.1007/s11274-022-03237-0.
[92]	Suarez C, Ratering S, Kramer I, Schnell S. Cellvibrio diazotrophicus sp. nov., a nitrogen-fixing bacteria isolated from the rhizosphere of salt meadow plants and emended description of the genus Cellvibrio. Int J Syst Evol Microbiol. 2014 Feb;64(Pt 2):481-486. https://doi.org/10.1099/ijs.0.054817-0.
[93]	Zhang Y, Xu J, Wang E, Wang N. Mechanisms Underlying the Rhizosphere-To-Rhizoplane Enrichment of Cellvibrio Unveiled by Genome-Centric Metagenomics and Metatranscriptomics. Microorganisms. 2020 Apr 17;8(4):583. https://doi.org/10.3390/microorganisms8040583.
[94]	Kumar V, Sharma N, Maitra SS, Lakkaboyana SK. In vivo removal of profenofos in agricultural soil and plant growth promoting activity on Vigna radiata by efficient bacterial formulation. Int J Phytoremediation. 2020;22(6):585-593. https://doi.org/10.1080/15226514.2019.1696743.
[95]	Khalofah A, Kilany M, Migdadi H. Phytostimulatory Influence of Comamonas testosteroni and Silver Nanoparticles on Linum usitatissimum L. under Salinity Stress. Plants (Basel). 2021 Apr 16;10(4):790. https://doi.org/10.3390/plants10040790.
[96]	Suchan DM, Bergsveinson J, Manzon L, Pierce A, Kryachko Y, Korber D, Tan Y, Tambalo DD, Khan NH, Whiting M, Yost CK. Transcriptomics reveal core activities of the plant growth-promoting bacterium Delftia acidovorans RAY209 during interaction with canola and soybean roots. Microb Genom. 2020 Nov;6(11):mgen000462. https://doi.org/10.1099/mgen.0.000462.
[97]	Cagide C, Riviezzi B, Minteguiaga M, Morel MA, Castro-Sowinski S. Identification of Plant Compounds Involved in the Microbe-Plant Communication During the Coinoculation of Soybean with Bradyrhizobium elkanii and Delftia sp. strain JD2. Mol Plant Microbe Interact. 2018 Nov;31(11):1192-1199. https://doi.org/10.1094/MPMI-04-18-0080-CR.
[98]	Morel MA, Ubalde MC, Braña V, Castro-Sowinski S. Delftia sp. JD2: a potential Cr(VI)-reducing agent with plant growth-promoting activity. Arch Microbiol. 2011 Jan;193(1):63-8. https://doi.org/10.1007/s00203-010-0632-2.
[99]	Chhetri G, Kim I, Kang M, Kim J, So Y, Seo T. Devosia rhizoryzae sp. nov., and Devosia oryziradicis sp. nov., novel plant growth promoting members of the genus Devosia, isolated from the rhizosphere of rice plants. J Microbiol. 2022 Jan;60(1):1-10. https://doi.org/10.1007/s12275-022-1474-8.
[100]	Haack FS, Poehlein A, Kröger C, Voigt CA, Piepenbring M, Bode HB, Daniel R, Schäfer W, Streit WR. Molecular Keys to the Janthinobacterium and Duganella spp. Interaction with the Plant Pathogen Fusarium graminearum. Front Microbiol. 2016 Oct 26;7:1668. https://doi.org/10.3389/fmicb.2016.01668.
[101]	Arroyo-Herrera I, Román-Ponce B, Reséndiz-Martínez AL, Estrada-de Los Santos P, Wang ET, Vásquez-Murrieta MS. Heavy-metal resistance mechanisms developed by bacteria from Lerma-Chapala basin. Arch Microbiol. 2021 May;203(4):1807-1823. https://doi.org/10.1007/s00203-020-02140-2.
[102]	de Lima DRM, Dos Santos IB, Oliveira JTC, da Costa DP, de Queiroz JVJ, Romagnoli EM, Andreote FD, Freire FJ, Kuklinsky-Sobral J. Genetic diversity of N-fixing and plant growth-promoting bacterial community in different sugarcane genotypes, association habitat and phenological phase of the crop. Arch Microbiol. 2021 Apr;203(3):1089-1105. https://doi.org/10.1007/s00203-020-02103-7.
[103]	Tapia-García EY, Hernández-Trejo V, Guevara-Luna J, Rojas-Rojas FU, Arroyo-Herrera I, Meza-Radilla G, Vásquez-Murrieta MS, Estrada-de Los Santos P. Plant growth-promoting bacteria isolated from wild legume nodules and nodules of Phaseolus vulgaris L. trap plants in central and southern Mexico. Microbiol Res. 2020 Oct;239:126522. https://doi.org/10.1016/j.micres.2020.126522.
[104]	Ahmed B, Shahid M, Syed A, Rajput VD, Elgorban AM, Minkina T, Bahkali AH, Lee J. Drought Tolerant Enterobacter sp./Leclercia adecarboxylata Secretes Indole-3-acetic Acid and Other Biomolecules and Enhances the Biological Attributes of Vigna radiata (L.) R. Wilczek in Water Deficit Conditions. Biology (Basel). 2021 Nov 8;10(11):1149. https://doi.org/10.3390/biology10111149.
[105]	Ranawat B, Bachani P, Singh A, Mishra S. Enterobacter hormaechei as Plant Growth-Promoting Bacteria for Improvement in Lycopersicum esculentum. Curr Microbiol. 2021 Apr;78(4):1208-1217. https://doi.org/10.1007/s00284-021-02368-1.
[106]	Synek L, Rawat A, L'Haridon F, Weisskopf L, Saad MM, Hirt H. Multiple strategies of plant colonization by beneficial endophytic Enterobacter sp. SA187. Environ Microbiol. 2021 Oct;23(10):6223-6240. https://doi.org/10.1111/1462-2920.15747.
[107]	Andrés-Barrao C, Alzubaidy H, Jalal R, Mariappan KG, de Zélicourt A, Bokhari A, Artyukh O, Alwutayd K, Rawat A, Shekhawat K, Almeida-Trapp M, Saad MM, Hirt H. Coordinated bacterial and plant sulfur metabolism in Enterobacter sp. SA187-induced plant salt stress tolerance. Proc Natl Acad Sci U S A. 2021 Nov 16;118(46):e2107417118. https://doi.org/10.1073/pnas.2107417118.
[108]	Gupta P, Kumar V, Usmani Z, Rani R, Chandra A, Gupta VK. Implications of plant growth promoting Klebsiella sp. CPSB4 and Enterobacter sp. CPSB49 in luxuriant growth of tomato plants under chromium stress. Chemosphere. 2020 Feb;240:124944. https://doi.org/10.1016/j.chemosphere.2019.124944.
[109]	Patel JK, Gohel K, Patel H, Solanki T. Wheat Growth Dependent Succession of Culturable Endophytic Bacteria and Their Plant Growth Promoting Traits. Curr Microbiol. 2021 Dec;78(12):4103-4114. https://doi.org/10.1007/s00284-021-02668-6.
[110]	Ullah A, Bano A. Role of PGPR in the reclamation and revegetation of saline land. Pakistan Journal of Botany. 2019;51(1): 27-35. https://doi.org/10.30848/PJB2019-1(43).
[111]	Bharti N, Yadav D, Barnawal D, Maji D, Kalra A. Exiguobacterium oxidotolerans, a halotolerant plant growth promoting rhizobacteria, improves yield and content of secondary metabolites in Bacopa monnieri (L.) Pennell under primary and secondary salt stress. World J Microbiol Biotechnol. 2013 Feb;29(2):379-87. https://doi.org/10.1007/s11274-012-1192-1.
[112]	Lidbury IDEA, Borsetto C, Murphy ARJ, Bottrill A, Jones AME, Bending GD, Hammond JP, Chen Y, Wellington EMH, Scanlan DJ. Niche-adaptation in plant-associated Bacteroidetes favours specialisation in organic phosphorus mineralisation. ISME J. 2021 Apr;15(4):1040-1055. https://doi.org/10.1038/s41396-020-00829-2.
[113]	Gontia-Mishra I, Sapre S, Sharma A, Tiwari S. Amelioration of drought tolerance in wheat by the interaction of plant growth-promoting rhizobacteria. Plant Biol (Stuttg). 2016 Nov;18(6):992-1000. https://doi.org/10.1111/plb.12505.
[114]	Menon RR, Kumari S, Viver T, Rameshkumar N. Flavobacterium pokkalii sp. nov., a novel plant growth promoting native rhizobacteria isolated from pokkali rice grown in coastal saline affected agricultural regions of southern India, Kerala. Microbiol Res. 2020 Nov;240:126533. https://doi.org/10.1016/j.micres.2020.126533.
[115]	Liu C, Zhuang J, Wang J, Fan G, Feng M, Zhang S. Soil bacterial communities of three types of plants from ecological restoration areas and plant-growth promotional benefits of Microbacterium invictum (strain X-18). Front Microbiol. 2022 Aug 5;13:926037. https://doi.org/10.3389/fmicb.2022.926037.
[116]	Shang J, Liu B. Application of a microbial consortium improves the growth of Camellia sinensis and influences the indigenous rhizosphere bacterial communities. J Appl Microbiol. 2021 Jun;130(6):2029-2040. https://doi.org/10.1111/jam.14927.
[117]	Gagnon V, Rodrigue-Morin M, Tremblay J, Wasserscheid J, Champagne J, Bellenger JP, Greer CW, Roy S. Vegetation drives the structure of active microbial communities on an acidogenic mine tailings deposit. PeerJ. 2020 Oct 21;8:e10109. https://doi.org/10.7717/peerj.10109.
[118]	Kundim BA, Itou Y, Sakagami Y, et al. New haliangicin isomers, potent antifungal metabolites produced by a marine myxobacterium. The Journal of Antibiotics. 2003 Jul;56(7):630-638. https://doi.org/10.7164/antibiotics.56.630.
[119]	Silveira Alves LP, Plucani do Amaral F, Kim D, Todo Bom M, Piñero Gavídia M, Silvano Teixeira C, Holthman F, de Oliveira Pedrosa F, Maltempi de Souza E, Chubatsu LS, Müller-Santos M, Stacey G. Importance of Poly-3-Hydroxybutyrate Metabolism to the Ability of Herbaspirillum seropedicae To Promote Plant Growth. Appl Environ Microbiol. 2019 Mar 6;85(6):e02586-18. https://doi.org/10.1128/AEM.02586-18.
[120]	Wang X, Zeng X, Luo L, Chen X, Yan H, Xie Z, Zhou Y. Plant Growth-Promoting Activity of Herbaspirillum aquaticum ZXN111 on the Zijuan Tea Plant (Camellia sinensis var. assamica). J Agric Food Chem. 2022 Mar 30;70(12):3757-3764. https://doi.org/10.1021/acs.jafc.1c08178.
[121]	Grillo-Puertas M, Villegas JM, Pankievicz VCS, Tadra-Sfeir MZ, Teles Mota FJ, Hebert EM, Brusamarello-Santos L, Pedraza RO, Pedrosa FO, Rapisarda VA, Souza EM. Transcriptional Responses of Herbaspirillum seropedicae to Environmental Phosphate Concentration. Front Microbiol. 2021 Jun 10;12:666277. https://doi.org/10.3389/fmicb.2021.666277.
[122]	Chubatsu L, Monteiro R, de Souza E, et al. Nitrogen fixation control in Herbaspirillum seropedicae . Plant and Soil. 2012;356:197–207. https://doi.org/10.1007/s11104-011-0819-6.
[123]	Cortés-Patiño S, Vargas C, Álvarez-Flórez F, Bonilla R, Estrada-Bonilla G. Potential of Herbaspirillum and Azospirillum Consortium to Promote Growth of Perennial Ryegrass under Water Deficit. Microorganisms. 2021 Jan 1;9(1):91. https://doi.org/10.3390/microorganisms9010091.
[124]	Rat A, Naranjo HD, Krigas N, Grigoriadou K, Maloupa E, Alonso AV, Schneider C, Papageorgiou VP, Assimopoulou AN, Tsafantakis N, Fokialakis N, Willems A. Endophytic Bacteria From the Roots of the Medicinal Plant Alkanna tinctoria Tausch (Boraginaceae): Exploration of Plant Growth Promoting Properties and Potential Role in the Production of Plant Secondary Metabolites. Front Microbiol. 2021 Feb 3;1…
[125]	Guglielmetti S, Basilico R, Taverniti V, Arioli S, Piagnani C, Bernacchi A. Luteibacter rhizovicinus MIMR1 promotes root development in barley (Hordeum vulgare L.) under laboratory conditions. World J Microbiol Biotechnol. 2013 Nov;29(11):2025-32. https://doi.org/10.1007/s11274-013-1365-6.
[126]	Abdelkrim S, Jebara SH, Saadani O, Chiboub M, Abid G, Jebara M. Effect of Pb-resistant plant growth-promoting rhizobacteria inoculation on growth and lead uptake by Lathyrus sativus. J Basic Microbiol. 2018 Jul;58(7):579-589. https://doi.org/10.1002/jobm.201700626.
[127]	Kim YT, Monkhung S, Lee YS, Kim KY. Effects of Lysobacter antibioticus HS124, an effective biocontrol agent against Fusarium graminearum, on crown rot disease and growth promotion of wheat. Can J Microbiol. 2019 Dec;65(12):904-912. https://doi.org/10.1139/cjm-2019-0285.
[128]	Rosenzweig N, Tiedje JM, Quensen JF 3rd, Meng Q, Hao JJ. Microbial Communities Associated with Potato Common Scab-Suppressive Soil Determined by Pyrosequencing Analyses. Plant Dis. 2012 May;96(5):718-725. https://doi.org/10.1094/PDIS-07-11-0571.
[129]	Vlassi A, Nesler A, Perazzolli M, Lazazzara V, Büschl C, Parich A, Puopolo G, Schuhmacher R. Volatile Organic Compounds From Lysobacter capsici AZ78 as Potential Candidates for Biological Control of Soilborne Plant Pathogens. Front Microbiol. 2020 Aug 7;11:1748. https://doi.org/10.3389/fmicb.2020.01748.
[130]	Lin L, Xu K, Shen D, Chou SH, Gomelsky M, Qian G. Antifungal weapons of Lysobacter, a mighty biocontrol agent. Environ Microbiol. 2021 Oct;23(10):5704-5715. https://doi.org/10.1111/1462-2920.15674.
[131]	Guo A, Pan C, Su X, Zhou X, Bao Y. Combined effects of oxytetracycline and microplastic on wheat seedling growth and associated rhizosphere bacterial communities and soil metabolite profiles. Environ Pollut. 2022 Jun 1;302:119046. https://doi.org/10.1016/j.envpol.2022.119046.
[132]	Chimwamurombe PM, Grönemeyer JL, Reinhold-Hurek B. Isolation and characterization of culturable seed-associated bacterial endophytes from gnotobiotically grown Marama bean seedlings. FEMS Microbiol Ecol. 2016 Jun;92(6):fiw083. https://doi.org/10.1093/femsec/fiw083.
[133]	Zheng BX, Bi QF, Hao XL, Zhou GW, Yang XR. Massilia phosphatilytica sp. nov., a phosphate solubilizing bacteria isolated from a long-term fertilized soil. Int J Syst Evol Microbiol. 2017 Aug;67(8):2514-2519. https://doi.org/10.1099/ijsem.0.001916.
[134]	Li C, Cao P, Du C, Zhang X, Bing H, Li L, Sun P, Xiang W, Zhao J, Wang X. Massilia rhizosphaerae sp. nov., a rice-associated rhizobacterium with antibacterial activity against Ralstonia solanacearum. Int J Syst Evol Microbiol. 2021 Sep;71(9). https://doi.org/10.1099/ijsem.0.005009.
[135]	Baba ZA, Hamid B, Sheikh TA, Alotaibi SH, El Enshasy HA, Ansari MJ, Zuan ATK, Sayyed RZ. Psychrotolerant Mesorhizobium sp. Isolated from Temperate and Cold Desert Regions Solubilizes Potassium and Produces Multiple Plant Growth Promoting Metabolites. Molecules. 2021 Sep 23;26(19):5758. https://doi.org/10.3390/molecules26195758.
[136]	Vijayabharathi R, Gopalakrishnan S, Sathya A, Srinivas V, Sharma M. Deciphering the tri-dimensional effect of endophytic Streptomyces sp. on chickpea for plant growth promotion, helper effect with Mesorhizobium ciceri and host-plant resistance induction against Botrytis cinerea. Microb Pathog. 2018 Sep;122:98-107. https://doi.org/10.1016/j.micpath.2018.06.019.
[137]	Muleta A, Tesfaye K, Haile Selassie TH, Cook DR, Assefa F. Phosphate solubilization and multiple plant growth promoting properties of Mesorhizobium species nodulating chickpea from acidic soils of Ethiopia. Arch Microbiol. 2021 Jul;203(5):2129-2137. https://doi.org/10.1007/s00203-021-02189-7.
[138]	Nascimento FX, Brígido C, Glick BR, Oliveira S. ACC deaminase genes are conserved among Mesorhizobium species able to nodulate the same host plant. FEMS Microbiol Lett. 2012 Nov;336(1):26-37. https://doi.org/10.1111/j.1574-6968.2012.02648.x.
[139]	Shahid M, Khan MS, Syed A, Marraiki N, Elgorban AM. Mesorhizobium ciceri as biological tool for improving physiological, biochemical and antioxidant state of Cicer aritienum (L.) under fungicide stress. Sci Rep. 2021 May 6;11(1):9655. https://doi.org/10.1038/s41598-021-89103-9.
[140]	Santiago CD, Yagi S, Ijima M, Nashimoto T, Sawada M, Ikeda S, Asano K, Orikasa Y, Ohwada T. Bacterial Compatibility in Combined Inoculations Enhances the Growth of Potato Seedlings. Microbes Environ. 2017 Mar 31;32(1):14-23. https://doi.org/10.1264/jsme2.ME16127.
[141]	Agafonova NV, Kaparullina EN, Doronina NV, Trotsenko IuA. Phosphate-solubilizing activity of aerobic methylobacteria. Microbiology. 2013;82:864–867. https://doi.org/10.1134/S0026261714010020.
[142]	Agafonova NV, Doronina NV, Trotsenko YA. Enhanced Resistance of Pea Plants to Oxidative Stress Caused by Paraquat during Colonization by Aerobic Methylobacteria. Appl Biochem Microbiol. 2016;52:199–204. https://doi.org/10.1134/S0003683816020022.
[143]	Kataoka R, Akashi M, Taniguchi T, Kinose Y, Yaprak AE, Turgay OC. Metabolomics Analyses Reveal Metabolites Affected by Plant Growth-Promoting Endophytic Bacteria in Roots of the Halophyte Mesembryanthemum crystallinum. Int J Mol Sci. 2021 Oct 30;22(21):11813. https://doi.org/10.3390/ijms222111813.
[144]	Singh T, Singh DK. Rhizospheric Microbacterium sp. P27 Showing Potential of Lindane Degradation and Plant Growth Promoting Traits. Curr Microbiol. 2019 Jul;76(7):888-895. https://doi.org/10.1007/s00284-019-01703-x.
[145]	Madhaiyan M, Poonguzhali S, Lee JS, Senthilkumar M, Lee KC, Sundaram S. Mucilaginibacter gossypii sp. nov. and Mucilaginibacter gossypiicola sp. nov., plant-growth-promoting bacteria isolated from cotton rhizosphere soils. Int J Syst Evol Microbiol. 2010 Oct;60(Pt 10):2451-2457. https://doi.org/10.1099/ijs.0.018713-0.
[146]	Fan D, Smith DL. Characterization of Selected Plant Growth-Promoting Rhizobacteria and Their Non-Host Growth Promotion Effects. Microbiol Spectr. 2021 Sep 3;9(1):e0027921. https://doi.org/10.1128/Spectrum.00279-21.
[147]	Fan D, Smith DL. Mucilaginibacter sp. K Improves Growth and Induces Salt Tolerance in Nonhost Plants via Multilevel Mechanisms. Front Plant Sci. 2022 Jun 27;13:938697. https://doi.org/10.3389/fpls.2022.938697.
[148]	Fan D, Subramanian S, Smith DL. Plant endophytes promote growth and alleviate salt stress in Arabidopsis thaliana. Sci Rep. 2020 Jul 29;10(1):12740. https://doi.org/10.1038/s41598-020-69713-5.
[149]	Liu SY, Wei CY, Tong Y, Chen W, Han ZY, Zeng DQ, Tang WW. Cyperus rotundus L. drives arable soil infertile by changing the structure of soil bacteria in the rhizosphere, using a maize field as an example. Environ Sci Pollut Res Int. 2022 Jun 17. https://doi.org/10.1007/s11356-022-21480-8.
[150]	Yan S, Ren T, Wan Mahari WA, Feng H, Xu C, Yun F, Waiho K, Wei Y, Lam SS, Liu G. Soil carbon supplementation: Improvement of root-surrounding soil bacterial communities, sugar and starch content in tobacco (N. tabacum). Sci Total Environ. 2022 Jan 1;802:149835. https://doi.org/10.1016/j.scitotenv.2021.149835.
[151]	Vives-Peris V, Gómez-Cadenas A, Pérez-Clemente RM. Salt stress alleviation in citrus plants by plant growth-promoting rhizobacteria Pseudomonas putida and Novosphingobium sp. Plant Cell Rep. 2018 Nov;37(11):1557-1569. https://doi.org/10.1007/s00299-018-2328-z.
[152]	Islam MR, Sultana T, Joe MM, Yim W, Cho JC, Sa T. Nitrogen-fixing bacteria with multiple plant growth-promoting activities enhance growth of tomato and red pepper. J Basic Microbiol. 2013 Dec;53(12):1004-15. https://doi.org/10.1002/jobm.201200141.
[153]	Yu X, Li Y, Cui Y, Liu R, Li Y, Chen Q, Gu Y, Zhao K, Xiang Q, Xu K, Zhang X. An indoleacetic acid-producing Ochrobactrum sp. MGJ11 counteracts cadmium effect on soybean by promoting plant growth. J Appl Microbiol. 2017 Apr;122(4):987-996. https://doi.org/10.1111/jam.13379.
[154]	Lafi FF, Alam I, Geurts R, Bisseling T, Bajic VB, Hirt H, Saad MM. Draft Genome Sequence of Ochrobactrum intermedium Strain SA148, a Plant Growth-Promoting Desert Rhizobacterium. Genome Announc. 2017 Mar 2;5(9):e01707-16. https://doi.org/10.1128/genomeA.01707-16.
[155]	Sherpa MT, Bag N, Das S, Haokip P, Sharma L. Isolation and characterization of plant growth promoting rhizobacteria isolated from organically grown high yielding pole type native pea (Pisum sativum L.) variety Dentami of Sikkim, India. Curr Res Microb Sci. 2021 Sep 20;2:100068. https://doi.org/10.1016/j.crmicr.2021.100068.
[156]	Riva V, Mapelli F, Dragonetti G, Elfahl M, Vergani L, Crepaldi P, La Maddalena N, Borin S. Bacterial Inoculants Mitigating Water Scarcity in Tomato: The Importance of Long-Term in vivo Experiments. Front Microbiol. 2021 Jun 15;12:675552. https://doi.org/10.3389/fmicb.2021.675552.
[157]	Liu X, Li Q, Li Y, Guan G, Chen S. Paenibacillus strains with nitrogen fixation and multiple beneficial properties for promoting plant growth. PeerJ. 2019 Sep 23;7:e7445. https://doi.org/10.7717/peerj.7445.
[158]	Liu W, Sikora E, Park SW. Plant growth-promoting rhizobacterium, Paenibacillus polymyxa CR1, upregulates dehydration-responsive genes, RD29A and RD29B, during priming drought tolerance in arabidopsis. Plant Physiol Biochem. 2020 Nov;156:146-154. https://doi.org/10.1016/j.plaphy.2020.08.049.
[159]	Enquahone S, van Marle G, Simachew A. Plant growth-promoting characteristics of halotolerant endophytic bacteria isolated from Sporobolus specatus (Vahr) Kunth and Cyperus laevigatus L. of Ethiopian rift valley lakes. Arch Microbiol. 2022 Jun 20;204(7):403. https://doi.org/10.1007/s00203-022-03021-6.
[160]	Sahoo B, Ningthoujam R, Chaudhuri S. Isolation and characterization of a lindane degrading bacteria Paracoccus sp. NITDBR1 and evaluation of its plant growth promoting traits. Int Microbiol. 2019 Mar;22(1):155-167. https://doi.org/10.1007/s10123-018-00037-1.
[161]	Rai A, N S, G S, A S, G D, Ch S, Ch V R. Paracoccus aeridis sp. nov., an indole-producing bacterium isolated from the rhizosphere of an orchid, Aerides maculosa. Int J Syst Evol Microbiol. 2020 Mar;70(3):1720-1728. https://doi.org/10.1099/ijsem.0.003962.
[162]	Morais MC, Mucha Â, Ferreira H, Gonçalves B, Bacelar E, Marques G. Comparative study of plant growth-promoting bacteria on the physiology, growth and fruit quality of strawberry. J Sci Food Agric. 2019 Sep;99(12):5341-5349. https://doi.org/10.1002/jsfa.9773.
[163]	Zappelini C, Alvarez-Lopez V, Capelli N, Guyeux C, Chalot M. Streptomyces Dominate the Soil Under Betula Trees That Have Naturally Colonized a Red Gypsum Landfill. Front Microbiol. 2018 Aug 3;9:1772. https://doi.org/10.3389/fmicb.2018.01772.
[164]	Makino A, Nakai R, Yoneda Y, Toyama T, Tanaka Y, Meng XY, Mori K, Ike M, Morikawa M, Kamagata Y, Tamaki H. Isolation of Aquatic Plant Growth-Promoting Bacteria for the Floating Plant Duckweed (Lemna minor). Microorganisms. 2022 Aug 3;10(8):1564. https://doi.org/10.3390/microorganisms10081564.
[165]	Jasim B, Anish MC, Shimil V, Jyothis M, Radhakrishnan EK. Studies on Plant Growth Promoting Properties of Fruit-Associated Bacteria from Elettaria cardamomum and Molecular Analysis of ACC Deaminase Gene. Appl Biochem Biotechnol. 2015 Sep;177(1):175-89. https://doi.org/10.1007/s12010-015-1736-6.
[166]	Wedage WMM, Aberathne AHMNR, Harischandra IN, Gunawardana D. A Nodulation-Proficient Nonrhizobial Inhabitant of Pueraria phaseoloides. ScientificWorldJournal. 2019 Apr 1;2019:9782684. https://doi.org/10.1155/2019/9782684.
[167]	Ham SH, Yoon AR, Oh HE, Park YG. Plant Growth-Promoting Microorganism Pseudarthrobacter sp. NIBRBAC000502770 Enhances the Growth and Flavonoid Content of Geum aleppicum. Microorganisms. 2022 Jun 17;10(6):1241. https://doi.org/10.3390/microorganisms10061241.
[168]	Shi R, Wang S, Xiong B, Gu H, Wang H, Ji C, Jia W, Horowitz AR, Zhen W, Asher JB, He X. Application of Bioorganic Fertilizer on Panax notoginseng Improves Plant Growth by Altering the Rhizosphere Microbiome Structure and Metabolism. Microorganisms. 2022 Jan 25;10(2):275. https://doi.org/10.3390/microorganisms10020275.
[169]	Biessy A, Filion M. Phenazines in plant-beneficial Pseudomonas spp.: biosynthesis, regulation, function and genomics. Environ Microbiol. 2018 Nov;20(11):3905-3917. https://doi.org/10.1111/1462-2920.14395.
[170]	Tang X, Zhong R, Jiang J, He L, Huang Z, Shi G, Wu H, Liu J, Xiong F, Han Z, Tang R, He L. Cassava/peanut intercropping improves soil quality via rhizospheric microbes increased available nitrogen contents. BMC Biotechnol. 2020 Feb 28;20(1):13. https://doi.org/10.1186/s12896-020-00606-1.
[171]	Liu Y, Gao J, Bai Z, Wu S, Li X, Wang N, Du X, Fan H, Zhuang G, Bohu T, Zhuang X. Unraveling Mechanisms and Impact of Microbial Recruitment on Oilseed Rape (Brassica napus L.) and the Rhizosphere Mediated by Plant Growth-Promoting Rhizobacteria. Microorganisms. 2021 Jan 12;9(1):161. https://doi.org/10.3390/microorganisms9010161.
[172]	Satjarak A, Graham LE, Trest MT, Zedler J, Knack JJ, Arancibia-Avila P. Nitrogen fixation and other biogeochemically important features of Atacama Desert giant horsetail plant microbiomes inferred from metagenomic contig analysis. Ann Bot. 2022 Jul 19;130(1):65-75. https://doi.org/10.1093/aob/mcac060.
[173]	Sayed AM, Abdel-Wahab NM, Hassan HM, Abdelmohsen UR. Saccharopolyspora: an underexplored source for bioactive natural products. J Appl Microbiol. 2020 Feb;128(2):314-329. https://doi.org/10.1111/jam.14360.
[174]	Rattanapolsan L, Nakbanpote W, Sangdee A. Zinc- and cadmium-tolerant endophytic bacteria from Murdannia spectabilis (Kurz) Faden. studied for plant growth-promoting properties, in vitro inoculation, and antagonism. Arch Microbiol. 2021 Apr;203(3):1131-1148. https://doi.org/10.1007/s00203-020-02108-2.
[175]	Vaishnav A, Singh J, Singh P, Rajput RS, Singh HB, Sarma BK. Sphingobacterium sp. BHU-AV3 Induces Salt Tolerance in Tomato by Enhancing Antioxidant Activities and Energy Metabolism. Front Microbiol. 2020 Apr 3;11:443. https://doi.org/10.3389/fmicb.2020.00443.
[176]	Boss BL, Wanees AE, Zaslow SJ, Normile TG, Izquierdo JA. Comparative genomics of the plant-growth promoting bacterium Sphingobium sp. strain AEW4 isolated from the rhizosphere of the beachgrass Ammophila breviligulata. BMC Genomics. 2022 Jul 13;23(1):508. https://doi.org/10.1186/s12864-022-08738-8.
[177]	Asaf S, Numan M, Khan AL, Al-Harrasi A. Sphingomonas: from diversity and genomics to functional role in environmental remediation and plant growth. Crit Rev Biotechnol. 2020 Mar;40(2):138-152. https://doi.org/10.1080/07388551.2019.1709793.
[178]	Feng L, Xu N, Qu Q, Zhang Z, Ke M, Lu T, Qian H. Synergetic toxicity of silver nanoparticle and glyphosate on wheat (Triticum aestivum L.). Sci Total Environ. 2021 Nov 25;797:149200. https://doi.org/10.1016/j.scitotenv.2021.149200.
[179]	An SQ, Berg G. Stenotrophomonas maltophilia. Trends Microbiol. 2018 Jul;26(7):637-638. https://doi.org/10.1016/j.tim.2018.04.006.
[180]	Aeron A, Dubey RC, Maheshwari DK. Characterization of a plant-growth-promoting non-nodulating endophytic bacterium (Stenotrophomonas maltophilia) from the root nodules of Mucuna utilis var. capitata L. (Safed Kaunch). Can J Microbiol. 2020 Nov;66(11):670-677. https://doi.org/10.1139/cjm-2020-0196.
[181]	Visioli G, Sanangelantoni AM, Vamerali T, Dal Cortivo C, Blandino M. 16S rDNA Profiling to Reveal the Influence of Seed-Applied Biostimulants on the Rhizosphere of Young Maize Plants. Molecules. 2018 Jun 15;23(6):1461. https://doi.org/10.3390/molecules23061461.
[182]	Natsagdorj O, Sakamoto H, Santiago DMO, Santiago CD, Orikasa Y, Okazaki K, Ikeda S, Ohwada T. Variovorax sp. Has an Optimum Cell Density to Fully Function as a Plant Growth Promoter. Microorganisms. 2019 Mar 15;7(3):82. https://doi.org/10.3390/microorganisms7030082.
[183]	Rameshkumar N, Lang E, Tanaka N. Description of Vogesella oryzae sp. nov., isolated from the rhizosphere of saline tolerant pokkali rice. Syst Appl Microbiol. 2016 Feb;39(1):20-4. https://doi.org/10.1016/j.syapm.2015.10.003.
