# Supplementary material for: Exploring the Impact of Coconut Peat and Vermiculite on the Rhizosphere Microbiome of Pre-Basic Seed Potatoes under Soilless Cultivation Conditions
Source: Microorganisms. 2024 Mar 14;12(3):584. doi: 10.3390/microorganisms12030584 (PMC10974569; doi:10.3390/microorganisms12030584)
Supplement: Supplementary file 1 [file microorganisms-12-00584-s001.zip › Supplementary Files/Supplementary Data1/Supplementary Table S5.xlsx]

## Sheet: Overview
Supplementary Table S5: Analysis of microbial functions and metabolic pathways in each group.
Table S5a: Prediction of ecological functional elements of bacterial communities in each group based on the FAPROTAX database.
Table S5b: Differences in KEGG metabolic pathways between post-planting (CP3) and pre-planting (CP2) stages in coconut peat substrate.
Table S5c: Differences in KEGG metabolic pathways between post-planting (V3) and pre-planting (V2) stages in vermiculite substrate.
Table S5d: Prediction of nutritional modes of fungal communities in each group based on the FunGuild database.

## Sheet: S5a
Table S5a: Table of relative abundances predicted for bacterial FAPROTAX functions
FAPROTAX	CP1	CP2	CP3	V1	V2	V3	CV3
chemoheterotrophy	0.29914	0.342536	0.387588	0.29334	0.311711	0.296348	0.377305
aerobic_chemoheterotrophy	0.252897	0.302904	0.324078	0.179015	0.27593	0.266266	0.353044
ureolysis	0.0384369	0.16487	0.0618603	0.0120677	0.154776	0.035183	0.0624133
animal_parasites_or_symbionts	0.0322767	0.0217687	0.014002	0.220635	0.0369984	0.0596477	0.0327451
nitrate_reduction	0.0306754	0.00548665	0.0246829	0.0149693	0.0286454	0.0650062	0.00737192
human_pathogens_all	0.0226331	0.0176635	0.00328369	0.0159782	0.0354626	0.0547558	0.00799768
nitrogen_fixation	0.0292373	0.0150172	0.0153126	0.057984	0.0149943	0.0255687	0.0467695
aromatic_compound_degradation	0.0470887	0.0364725	0.00481015	0.00408712	0.0381077	0.00329898	0.00931128
fermentation	0.0341934	0.00851796	0.0260985	0.105998	0.029619	0.00344518	0.00360881
nitrate_respiration	0.0189961	0.00138714	0.00300311	0.00232156	0.00318503	0.0625917	0.00655985
nitrogen_respiration	0.0189961	0.00138714	0.00300311	0.00232156	0.00318503	0.0625917	0.00655985
methylotrophy	0.0261718	0.0206549	0.0388212	0.000877237	0.00247267	0.0110496	0.0140016
methanol_oxidation	0.026147	0.0205932	0.0388109	0.00058607	0.00243401	0.0110496	0.0140016
intracellular_parasites	0.00749424	0.00284005	0.0228969	0.0105737	0.00199752	0.013104	0.017271
dark_hydrogen_oxidation	0.0129927	0.00242706	0.00148781	0.00175047	0.0228779	0.0019139	0.000457337
xylanolysis	0.000283627	0.000374169	0.000966635	0.0083994	0.00443366	0.0150923	0.0071877
predatory_or_exoparasitic	0.00630747	0.00929901	0.0130091	0.0170793	0.000311191	0.000241845	0.0076984
phototrophy	0.00204102	0.00120053	0.0014908	0.00280923	0.00785214	0.00177355	0.00450295
mammal_gut	0.00896879	0.0032006	0.00143207	0.00265361	0.00151716	0.0021851	6.52856e-05
human_gut	0.00896879	0.0032006	0.00143207	0.00265361	0.00151716	0.0021851	6.52856e-05
Total	0.923946	0.981801	0.988069	0.956099	0.978028	0.993299	0.978938

## Sheet: S5b
Table S5b: KEGG database-based Picrust2 analysis of differentially enriched pathways in the CP2-CP3 group
Class3_name	CP2: mean rel.freq.(%)	CP2: std.dev.(%)	CP3: mean rel.freq.(%)	CP3: std.dev.(%)	P values	P values (corrected)	Difference between means	95.0% lower CI	95.0% upper CI
ABC transporters	2.73981	0.0137354	2.6761	0.0361944	0.117185	0.126199	0.0637141	-0.0324048	0.159833
Biosynthesis of amino acids	3.11107	0.00611603	3.18713	0.00778219	0.000541197	0.00378838	-0.076059	-0.0959267	-0.0561913
Biosynthesis of antibiotics	5.3557	0.00745184	5.41895	0.0131068	0.00817363	0.0143039	-0.0632477	-0.0961659	-0.0303295
Biosynthesis of secondary metabolites	7.1675	0.0087044	7.2848	0.0162233	0.00265568	0.00619659	-0.117299	-0.158249	-0.0763487
Carbon metabolism	2.65861	0.00223072	2.67949	0.00148998	0.000786153	0.00366871	-0.0208721	-0.0264577	-0.0152864
Metabolic pathways	15.9283	0.0035102	16.035	0.0243079	0.0230577	0.0293462	-0.106736	-0.178665	-0.0348075
Microbial metabolism in diverse environments	4.81931	0.00506921	4.67316	0.0118107	0.000904953	0.00316733	0.146152	0.115417	0.176888
Oxidative phosphorylation	1.26772	0.00123067	1.29036	0.00399868	0.0100014	0.0155578	-0.0226484	-0.0336307	-0.011666
Purine metabolism	1.72915	0.00358223	1.7071	0.00465625	0.00722123	0.0144425	0.0220523	0.0102134	0.0338911
Pyrimidine metabolism	1.25154	0.00200184	1.24226	0.00504048	0.106879	0.124692	0.00927579	-0.00400895	0.0225605
Quorum sensing	1.44898	0.00573652	1.4156	0.0215268	0.152246	0.152246	0.0333803	-0.0269592	0.0937199
Ribosome	1.62806	0.00676847	1.72323	0.00908808	0.000445103	0.00623145	-0.0951701	-0.118156	-0.0721847
Two-component system	2.63773	0.0087514	2.54912	0.00426784	0.00119608	0.00334901	0.088602	0.0662595	0.110945

## Sheet: S5c
Table S5c: KEGG database-based Picrust2 analysis of differentially enriched pathways in the V2-V3 group
Class3_name	V2: mean rel.freq.(%)	V2: std.dev.(%)	V3: mean rel.freq.(%)	V3: std.dev.(%)	P values	P values (corrected)	Difference between means	95.0% lower CI	95.0% upper CI
ABC transporters	3.31097	0.00369083	3.12118	0.0141659	0.00162578	0.00173417	0.189782	0.149959	0.229605
Biosynthesis of amino acids	2.90313	0.00404938	3.10874	0.00609438	9.51672e-06	3.04535e-05	-0.205611	-0.220868	-0.190354
Biosynthesis of antibiotics	4.99266	0.0048395	5.29166	0.0080289	1.06137e-05	2.83031e-05	-0.299003	-0.319104	-0.278902
Biosynthesis of secondary metabolites	6.7676	0.00868267	7.1227	0.0131649	2.12892e-05	3.78475e-05	-0.355097	-0.388046	-0.322148
Carbon metabolism	2.58899	0.00232516	2.65057	0.00364306	0.000117687	0.00017118	-0.0615829	-0.0706954	-0.0524705
Glyoxylate and dicarboxylate metabolism	1.13481	0.00289003	0.959414	0.00153447	4.34443e-06	2.31703e-05	0.175392	0.168089	0.182694
Metabolic pathways	15.5114	0.00594138	15.9283	0.0135438	7.15914e-05	0.000114546	-0.41685	-0.451973	-0.381727
Microbial metabolism in diverse environments	5.02491	0.0068541	4.73189	0.00700712	1.88118e-06	3.00989e-05	0.293013	0.273766	0.31226
Oxidative phosphorylation	1.16597	0.000616305	1.25019	0.00266007	0.000271032	0.000309751	-0.0842183	-0.0918015	-0.076635
Purine metabolism	1.67858	0.00290148	1.71631	0.00281585	0.00019157	0.000235779	-0.0377265	-0.0456671	-0.0297859
Pyrimidine metabolism	1.11445	0.00339996	1.21598	0.00434273	2.08788e-05	4.17577e-05	-0.101524	-0.112603	-0.090446
Pyruvate metabolism	1.04289	0.0016886	0.993431	0.0016089	7.52478e-06	3.00991e-05	0.0494585	0.0448753	0.0540417
Quorum sensing	1.678	0.00199382	1.52275	0.00366433	1.15249e-05	2.63426e-05	0.155257	0.14602	0.164493
Ribosome	1.37799	0.00437396	1.57707	0.00331947	1.88265e-06	1.50612e-05	-0.199077	-0.210172	-0.187982
Two-component system	3.3307	0.00663043	2.81703	0.0411206	0.00260435	0.00260435	0.513664	0.392755	0.634573

## Sheet: S5d
Table S5d: Table of predicted relative abundance of fungal FunGuild nutrient types
Guild	CP1	CP2	CP3	V1	V2	V3	CV3
Animal Endosymbiont	0.0807063	0.190183	0.0303719	0.00936801	0.104841	0.0125046	0.0801763
Animal Pathogen	0.129747	0.208539	0.0474194	0.0550918	0.133519	0.0354084	0.113947
Arbuscular Mycorrhizal	0.0066425	0.000265902	0.00700199	0.0436803	0.012277	0.00464285	0.00709228
Dung Saprotroph	0.021609	0.000690648	0.0644761	0.0500816	0.0350606	0.0276243	0.0175678
Ectomycorrhizal	0.00390785	0.000148555	0.00307485	0.0243927	0.0125411	0.00624033	0.00388077
Endophyte	0.116845	0.190742	0.0631619	0.0414244	0.121633	0.0505611	0.0992918
Epiphyte	0.000592476	3.78403e-05	0.000933393	0.00327179	0.00283791	0.00101109	0.00160556
Fungal Parasite	0.0187507	0.00037567	0.0110012	0.0259351	0.0143541	0.0214064	0.0167488
Leaf Saprotroph	0.000877503	3.98719e-05	0.00110345	0.00559663	0.00161114	0.000753765	0.000321328
Lichen Parasite	0.0167707	0.000270988	0.0130001	0.0174141	0.0105605	0.0115948	0.00307495
Litter Saprotroph	0.00177039	0.000127823	0.00160944	0.00568214	0.00321285	0.00416081	0.00401486
Plant Pathogen	0.250971	0.193378	0.164895	0.186002	0.206703	0.621131	0.383503
Plant Saprotroph	0.0193548	0.000980027	0.0235689	0.0534055	0.0370239	0.025227	0.0197585
Soil Saprotroph	0.00420755	0.000242141	0.00483415	0.00807642	0.00741431	0.00376282	0.00306212
Undefined Saprotroph	0.265574	0.213319	0.374418	0.386883	0.270575	0.158298	0.228149
Wood Saprotroph	0.0603269	0.000483965	0.187633	0.0739418	0.021744	0.0132188	0.0158358
Total	0.998654	0.999825	0.998503	0.990247	0.995908	0.997546	0.99803
