# Supplementary material for: Exploring the Impact of Coconut Peat and Vermiculite on the Rhizosphere Microbiome of Pre-Basic Seed Potatoes under Soilless Cultivation Conditions
Source: Microorganisms. 2024 Mar 14;12(3):584. doi: 10.3390/microorganisms12030584 (PMC10974569; doi:10.3390/microorganisms12030584)
Supplement: Supplementary file 1 [file microorganisms-12-00584-s001.zip › Supplementary Files/Supplementary Data1/Supplementary Table S6.xlsx]

## Sheet: Overview
Supplementary Table S6: Variance explained by each physicochemical factor in CCA analysis of community variation.
Table S6a: Explained variance of environmental factors significantly influencing bacterial community at the genus level.
Table S6b: Explained variance of environmental factors significantly influencing fungal community at the genus level.

## Sheet: S6a
Table S6a:Degree of explanation for each environmental factor with significant effect on bacterial community analysed at the genus level
Factors	Explains %	P value
AFP	0.211	0.002
TP	0.232	0.002
WSN	0.089	0.002
TN	0.119	0.002
AK	0.1	0.002
TOC	0.173	0.002

## Sheet: S6b
Table S6a:Degree of explanation for each environmental factor with significant effect on fungal community at the genus level
Factors	Explains %	P value
AFP	0.163	0.002
AP	0.115	0.002
WSN	0.082	0.002
TN	0.204	0.002
AK	0.088	0.002
TOC	0.181	0.002
