# Supplementary material for: Exploring the Impact of Coconut Peat and Vermiculite on the Rhizosphere Microbiome of Pre-Basic Seed Potatoes under Soilless Cultivation Conditions
Source: Microorganisms. 2024 Mar 14;12(3):584. doi: 10.3390/microorganisms12030584 (PMC10974569; doi:10.3390/microorganisms12030584)
Supplement: Supplementary file 1 [file microorganisms-12-00584-s001.zip › Supplementary Files/Supplementary Data2/1. Bacteria abundance and taxonomic data.xlsx]

## Sheet: Overview
Bacterial abundance and taxonomic data
1. sheet "All ASVs": Raw data on bacterial ASVs in all samples, including "Unclassigned", "Archaea" and "unclassified_Bacteria". Abundance and taxonomic properties of all ASVs in each sample are described.
2. sheet "analysis_ASVs": Bacteria data for analysis, excluding "Archaea", "unclassified_Bacteria" and "Unclassigned" in sheet "All ASVs". Applied to Figures 4, 8, 9, S2a and S5a.
3. sheet "analysis_phylum": Relative abundance of the bacterial phylum used for the analysis, corresponding to what is in sheet "analysis_ASVs". Applied to Figures 2a and 6a.
4. sheet "analysis_genus": Relative abundance of the bacterial genus used for the analysis, corresponding to what is in sheet "analysis_ASVs". Applied to Figures 3a, 5a, 7a and S3a.

## Sheet: All ASVs
1. All bacterial ASVs included in each sample
OTU ID	kingdom	phylum	class	order	family	genus	species	CB1_1	CB1_2	CB1_3	CB2_1	CB2_2	CB2_3	CB3_1	CB3_2	CB3_3	V1_1	V1_2	V1_3	V2_1	V2_2	V2_3	V3_1	V3_2	V3_3	CV3_1	CV3_2	CV3_3
ASV1	Bacteria	unclassified_Bacteria	unclassified_Bacteria	unclassified_Bacteria	unclassified_Bacteria	unclassified_Bacteria	unclassified_Bacteria	203	245	271	0	33	0	2419	2267	2159	270	248	220	0	0	0	2495	2404	2422	1899	2207	2320
ASV2	Bacteria	Proteobacteria	Gammaproteobacteria	Xanthomonadales	Xanthomonadaceae	Stenotrophomonas	unclassified_Stenotrophomonas	210	218	201	44	44	68	71	78	67	0	0	0	0	0	0	3855	5239	5973	0	0	0
ASV3	Bacteria	Proteobacteria	Gammaproteobacteria	Pseudomonadales	Pseudomonadaceae	Pseudomonas	unclassified_Pseudomonas	0	0	0	0	0	0	0	0	0	0	0	0	4312	4202	4345	0	0	0	0	0	0
ASV4	Bacteria	Proteobacteria	Gammaproteobacteria	Xanthomonadales	Rhodanobacteraceae	Dyella	unclassified_Dyella	0	0	0	0	0	0	0	0	0	0	0	0	0	0	0	937	1439	1182	1941	2079	2271
ASV5	Bacteria	Proteobacteria	Alphaproteobacteria	Rickettsiales	Mitochondria	unclassified_Mitochondria	unclassified_Mitochondria	0	0	0	0	0	0	971	906	975	28	29	55	0	0	0	1195	1093	1278	837	901	874
ASV6	Bacteria	Proteobacteria	Gammaproteobacteria	Burkholderiales	Oxalobacteraceae	Massilia	unclassified_Massilia	0	0	0	0	0	0	0	0	0	0	0	0	2842	2900	2887	0	0	0	0	0	0
ASV7	Bacteria	Proteobacteria	Alphaproteobacteria	Sphingomonadales	Sphingomonadaceae	Blastomonas	unclassified_Blastomonas	0	0	0	0	0	0	27	0	0	0	0	0	2714	2421	2434	0	0	0	84	0	0
ASV8	Bacteria	Proteobacteria	Gammaproteobacteria	Burkholderiales	Oxalobacteraceae	Noviherbaspirillum	unclassified_Noviherbaspirillum	0	0	0	0	0	0	0	0	0	0	0	0	2154	2084	2131	0	0	0	0	0	0
ASV9	Bacteria	Proteobacteria	Gammaproteobacteria	Enterobacterales	Pectobacteriaceae	Pectobacterium	unclassified_Pectobacterium	0	0	0	0	0	0	0	0	0	0	0	0	0	0	0	1673	2213	2227	0	0	0
ASV10	Bacteria	Proteobacteria	Gammaproteobacteria	Pseudomonadales	Pseudomonadaceae	Pseudomonas	unclassified_Pseudomonas	0	18	0	199	219	200	0	0	0	0	0	0	1072	1272	1059	212	254	258	415	418	422
ASV11	Bacteria	Proteobacteria	Gammaproteobacteria	Enterobacterales	Aeromonadaceae	Aeromonas	unclassified_Aeromonas	0	0	0	0	0	0	0	0	0	0	0	0	1931	1803	2245	0	0	0	0	0	0
ASV12	Bacteria	Bacteroidota	Bacteroidia	Sphingobacteriales	Sphingobacteriaceae	Mucilaginibacter	unclassified_Mucilaginibacter	231	296	262	1624	1709	1400	0	0	0	0	0	0	29	38	0	0	0	0	0	0	0
ASV13	Bacteria	Patescibacteria	Saccharimonadia	Saccharimonadales	Saccharimonadaceae	unclassified_Saccharimonadaceae	unclassified_Saccharimonadaceae	201	188	192	1391	1201	1427	0	19	0	0	0	0	119	183	218	0	0	0	0	0	0
ASV14	Bacteria	Proteobacteria	Gammaproteobacteria	Burkholderiales	Burkholderiaceae	Burkholderia_Caballeronia_Paraburkholderia	unclassified_Burkholderia_Caballeronia_Paraburkholderia	0	0	0	0	0	0	818	884	955	0	0	0	0	0	0	0	0	0	841	798	825
ASV15	Bacteria	Proteobacteria	Alphaproteobacteria	Sphingomonadales	Sphingomonadaceae	unclassified_Sphingomonadaceae	unclassified_Sphingomonadaceae	0	0	0	0	0	0	0	0	0	0	0	0	0	0	0	514	461	542	1075	1300	1226
ASV16	Bacteria	Proteobacteria	Gammaproteobacteria	Burkholderiales	Alcaligenaceae	Bordetella	unclassified_Bordetella	0	0	0	0	0	0	0	0	0	0	0	0	0	0	0	0	0	0	1806	1529	1688
ASV17	Bacteria	Actinobacteriota	Actinobacteria	Micrococcales	Micrococcaceae	unclassified_Micrococcaceae	unclassified_Micrococcaceae	0	67	95	0	0	0	0	0	0	66	52	41	1242	1159	1563	236	204	259	0	0	0
ASV18	Bacteria	Proteobacteria	Gammaproteobacteria	Xanthomonadales	Rhodanobacteraceae	Rhodanobacter	unclassified_Rhodanobacter	0	0	0	0	0	0	0	0	0	0	0	0	0	0	0	0	0	0	1584	1627	1726
ASV19	Bacteria	Proteobacteria	Gammaproteobacteria	Xanthomonadales	Rhodanobacteraceae	Rhodanobacter	unclassified_Rhodanobacter	0	0	0	0	0	0	0	0	0	0	0	0	21	0	0	1350	1669	1852	0	0	0
ASV20	Bacteria	Proteobacteria	Gammaproteobacteria	Burkholderiales	Oxalobacteraceae	Massilia	unclassified_Massilia	0	209	176	683	688	673	0	0	0	0	0	0	742	769	760	0	0	0	0	0	0
ASV21	Bacteria	Proteobacteria	Alphaproteobacteria	Rhizobiales	Xanthobacteraceae	unclassified_Xanthobacteraceae	unclassified_Xanthobacteraceae	0	0	0	0	0	0	0	0	0	0	0	0	0	0	0	0	0	0	1600	1696	1352
ASV22	Bacteria	Proteobacteria	Alphaproteobacteria	Caulobacterales	Caulobacteraceae	Caulobacter	unclassified_Caulobacter	829	897	720	0	0	0	97	118	95	0	0	0	79	67	28	154	121	123	383	416	422
ASV23	Bacteria	Proteobacteria	Gammaproteobacteria	Burkholderiales	Oxalobacteraceae	Massilia	uncultured_Telluria_sp.	0	0	0	15	24	12	59	79	48	0	0	0	105	137	136	689	967	1053	396	339	376
ASV24	Bacteria	Actinobacteriota	Actinobacteria	Micrococcales	Microbacteriaceae	Leifsonia	unclassified_Leifsonia	0	0	0	0	0	0	0	0	0	0	0	0	0	0	0	1305	1370	1490	53	57	51
ASV25	Bacteria	Proteobacteria	Gammaproteobacteria	Pseudomonadales	Pseudomonadaceae	Pseudomonas	unclassified_Pseudomonas	0	0	0	0	0	0	0	0	0	0	0	0	1495	1466	1278	0	0	0	0	0	0
ASV26	Bacteria	Proteobacteria	Gammaproteobacteria	Burkholderiales	Oxalobacteraceae	Noviherbaspirillum	unclassified_Noviherbaspirillum	0	0	0	0	0	0	0	0	0	0	0	0	1223	1504	1327	0	0	0	0	0	0
ASV27	Bacteria	Proteobacteria	Gammaproteobacteria	Burkholderiales	Burkholderiaceae	Burkholderia_Caballeronia_Paraburkholderia	unclassified_Burkholderia_Caballeronia_Paraburkholderia	0	0	0	0	0	0	0	0	0	0	0	0	0	0	0	589	739	802	600	670	642
ASV28	Bacteria	Proteobacteria	Gammaproteobacteria	Burkholderiales	Oxalobacteraceae	Massilia	unclassified_Massilia	236	0	0	434	407	457	0	0	0	0	0	0	773	960	759	0	0	0	0	0	0
ASV29	Bacteria	Proteobacteria	Gammaproteobacteria	Burkholderiales	Oxalobacteraceae	Noviherbaspirillum	unclassified_Noviherbaspirillum	97	95	107	956	1029	901	0	12	12	0	0	0	306	235	233	0	0	0	0	0	0
ASV30	Bacteria	Proteobacteria	Gammaproteobacteria	Xanthomonadales	Xanthomonadaceae	Thermomonas	unclassified_Thermomonas	0	0	0	0	0	0	532	500	506	0	0	0	0	0	0	0	0	0	762	764	758
ASV31	Bacteria	Actinobacteriota	Actinobacteria	Micrococcales	Micrococcaceae	Pseudarthrobacter	unclassified_Pseudarthrobacter	0	0	0	0	0	0	0	0	0	0	0	0	916	792	639	457	529	487	0	0	0
ASV32	Bacteria	Actinobacteriota	Actinobacteria	Pseudonocardiales	Pseudonocardiaceae	Saccharopolyspora	unclassified_Saccharopolyspora	1285	1213	1209	0	0	0	14	0	0	0	0	0	0	0	0	0	0	0	0	0	0
ASV33	Bacteria	Proteobacteria	Alphaproteobacteria	Rhizobiales	Rhizobiaceae	Allorhizobium_Neorhizobium_Pararhizobium_Rhizobium	unclassified_Allorhizobium_Neorhizobium_Pararhizobium_Rhizobium	0	0	0	0	0	0	104	89	96	0	0	0	0	0	0	788	1018	1075	194	157	199
ASV34	Bacteria	Proteobacteria	Alphaproteobacteria	Caulobacterales	Caulobacteraceae	Asticcacaulis	unclassified_Asticcacaulis	0	0	0	0	0	0	1285	1294	1117	0	0	0	0	0	0	0	0	0	0	0	0
ASV35	Bacteria	Proteobacteria	Alphaproteobacteria	Sphingomonadales	Sphingomonadaceae	Sphingopyxis	unclassified_Sphingopyxis	0	0	0	0	0	0	348	346	391	0	0	0	0	0	0	218	230	253	644	619	634
ASV36	Bacteria	Proteobacteria	Alphaproteobacteria	Caulobacterales	Caulobacteraceae	Asticcacaulis	uncultured_Asticcacaulis_sp.	0	0	0	0	0	0	928	953	881	0	0	0	0	0	0	157	213	195	84	95	94
ASV37	Bacteria	Proteobacteria	Alphaproteobacteria	Rhizobiales	Rhizobiaceae	Allorhizobium_Neorhizobium_Pararhizobium_Rhizobium	unclassified_Allorhizobium_Neorhizobium_Pararhizobium_Rhizobium	95	73	107	0	0	0	0	0	0	0	0	0	0	0	0	383	438	465	577	661	668
ASV38	Bacteria	Proteobacteria	Gammaproteobacteria	Xanthomonadales	Rhodanobacteraceae	Dyella	unclassified_Dyella	0	0	0	0	0	0	0	0	0	0	0	0	0	0	0	201	253	266	890	921	935
ASV39	Bacteria	Bacteroidota	Bacteroidia	Chitinophagales	Chitinophagaceae	Aurantisolimonas	unclassified_Aurantisolimonas	281	336	370	821	781	773	0	0	0	0	0	0	0	0	0	0	0	0	0	0	0
ASV40	Bacteria	Proteobacteria	Gammaproteobacteria	Enterobacterales	Enterobacteriaceae	unclassified_Enterobacteriaceae	unclassified_Enterobacteriaceae	0	0	0	0	0	0	0	0	0	0	0	0	0	0	0	885	1184	1224	0	0	0
ASV41	Bacteria	Proteobacteria	Gammaproteobacteria	Pseudomonadales	Pseudomonadaceae	Pseudomonas	unclassified_Pseudomonas	0	0	0	0	0	0	1046	943	872	0	0	0	0	174	182	0	0	0	32	0	0
ASV42	Bacteria	Proteobacteria	Gammaproteobacteria	Burkholderiales	Comamonadaceae	Comamonas	Comamonas_terrigena	0	0	0	0	0	0	0	0	0	0	0	0	0	0	0	825	1045	1378	0	0	0
ASV43	Bacteria	Actinobacteriota	Actinobacteria	Propionibacteriales	Nocardioidaceae	Nocardioides	unclassified_Nocardioides	1138	1193	889	0	0	0	0	0	0	0	0	0	0	0	0	0	0	0	0	0	0
ASV44	Bacteria	Actinobacteriota	Actinobacteria	Propionibacteriales	Nocardioidaceae	Nocardioides	unclassified_Nocardioides	1114	1167	915	0	0	0	0	0	0	0	0	0	0	0	0	0	0	0	0	0	0
ASV45	Bacteria	Proteobacteria	Alphaproteobacteria	Caulobacterales	Caulobacteraceae	Asticcacaulis	unclassified_Asticcacaulis	0	0	0	0	0	0	531	568	523	0	0	0	0	0	0	309	373	339	131	139	146
ASV46	Bacteria	Bacteroidota	Bacteroidia	Flavobacteriales	Flavobacteriaceae	Flavobacterium	unclassified_Flavobacterium	0	0	0	0	0	0	281	423	292	0	0	0	0	0	0	425	444	434	211	228	304
ASV47	Bacteria	Bacteroidota	Bacteroidia	Flavobacteriales	Weeksellaceae	Chryseobacterium	unclassified_Chryseobacterium	0	0	0	0	0	0	0	0	0	0	0	0	0	0	0	893	972	1047	22	29	41
ASV48	Bacteria	Proteobacteria	Gammaproteobacteria	Xanthomonadales	Xanthomonadaceae	Pseudoxanthomonas	unclassified_Pseudoxanthomonas	0	0	0	39	45	40	105	90	79	0	0	0	0	0	0	241	315	250	588	607	578
ASV49	Bacteria	Bacteroidota	Bacteroidia	Sphingobacteriales	Sphingobacteriaceae	Mucilaginibacter	unclassified_Mucilaginibacter	0	0	0	1053	934	933	0	0	0	0	0	0	0	0	39	0	0	0	0	0	0
ASV50	Bacteria	Proteobacteria	Gammaproteobacteria	Xanthomonadales	Rhodanobacteraceae	Rhodanobacter	unclassified_Rhodanobacter	0	0	0	0	0	0	15	16	0	0	0	0	0	0	0	592	737	811	255	284	236
ASV51	Bacteria	Proteobacteria	Alphaproteobacteria	Caulobacterales	Caulobacteraceae	Brevundimonas	unclassified_Brevundimonas	439	396	419	0	54	30	103	109	89	0	0	0	24	0	16	61	40	73	366	313	399
ASV52	Bacteria	Proteobacteria	Gammaproteobacteria	Burkholderiales	Oxalobacteraceae	Massilia	unclassified_Massilia	0	0	0	0	0	0	0	0	0	0	0	0	937	991	982	0	0	0	0	0	0
ASV53	Bacteria	Proteobacteria	Gammaproteobacteria	Burkholderiales	Oxalobacteraceae	Massilia	unclassified_Massilia	158	180	111	246	459	502	0	0	0	0	0	0	362	172	311	0	0	0	180	0	125
ASV54	Bacteria	Proteobacteria	Alphaproteobacteria	Rhizobiales	Xanthobacteraceae	Pseudolabrys	unclassified_Pseudolabrys	322	313	255	0	0	0	456	460	552	0	0	0	0	0	0	17	15	0	118	114	163
ASV55	Bacteria	Proteobacteria	Alphaproteobacteria	Sphingomonadales	Sphingomonadaceae	Novosphingobium	unclassified_Novosphingobium	390	486	498	0	0	0	30	0	0	0	0	0	0	0	0	303	349	398	89	104	110
ASV56	Bacteria	Proteobacteria	Gammaproteobacteria	Burkholderiales	Oxalobacteraceae	Massilia	unclassified_Massilia	114	135	105	734	707	812	0	0	0	0	0	0	27	52	68	0	0	0	0	0	0
ASV57	Bacteria	Proteobacteria	Gammaproteobacteria	Burkholderiales	Oxalobacteraceae	Massilia	unclassified_Massilia	62	0	0	231	341	210	0	0	0	0	0	0	651	606	591	0	0	0	0	0	0
ASV58	Bacteria	Proteobacteria	Gammaproteobacteria	Burkholderiales	Comamonadaceae	unclassified_Comamonadaceae	unclassified_Comamonadaceae	0	0	0	71	98	70	165	136	160	0	0	0	62	15	20	362	421	470	205	185	240
ASV59	Bacteria	Proteobacteria	Alphaproteobacteria	Rhizobiales	Beijerinckiaceae	Methylobacterium_Methylorubrum	unclassified_Methylobacterium_Methylorubrum	402	393	325	355	367	384	46	47	42	0	0	0	33	34	55	0	19	0	69	46	35
ASV60	Bacteria	Proteobacteria	Gammaproteobacteria	Burkholderiales	Comamonadaceae	Pelomonas	unclassified_Pelomonas	0	0	0	0	0	0	0	0	0	0	0	0	852	805	886	0	0	0	0	0	0
ASV61	Bacteria	Proteobacteria	Gammaproteobacteria	Pseudomonadales	Pseudomonadaceae	Pseudomonas	unclassified_Pseudomonas	0	0	0	0	0	0	0	0	0	0	0	0	861	828	833	0	0	0	0	0	0
ASV62	Bacteria	Proteobacteria	Gammaproteobacteria	Burkholderiales	Methylophilaceae	Methylophilus	unclassified_Methylophilus	0	0	0	0	0	0	654	609	777	0	0	0	0	0	0	0	33	0	196	154	97
ASV63	Bacteria	Proteobacteria	Alphaproteobacteria	Sphingomonadales	Sphingomonadaceae	Sphingomonas	unclassified_Sphingomonas	138	109	171	125	87	120	569	591	587	0	0	0	0	0	0	0	0	0	0	0	0
ASV64	Bacteria	Proteobacteria	Alphaproteobacteria	Rhizobiales	Beijerinckiaceae	Psychroglaciecola	unclassified_Psychroglaciecola	173	222	196	559	656	526	21	15	18	0	0	0	0	28	39	0	0	0	0	0	0
ASV65	Bacteria	Proteobacteria	Gammaproteobacteria	Burkholderiales	Comamonadaceae	Hydrogenophaga	unclassified_Hydrogenophaga	0	0	0	0	0	0	0	0	0	0	0	0	689	885	871	0	0	0	0	0	0
ASV66	Bacteria	Proteobacteria	Gammaproteobacteria	Burkholderiales	Alcaligenaceae	Achromobacter	unclassified_Achromobacter	20	0	0	0	0	0	22	24	29	0	0	0	0	0	0	703	745	752	37	40	61
ASV67	Bacteria	Proteobacteria	Alphaproteobacteria	Rhodobacterales	Rhodobacteraceae	Paracoccus	unclassified_Paracoccus	875	852	646	0	0	0	0	0	0	0	0	0	0	0	0	0	0	0	0	0	0
ASV68	Bacteria	Proteobacteria	Gammaproteobacteria	Burkholderiales	Comamonadaceae	unclassified_Comamonadaceae	unclassified_Comamonadaceae	0	0	0	0	0	0	652	731	980	0	0	0	0	0	0	0	0	0	0	0	0
ASV69	Bacteria	Proteobacteria	Gammaproteobacteria	Burkholderiales	Oxalobacteraceae	Massilia	unclassified_Massilia	0	0	0	0	0	0	202	216	310	0	0	0	0	0	0	340	447	488	99	109	103
ASV70	Bacteria	Proteobacteria	Gammaproteobacteria	Burkholderiales	Comamonadaceae	Hydrogenophaga	unclassified_Hydrogenophaga	0	0	0	0	0	0	0	0	0	0	0	0	695	907	709	0	0	0	0	0	0
ASV71	Bacteria	Acidobacteriota	Acidobacteriae	Acidobacteriales	Acidobacteriaceae__Subgroup_1	Granulicella	unclassified_Granulicella	0	0	0	0	0	0	0	0	0	0	0	0	0	0	0	158	192	197	620	557	579
ASV72	Bacteria	Actinobacteriota	Actinobacteria	Propionibacteriales	Nocardioidaceae	Nocardioides	unclassified_Nocardioides	251	207	232	304	342	278	0	0	0	0	0	0	203	237	226	0	0	0	0	0	0
ASV73	Bacteria	Proteobacteria	Alphaproteobacteria	Sphingomonadales	Sphingomonadaceae	Sphingomonas	unclassified_Sphingomonas	115	129	141	637	646	605	0	0	0	0	0	0	0	0	0	0	0	0	0	0	0
ASV74	Bacteria	Proteobacteria	Alphaproteobacteria	Rhizobiales	Rhizobiaceae	Allorhizobium_Neorhizobium_Pararhizobium_Rhizobium	unclassified_Allorhizobium_Neorhizobium_Pararhizobium_Rhizobium	641	866	732	0	0	0	0	0	0	0	0	0	0	0	0	0	0	0	0	0	0
ASV75	Bacteria	Proteobacteria	Alphaproteobacteria	Rhizobiales	Rhizobiaceae	Mesorhizobium	unclassified_Mesorhizobium	0	0	0	0	0	0	0	0	0	0	88	0	0	0	0	306	381	381	346	339	375
ASV76	Bacteria	Proteobacteria	Gammaproteobacteria	Burkholderiales	Oxalobacteraceae	unclassified_Oxalobacteraceae	unclassified_Oxalobacteraceae	0	0	0	0	0	0	0	0	0	0	0	0	814	679	679	0	0	0	0	0	0
ASV77	Bacteria	Proteobacteria	Gammaproteobacteria	Burkholderiales	Methylophilaceae	Methylophilus	unclassified_Methylophilus	0	0	0	0	0	0	703	674	657	0	0	0	0	0	0	0	0	0	0	0	98
ASV78	Bacteria	Bacteroidota	Bacteroidia	Sphingobacteriales	Sphingobacteriaceae	Mucilaginibacter	unclassified_Mucilaginibacter	94	97	94	592	650	602	0	0	0	0	0	0	0	0	0	0	0	0	0	0	0
ASV79	Bacteria	Proteobacteria	Gammaproteobacteria	Pseudomonadales	Pseudomonadaceae	Pseudomonas	unclassified_Pseudomonas	0	0	0	53	0	40	77	0	64	0	0	0	540	606	709	31	0	0	0	0	0
ASV80	Bacteria	Proteobacteria	Gammaproteobacteria	Pseudomonadales	Moraxellaceae	Acinetobacter	unclassified_Acinetobacter	0	0	0	0	0	0	0	0	0	0	0	0	656	740	716	0	0	0	0	0	0
ASV81	Bacteria	Actinobacteriota	Actinobacteria	Micrococcales	Microbacteriaceae	Microbacterium	unclassified_Microbacterium	706	771	631	0	0	0	0	0	0	0	0	0	0	0	0	0	0	0	0	0	0
ASV82	Bacteria	Bacteroidota	Bacteroidia	Flavobacteriales	Flavobacteriaceae	Flavobacterium	unclassified_Flavobacterium	0	0	0	0	0	0	0	0	0	0	0	0	0	0	0	694	695	718	0	0	0
ASV83	Bacteria	Proteobacteria	Alphaproteobacteria	Sphingomonadales	Sphingomonadaceae	Sphingomonas	unclassified_Sphingomonas	0	0	0	0	0	0	0	0	0	0	0	0	590	818	698	0	0	0	0	0	0
ASV84	Bacteria	Bacteroidota	Bacteroidia	Flavobacteriales	Flavobacteriaceae	Flavobacterium	unclassified_Flavobacterium	0	0	0	0	0	0	533	553	527	0	0	0	0	0	0	143	133	202	0	0	0
ASV85	Bacteria	Proteobacteria	Gammaproteobacteria	Xanthomonadales	Rhodanobacteraceae	Dyella	unclassified_Dyella	0	0	0	0	0	0	0	0	0	0	0	0	0	0	0	521	614	702	82	71	75
ASV86	Bacteria	Bacteroidota	Bacteroidia	Sphingobacteriales	Sphingobacteriaceae	Pedobacter	unclassified_Pedobacter	0	0	0	0	0	0	641	714	635	0	0	0	0	0	0	0	0	0	0	56	0
ASV87	Bacteria	Proteobacteria	Gammaproteobacteria	Burkholderiales	Oxalobacteraceae	Massilia	uncultured_Telluria_sp.	0	0	0	0	0	0	0	0	0	0	0	0	144	291	274	303	400	481	92	0	49
ASV88	Bacteria	Proteobacteria	Alphaproteobacteria	Micropepsales	Micropepsaceae	unclassified_Micropepsaceae	unclassified_Micropepsaceae	0	0	0	0	0	0	0	0	0	0	0	0	0	0	0	0	0	0	645	667	706
ASV89	Bacteria	Proteobacteria	Alphaproteobacteria	Caulobacterales	Caulobacteraceae	Caulobacter	unclassified_Caulobacter	0	0	0	235	286	199	192	205	187	0	0	0	0	0	0	0	0	0	245	207	241
ASV90	Bacteria	Patescibacteria	Saccharimonadia	Saccharimonadales	LWQ8	unclassified_LWQ8	unclassified_LWQ8	0	108	99	571	513	572	0	0	0	0	0	0	49	32	34	0	0	0	0	0	0
ASV91	Bacteria	Proteobacteria	Alphaproteobacteria	Sphingomonadales	Sphingomonadaceae	Sphingobium	unclassified_Sphingobium	0	0	0	0	0	0	0	0	0	0	0	0	0	0	0	461	564	545	97	137	155
ASV92	Bacteria	Proteobacteria	Gammaproteobacteria	Burkholderiales	Oxalobacteraceae	Massilia	unclassified_Massilia	19	0	0	0	0	0	0	0	0	0	0	0	679	581	679	0	0	0	0	0	0
ASV93	Bacteria	Proteobacteria	Gammaproteobacteria	Burkholderiales	Chromobacteriaceae	Vogesella	unclassified_Vogesella	0	0	0	0	0	0	0	0	0	0	0	0	578	749	617	0	0	0	0	0	0
ASV94	Bacteria	Proteobacteria	Gammaproteobacteria	Pseudomonadales	Moraxellaceae	Acinetobacter	unclassified_Acinetobacter	0	0	0	46	43	43	0	0	0	0	0	0	585	621	596	0	0	0	0	0	0
ASV95	Bacteria	Bdellovibrionota	Oligoflexia	0319_6G20	uncultured_Bacteriovorax_sp.	uncultured_Bacteriovorax_sp.	uncultured_Bacteriovorax_sp.	50	58	56	558	632	577	0	0	0	0	0	0	1	0	0	0	0	0	0	0	0
ASV96	Bacteria	Proteobacteria	Gammaproteobacteria	Burkholderiales	Burkholderiaceae	Burkholderia_Caballeronia_Paraburkholderia	unclassified_Burkholderia_Caballeronia_Paraburkholderia	0	0	0	0	0	0	0	0	0	0	0	0	0	0	0	0	0	0	647	595	684
ASV97	Bacteria	Proteobacteria	Alphaproteobacteria	Rhizobiales	Rhizobiaceae	Allorhizobium_Neorhizobium_Pararhizobium_Rhizobium	unclassified_Allorhizobium_Neorhizobium_Pararhizobium_Rhizobium	0	0	0	0	0	0	117	113	124	0	0	0	0	0	0	185	200	168	327	336	329
ASV98	Bacteria	Proteobacteria	Alphaproteobacteria	Sphingomonadales	Sphingomonadaceae	Novosphingobium	unclassified_Novosphingobium	678	600	615	0	0	0	0	0	0	0	0	0	0	0	0	0	0	0	0	0	0
ASV99	Bacteria	Proteobacteria	Gammaproteobacteria	Burkholderiales	Comamonadaceae	Acidovorax	unclassified_Acidovorax	48	23	0	109	106	0	94	90	91	0	0	0	79	90	86	122	155	165	192	206	217
ASV100	Bacteria	Proteobacteria	Alphaproteobacteria	Rhizobiales	Devosiaceae	Devosia	unclassified_Devosia	165	0	0	243	291	251	312	282	264	0	0	0	0	0	0	0	0	0	0	41	13
ASV101	Bacteria	Bacteroidota	Bacteroidia	Chitinophagales	Chitinophagaceae	Arachidicoccus	Arachidicoccus_soli	0	0	0	0	0	0	0	0	0	0	0	0	0	0	0	475	471	609	106	107	94
ASV102	Bacteria	Proteobacteria	Gammaproteobacteria	Burkholderiales	Comamonadaceae	Comamonas	unclassified_Comamonas	24	0	0	195	227	190	0	0	0	0	0	0	429	435	359	0	0	0	0	0	0
ASV103	Bacteria	Proteobacteria	Gammaproteobacteria	Burkholderiales	Burkholderiaceae	Burkholderia_Caballeronia_Paraburkholderia	unclassified_Burkholderia_Caballeronia_Paraburkholderia	116	111	122	229	257	241	15	0	19	0	0	0	165	235	207	0	0	0	46	44	47
ASV104	Bacteria	Proteobacteria	Alphaproteobacteria	Rhizobiales	Rhizobiaceae	Allorhizobium_Neorhizobium_Pararhizobium_Rhizobium	unclassified_Allorhizobium_Neorhizobium_Pararhizobium_Rhizobium	51	23	0	0	0	0	0	0	0	0	0	0	0	0	0	356	396	349	197	277	199
ASV105	Bacteria	Proteobacteria	Gammaproteobacteria	Burkholderiales	Oxalobacteraceae	Massilia	unclassified_Massilia	0	0	137	333	287	333	0	90	0	0	0	0	201	170	279	0	0	0	0	0	0
ASV106	Bacteria	Proteobacteria	Gammaproteobacteria	Burkholderiales	Comamonadaceae	unclassified_Comamonadaceae	unclassified_Comamonadaceae	0	0	0	74	77	60	174	188	184	0	0	0	0	50	61	0	0	0	331	320	311
ASV107	Bacteria	Proteobacteria	Alphaproteobacteria	Acetobacterales	Acetobacteraceae	Acidisoma	Acidisoma_tundrae	0	0	0	0	0	0	0	2	0	0	0	0	0	0	0	366	385	410	225	210	232
ASV108	Bacteria	Bacteroidota	Bacteroidia	Flavobacteriales	Flavobacteriaceae	Flavobacterium	unclassified_Flavobacterium	0	0	0	0	0	0	0	0	0	0	0	0	0	0	0	600	598	616	0	0	0
ASV109	Bacteria	Proteobacteria	Gammaproteobacteria	Pseudomonadales	Pseudomonadaceae	Pseudomonas	unclassified_Pseudomonas	19	9	15	223	179	186	20	0	0	0	0	0	361	411	354	0	0	0	0	20	0
ASV110	Bacteria	Actinobacteriota	Actinobacteria	Micrococcales	Microbacteriaceae	Curtobacterium	unclassified_Curtobacterium	454	448	420	0	0	0	66	0	0	0	0	0	173	0	223	0	0	0	0	0	0
ASV111	Bacteria	Proteobacteria	Alphaproteobacteria	Rhizobiales	Rhizobiaceae	Allorhizobium_Neorhizobium_Pararhizobium_Rhizobium	unclassified_Allorhizobium_Neorhizobium_Pararhizobium_Rhizobium	192	235	187	51	33	31	57	51	48	0	0	0	144	187	184	92	140	116	0	26	0
ASV112	Bacteria	Proteobacteria	Gammaproteobacteria	Burkholderiales	Rhodocyclaceae	Uliginosibacterium	unclassified_Uliginosibacterium	0	0	0	0	0	0	568	601	597	0	0	0	0	0	0	0	0	0	0	0	0
ASV113	Bacteria	Proteobacteria	Gammaproteobacteria	Xanthomonadales	Xanthomonadaceae	Thermomonas	unclassified_Thermomonas	0	0	0	0	0	0	276	288	282	0	0	0	0	0	0	0	0	0	305	285	325
ASV114	Bacteria	Proteobacteria	Alphaproteobacteria	Rhizobiales	Rhizobiaceae	unclassified_Rhizobiaceae	unclassified_Rhizobiaceae	72	53	51	449	535	512	0	0	13	0	0	0	40	0	23	0	0	0	0	0	0
ASV115	Bacteria	Proteobacteria	Gammaproteobacteria	Burkholderiales	Oxalobacteraceae	Massilia	unclassified_Massilia	77	0	0	407	325	470	0	0	0	0	0	0	0	208	226	0	0	0	0	0	0
ASV116	Bacteria	Proteobacteria	Alphaproteobacteria	Caulobacterales	Caulobacteraceae	unclassified_Caulobacteraceae	unclassified_Caulobacteraceae	68	52	71	448	441	425	0	60	0	0	0	0	0	0	0	0	0	0	54	39	32
ASV117	Bacteria	Proteobacteria	Gammaproteobacteria	Burkholderiales	Comamonadaceae	unclassified_Comamonadaceae	unclassified_Comamonadaceae	0	0	0	0	0	0	478	483	542	0	0	0	0	0	0	0	0	0	55	64	59
ASV118	Bacteria	Proteobacteria	Gammaproteobacteria	Burkholderiales	Comamonadaceae	Variovorax	unclassified_Variovorax	0	0	0	0	0	0	0	0	0	0	0	0	623	532	523	0	0	0	0	0	0
ASV119	Bacteria	Bacteroidota	Bacteroidia	Chitinophagales	Chitinophagaceae	Edaphobaculum	unclassified_Edaphobaculum	65	70	52	481	479	515	0	0	0	0	0	0	0	0	0	0	0	0	0	0	0
ASV120	Bacteria	Proteobacteria	Gammaproteobacteria	Pseudomonadales	Pseudomonadaceae	Pseudomonas	unclassified_Pseudomonas	0	0	0	34	43	56	0	0	0	0	0	0	58	62	49	392	486	477	0	0	0
ASV121	Bacteria	Proteobacteria	Alphaproteobacteria	Sphingomonadales	Sphingomonadaceae	unclassified_Sphingomonadaceae	unclassified_Sphingomonadaceae	586	545	516	0	0	0	0	0	0	0	0	0	0	0	0	0	0	0	0	0	0
ASV122	Bacteria	Proteobacteria	Alphaproteobacteria	Sphingomonadales	Sphingomonadaceae	Sphingomonas	unclassified_Sphingomonas	132	148	127	398	377	453	0	0	0	0	0	0	0	0	11	0	0	0	0	0	0
ASV123	Bacteria	Proteobacteria	Gammaproteobacteria	Xanthomonadales	Xanthomonadaceae	Stenotrophomonas	unclassified_Stenotrophomonas	0	0	0	0	0	0	0	0	0	0	0	0	0	0	0	473	570	601	0	0	0
ASV124	Bacteria	Verrucomicrobiota	Verrucomicrobiae	Chthoniobacterales	Xiphinematobacteraceae	Candidatus_Xiphinematobacter	unclassified_Candidatus_Xiphinematobacter	0	0	0	0	0	0	560	572	497	0	0	0	0	0	0	0	0	0	0	0	0
ASV125	Bacteria	Actinobacteriota	Actinobacteria	Micrococcales	Microbacteriaceae	unclassified_Microbacteriaceae	unclassified_Microbacteriaceae	0	0	0	0	0	0	0	2	7	0	0	0	0	0	0	540	533	544	0	0	0
ASV126	Bacteria	Proteobacteria	Gammaproteobacteria	Xanthomonadales	Xanthomonadaceae	Thermomonas	unclassified_Thermomonas	0	0	0	0	0	0	0	0	0	0	0	0	0	0	0	0	0	0	533	511	578
ASV127	Bacteria	Actinobacteriota	Actinobacteria	Micrococcales	Microbacteriaceae	Curtobacterium	unclassified_Curtobacterium	0	0	0	396	396	460	51	0	0	0	0	0	105	213	0	0	0	0	0	0	0
ASV128	Bacteria	Actinobacteriota	Actinobacteria	Micrococcales	Microbacteriaceae	Amnibacterium	unclassified_Amnibacterium	303	357	263	210	254	226	0	0	0	0	0	0	0	0	0	0	0	0	0	0	0
ASV129	Bacteria	Proteobacteria	Alphaproteobacteria	Sphingomonadales	Sphingomonadaceae	Sphingomonas	unclassified_Sphingomonas	0	0	0	0	0	0	16	19	15	0	0	0	0	0	0	0	0	0	523	494	543
ASV130	Bacteria	Proteobacteria	Alphaproteobacteria	Micropepsales	Micropepsaceae	unclassified_Micropepsaceae	uncultured_Alphaproteobacteria_bacterium	0	0	0	0	0	0	0	0	0	0	0	0	0	0	0	13	12	15	518	488	551
ASV131	Bacteria	Patescibacteria	Saccharimonadia	Saccharimonadales	unclassified_Saccharimonadales	unclassified_Saccharimonadales	unclassified_Saccharimonadales	72	58	36	442	429	534	0	0	0	0	0	0	0	0	0	0	0	0	0	0	0
ASV132	Bacteria	Verrucomicrobiota	Verrucomicrobiae	Opitutales	Opitutaceae	Opitutus	Nibricoccus_aquaticus	0	0	0	0	0	0	534	541	478	0	0	0	0	0	0	0	0	0	8	0	8
ASV133	Bacteria	Proteobacteria	Alphaproteobacteria	Sphingomonadales	Sphingomonadaceae	Sphingopyxis	unclassified_Sphingopyxis	0	0	0	0	0	0	159	146	151	0	0	0	0	0	0	145	239	187	172	190	175
ASV134	Bacteria	Proteobacteria	Gammaproteobacteria	Enterobacterales	Enterobacteriaceae	Enterobacter	unclassified_Enterobacter	577	238	174	106	98	108	0	105	74	0	0	0	0	0	80	0	0	0	0	0	0
ASV135	Bacteria	Proteobacteria	Alphaproteobacteria	Caulobacterales	Caulobacteraceae	Brevundimonas	unclassified_Brevundimonas	282	180	208	0	0	0	327	309	248	0	0	0	0	0	0	0	0	0	0	0	0
ASV136	Bacteria	Proteobacteria	Alphaproteobacteria	Rhizobiales	Xanthobacteraceae	Bradyrhizobium	unclassified_Bradyrhizobium	0	46	0	0	0	0	0	0	0	621	484	361	0	0	0	0	0	0	0	12	12
ASV137	Bacteria	Proteobacteria	Gammaproteobacteria	Pseudomonadales	Moraxellaceae	Acinetobacter	unclassified_Acinetobacter	0	0	0	0	0	0	0	0	0	0	0	0	565	467	502	0	0	0	0	0	0
ASV138	Bacteria	Proteobacteria	Gammaproteobacteria	Burkholderiales	Oxalobacteraceae	Massilia	unclassified_Massilia	96	102	69	195	192	176	78	120	116	0	0	0	87	140	87	0	0	0	25	37	12
ASV139	Bacteria	Proteobacteria	Alphaproteobacteria	Rhizobiales	Xanthobacteraceae	Pseudolabrys	unclassified_Pseudolabrys	0	64	0	0	0	0	222	221	330	0	0	0	0	0	0	0	0	0	262	272	161
ASV140	Bacteria	Bacteroidota	Bacteroidia	Sphingobacteriales	Sphingobacteriaceae	Pedobacter	Pedobacter_sp._b3N1b_b5	0	0	0	0	0	0	0	0	0	0	0	0	0	0	0	313	303	310	203	198	192
ASV141	Bacteria	Proteobacteria	Alphaproteobacteria	Caulobacterales	Caulobacteraceae	Brevundimonas	unclassified_Brevundimonas	0	0	0	0	0	0	121	146	91	0	0	0	0	0	0	177	189	205	193	188	199
ASV142	Bacteria	Proteobacteria	Alphaproteobacteria	Caulobacterales	Caulobacteraceae	Asticcacaulis	unclassified_Asticcacaulis	160	182	188	296	309	260	50	0	50	0	0	0	0	0	0	0	0	0	0	0	0
ASV143	Bacteria	Bacteroidota	Bacteroidia	Sphingobacteriales	Sphingobacteriaceae	unclassified_Sphingobacteriaceae	unclassified_Sphingobacteriaceae	0	88	62	440	448	401	0	0	0	0	0	0	17	15	11	0	0	0	0	0	0
ASV144	Bacteria	Proteobacteria	Gammaproteobacteria	Burkholderiales	Oxalobacteraceae	Massilia	unclassified_Massilia	0	0	0	451	496	532	0	0	0	0	0	0	0	0	0	0	0	0	0	0	0
ASV145	Bacteria	Proteobacteria	Gammaproteobacteria	Burkholderiales	Comamonadaceae	unclassified_Comamonadaceae	unclassified_Comamonadaceae	0	0	0	0	0	0	0	0	0	0	0	0	435	546	493	0	0	0	0	0	0
ASV146	Bacteria	Proteobacteria	Gammaproteobacteria	Pseudomonadales	Moraxellaceae	Acinetobacter	unclassified_Acinetobacter	0	0	0	55	44	37	0	0	0	0	0	0	96	115	161	0	0	0	330	299	329
ASV147	Bacteria	Proteobacteria	Gammaproteobacteria	Pseudomonadales	Pseudomonadaceae	Pseudomonas	unclassified_Pseudomonas	0	0	0	0	0	0	0	0	0	0	0	0	561	408	479	0	0	0	0	0	0
ASV148	Bacteria	Patescibacteria	Saccharimonadia	Saccharimonadales	unclassified_Saccharimonadales	unclassified_Saccharimonadales	unclassified_Saccharimonadales	51	86	79	418	418	395	0	0	0	0	0	0	0	0	0	0	0	0	0	0	0
ASV149	Bacteria	Proteobacteria	Alphaproteobacteria	Rhizobiales	Rhizobiaceae	Allorhizobium_Neorhizobium_Pararhizobium_Rhizobium	unclassified_Allorhizobium_Neorhizobium_Pararhizobium_Rhizobium	40	47	44	0	0	0	19	23	29	0	0	0	0	0	0	248	257	268	149	158	165
ASV150	Bacteria	Patescibacteria	Saccharimonadia	Saccharimonadales	LWQ8	unclassified_LWQ8	unclassified_LWQ8	0	0	0	0	0	0	0	0	0	0	0	0	0	0	0	0	0	0	494	451	500
ASV151	Bacteria	Proteobacteria	Gammaproteobacteria	Burkholderiales	Oxalobacteraceae	Massilia	unclassified_Massilia	0	0	0	0	0	0	0	0	0	0	0	0	439	523	476	0	0	0	0	0	0
ASV152	Bacteria	Proteobacteria	Gammaproteobacteria	Burkholderiales	Chromobacteriaceae	Vogesella	unclassified_Vogesella	0	0	0	0	0	0	0	0	0	0	0	0	432	510	495	0	0	0	0	0	0
ASV153	Bacteria	Proteobacteria	Gammaproteobacteria	Xanthomonadales	Rhodanobacteraceae	Rhodanobacter	unclassified_Rhodanobacter	0	0	0	0	0	0	0	0	0	0	0	0	0	0	0	0	0	0	462	456	470
ASV154	Bacteria	Proteobacteria	Gammaproteobacteria	Pseudomonadales	Pseudomonadaceae	Pseudomonas	unclassified_Pseudomonas	0	0	0	91	95	97	0	0	0	0	0	0	362	366	338	35	0	0	0	0	0
ASV155	Bacteria	Bacteroidota	Bacteroidia	Sphingobacteriales	Sphingobacteriaceae	Mucilaginibacter	unclassified_Mucilaginibacter	109	176	183	272	282	287	0	0	0	0	0	0	31	42	0	0	0	0	0	0	0
ASV156	Bacteria	Firmicutes	Bacilli	Bacillales	Sporolactobacillaceae	Pullulanibacillus	unclassified_Pullulanibacillus	25	23	44	301	350	331	0	0	0	0	0	0	119	89	97	0	0	0	0	0	0
ASV157	Bacteria	Proteobacteria	Alphaproteobacteria	Sphingomonadales	Sphingomonadaceae	unclassified_Sphingomonadaceae	unclassified_Sphingomonadaceae	0	0	0	0	0	0	0	0	0	0	0	0	0	0	0	209	275	263	188	208	228
ASV158	Bacteria	Proteobacteria	Alphaproteobacteria	Rhizobiales	Rhizobiaceae	Ochrobactrum	unclassified_Ochrobactrum	0	0	0	0	0	0	0	0	0	0	0	0	0	0	0	387	511	471	0	0	0
ASV159	Bacteria	Proteobacteria	Gammaproteobacteria	Burkholderiales	Oxalobacteraceae	Massilia	unclassified_Massilia	0	0	0	230	343	339	0	0	0	0	0	0	242	112	96	0	0	0	0	0	0
ASV160	Bacteria	Proteobacteria	Gammaproteobacteria	Xanthomonadales	Xanthomonadaceae	Thermomonas	unclassified_Thermomonas	0	0	0	0	0	0	0	0	0	0	0	0	0	0	0	89	101	99	342	355	361
ASV161	Bacteria	Proteobacteria	Alphaproteobacteria	Rhizobiales	Rhizobiaceae	Allorhizobium_Neorhizobium_Pararhizobium_Rhizobium	unclassified_Allorhizobium_Neorhizobium_Pararhizobium_Rhizobium	0	0	0	22	25	14	92	52	41	0	0	0	0	0	0	119	0	140	271	286	282
ASV162	Bacteria	Proteobacteria	Alphaproteobacteria	Acetobacterales	Acetobacteraceae	Acidisoma	unclassified_Acidisoma	0	0	0	0	0	0	0	0	0	0	0	0	0	0	0	0	0	0	479	413	450
ASV163	Bacteria	Proteobacteria	Alphaproteobacteria	Caulobacterales	Caulobacteraceae	Caulobacter	unclassified_Caulobacter	0	0	0	252	246	262	49	36	46	0	0	0	0	37	0	0	0	42	135	111	123
ASV164	Bacteria	Proteobacteria	Alphaproteobacteria	Rhizobiales	Rhizobiaceae	Allorhizobium_Neorhizobium_Pararhizobium_Rhizobium	unclassified_Allorhizobium_Neorhizobium_Pararhizobium_Rhizobium	407	459	457	0	0	0	0	0	0	0	0	0	0	0	0	0	0	0	0	0	0
ASV165	Bacteria	Proteobacteria	Alphaproteobacteria	Rhizobiales	Rhizobiaceae	unclassified_Rhizobiaceae	unclassified_Rhizobiaceae	0	0	0	0	0	0	0	0	0	0	0	0	0	0	0	0	0	0	426	441	448
ASV166	Bacteria	Proteobacteria	Gammaproteobacteria	Burkholderiales	Burkholderiaceae	Burkholderia_Caballeronia_Paraburkholderia	unclassified_Burkholderia_Caballeronia_Paraburkholderia	0	0	0	0	0	0	0	0	0	0	0	0	0	0	0	0	0	0	395	509	403
ASV167	Bacteria	Proteobacteria	Alphaproteobacteria	Sphingomonadales	Sphingomonadaceae	unclassified_Sphingomonadaceae	unclassified_Sphingomonadaceae	0	46	44	412	375	411	0	0	17	0	0	0	0	0	0	0	0	0	0	0	0
ASV168	Bacteria	Firmicutes	Bacilli	Mycoplasmatales	Mycoplasmataceae	Mycoplasma	Mycoplasma_sualvi	337	362	301	55	43	74	34	43	49	0	0	0	0	0	0	0	0	0	0	0	2
ASV169	Bacteria	Proteobacteria	Alphaproteobacteria	Sphingomonadales	Sphingomonadaceae	Sphingomonas	unclassified_Sphingomonas	0	0	0	0	0	0	227	233	233	0	0	0	0	0	0	0	0	0	208	185	208
ASV170	Bacteria	Bacteroidota	Bacteroidia	Chitinophagales	Chitinophagaceae	Ferruginibacter	unclassified_Ferruginibacter	0	0	0	0	0	0	411	427	446	0	0	0	0	0	0	0	0	0	0	0	0
ASV171	Bacteria	Proteobacteria	Alphaproteobacteria	Rhizobiales	Xanthobacteraceae	unclassified_Xanthobacteraceae	unclassified_Xanthobacteraceae	140	224	214	0	0	0	236	246	218	0	0	0	0	0	0	0	0	0	0	0	0
ASV172	Bacteria	Bacteroidota	Bacteroidia	Flavobacteriales	Flavobacteriaceae	Flavobacterium	unclassified_Flavobacterium	0	0	0	0	0	0	61	67	80	0	0	0	0	0	0	232	237	230	115	129	122
ASV173	Bacteria	Proteobacteria	Alphaproteobacteria	Rhizobiales	Rhizobiaceae	unclassified_Rhizobiaceae	unclassified_Rhizobiaceae	0	0	0	0	0	0	97	57	126	0	0	0	0	0	0	134	156	141	180	176	201
ASV174	Bacteria	Proteobacteria	Gammaproteobacteria	Enterobacterales	Enterobacteriaceae	unclassified_Enterobacteriaceae	unclassified_Enterobacteriaceae	0	0	0	0	0	0	0	0	0	0	0	0	0	0	0	355	455	457	0	0	0
ASV175	Bacteria	Proteobacteria	Alphaproteobacteria	Sphingomonadales	Sphingomonadaceae	Sphingomonas	unclassified_Sphingomonas	412	432	422	0	0	0	0	0	0	0	0	0	0	0	0	0	0	0	0	0	0
ASV176	Bacteria	Proteobacteria	Gammaproteobacteria	Salinisphaerales	Solimonadaceae	Alkanibacter	unclassified_Alkanibacter	0	0	0	0	0	0	380	358	433	0	0	0	0	0	0	0	0	0	22	37	36
ASV177	Bacteria	Proteobacteria	Gammaproteobacteria	Burkholderiales	Oxalobacteraceae	Massilia	uncultured_Telluria_sp.	0	0	0	0	0	0	0	0	0	0	0	0	54	0	0	298	353	351	63	78	69
ASV178	Bacteria	Firmicutes	Bacilli	Bacillales	Bacillaceae	Bacillus	unclassified_Bacillus	0	46	86	359	386	387	0	0	0	0	0	0	0	0	0	0	0	0	0	0	0
ASV179	Bacteria	Bacteroidota	Bacteroidia	Chitinophagales	Chitinophagaceae	Terrimonas	unclassified_Terrimonas	0	0	0	0	0	0	356	375	358	0	0	0	0	0	0	14	0	0	50	51	59
ASV180	Bacteria	Actinobacteriota	Actinobacteria	Propionibacteriales	Nocardioidaceae	Nocardioides	unclassified_Nocardioides	424	415	351	0	0	0	0	34	34	0	0	0	0	0	0	0	0	0	0	0	0
ASV181	Bacteria	Proteobacteria	Gammaproteobacteria	Salinisphaerales	Solimonadaceae	Alkanibacter	gamma_proteobacterium_W1.09_152	0	0	0	0	0	0	378	417	416	0	0	0	0	0	0	0	0	0	16	0	28
ASV182	Bacteria	Proteobacteria	Gammaproteobacteria	Pseudomonadales	Moraxellaceae	Acinetobacter	unclassified_Acinetobacter	0	0	0	0	24	21	0	0	0	0	0	0	364	437	404	0	0	0	0	0	0
ASV183	Bacteria	Proteobacteria	Alphaproteobacteria	Rhizobiales	Devosiaceae	Devosia	unclassified_Devosia	0	0	0	0	0	0	0	0	0	0	0	0	0	0	0	0	0	0	416	433	378
ASV184	Bacteria	Proteobacteria	Gammaproteobacteria	Pseudomonadales	Pseudomonadaceae	Pseudomonas	unclassified_Pseudomonas	0	0	0	37	32	28	24	27	18	0	0	0	170	219	181	113	144	123	38	35	37
ASV185	Bacteria	Proteobacteria	Gammaproteobacteria	Pseudomonadales	Moraxellaceae	Alkanindiges	unclassified_Alkanindiges	0	0	0	0	0	0	0	0	0	0	0	0	411	391	419	0	0	0	0	0	0
ASV186	Bacteria	Proteobacteria	Gammaproteobacteria	Enterobacterales	Enterobacteriaceae	unclassified_Enterobacteriaceae	unclassified_Enterobacteriaceae	0	0	0	0	0	0	0	64	49	0	0	0	0	0	0	254	317	333	68	55	74
ASV187	Bacteria	Proteobacteria	Alphaproteobacteria	Rhizobiales	Rhizobiaceae	Allorhizobium_Neorhizobium_Pararhizobium_Rhizobium	unclassified_Allorhizobium_Neorhizobium_Pararhizobium_Rhizobium	0	0	0	0	0	0	0	0	0	0	0	0	97	147	74	51	0	0	263	291	287
ASV188	Bacteria	Proteobacteria	Alphaproteobacteria	Sphingomonadales	Sphingomonadaceae	Novosphingobium	unclassified_Novosphingobium	0	0	0	0	0	0	0	0	0	0	0	0	0	0	0	355	390	450	0	0	0
ASV189	Bacteria	Verrucomicrobiota	Chlamydiae	Chlamydiales	Simkaniaceae	Candidatus_Rhabdochlamydia	Candidatus_Rhabdochlamydia_porcellionis	339	261	329	58	39	51	37	31	49	0	0	0	0	0	0	0	0	0	0	0	0
ASV190	Bacteria	Proteobacteria	Gammaproteobacteria	Burkholderiales	Methylophilaceae	Methylobacillus	unclassified_Methylobacillus	0	0	0	0	0	0	0	0	0	0	0	0	0	0	0	247	301	383	51	90	117
ASV191	Bacteria	Proteobacteria	Gammaproteobacteria	Burkholderiales	Burkholderiaceae	Burkholderia_Caballeronia_Paraburkholderia	unclassified_Burkholderia_Caballeronia_Paraburkholderia	0	47	56	318	390	296	0	0	0	0	0	0	0	40	40	0	0	0	0	0	0
ASV192	Bacteria	Proteobacteria	Gammaproteobacteria	Burkholderiales	Comamonadaceae	unclassified_Comamonadaceae	unclassified_Comamonadaceae	0	0	0	0	0	0	0	27	21	0	0	0	379	299	311	28	44	53	0	11	14
ASV193	Bacteria	Proteobacteria	Alphaproteobacteria	Rhizobiales	Beijerinckiaceae	Bosea	unclassified_Bosea	0	0	0	0	0	0	85	0	103	0	0	0	0	0	0	0	0	0	245	355	392
ASV194	Bacteria	Proteobacteria	Gammaproteobacteria	Burkholderiales	Oxalobacteraceae	Massilia	unclassified_Massilia	62	0	36	256	346	293	0	0	0	0	0	0	60	0	117	0	0	0	0	0	0
ASV195	Bacteria	Proteobacteria	Alphaproteobacteria	Rhizobiales	Rhizobiaceae	Allorhizobium_Neorhizobium_Pararhizobium_Rhizobium	unclassified_Allorhizobium_Neorhizobium_Pararhizobium_Rhizobium	0	0	0	0	0	0	0	0	0	0	0	0	431	409	330	0	0	0	0	0	0
ASV196	Bacteria	Bacteroidota	Bacteroidia	Flavobacteriales	Weeksellaceae	Chryseobacterium	Chryseobacterium_piscium	0	0	0	0	0	0	0	0	0	0	0	0	0	0	0	375	388	404	0	0	0
ASV197	Bacteria	Proteobacteria	Alphaproteobacteria	Sphingomonadales	Sphingomonadaceae	unclassified_Sphingomonadaceae	unclassified_Sphingomonadaceae	0	0	0	0	0	0	375	383	404	0	0	0	0	0	0	0	0	0	0	0	0
ASV198	Bacteria	Bacteroidota	Bacteroidia	Sphingobacteriales	Sphingobacteriaceae	Mucilaginibacter	unclassified_Mucilaginibacter	0	0	0	0	0	0	0	0	0	0	0	0	0	0	0	0	0	0	398	398	364
ASV199	Bacteria	Bacteroidota	Bacteroidia	Chitinophagales	Chitinophagaceae	Flavisolibacter	unclassified_Flavisolibacter	95	0	0	136	251	179	0	268	209	0	0	0	18	0	0	0	0	0	0	0	0
ASV200	Bacteria	Actinobacteriota	Actinobacteria	Micrococcales	Micrococcaceae	Paenarthrobacter	unclassified_Paenarthrobacter	0	0	0	0	0	0	0	0	0	0	0	0	396	390	369	0	0	0	0	0	0
ASV201	Bacteria	Actinobacteriota	Actinobacteria	Micrococcales	Microbacteriaceae	Leifsonia	unclassified_Leifsonia	0	0	0	0	62	64	0	0	0	0	0	0	0	0	0	354	329	344	0	0	0
ASV202	Bacteria	Proteobacteria	Gammaproteobacteria	Burkholderiales	Methylophilaceae	Methylobacillus	unclassified_Methylobacillus	0	0	0	0	0	0	214	262	295	0	0	0	0	0	0	0	0	0	123	112	130
ASV203	Bacteria	Proteobacteria	Alphaproteobacteria	Sphingomonadales	Sphingomonadaceae	Sphingomonas	unclassified_Sphingomonas	0	115	0	0	0	0	33	29	24	0	0	0	0	0	0	54	60	56	250	264	248
ASV204	Bacteria	Proteobacteria	Alphaproteobacteria	Sphingomonadales	Sphingomonadaceae	Sphingomonas	unclassified_Sphingomonas	0	0	0	189	211	139	112	122	98	0	0	0	0	0	0	0	0	0	101	71	81
ASV205	Bacteria	Bacteroidota	Bacteroidia	Chitinophagales	Chitinophagaceae	Sediminibacterium	unclassified_Sediminibacterium	0	0	0	0	0	0	368	358	396	0	0	0	0	0	0	0	0	0	0	0	0
ASV206	Bacteria	Proteobacteria	Alphaproteobacteria	Rhizobiales	Xanthobacteraceae	Bradyrhizobium	unclassified_Bradyrhizobium	140	110	131	0	33	52	0	0	0	77	72	73	0	0	0	0	0	0	147	133	150
ASV207	Bacteria	Proteobacteria	Gammaproteobacteria	Burkholderiales	Comamonadaceae	unclassified_Comamonadaceae	unclassified_Comamonadaceae	0	0	0	0	0	0	0	0	0	0	0	0	385	383	346	0	0	0	0	0	0
ASV208	Bacteria	Proteobacteria	Gammaproteobacteria	Pseudomonadales	Pseudomonadaceae	Pseudomonas	unclassified_Pseudomonas	318	300	298	0	0	0	0	0	0	0	0	0	104	0	91	0	0	0	0	0	0
ASV209	Bacteria	Proteobacteria	Alphaproteobacteria	Acetobacterales	Acetobacteraceae	Roseomonas	unclassified_Roseomonas	362	402	346	0	0	0	0	0	0	0	0	0	0	0	0	0	0	0	0	0	0
ASV210	Bacteria	Proteobacteria	Gammaproteobacteria	Burkholderiales	Oxalobacteraceae	Massilia	unclassified_Massilia	0	0	0	0	0	0	0	0	0	0	0	0	298	420	391	0	0	0	0	0	0
ASV211	Bacteria	Proteobacteria	Gammaproteobacteria	Burkholderiales	Oxalobacteraceae	unclassified_Oxalobacteraceae	unclassified_Oxalobacteraceae	0	0	0	0	0	0	0	0	0	0	0	0	391	372	346	0	0	0	0	0	0
ASV212	Bacteria	Actinobacteriota	Thermoleophilia	Solirubrobacterales	67_14	unclassified_67_14	unclassified_67_14	0	0	0	0	0	0	0	0	0	0	0	0	0	0	0	0	0	0	376	365	358
ASV213	Bacteria	Bacteroidota	Bacteroidia	Sphingobacteriales	Sphingobacteriaceae	Mucilaginibacter	Mucilaginibacter_mallensis	0	0	0	0	0	0	0	0	0	0	0	0	0	0	0	0	0	0	332	389	369
ASV214	Bacteria	Bacteroidota	Bacteroidia	Flavobacteriales	Flavobacteriaceae	Flavobacterium	unclassified_Flavobacterium	0	0	0	0	0	0	0	0	0	0	0	0	0	0	0	324	272	236	106	75	69
ASV215	Bacteria	Proteobacteria	Gammaproteobacteria	Pseudomonadales	Pseudomonadaceae	Pseudomonas	unclassified_Pseudomonas	0	0	0	0	0	0	0	0	0	0	0	0	379	367	327	0	0	0	0	0	0
ASV216	Bacteria	Proteobacteria	Gammaproteobacteria	Pseudomonadales	Moraxellaceae	Acinetobacter	unclassified_Acinetobacter	0	0	0	0	0	0	0	0	0	0	0	0	371	351	345	0	0	0	0	0	0
ASV217	Bacteria	Proteobacteria	Gammaproteobacteria	Burkholderiales	Oxalobacteraceae	unclassified_Oxalobacteraceae	unclassified_Oxalobacteraceae	0	0	0	0	0	0	0	0	0	0	0	0	0	0	0	322	326	418	0	0	0
ASV218	Bacteria	Actinobacteriota	Actinobacteria	Streptomycetales	Streptomycetaceae	Streptomyces	unclassified_Streptomyces	0	0	0	0	0	0	0	0	0	0	0	0	360	353	335	0	0	0	0	0	0
ASV219	Bacteria	Bacteroidota	Bacteroidia	Chitinophagales	Chitinophagaceae	unclassified_Chitinophagaceae	Ilyomonas_limi	49	0	64	393	301	233	0	0	0	0	0	0	0	0	0	0	0	0	0	0	0
ASV220	Bacteria	Actinobacteriota	Actinobacteria	Propionibacteriales	Nocardioidaceae	Nocardioides	unclassified_Nocardioides	0	0	0	304	324	362	0	0	47	0	0	0	0	0	0	0	0	0	0	0	0
ASV221	Bacteria	Proteobacteria	Gammaproteobacteria	Burkholderiales	Oxalobacteraceae	Massilia	unclassified_Massilia	0	0	0	0	0	0	127	170	0	0	0	0	0	0	0	173	305	259	0	0	0
ASV222	Bacteria	Proteobacteria	Gammaproteobacteria	Burkholderiales	Rhodocyclaceae	Uliginosibacterium	unclassified_Uliginosibacterium	0	0	0	0	0	0	350	310	362	0	0	0	0	0	0	0	0	0	0	0	0
ASV223	Bacteria	Proteobacteria	Gammaproteobacteria	Burkholderiales	Gallionellaceae	unclassified_Gallionellaceae	unclassified_Gallionellaceae	0	0	0	0	0	0	336	340	346	0	0	0	0	0	0	0	0	0	0	0	0
ASV224	Bacteria	Proteobacteria	Alphaproteobacteria	Rhizobiales	Methyloligellaceae	unclassified_Methyloligellaceae	unclassified_Methyloligellaceae	158	167	125	0	0	0	180	177	207	0	0	0	0	0	0	0	0	0	0	5	0
ASV225	Bacteria	Proteobacteria	Gammaproteobacteria	Burkholderiales	Comamonadaceae	unclassified_Comamonadaceae	unclassified_Comamonadaceae	43	79	52	185	222	224	0	0	0	0	0	0	72	94	48	0	0	0	0	0	0
ASV226	Bacteria	Proteobacteria	Alphaproteobacteria	Rhizobiales	Rhizobiaceae	Allorhizobium_Neorhizobium_Pararhizobium_Rhizobium	unclassified_Allorhizobium_Neorhizobium_Pararhizobium_Rhizobium	67	103	159	0	0	0	80	60	70	0	0	0	0	0	0	10	13	5	116	168	166
ASV227	Bacteria	Proteobacteria	Alphaproteobacteria	Sphingomonadales	Sphingomonadaceae	Sphingomonas	unclassified_Sphingomonas	0	0	0	0	0	0	190	226	179	0	0	0	0	0	0	0	0	0	137	141	143
ASV228	Bacteria	Proteobacteria	Alphaproteobacteria	Caulobacterales	Caulobacteraceae	Phenylobacterium	unclassified_Phenylobacterium	0	0	37	316	377	278	0	0	0	0	0	0	0	0	0	0	0	0	0	0	0
ASV229	Bacteria	Proteobacteria	Gammaproteobacteria	Burkholderiales	Oxalobacteraceae	Massilia	unclassified_Massilia	0	0	0	0	0	0	0	0	0	0	0	0	316	359	330	0	0	0	0	0	0
ASV230	Bacteria	Proteobacteria	Gammaproteobacteria	Burkholderiales	Methylophilaceae	unclassified_Methylophilaceae	unclassified_Methylophilaceae	0	0	0	0	0	0	108	98	116	0	0	0	0	0	0	0	0	0	216	229	237
ASV231	Bacteria	Patescibacteria	Saccharimonadia	Saccharimonadales	Saccharimonadaceae	TM7a	unclassified_TM7a	34	43	22	280	300	301	0	0	0	0	0	0	20	0	0	0	0	0	0	0	0
ASV232	Bacteria	Firmicutes	Negativicutes	Acidaminococcales	Acidaminococcaceae	Succiniclasticum	unclassified_Succiniclasticum	0	0	0	0	0	0	0	0	0	315	307	376	0	0	0	0	0	0	0	0	0
ASV233	Bacteria	Proteobacteria	Gammaproteobacteria	Enterobacterales	Enterobacteriaceae	Escherichia_Shigella	unclassified_Escherichia_Shigella	240	243	203	38	42	54	29	29	20	0	11	0	28	0	45	0	0	0	0	8	0
ASV234	Bacteria	Bacteroidota	Bacteroidia	Chitinophagales	Chitinophagaceae	Segetibacter	unclassified_Segetibacter	39	59	0	284	295	254	0	29	26	0	0	0	0	0	0	0	0	0	0	0	0
ASV235	Bacteria	Actinobacteriota	Actinobacteria	Propionibacteriales	Nocardioidaceae	Nocardioides	unclassified_Nocardioides	174	85	76	157	176	187	0	0	0	0	0	0	114	0	0	0	0	0	0	0	0
ASV236	Bacteria	Fusobacteriota	Fusobacteriia	Fusobacteriales	Fusobacteriaceae	Cetobacterium	unclassified_Cetobacterium	0	0	0	0	0	0	0	0	0	329	304	329	0	0	6	0	0	0	0	0	0
ASV237	Bacteria	Patescibacteria	Saccharimonadia	Saccharimonadales	LWQ8	unclassified_LWQ8	unclassified_LWQ8	42	0	50	313	291	267	0	0	0	0	0	0	0	0	0	0	0	0	0	0	0
ASV238	Bacteria	Bacteroidota	Bacteroidia	Flavobacteriales	Flavobacteriaceae	Flavobacterium	unclassified_Flavobacterium	0	0	0	0	0	0	0	0	0	0	0	0	0	0	0	328	297	336	0	0	0
ASV239	Bacteria	Actinobacteriota	Actinobacteria	Micrococcales	Microbacteriaceae	Microbacterium	unclassified_Microbacterium	337	334	289	0	0	0	0	0	0	0	0	0	0	0	0	0	0	0	0	0	0
ASV240	Bacteria	Proteobacteria	Gammaproteobacteria	Xanthomonadales	Xanthomonadaceae	Luteimonas	unclassified_Luteimonas	0	0	0	0	0	0	0	0	0	0	0	0	0	0	0	120	139	171	165	176	189
ASV241	Bacteria	Bacteroidota	Bacteroidia	Chitinophagales	Chitinophagaceae	Parafilimonas	unclassified_Parafilimonas	355	379	225	0	0	0	0	0	0	0	0	0	0	0	0	0	0	0	0	0	0
ASV242	Bacteria	Proteobacteria	Gammaproteobacteria	Burkholderiales	Burkholderiaceae	Limnobacter	unclassified_Limnobacter	0	0	0	0	0	0	0	0	0	0	0	0	0	0	0	257	337	365	0	0	0
ASV243	Bacteria	Bacteroidota	Bacteroidia	Sphingobacteriales	Sphingobacteriaceae	Mucilaginibacter	unclassified_Mucilaginibacter	0	0	0	0	0	0	0	0	0	0	0	0	0	0	0	0	0	0	326	303	329
ASV244	Bacteria	Bacteroidota	Bacteroidia	Sphingobacteriales	Sphingobacteriaceae	Pedobacter	Pedobacter_boryungensis	0	0	0	0	0	0	329	336	289	0	0	0	0	0	0	0	0	0	0	0	0
ASV245	Bacteria	Acidobacteriota	Acidobacteriae	Subgroup_2	unclassified_Subgroup_2	unclassified_Subgroup_2	unclassified_Subgroup_2	0	0	0	0	0	0	0	0	0	359	342	253	0	0	0	0	0	0	0	0	0
ASV246	Bacteria	Proteobacteria	Alphaproteobacteria	Caulobacterales	Caulobacteraceae	Asticcacaulis	Asticcacaulis_solisilvae	65	0	0	296	268	259	0	0	65	0	0	0	0	0	0	0	0	0	0	0	0
ASV247	Bacteria	Firmicutes	Negativicutes	Acidaminococcales	Acidaminococcaceae	Succiniclasticum	uncultured_rumen_bacterium	0	0	0	0	0	0	0	0	0	320	368	260	0	0	0	0	0	0	0	0	0
ASV248	Bacteria	Firmicutes	Bacilli	Bacillales	Bacillaceae	Bacillus	Weizmannia_ginsengihum	14	0	0	124	132	0	0	0	0	0	0	0	178	272	227	0	0	0	0	0	0
ASV249	Bacteria	Proteobacteria	Gammaproteobacteria	Pseudomonadales	Pseudomonadaceae	Pseudomonas	unclassified_Pseudomonas	0	0	0	0	0	0	0	0	0	0	0	0	354	308	280	0	0	0	0	0	0
ASV250	Bacteria	Proteobacteria	Gammaproteobacteria	Xanthomonadales	Xanthomonadaceae	Lysobacter	unclassified_Lysobacter	34	20	0	221	244	218	72	67	64	0	0	0	0	0	0	0	0	0	0	0	0
ASV251	Bacteria	Proteobacteria	Gammaproteobacteria	Burkholderiales	Burkholderiaceae	Burkholderia_Caballeronia_Paraburkholderia	unclassified_Burkholderia_Caballeronia_Paraburkholderia	0	0	0	0	0	0	0	0	0	0	0	0	0	0	0	0	0	0	309	308	318
ASV252	Bacteria	Firmicutes	Clostridia	Oscillospirales	Oscillospiraceae	NK4A214_group	uncultured_rumen_bacterium	0	0	0	0	0	0	0	0	0	360	335	238	0	0	0	0	0	0	0	0	0
ASV253	Bacteria	Patescibacteria	Saccharimonadia	Saccharimonadales	Saccharimonadaceae	TM7a	unclassified_TM7a	312	323	292	0	0	0	0	0	0	0	0	0	0	0	0	0	0	0	0	0	0
ASV254	Bacteria	Actinobacteriota	Actinobacteria	Frankiales	unclassified_Frankiales	unclassified_Frankiales	unclassified_Frankiales	0	0	0	0	0	0	295	310	309	0	0	0	0	0	0	0	0	0	0	0	0
ASV255	Bacteria	Proteobacteria	Alphaproteobacteria	Rhizobiales	Beijerinckiaceae	Methylobacterium_Methylorubrum	Methylobacterium_sp._17Sr1_1	154	175	170	115	118	168	0	0	10	0	0	0	0	0	0	0	0	0	0	0	0
ASV256	Bacteria	Bacteroidota	Bacteroidia	Chitinophagales	Chitinophagaceae	Edaphobaculum	unclassified_Edaphobaculum	0	0	0	0	0	0	371	242	292	0	0	0	0	0	0	0	0	0	0	0	0
ASV257	Bacteria	Proteobacteria	Alphaproteobacteria	Caulobacterales	Caulobacteraceae	Asticcacaulis	unclassified_Asticcacaulis	0	0	0	0	0	0	334	334	236	0	0	0	0	0	0	0	0	0	0	0	0
ASV258	Bacteria	Firmicutes	Negativicutes	Acidaminococcales	Acidaminococcaceae	Succiniclasticum	uncultured_rumen_bacterium	0	0	0	0	0	0	0	0	0	214	334	352	0	0	0	0	0	0	0	0	0
ASV259	Bacteria	Bacteroidota	Bacteroidia	Flavobacteriales	Flavobacteriaceae	Flavobacterium	unclassified_Flavobacterium	0	0	0	0	0	0	105	61	100	0	0	0	0	0	0	196	167	268	0	0	0
ASV260	Bacteria	Proteobacteria	Gammaproteobacteria	Burkholderiales	Chromobacteriaceae	Vogesella	unclassified_Vogesella	0	0	0	0	0	0	0	0	0	0	0	0	277	319	297	0	0	0	0	0	0
ASV261	Bacteria	Actinobacteriota	Actinobacteria	Micrococcales	Microbacteriaceae	unclassified_Microbacteriaceae	unclassified_Microbacteriaceae	0	0	0	267	338	287	0	0	0	0	0	0	0	0	0	0	0	0	0	0	0
ASV262	Bacteria	Proteobacteria	Alphaproteobacteria	Sphingomonadales	Sphingomonadaceae	Novosphingobium	unclassified_Novosphingobium	70	79	61	0	0	0	93	90	105	0	0	0	0	0	0	0	0	0	119	125	147
ASV263	Bacteria	Verrucomicrobiota	Verrucomicrobiae	Opitutales	Opitutaceae	unclassified_Opitutaceae	unclassified_Opitutaceae	0	0	0	0	0	0	314	304	271	0	0	0	0	0	0	0	0	0	0	0	0
ASV264	Bacteria	Proteobacteria	Gammaproteobacteria	Burkholderiales	Oxalobacteraceae	Massilia	unclassified_Massilia	0	0	0	0	0	0	0	0	0	0	0	0	296	335	258	0	0	0	0	0	0
ASV265	Bacteria	Proteobacteria	Gammaproteobacteria	Burkholderiales	Methylophilaceae	Methylobacillus	unclassified_Methylobacillus	22	18	21	213	243	228	0	23	0	0	0	0	36	42	42	0	0	0	0	0	0
ASV266	Bacteria	Actinobacteriota	Actinobacteria	Propionibacteriales	Nocardioidaceae	Nocardioides	unclassified_Nocardioides	0	0	0	276	301	310	0	0	0	0	0	0	0	0	0	0	0	0	0	0	0
ASV267	Bacteria	Proteobacteria	Gammaproteobacteria	Burkholderiales	Burkholderiaceae	Burkholderia_Caballeronia_Paraburkholderia	unclassified_Burkholderia_Caballeronia_Paraburkholderia	116	0	0	199	234	215	0	0	0	0	0	0	121	0	0	0	0	0	0	0	0
ASV268	Bacteria	Proteobacteria	Gammaproteobacteria	Pseudomonadales	Pseudomonadaceae	Pseudomonas	unclassified_Pseudomonas	0	0	0	0	0	0	0	21	38	0	0	0	261	268	285	0	0	0	0	0	0
ASV269	Bacteria	Actinobacteriota	Actinobacteria	Micrococcales	Microbacteriaceae	Amnibacterium	unclassified_Amnibacterium	0	0	0	204	238	237	59	79	55	0	0	0	0	0	0	0	0	0	0	0	0
ASV270	Bacteria	Proteobacteria	Gammaproteobacteria	Burkholderiales	Comamonadaceae	Delftia	unclassified_Delftia	0	0	0	0	0	0	0	0	0	0	0	0	247	224	205	44	70	79	0	0	0
ASV271	Bacteria	Bacteroidota	Bacteroidia	Cytophagales	Spirosomaceae	Dyadobacter	unclassified_Dyadobacter	0	0	0	0	0	0	93	63	106	0	0	0	0	0	0	82	203	216	57	48	0
ASV272	Bacteria	Acidobacteriota	Acidobacteriae	Acidobacteriales	Acidobacteriaceae__Subgroup_1	Granulicella	unclassified_Granulicella	0	0	0	0	0	0	0	0	0	0	0	0	0	0	0	0	0	0	288	283	297
ASV273	Bacteria	Proteobacteria	Gammaproteobacteria	Burkholderiales	Alcaligenaceae	Bordetella	unclassified_Bordetella	0	0	0	0	0	0	0	0	0	0	0	0	0	0	0	236	301	324	0	0	0
ASV274	Bacteria	Actinobacteriota	Actinobacteria	Micrococcales	Microbacteriaceae	unclassified_Microbacteriaceae	unclassified_Microbacteriaceae	0	0	0	0	0	0	0	0	0	0	0	0	0	0	0	0	0	0	283	284	292
ASV275	Bacteria	Proteobacteria	Gammaproteobacteria	Enterobacterales	Enterobacteriaceae	Enterobacter	unclassified_Enterobacter	0	0	0	0	0	0	0	0	0	0	0	0	81	78	0	219	285	191	0	0	0
ASV276	Bacteria	Proteobacteria	Alphaproteobacteria	Rhizobiales	Beijerinckiaceae	Bosea	unclassified_Bosea	0	0	0	91	89	97	0	79	0	0	0	0	0	0	0	133	166	99	99	0	0
ASV277	Bacteria	Proteobacteria	Alphaproteobacteria	Sphingomonadales	Sphingomonadaceae	unclassified_Sphingomonadaceae	unclassified_Sphingomonadaceae	0	0	0	82	115	94	263	168	126	0	0	0	0	0	0	0	0	0	0	0	0
ASV278	Bacteria	Proteobacteria	Gammaproteobacteria	Burkholderiales	Comamonadaceae	unclassified_Comamonadaceae	unclassified_Comamonadaceae	0	0	0	0	0	0	0	0	0	0	0	0	262	234	239	0	0	0	52	57	0
ASV279	Bacteria	Actinobacteriota	Actinobacteria	Micrococcales	Microbacteriaceae	unclassified_Microbacteriaceae	unclassified_Microbacteriaceae	0	0	0	0	0	0	0	0	0	0	0	0	0	0	0	238	298	306	0	0	0
ASV280	Bacteria	Proteobacteria	Alphaproteobacteria	Sphingomonadales	Sphingomonadaceae	Novosphingobium	unclassified_Novosphingobium	0	0	0	25	0	0	0	76	0	0	0	0	0	0	0	104	163	128	129	94	121
ASV281	Bacteria	Proteobacteria	Gammaproteobacteria	Burkholderiales	Oxalobacteraceae	Massilia	unclassified_Massilia	0	0	0	295	295	250	0	0	0	0	0	0	0	0	0	0	0	0	0	0	0
ASV282	Bacteria	Proteobacteria	Gammaproteobacteria	Pseudomonadales	Pseudomonadaceae	Pseudomonas	unclassified_Pseudomonas	0	0	0	0	0	0	0	0	0	0	0	0	285	286	267	0	0	0	0	0	0
ASV283	Bacteria	Proteobacteria	Gammaproteobacteria	Burkholderiales	Oxalobacteraceae	unclassified_Oxalobacteraceae	unclassified_Oxalobacteraceae	0	0	0	0	0	0	0	0	0	0	0	0	0	0	0	163	173	206	96	84	112
ASV284	Bacteria	Proteobacteria	Alphaproteobacteria	Rhizobiales	Beijerinckiaceae	Methylobacterium_Methylorubrum	unclassified_Methylobacterium_Methylorubrum	231	251	203	51	40	46	11	0	0	0	0	0	0	0	0	0	0	0	0	0	0
ASV285	Bacteria	Actinobacteriota	Actinobacteria	Micrococcales	Microbacteriaceae	unclassified_Microbacteriaceae	unclassified_Microbacteriaceae	0	0	0	0	0	0	292	293	247	0	0	0	0	0	0	0	0	0	0	0	0
ASV286	Bacteria	Bacteroidota	Bacteroidia	Chitinophagales	Chitinophagaceae	Flavisolibacter	unclassified_Flavisolibacter	0	0	69	241	266	255	0	0	0	0	0	0	0	0	0	0	0	0	0	0	0
ASV287	Bacteria	Bacteroidota	Bacteroidia	Cytophagales	Hymenobacteraceae	Hymenobacter	unclassified_Hymenobacter	0	42	0	242	278	253	0	2	0	0	0	0	5	0	0	0	0	0	0	0	0
ASV288	Bacteria	Acidobacteriota	Acidobacteriae	unclassified_Acidobacteriae	unclassified_Acidobacteriae	unclassified_Acidobacteriae	unclassified_Acidobacteriae	0	0	0	0	0	0	278	246	256	0	0	0	0	0	0	0	14	9	7	11	0
ASV289	Bacteria	Proteobacteria	Gammaproteobacteria	Xanthomonadales	Xanthomonadaceae	Stenotrophomonas	unclassified_Stenotrophomonas	0	0	0	0	0	0	53	66	53	0	0	0	0	0	15	137	152	179	111	52	0
ASV290	Bacteria	Proteobacteria	Gammaproteobacteria	Burkholderiales	Comamonadaceae	unclassified_Comamonadaceae	unclassified_Comamonadaceae	0	0	0	0	0	0	270	252	295	0	0	0	0	0	0	0	0	0	0	0	0
ASV291	Bacteria	Proteobacteria	Alphaproteobacteria	Azospirillales	Azospirillaceae	Azospirillum	unclassified_Azospirillum	34	0	27	79	88	110	10	21	17	0	0	0	53	56	48	65	67	55	29	27	26
ASV292	Bacteria	Proteobacteria	Alphaproteobacteria	Rhizobiales	Devosiaceae	Devosia	unclassified_Devosia	0	0	0	0	0	0	128	117	166	0	0	0	0	0	0	85	80	91	0	64	80
ASV293	Bacteria	Proteobacteria	Alphaproteobacteria	Caulobacterales	Caulobacteraceae	Phenylobacterium	unclassified_Phenylobacterium	0	0	0	0	0	0	129	90	103	0	0	0	0	0	0	0	0	0	180	161	144
ASV294	Bacteria	Proteobacteria	Alphaproteobacteria	Rhizobiales	Rhizobiaceae	unclassified_Rhizobiaceae	unclassified_Rhizobiaceae	0	0	0	0	0	0	0	0	0	0	0	0	0	0	0	32	35	35	203	250	249
ASV295	Bacteria	Patescibacteria	Saccharimonadia	Saccharimonadales	unclassified_Saccharimonadales	unclassified_Saccharimonadales	unclassified_Saccharimonadales	0	0	0	0	0	0	267	280	256	0	0	0	0	0	0	0	0	0	0	0	0
ASV296	Bacteria	Proteobacteria	Gammaproteobacteria	Burkholderiales	Methylophilaceae	Methylotenera	unclassified_Methylotenera	0	0	0	0	0	0	305	249	248	0	0	0	0	0	0	0	0	0	0	0	0
ASV297	Bacteria	Proteobacteria	Alphaproteobacteria	Rhizobiales	Rhizobiales_Incertae_Sedis	Bauldia	unclassified_Bauldia	0	0	0	0	0	0	0	0	0	0	0	0	0	0	0	0	0	0	270	268	263
ASV298	Bacteria	Proteobacteria	Alphaproteobacteria	Caulobacterales	Caulobacteraceae	Phenylobacterium	unclassified_Phenylobacterium	0	0	0	0	0	0	0	0	0	0	0	0	0	0	0	0	0	0	273	304	222
ASV299	Bacteria	Proteobacteria	Gammaproteobacteria	Burkholderiales	Burkholderiaceae	Pandoraea	unclassified_Pandoraea	0	0	0	0	0	0	29	39	20	0	0	0	0	0	0	76	92	98	147	156	140
ASV300	Bacteria	Bacteroidota	Bacteroidia	Chitinophagales	Chitinophagaceae	Edaphobaculum	unclassified_Edaphobaculum	0	0	0	0	0	0	224	262	306	0	0	0	0	0	0	0	0	0	0	0	0
ASV301	Bacteria	Proteobacteria	Alphaproteobacteria	Rhizobiales	Hyphomicrobiaceae	Hyphomicrobium	unclassified_Hyphomicrobium	0	0	0	0	0	0	0	0	0	0	0	0	0	0	0	0	0	0	307	226	254
ASV302	Bacteria	Planctomycetota	Phycisphaerae	Tepidisphaerales	Tepidisphaeraceae	Tepidisphaera	unclassified_Tepidisphaera	243	301	240	0	0	0	0	0	0	0	0	0	0	0	0	0	0	0	0	0	0
ASV303	Bacteria	Proteobacteria	Gammaproteobacteria	Burkholderiales	Oxalobacteraceae	Massilia	unclassified_Massilia	0	0	0	0	0	0	0	0	0	0	0	0	255	267	261	0	0	0	0	0	0
ASV304	Bacteria	Cyanobacteria	Cyanobacteriia	Leptolyngbyales	Leptolyngbyaceae	unclassified_Leptolyngbyaceae	unclassified_Leptolyngbyaceae	0	0	0	0	0	0	0	0	0	0	0	0	276	267	239	0	0	0	0	0	0
ASV305	Bacteria	Actinobacteriota	Actinobacteria	Kineosporiales	Kineosporiaceae	unclassified_Kineosporiaceae	unclassified_Kineosporiaceae	0	0	0	0	0	0	274	253	251	0	0	0	0	0	0	0	0	0	0	0	0
ASV306	Bacteria	Patescibacteria	Saccharimonadia	Saccharimonadales	uncultured_cyanobacterium	uncultured_cyanobacterium	uncultured_cyanobacterium	248	268	261	0	0	0	0	0	0	0	0	0	0	0	0	0	0	0	0	0	0
ASV307	Bacteria	Bacteroidota	Bacteroidia	Sphingobacteriales	Sphingobacteriaceae	Pedobacter	unclassified_Pedobacter	0	0	0	0	0	0	268	280	229	0	0	0	0	0	0	0	0	0	0	0	0
ASV308	Bacteria	Proteobacteria	Alphaproteobacteria	Rhizobiales	Rhizobiaceae	Allorhizobium_Neorhizobium_Pararhizobium_Rhizobium	unclassified_Allorhizobium_Neorhizobium_Pararhizobium_Rhizobium	0	0	0	0	0	0	284	259	223	0	0	0	0	0	0	0	0	0	0	0	0
ASV309	Bacteria	Proteobacteria	Gammaproteobacteria	Pseudomonadales	Pseudomonadaceae	Pseudomonas	unclassified_Pseudomonas	0	0	0	5	3	2	0	0	0	0	0	0	1	1	1	223	271	258	0	0	0
ASV310	Bacteria	Proteobacteria	Gammaproteobacteria	Pseudomonadales	Pseudomonadaceae	Pseudomonas	unclassified_Pseudomonas	0	0	0	50	47	70	0	0	0	0	0	0	197	50	27	111	114	98	0	0	0
ASV311	Bacteria	Proteobacteria	Gammaproteobacteria	Burkholderiales	Oxalobacteraceae	Massilia	unclassified_Massilia	0	0	0	39	65	66	0	0	0	0	0	0	224	204	166	0	0	0	0	0	0
ASV312	Bacteria	Bacteroidota	Bacteroidia	Flavobacteriales	Flavobacteriaceae	Flavobacterium	unclassified_Flavobacterium	0	0	0	0	0	0	37	36	39	0	0	0	0	0	0	0	0	0	313	176	161
ASV313	Bacteria	Bacteroidota	Bacteroidia	Flavobacteriales	Flavobacteriaceae	Flavobacterium	unclassified_Flavobacterium	0	0	0	0	0	0	291	206	264	0	0	0	0	0	0	0	0	0	0	0	0
ASV314	Bacteria	Proteobacteria	Alphaproteobacteria	Sphingomonadales	Sphingomonadaceae	Sphingomonas	unclassified_Sphingomonas	55	129	157	131	142	146	0	0	0	0	0	0	0	0	0	0	0	0	0	0	0
ASV315	Bacteria	Proteobacteria	Gammaproteobacteria	Burkholderiales	Comamonadaceae	Polaromonas	unclassified_Polaromonas	0	0	0	0	0	0	52	45	56	0	0	0	0	0	0	108	141	95	83	81	94
ASV316	Bacteria	Proteobacteria	Gammaproteobacteria	Burkholderiales	Oxalobacteraceae	Massilia	unclassified_Massilia	0	0	0	0	0	0	0	0	0	0	0	0	258	270	226	0	0	0	0	0	0
ASV317	Bacteria	Actinobacteriota	Actinobacteria	Propionibacteriales	Nocardioidaceae	Aeromicrobium	unclassified_Aeromicrobium	0	0	0	0	0	0	32	0	33	0	0	0	0	0	42	64	83	72	138	142	146
ASV318	Bacteria	Actinobacteriota	Actinobacteria	Propionibacteriales	Nocardioidaceae	Nocardioides	unclassified_Nocardioides	273	256	222	0	0	0	0	0	0	0	0	0	0	0	0	0	0	0	0	0	0
ASV319	Bacteria	Bacteroidota	Bacteroidia	Flavobacteriales	Flavobacteriaceae	Flavobacterium	unclassified_Flavobacterium	0	0	0	0	0	0	0	0	0	0	0	0	0	0	0	246	244	261	0	0	0
ASV320	Bacteria	Bacteroidota	Bacteroidia	unclassified_Bacteroidia	unclassified_Bacteroidia	unclassified_Bacteroidia	unclassified_Bacteroidia	0	0	0	0	0	0	259	270	215	0	0	0	0	0	0	0	0	0	0	0	0
ASV321	Bacteria	Acidobacteriota	Acidobacteriae	Acidobacteriales	Acidobacteriaceae__Subgroup_1	Granulicella	unclassified_Granulicella	0	0	0	0	0	0	0	0	0	0	0	0	0	0	0	46	0	61	235	192	206
ASV322	Bacteria	Bacteroidota	Bacteroidia	Flavobacteriales	Flavobacteriaceae	Flavobacterium	Flavobacterium_chungbukense	0	0	0	0	10	18	0	0	0	0	0	0	0	0	0	185	161	247	45	34	39
ASV323	Bacteria	Bacteroidota	Bacteroidia	Sphingobacteriales	Sphingobacteriaceae	Nubsella	Nubsella_zeaxanthinifaciens	0	21	0	219	186	188	61	0	62	0	0	0	0	0	0	0	0	0	0	0	0
ASV324	Bacteria	Bacteroidota	Bacteroidia	Chitinophagales	Chitinophagaceae	Segetibacter	unclassified_Segetibacter	0	41	37	234	225	198	0	0	0	0	0	0	0	0	0	0	0	0	0	0	0
ASV325	Bacteria	Proteobacteria	Gammaproteobacteria	Burkholderiales	Methylophilaceae	Methylotenera	unclassified_Methylotenera	0	0	0	0	0	0	1	0	1	0	0	0	0	0	15	212	252	254	0	0	0
ASV326	Bacteria	Patescibacteria	Saccharimonadia	Saccharimonadales	unclassified_Saccharimonadales	unclassified_Saccharimonadales	unclassified_Saccharimonadales	0	0	0	0	0	0	0	0	0	0	0	0	0	0	0	233	237	257	0	0	0
ASV327	Bacteria	Proteobacteria	Gammaproteobacteria	Burkholderiales	Comamonadaceae	Hydrogenophaga	unclassified_Hydrogenophaga	0	0	0	0	0	0	61	67	64	0	0	0	0	0	0	155	159	219	0	0	0
ASV328	Bacteria	Verrucomicrobiota	Verrucomicrobiae	Verrucomicrobiales	Verrucomicrobiaceae	Verrucomicrobium	Verrucomicrobium_spinosum	0	0	0	0	0	0	200	288	198	0	0	0	0	0	0	0	0	0	0	24	14
ASV329	Bacteria	Verrucomicrobiota	Verrucomicrobiae	Verrucomicrobiales	Rubritaleaceae	Luteolibacter	unclassified_Luteolibacter	0	0	0	0	0	0	148	159	123	0	0	0	0	0	0	0	0	0	90	96	107
ASV330	Bacteria	Bacteroidota	Bacteroidia	Flavobacteriales	Flavobacteriaceae	Flavobacterium	unclassified_Flavobacterium	0	0	0	0	0	0	111	151	138	0	0	0	0	0	0	66	115	140	0	0	0
ASV331	Bacteria	Bacteroidota	Bacteroidia	Flavobacteriales	Weeksellaceae	Chryseobacterium	unclassified_Chryseobacterium	0	0	0	0	0	0	266	216	236	0	0	0	0	0	0	0	0	0	0	0	0
ASV332	Bacteria	Proteobacteria	Gammaproteobacteria	Pseudomonadales	Pseudomonadaceae	Pseudomonas	unclassified_Pseudomonas	0	0	0	0	0	0	27	19	26	0	0	0	15	0	0	176	232	221	0	1	0
ASV333	Bacteria	Bacteroidota	Bacteroidia	Cytophagales	Cytophagaceae	Siphonobacter	Siphonobacter_aquaeclarae	266	166	282	0	0	0	0	0	0	0	0	0	0	0	0	0	0	0	0	0	0
ASV334	Bacteria	Actinobacteriota	Actinobacteria	Micrococcales	Micrococcaceae	unclassified_Micrococcaceae	unclassified_Micrococcaceae	0	0	0	0	0	0	0	0	0	0	0	0	0	0	0	211	256	246	0	0	0
ASV335	Bacteria	Firmicutes	Clostridia	unclassified_Clostridia	unclassified_Clostridia	unclassified_Clostridia	unclassified_Clostridia	0	0	0	0	0	0	0	0	0	237	184	291	0	0	0	0	0	0	0	0	0
ASV336	Bacteria	Actinobacteriota	Actinobacteria	Micrococcales	Microbacteriaceae	Gryllotalpicola	unclassified_Gryllotalpicola	0	22	0	239	217	231	0	0	0	0	0	0	0	0	0	0	0	0	0	0	0
ASV337	Bacteria	Proteobacteria	Gammaproteobacteria	Burkholderiales	Comamonadaceae	unclassified_Comamonadaceae	unclassified_Comamonadaceae	0	0	0	0	0	0	199	209	224	0	0	0	0	0	0	0	0	0	28	24	25
ASV338	Bacteria	Acidobacteriota	Acidobacteriae	Acidobacteriales	unclassified_Acidobacteriales	uncultured_forest_soil_bacterium	unclassified_Acidobacteriales	0	0	0	0	0	0	0	0	0	211	244	252	0	0	0	0	0	0	0	0	0
ASV339	Bacteria	Proteobacteria	Alphaproteobacteria	Micavibrionales	unclassified_Micavibrionales	unclassified_Micavibrionales	unclassified_Micavibrionales	0	0	0	0	0	0	0	0	0	0	0	0	0	0	0	0	0	0	217	238	250
ASV340	Bacteria	Bacteroidota	Bacteroidia	Sphingobacteriales	Sphingobacteriaceae	Pedobacter	Pedobacter_sp._b3N1b_b5	0	0	0	0	0	0	0	0	0	0	0	0	0	0	0	216	227	261	0	0	0
ASV341	Bacteria	Bacteroidota	Bacteroidia	Cytophagales	Spirosomaceae	unclassified_Spirosomaceae	unclassified_Spirosomaceae	75	0	0	135	104	124	88	102	68	0	0	0	0	3	4	0	0	0	0	0	0
ASV342	Bacteria	Proteobacteria	Gammaproteobacteria	Burkholderiales	Oxalobacteraceae	Massilia	unclassified_Massilia	0	0	0	0	0	0	0	0	0	0	0	0	232	265	206	0	0	0	0	0	0
ASV343	Bacteria	Firmicutes	Negativicutes	Acidaminococcales	Acidaminococcaceae	Succiniclasticum	uncultured_rumen_bacterium	0	0	0	0	0	0	0	0	0	250	242	210	0	0	0	0	0	0	0	0	0
ASV344	Bacteria	Proteobacteria	Alphaproteobacteria	Acetobacterales	Acetobacteraceae	Roseomonas	unclassified_Roseomonas	0	0	17	248	240	196	0	0	0	0	0	0	0	0	0	0	0	0	0	0	0
ASV345	Bacteria	Proteobacteria	Alphaproteobacteria	Acetobacterales	Acetobacteraceae	Roseomonas	unclassified_Roseomonas	101	127	83	159	131	98	0	0	0	0	0	0	0	0	0	0	0	0	0	0	0
ASV346	Bacteria	Proteobacteria	Gammaproteobacteria	Burkholderiales	Methylophilaceae	Methylophilus	unclassified_Methylophilus	0	0	0	0	0	0	0	0	0	0	0	0	0	0	0	36	37	38	198	205	184
ASV347	Bacteria	Proteobacteria	Gammaproteobacteria	Burkholderiales	Oxalobacteraceae	Massilia	unclassified_Massilia	0	0	0	150	134	207	0	0	0	0	0	0	114	85	0	0	0	0	0	0	0
ASV348	Bacteria	Proteobacteria	Gammaproteobacteria	Burkholderiales	Comamonadaceae	unclassified_Comamonadaceae	unclassified_Comamonadaceae	0	0	31	247	206	204	0	0	0	0	0	0	0	0	0	0	0	0	0	0	0
ASV349	Bacteria	Bdellovibrionota	Bdellovibrionia	Bacteriovoracales	Bacteriovoracaceae	Bacteriovorax	unclassified_Bacteriovorax	0	0	0	0	0	0	28	23	0	0	0	0	0	0	0	0	0	0	215	182	236
ASV350	Bacteria	Proteobacteria	Gammaproteobacteria	Salinisphaerales	Solimonadaceae	Alkanibacter	unclassified_Alkanibacter	0	0	0	0	0	0	219	252	212	0	0	0	0	0	0	0	0	0	0	0	0
ASV351	Bacteria	Proteobacteria	Alphaproteobacteria	Rhizobiales	Rhizobiaceae	Allorhizobium_Neorhizobium_Pararhizobium_Rhizobium	unclassified_Allorhizobium_Neorhizobium_Pararhizobium_Rhizobium	0	0	0	0	0	0	0	0	0	0	0	0	227	234	222	0	0	0	0	0	0
ASV352	Bacteria	Patescibacteria	Saccharimonadia	Saccharimonadales	LWQ8	unclassified_LWQ8	unclassified_LWQ8	0	0	0	0	0	0	226	231	225	0	0	0	0	0	0	0	0	0	0	0	0
ASV353	Bacteria	Bacteroidota	Bacteroidia	Flavobacteriales	Flavobacteriaceae	Flavobacterium	unclassified_Flavobacterium	0	0	0	0	0	0	210	221	246	0	0	0	0	0	0	0	0	0	0	0	0
ASV354	Bacteria	Bacteroidota	Bacteroidia	Sphingobacteriales	Sphingobacteriaceae	Mucilaginibacter	unclassified_Mucilaginibacter	0	0	0	203	258	215	0	0	0	0	0	0	0	0	0	0	0	0	0	0	0
ASV355	Bacteria	Proteobacteria	Alphaproteobacteria	Rhizobiales	Rhizobiaceae	Allorhizobium_Neorhizobium_Pararhizobium_Rhizobium	unclassified_Allorhizobium_Neorhizobium_Pararhizobium_Rhizobium	0	0	0	0	0	0	0	0	0	0	0	0	236	239	201	0	0	0	0	0	0
ASV356	Bacteria	Bacteroidota	Bacteroidia	Sphingobacteriales	Sphingobacteriaceae	Mucilaginibacter	unclassified_Mucilaginibacter	20	0	28	247	198	181	0	0	0	0	0	0	0	0	0	0	0	0	0	0	0
ASV357	Bacteria	Actinobacteriota	Actinobacteria	Corynebacteriales	Mycobacteriaceae	Mycobacterium	unclassified_Mycobacterium	186	223	263	0	0	0	0	0	0	0	0	0	0	0	0	0	0	0	0	0	0
ASV358	Bacteria	Firmicutes	Bacilli	Exiguobacterales	Exiguobacteraceae	Exiguobacterium	unclassified_Exiguobacterium	0	0	0	0	0	0	0	0	0	0	0	0	201	241	230	0	0	0	0	0	0
ASV359	Bacteria	Proteobacteria	Gammaproteobacteria	Burkholderiales	Burkholderiaceae	Burkholderia_Caballeronia_Paraburkholderia	unclassified_Burkholderia_Caballeronia_Paraburkholderia	0	0	0	0	0	0	0	0	0	0	0	0	0	0	0	0	0	0	230	212	230
ASV360	Bacteria	Proteobacteria	Alphaproteobacteria	Sphingomonadales	Sphingomonadaceae	unclassified_Sphingomonadaceae	unclassified_Sphingomonadaceae	120	118	135	0	0	0	103	104	90	0	0	0	0	0	0	0	0	0	0	0	0
ASV361	Bacteria	Proteobacteria	Gammaproteobacteria	Burkholderiales	Oxalobacteraceae	Noviherbaspirillum	Noviherbaspirillum_malthae	0	0	0	0	0	0	0	0	0	0	0	0	235	184	247	0	0	0	0	0	0
ASV362	Bacteria	Verrucomicrobiota	Verrucomicrobiae	Pedosphaerales	Pedosphaeraceae	unclassified_Pedosphaeraceae	uncultured_Verrucomicrobia_bacterium	0	0	0	0	0	0	0	29	27	0	0	0	0	0	0	0	0	0	207	182	220
ASV363	Bacteria	Bacteroidota	Bacteroidia	Flavobacteriales	Flavobacteriaceae	Flavobacterium	unclassified_Flavobacterium	0	0	0	0	0	0	189	212	261	0	0	0	0	0	0	0	0	0	0	0	0
ASV364	Bacteria	Proteobacteria	Alphaproteobacteria	Sphingomonadales	Sphingomonadaceae	Sphingomonas	unclassified_Sphingomonas	0	0	0	231	227	200	0	0	0	0	0	0	0	0	0	0	0	0	0	0	0
ASV365	Bacteria	Proteobacteria	Alphaproteobacteria	Rhodobacterales	Rhodobacteraceae	Paracoccus	unclassified_Paracoccus	164	244	249	0	0	0	0	0	0	0	0	0	0	0	0	0	0	0	0	0	0
ASV366	Bacteria	Proteobacteria	Alphaproteobacteria	Sphingomonadales	Sphingomonadaceae	Sphingomonas	unclassified_Sphingomonas	0	0	0	234	220	203	0	0	0	0	0	0	0	0	0	0	0	0	0	0	0
ASV367	Bacteria	Actinobacteriota	Actinobacteria	Micrococcales	Microbacteriaceae	unclassified_Microbacteriaceae	unclassified_Microbacteriaceae	0	0	0	0	0	0	0	0	0	0	0	0	0	0	0	15	74	86	160	150	171
ASV368	Bacteria	Actinobacteriota	Actinobacteria	Pseudonocardiales	Pseudonocardiaceae	Saccharopolyspora	unclassified_Saccharopolyspora	171	274	210	0	0	0	0	0	0	0	0	0	0	0	0	0	0	0	0	0	0
ASV369	Bacteria	Bacteroidota	Bacteroidia	Flavobacteriales	Flavobacteriaceae	Flavobacterium	unclassified_Flavobacterium	0	0	0	0	0	0	153	151	122	0	0	0	0	0	0	114	115	0	0	0	0
ASV370	Bacteria	Proteobacteria	Gammaproteobacteria	Pseudomonadales	Pseudomonadaceae	Pseudomonas	unclassified_Pseudomonas	0	0	0	0	0	0	0	0	0	0	0	0	175	185	210	0	0	0	33	20	31
ASV371	Bacteria	Verrucomicrobiota	Verrucomicrobiae	Verrucomicrobiales	Rubritaleaceae	Luteolibacter	unclassified_Luteolibacter	0	0	0	0	0	0	0	0	0	0	0	0	0	0	0	133	119	136	87	73	104
ASV372	Bacteria	Proteobacteria	Gammaproteobacteria	Xanthomonadales	Xanthomonadaceae	Lysobacter	unclassified_Lysobacter	0	0	24	197	213	216	0	0	0	0	0	0	0	0	0	0	0	0	0	0	0
ASV373	Bacteria	Proteobacteria	Gammaproteobacteria	Burkholderiales	Oxalobacteraceae	Massilia	unclassified_Massilia	0	0	0	51	74	53	0	0	0	0	0	0	121	178	172	0	0	0	0	0	0
ASV374	Bacteria	Firmicutes	Bacilli	Paenibacillales	Paenibacillaceae	Cohnella	unclassified_Cohnella	37	0	0	92	301	214	0	0	0	0	0	0	0	0	0	0	0	0	0	0	0
ASV375	Bacteria	Proteobacteria	Alphaproteobacteria	Rhizobiales	Rhizobiaceae	unclassified_Rhizobiaceae	unclassified_Rhizobiaceae	0	0	0	20	28	0	151	273	171	0	0	0	0	0	0	0	0	0	0	0	0
ASV376	Bacteria	Proteobacteria	Alphaproteobacteria	Sphingomonadales	Sphingomonadaceae	Sphingomonas	unclassified_Sphingomonas	69	46	0	42	41	39	0	0	0	133	132	123	9	8	0	0	0	0	0	0	0
ASV377	Bacteria	Proteobacteria	Gammaproteobacteria	Xanthomonadales	Xanthomonadaceae	Stenotrophomonas	unclassified_Stenotrophomonas	213	250	178	0	0	0	0	0	0	0	0	0	0	0	0	0	0	0	0	0	0
ASV378	Bacteria	Proteobacteria	Alphaproteobacteria	Caulobacterales	Caulobacteraceae	Asticcacaulis	unclassified_Asticcacaulis	0	0	0	0	0	0	229	233	179	0	0	0	0	0	0	0	0	0	0	0	0
ASV379	Bacteria	Proteobacteria	Gammaproteobacteria	Burkholderiales	Comamonadaceae	Hydrogenophaga	unclassified_Hydrogenophaga	0	0	0	0	0	0	0	0	0	0	0	0	184	243	208	0	0	0	0	0	0
ASV380	Bacteria	Bdellovibrionota	Oligoflexia	0319_6G20	unclassified_0319_6G20	unclassified_0319_6G20	unclassified_0319_6G20	0	31	0	176	230	197	0	0	0	0	0	0	0	0	0	0	0	0	0	0	0
ASV381	Bacteria	Acidobacteriota	Acidobacteriae	Acidobacteriales	Acidobacteriaceae__Subgroup_1	Granulicella	Granulicella_cerasi	216	173	244	0	0	0	0	0	0	0	0	0	0	0	0	0	0	0	0	0	0
ASV382	Bacteria	Bacteroidota	Bacteroidia	Bacteroidales	Bacteroidales_RF16_group	unclassified_Bacteroidales_RF16_group	unclassified_Bacteroidales_RF16_group	0	0	0	0	0	0	0	0	0	268	188	177	0	0	0	0	0	0	0	0	0
ASV383	Bacteria	Proteobacteria	Gammaproteobacteria	Burkholderiales	Oxalobacteraceae	Massilia	unclassified_Massilia	0	0	0	0	0	0	0	0	0	0	0	0	241	163	229	0	0	0	0	0	0
ASV384	Bacteria	Bacteroidota	Bacteroidia	Sphingobacteriales	Sphingobacteriaceae	Mucilaginibacter	unclassified_Mucilaginibacter	0	0	0	0	0	0	0	0	0	0	0	0	0	0	0	0	0	0	213	204	213
ASV385	Bacteria	Proteobacteria	Gammaproteobacteria	Burkholderiales	Comamonadaceae	Ramlibacter	unclassified_Ramlibacter	0	0	0	61	182	139	0	0	0	0	0	0	92	79	74	0	0	0	0	0	0
ASV386	Bacteria	Acidobacteriota	Acidobacteriae	Acidobacteriales	unclassified_Acidobacteriales	uncultured_Acidobacteriaceae_bacterium	unclassified_Acidobacteriales	0	0	0	0	0	0	0	0	0	178	219	230	0	0	0	0	0	0	0	0	0
ASV387	Bacteria	Proteobacteria	Gammaproteobacteria	Burkholderiales	Nitrosomonadaceae	IS_44	unclassified_IS_44	0	0	0	0	0	0	0	0	0	207	203	217	0	0	0	0	0	0	0	0	0
ASV388	Bacteria	Proteobacteria	Gammaproteobacteria	Enterobacterales	Yersiniaceae	Rahnella1	unclassified_Rahnella1	0	167	171	43	0	0	36	0	32	0	0	0	0	0	0	32	35	45	26	17	22
ASV389	Bacteria	Bacteroidota	Bacteroidia	Sphingobacteriales	Sphingobacteriaceae	Mucilaginibacter	unclassified_Mucilaginibacter	0	0	0	209	237	180	0	0	0	0	0	0	0	0	0	0	0	0	0	0	0
ASV390	Bacteria	Bacteroidota	Bacteroidia	Chitinophagales	Chitinophagaceae	Taibaiella	unclassified_Taibaiella	0	0	0	0	0	0	125	141	141	0	0	0	0	0	0	0	0	0	67	84	68
ASV391	Bacteria	Proteobacteria	Alphaproteobacteria	Rhizobiales	Rhizobiaceae	unclassified_Rhizobiaceae	unclassified_Rhizobiaceae	231	200	194	0	0	0	0	0	0	0	0	0	0	0	0	0	0	0	0	0	0
ASV392	Bacteria	Acidobacteriota	Acidobacteriae	Acidobacteriales	Acidobacteriaceae__Subgroup_1	Terriglobus	unclassified_Terriglobus	0	0	0	156	162	149	53	54	50	0	0	0	0	0	0	0	0	0	0	0	0
ASV393	Bacteria	Actinobacteriota	Actinobacteria	Pseudonocardiales	Pseudonocardiaceae	Saccharopolyspora	unclassified_Saccharopolyspora	225	188	209	0	0	0	0	0	0	0	0	0	0	0	0	0	0	0	0	0	0
ASV394	Bacteria	Actinobacteriota	Acidimicrobiia	Microtrichales	Iamiaceae	Iamia	Aquihabitans_daechungensis	0	0	0	0	0	0	162	98	149	0	0	0	0	0	0	0	0	0	53	99	61
ASV395	Bacteria	Proteobacteria	Gammaproteobacteria	Pseudomonadales	Pseudomonadaceae	Pseudomonas	unclassified_Pseudomonas	0	0	0	64	111	58	0	4	0	0	25	0	85	73	95	0	0	106	0	0	0
ASV396	Bacteria	Proteobacteria	Gammaproteobacteria	Burkholderiales	Methylophilaceae	Methylobacillus	unclassified_Methylobacillus	0	0	0	0	0	0	108	0	0	0	0	0	0	0	0	149	178	186	0	0	0
ASV397	Bacteria	Proteobacteria	Alphaproteobacteria	Sphingomonadales	Sphingomonadaceae	unclassified_Sphingomonadaceae	unclassified_Sphingomonadaceae	0	0	0	205	219	196	0	0	0	0	0	0	0	0	0	0	0	0	0	0	0
ASV398	Bacteria	Acidobacteriota	Acidobacteriae	Acidobacteriales	unclassified_Acidobacteriales	unclassified_Acidobacteriales	unclassified_Acidobacteriales	0	0	0	0	0	0	0	0	0	229	196	194	0	0	0	0	0	0	0	0	0
ASV399	Bacteria	Verrucomicrobiota	Verrucomicrobiae	Pedosphaerales	Pedosphaeraceae	unclassified_Pedosphaeraceae	uncultured_soil_bacterium	0	0	0	0	0	0	209	205	204	0	0	0	0	0	0	0	0	0	0	0	0
ASV400	Bacteria	Proteobacteria	Alphaproteobacteria	Sphingomonadales	Sphingomonadaceae	unclassified_Sphingomonadaceae	unclassified_Sphingomonadaceae	0	0	0	233	191	171	0	0	0	0	0	0	22	0	0	0	0	0	0	0	0
ASV401	Bacteria	Proteobacteria	Alphaproteobacteria	Caulobacterales	Caulobacteraceae	Asticcacaulis	unclassified_Asticcacaulis	0	0	0	0	0	0	0	0	0	0	0	0	0	0	0	0	0	0	245	180	191
ASV402	Bacteria	Proteobacteria	Gammaproteobacteria	Burkholderiales	Oxalobacteraceae	Massilia	unclassified_Massilia	0	0	0	0	0	0	0	0	0	0	0	0	0	0	0	158	229	228	0	0	0
ASV403	Bacteria	Bacteroidota	Bacteroidia	Sphingobacteriales	Sphingobacteriaceae	Sphingobacterium	unclassified_Sphingobacterium	0	0	0	0	0	0	0	0	0	0	0	0	0	0	0	217	180	214	0	0	0
ASV404	Bacteria	Patescibacteria	Saccharimonadia	Saccharimonadales	unclassified_Saccharimonadales	unclassified_Saccharimonadales	unclassified_Saccharimonadales	0	0	0	247	137	191	12	19	0	0	0	0	0	0	0	0	0	0	0	0	0
ASV405	Bacteria	Proteobacteria	Alphaproteobacteria	Caulobacterales	Caulobacteraceae	unclassified_Caulobacteraceae	uncultured_Caulobacter_sp.	0	43	0	193	186	183	0	0	0	0	0	0	0	0	0	0	0	0	0	0	0
ASV406	Bacteria	Bacteroidota	Bacteroidia	Bacteroidales	Prevotellaceae	Prevotella	uncultured_rumen_bacterium	0	0	0	0	0	0	0	0	0	188	223	194	0	0	0	0	0	0	0	0	0
ASV407	Bacteria	Proteobacteria	Alphaproteobacteria	Acetobacterales	Acetobacteraceae	Rhodovastum	unclassified_Rhodovastum	0	0	0	0	0	0	0	0	0	0	0	0	0	0	0	0	24	0	187	191	202
ASV408	Bacteria	Proteobacteria	Alphaproteobacteria	Sphingomonadales	Sphingomonadaceae	Sphingomonas	unclassified_Sphingomonas	0	0	0	0	0	0	188	228	185	0	0	0	0	0	0	0	0	0	0	0	0
ASV409	Bacteria	Proteobacteria	Gammaproteobacteria	Burkholderiales	Oxalobacteraceae	Massilia	unclassified_Massilia	0	0	0	131	145	180	0	0	0	0	0	0	0	0	139	0	0	0	0	0	0
ASV410	Bacteria	Proteobacteria	Gammaproteobacteria	Enterobacterales	Enterobacteriaceae	unclassified_Enterobacteriaceae	unclassified_Enterobacteriaceae	0	160	241	0	0	0	82	0	0	0	0	0	0	0	0	0	0	109	0	0	0
ASV411	Bacteria	Firmicutes	Clostridia	Clostridiales	Clostridiaceae	Clostridium_sensu_stricto_1	unclassified_Clostridium_sensu_stricto_1	196	134	163	43	26	28	0	0	0	0	0	0	0	0	0	0	0	0	0	0	0
ASV412	Bacteria	Proteobacteria	Alphaproteobacteria	Sphingomonadales	Sphingomonadaceae	Sphingobium	unclassified_Sphingobium	209	220	161	0	0	0	0	0	0	0	0	0	0	0	0	0	0	0	0	0	0
ASV413	Bacteria	Actinobacteriota	Actinobacteria	Micrococcales	Microbacteriaceae	unclassified_Microbacteriaceae	unclassified_Microbacteriaceae	56	0	63	155	138	177	0	0	0	0	0	0	0	0	0	0	0	0	0	0	0
ASV414	Bacteria	Actinobacteriota	Actinobacteria	Micrococcales	Micrococcaceae	Paenarthrobacter	unclassified_Paenarthrobacter	0	0	0	0	0	0	51	61	42	0	0	0	176	157	102	0	0	0	0	0	0
ASV415	Bacteria	Bacteroidota	Bacteroidia	Sphingobacteriales	Sphingobacteriaceae	Mucilaginibacter	unclassified_Mucilaginibacter	0	0	0	0	0	0	0	0	0	0	0	0	0	0	0	0	0	23	176	187	203
ASV416	Bacteria	Firmicutes	Bacilli	Lactobacillales	Lactobacillaceae	Lactobacillus	unclassified_Lactobacillus	118	176	91	0	0	21	0	25	15	7	0	22	22	37	15	0	23	0	0	16	0
ASV417	Bacteria	Proteobacteria	Gammaproteobacteria	Pseudomonadales	Moraxellaceae	Alkanindiges	unclassified_Alkanindiges	0	0	0	0	0	0	0	0	0	0	0	0	211	211	165	0	0	0	0	0	0
ASV418	Bacteria	Bacteroidota	Bacteroidia	Sphingobacteriales	Sphingobacteriaceae	Mucilaginibacter	unclassified_Mucilaginibacter	0	0	0	164	206	169	0	0	0	0	0	0	0	0	47	0	0	0	0	0	0
ASV419	Bacteria	Proteobacteria	Alphaproteobacteria	Rhizobiales	Rhizobiaceae	unclassified_Rhizobiaceae	unclassified_Rhizobiaceae	0	68	106	0	0	0	140	138	132	0	0	0	0	0	0	0	0	0	0	0	0
ASV420	Bacteria	Bacteroidota	Bacteroidia	unclassified_Bacteroidia	unclassified_Bacteroidia	unclassified_Bacteroidia	unclassified_Bacteroidia	0	0	0	0	0	0	226	189	169	0	0	0	0	0	0	0	0	0	0	0	0
ASV421	Bacteria	Proteobacteria	Gammaproteobacteria	Pseudomonadales	Pseudomonadaceae	Pseudomonas	unclassified_Pseudomonas	0	0	0	36	53	47	36	15	22	0	0	0	73	63	67	41	65	61	0	0	0
ASV422	Bacteria	Bdellovibrionota	Oligoflexia	0319_6G20	unclassified_0319_6G20	unclassified_0319_6G20	unclassified_0319_6G20	0	0	0	197	191	188	0	0	0	0	0	0	0	2	0	0	0	0	0	0	0
ASV423	Bacteria	Proteobacteria	Alphaproteobacteria	Defluviicoccales	unclassified_Defluviicoccales	uncultured_proteobacterium	unclassified_Defluviicoccales	0	0	0	0	0	0	0	0	0	0	0	0	0	0	0	0	0	0	208	180	190
ASV424	Bacteria	Proteobacteria	Gammaproteobacteria	Burkholderiales	Comamonadaceae	Aquabacterium	unclassified_Aquabacterium	0	0	0	0	0	0	0	0	0	0	0	0	42	42	41	51	39	55	107	97	102
ASV425	Bacteria	Proteobacteria	Gammaproteobacteria	Burkholderiales	Oxalobacteraceae	Herbaspirillum	Herbaspirillum_hiltneri	0	0	0	0	0	0	135	145	143	0	0	0	0	0	0	0	0	0	49	45	57
ASV426	Bacteria	Bacteroidota	Bacteroidia	Flavobacteriales	Flavobacteriaceae	Flavobacterium	unclassified_Flavobacterium	0	0	0	0	0	0	188	170	214	0	0	0	0	0	0	0	0	0	0	0	0
ASV427	Bacteria	Bdellovibrionota	Bdellovibrionia	Bacteriovoracales	Bacteriovoracaceae	Peredibacter	unclassified_Peredibacter	0	0	0	0	0	0	0	12	10	0	0	0	0	0	0	43	58	67	93	141	145
ASV428	Bacteria	Verrucomicrobiota	Verrucomicrobiae	Chthoniobacterales	Xiphinematobacteraceae	Candidatus_Xiphinematobacter	unclassified_Candidatus_Xiphinematobacter	170	195	203	0	0	0	0	0	0	0	0	0	0	0	0	0	0	0	0	0	0
ASV429	Bacteria	Proteobacteria	Gammaproteobacteria	Burkholderiales	Oxalobacteraceae	Massilia	unclassified_Massilia	0	0	0	0	0	0	0	0	0	0	0	0	190	161	216	0	0	0	0	0	0
ASV430	Bacteria	Firmicutes	Bacilli	Paenibacillales	Paenibacillaceae	Cohnella	unclassified_Cohnella	0	0	0	176	177	149	0	0	0	0	0	0	26	38	0	0	0	0	0	0	0
ASV431	Bacteria	Acidobacteriota	Acidobacteriae	Acidobacteriales	unclassified_Acidobacteriales	unclassified_Acidobacteriales	unclassified_Acidobacteriales	0	0	0	0	0	0	0	0	0	213	204	148	0	0	0	0	0	0	0	0	0
ASV432	Bacteria	Proteobacteria	Gammaproteobacteria	Burkholderiales	Comamonadaceae	unclassified_Comamonadaceae	unclassified_Comamonadaceae	36	33	0	143	145	121	0	0	0	0	0	0	55	0	29	0	0	0	0	0	0
ASV433	Bacteria	Actinobacteriota	Actinobacteria	Propionibacteriales	Nocardioidaceae	Nocardioides	unclassified_Nocardioides	0	0	0	199	192	169	0	0	0	0	0	0	0	0	0	0	0	0	0	0	0
ASV434	Bacteria	unclassified_Bacteria	unclassified_Bacteria	unclassified_Bacteria	unclassified_Bacteria	unclassified_Bacteria	unclassified_Bacteria	0	0	0	0	0	0	0	0	0	187	204	168	0	0	0	0	0	0	0	0	0
ASV435	Bacteria	Proteobacteria	Gammaproteobacteria	Burkholderiales	Oxalobacteraceae	Massilia	unclassified_Massilia	0	0	0	0	0	0	0	0	0	0	0	0	181	172	206	0	0	0	0	0	0
ASV436	Bacteria	Proteobacteria	Alphaproteobacteria	Reyranellales	Reyranellaceae	Reyranella	unclassified_Reyranella	0	0	0	0	0	11	129	140	156	0	0	0	0	0	0	0	73	0	0	49	0
ASV437	Bacteria	Patescibacteria	Saccharimonadia	Saccharimonadales	Saccharimonadaceae	TM7a	unclassified_TM7a	0	0	0	0	0	0	0	0	0	0	0	0	0	0	0	171	184	200	0	0	0
ASV438	Bacteria	Proteobacteria	Alphaproteobacteria	Rhizobiales	Beijerinckiaceae	unclassified_Beijerinckiaceae	unclassified_Beijerinckiaceae	64	48	50	140	95	133	0	0	11	0	0	0	0	0	13	0	0	0	0	0	0
ASV439	Bacteria	Patescibacteria	Saccharimonadia	Saccharimonadales	LWQ8	unclassified_LWQ8	unclassified_LWQ8	0	0	13	174	183	184	0	0	0	0	0	0	0	0	0	0	0	0	0	0	0
ASV440	Bacteria	Proteobacteria	Alphaproteobacteria	Rhizobiales	Beijerinckiaceae	Bosea	unclassified_Bosea	0	0	0	0	0	0	0	0	48	0	0	0	91	77	54	0	0	0	109	55	120
ASV441	Bacteria	Bacteroidota	Bacteroidia	Bacteroidales	Rikenellaceae	Rikenellaceae_RC9_gut_group	unclassified_Rikenellaceae_RC9_gut_group	0	0	0	0	0	0	0	0	0	300	253	0	0	0	0	0	0	0	0	0	0
ASV442	Bacteria	Acidobacteriota	Acidobacteriae	Acidobacteriales	Acidobacteriaceae__Subgroup_1	Edaphobacter	unclassified_Edaphobacter	0	0	0	170	201	181	0	0	0	0	0	0	0	0	0	0	0	0	0	0	0
ASV443	Bacteria	Proteobacteria	Alphaproteobacteria	Sphingomonadales	Sphingomonadaceae	Sphingomonas	unclassified_Sphingomonas	0	0	0	180	204	167	0	0	0	0	0	0	0	0	0	0	0	0	0	0	0
ASV444	Bacteria	Acidobacteriota	Acidobacteriae	Acidobacteriales	unclassified_Acidobacteriales	unclassified_Acidobacteriales	unclassified_Acidobacteriales	0	0	0	0	0	0	0	0	0	205	176	170	0	0	0	0	0	0	0	0	0
ASV445	Bacteria	Gemmatimonadota	Gemmatimonadetes	Gemmatimonadales	Gemmatimonadaceae	unclassified_Gemmatimonadaceae	unclassified_Gemmatimonadaceae	0	0	0	0	0	0	0	0	0	196	176	178	0	0	0	0	0	0	0	0	0
ASV446	Bacteria	Proteobacteria	Alphaproteobacteria	Rhodobacterales	Rhodobacteraceae	Rhodobacter	unclassified_Rhodobacter	0	0	0	0	0	0	0	0	0	0	0	0	209	186	154	0	0	0	0	0	0
ASV447	Bacteria	Bacteroidota	Bacteroidia	Chitinophagales	Chitinophagaceae	Parasegetibacter	unclassified_Parasegetibacter	0	0	0	0	0	0	41	43	39	0	0	0	0	0	0	0	0	0	158	149	118
ASV448	Bacteria	Actinobacteriota	Actinobacteria	Propionibacteriales	Nocardioidaceae	Marmoricola	unclassified_Marmoricola	0	0	0	0	0	0	106	132	125	0	0	0	0	0	0	0	0	0	60	0	125
ASV449	Bacteria	Bacteroidota	Bacteroidia	Sphingobacteriales	Sphingobacteriaceae	Mucilaginibacter	unclassified_Mucilaginibacter	0	0	0	180	175	191	0	0	0	0	0	0	0	0	0	0	0	0	0	0	0
ASV450	Bacteria	Acidobacteriota	Acidobacteriae	Acidobacteriales	unclassified_Acidobacteriales	unclassified_Acidobacteriales	unclassified_Acidobacteriales	0	0	0	0	0	0	0	0	0	159	187	199	0	0	0	0	0	0	0	0	0
ASV451	Bacteria	Proteobacteria	Gammaproteobacteria	Burkholderiales	Burkholderiaceae	Burkholderia_Caballeronia_Paraburkholderia	unclassified_Burkholderia_Caballeronia_Paraburkholderia	0	0	0	179	186	176	0	0	0	0	0	0	0	0	0	0	0	0	0	0	0
ASV452	Bacteria	Actinobacteriota	Thermoleophilia	Solirubrobacterales	67_14	unclassified_67_14	unclassified_67_14	0	0	0	0	0	0	0	0	0	0	0	0	0	0	0	0	0	0	184	157	198
ASV453	Bacteria	Proteobacteria	Gammaproteobacteria	Burkholderiales	Burkholderiaceae	Burkholderia_Caballeronia_Paraburkholderia	unclassified_Burkholderia_Caballeronia_Paraburkholderia	0	0	0	92	81	65	0	0	0	0	0	0	115	92	93	0	0	0	0	0	0
ASV454	Bacteria	Proteobacteria	Alphaproteobacteria	Sphingomonadales	Sphingomonadaceae	Sphingomonas	unclassified_Sphingomonas	0	0	0	0	0	0	0	0	0	0	0	0	0	0	0	0	0	0	191	167	179
ASV455	Bacteria	Proteobacteria	Alphaproteobacteria	Rhizobiales	Xanthobacteraceae	Pseudolabrys	unclassified_Pseudolabrys	0	0	0	0	0	0	0	0	9	0	0	0	0	0	0	0	0	0	170	168	189
ASV456	Bacteria	Bacteroidota	Bacteroidia	Flavobacteriales	Flavobacteriaceae	Flavobacterium	Flavobacterium_flevense	0	0	0	0	0	0	0	0	0	0	0	0	0	0	0	153	158	163	0	61	0
ASV457	Bacteria	Proteobacteria	Alphaproteobacteria	Rhizobiales	Rhizobiaceae	unclassified_Rhizobiaceae	unclassified_Rhizobiaceae	0	0	0	0	0	0	0	0	0	0	0	0	0	0	0	156	202	177	0	0	0
ASV458	Bacteria	Proteobacteria	Gammaproteobacteria	Burkholderiales	Methylophilaceae	Methylotenera	unclassified_Methylotenera	0	0	0	0	0	0	0	0	0	0	0	0	0	0	0	110	146	144	47	47	38
ASV459	Bacteria	Actinobacteriota	Actinobacteria	Micrococcales	Microbacteriaceae	unclassified_Microbacteriaceae	unclassified_Microbacteriaceae	0	0	0	0	0	0	220	142	166	0	0	0	0	0	0	0	0	0	0	0	0
ASV460	Bacteria	Actinobacteriota	Actinobacteria	Micrococcales	Microbacteriaceae	unclassified_Microbacteriaceae	unclassified_Microbacteriaceae	0	0	0	0	0	0	0	50	71	0	0	0	0	0	0	113	108	185	0	0	0
ASV461	Bacteria	Proteobacteria	Alphaproteobacteria	Rhizobiales	Rhizobiaceae	unclassified_Rhizobiaceae	unclassified_Rhizobiaceae	0	0	0	0	0	0	0	0	0	0	0	0	0	0	0	0	0	0	147	179	201
ASV462	Bacteria	Proteobacteria	Gammaproteobacteria	Burkholderiales	Oxalobacteraceae	Massilia	unclassified_Massilia	0	0	64	101	127	126	0	0	0	0	0	0	0	64	43	0	0	0	0	0	0
ASV463	Bacteria	Proteobacteria	Alphaproteobacteria	Rhizobiales	Xanthobacteraceae	Pseudolabrys	unclassified_Pseudolabrys	0	0	0	0	0	0	93	122	119	0	0	0	0	0	0	0	0	0	67	55	69
ASV464	Bacteria	Actinobacteriota	Actinobacteria	Corynebacteriales	Mycobacteriaceae	Mycobacterium	unclassified_Mycobacterium	85	79	63	36	46	50	46	55	64	0	0	0	0	0	0	0	0	0	0	0	0
ASV465	Bacteria	Bacteroidota	Bacteroidia	Cytophagales	Spirosomaceae	Dyadobacter	unclassified_Dyadobacter	0	0	0	0	0	0	0	0	0	0	0	0	0	0	0	153	175	196	0	0	0
ASV466	Bacteria	Proteobacteria	Alphaproteobacteria	Sphingomonadales	Sphingomonadaceae	Sphingomonas	unclassified_Sphingomonas	0	23	0	0	0	0	0	0	38	0	0	0	0	0	0	0	0	0	162	132	168
ASV467	Bacteria	Planctomycetota	Planctomycetes	Isosphaerales	Isosphaeraceae	unclassified_Isosphaeraceae	uncultured_soil_bacterium	0	0	0	0	0	0	10	17	7	0	0	0	0	0	0	0	0	0	160	154	174
ASV468	Bacteria	Methylomirabilota	Methylomirabilia	Rokubacteriales	uncultured_proteobacterium	uncultured_proteobacterium	uncultured_proteobacterium	0	0	0	0	0	0	0	0	0	161	177	184	0	0	0	0	0	0	0	0	0
ASV469	Bacteria	Proteobacteria	Alphaproteobacteria	Caulobacterales	Caulobacteraceae	Asticcacaulis	unclassified_Asticcacaulis	0	0	0	110	212	199	0	0	0	0	0	0	0	0	0	0	0	0	0	0	0
ASV470	Bacteria	Bacteroidota	Bacteroidia	Chitinophagales	Chitinophagaceae	Rurimicrobium	Rurimicrobium_arvi	0	0	0	13	0	0	58	61	62	0	0	0	0	0	0	0	0	0	60	147	119
ASV471	Bacteria	Proteobacteria	Alphaproteobacteria	Sphingomonadales	Sphingomonadaceae	unclassified_Sphingomonadaceae	unclassified_Sphingomonadaceae	0	0	0	0	0	0	116	119	111	0	0	0	0	0	0	0	0	0	93	81	0
ASV472	Bacteria	Patescibacteria	Saccharimonadia	Saccharimonadales	Saccharimonadaceae	TM7a	unclassified_TM7a	0	0	0	0	0	0	0	0	0	0	0	0	0	0	0	189	187	144	0	0	0
ASV473	Bacteria	Verrucomicrobiota	Verrucomicrobiae	Pedosphaerales	Pedosphaeraceae	DEV008	unclassified_DEV008	0	0	0	17	0	0	156	164	182	0	0	0	0	0	0	0	0	0	0	0	0
ASV474	Bacteria	Bacteroidota	Bacteroidia	Bacteroidales	Rikenellaceae	Rikenellaceae_RC9_gut_group	uncultured_rumen_bacterium	0	0	0	0	0	0	0	0	0	121	179	218	0	0	0	0	0	0	0	0	0
ASV475	Bacteria	Verrucomicrobiota	Verrucomicrobiae	Opitutales	Opitutaceae	Opitutus	unclassified_Opitutus	0	0	0	0	0	0	151	202	164	0	0	0	0	0	0	0	0	0	0	0	0
ASV476	Bacteria	Proteobacteria	Gammaproteobacteria	Pseudomonadales	Moraxellaceae	Acinetobacter	unclassified_Acinetobacter	0	0	0	36	0	40	0	0	0	0	0	0	119	161	160	0	0	0	0	0	0
ASV477	Bacteria	Proteobacteria	Gammaproteobacteria	Burkholderiales	Comamonadaceae	Hydrogenophaga	unclassified_Hydrogenophaga	0	0	0	125	132	93	0	43	29	0	0	0	0	0	0	0	0	0	45	0	49
ASV478	Bacteria	Acidobacteriota	Acidobacteriae	Subgroup_2	uncultured_Acidobacteria_bacterium	uncultured_Acidobacteria_bacterium	uncultured_Acidobacteria_bacterium	0	0	0	0	0	0	0	0	0	165	171	180	0	0	0	0	0	0	0	0	0
ASV479	Bacteria	Bacteroidota	Bacteroidia	Chitinophagales	Chitinophagaceae	unclassified_Chitinophagaceae	unclassified_Chitinophagaceae	0	0	0	0	0	0	0	0	0	0	0	0	0	0	0	0	0	0	160	160	194
ASV480	Bacteria	Proteobacteria	Alphaproteobacteria	Caulobacterales	Caulobacteraceae	Brevundimonas	unclassified_Brevundimonas	0	0	0	0	0	0	0	0	0	7	0	0	0	0	0	140	159	206	0	0	0
ASV481	Bacteria	Proteobacteria	Alphaproteobacteria	Sphingomonadales	Sphingomonadaceae	Porphyrobacter	unclassified_Porphyrobacter	0	0	0	0	0	0	0	44	0	0	0	0	15	0	0	103	85	88	59	58	58
ASV482	Bacteria	Patescibacteria	Saccharimonadia	Saccharimonadales	Saccharimonadaceae	Candidatus_Saccharimonas	uncultured_rumen_bacterium	0	0	0	0	0	0	0	0	0	167	179	164	0	0	0	0	0	0	0	0	0
ASV483	Bacteria	Proteobacteria	Gammaproteobacteria	Burkholderiales	Comamonadaceae	unclassified_Comamonadaceae	unclassified_Comamonadaceae	8	20	0	160	154	130	0	0	0	0	0	0	17	0	19	0	0	0	0	0	0
ASV484	Bacteria	Bacteroidota	Bacteroidia	Bacteroidales	F082	unclassified_F082	unclassified_F082	0	0	0	0	0	0	0	0	0	0	243	264	0	0	0	0	0	0	0	0	0
ASV485	Bacteria	Patescibacteria	Gracilibacteria	Absconditabacteriales__SR1	uncultured_rumen_bacterium	uncultured_rumen_bacterium	uncultured_rumen_bacterium	0	0	0	0	0	0	0	0	0	173	170	163	0	0	0	0	0	0	0	0	0
ASV486	Bacteria	Acidobacteriota	Acidobacteriae	Acidobacteriales	unclassified_Acidobacteriales	unclassified_Acidobacteriales	unclassified_Acidobacteriales	0	0	0	0	0	0	0	0	0	173	162	171	0	0	0	0	0	0	0	0	0
ASV487	Bacteria	Proteobacteria	Alphaproteobacteria	Rhizobiales	Rhizobiaceae	Mesorhizobium	unclassified_Mesorhizobium	0	0	0	0	0	0	0	0	0	0	0	0	0	0	0	0	0	0	106	182	217
ASV488	Bacteria	Proteobacteria	Gammaproteobacteria	Pseudomonadales	Pseudomonadaceae	Pseudomonas	unclassified_Pseudomonas	0	0	0	0	0	0	0	0	0	0	0	0	0	0	0	171	165	167	0	0	0
ASV489	Bacteria	Proteobacteria	Gammaproteobacteria	Burkholderiales	Nitrosomonadaceae	MND1	unclassified_MND1	0	0	0	0	0	0	0	0	0	179	167	156	0	0	0	0	0	0	0	0	0
ASV490	Bacteria	Proteobacteria	Alphaproteobacteria	Rhizobiales	Xanthobacteraceae	unclassified_Xanthobacteraceae	unclassified_Xanthobacteraceae	0	0	0	0	0	0	0	0	0	0	167	250	0	0	0	0	0	0	0	49	35
ASV491	Bacteria	Proteobacteria	Alphaproteobacteria	Caulobacterales	Caulobacteraceae	Phenylobacterium	unclassified_Phenylobacterium	0	0	0	166	183	151	0	0	0	0	0	0	0	0	0	0	0	0	0	0	0
ASV492	Bacteria	Proteobacteria	Gammaproteobacteria	Burkholderiales	Comamonadaceae	unclassified_Comamonadaceae	unclassified_Comamonadaceae	0	0	0	0	0	0	0	0	0	0	0	0	0	0	0	0	0	0	172	150	177
ASV493	Bacteria	Proteobacteria	Gammaproteobacteria	Xanthomonadales	Rhodanobacteraceae	Rhodanobacter	unclassified_Rhodanobacter	0	0	0	0	0	0	0	0	0	0	0	0	0	0	0	0	0	0	157	171	170
ASV494	Bacteria	Proteobacteria	Alphaproteobacteria	Rhizobiales	Rhizobiaceae	Allorhizobium_Neorhizobium_Pararhizobium_Rhizobium	unclassified_Allorhizobium_Neorhizobium_Pararhizobium_Rhizobium	159	187	150	0	0	0	0	0	0	0	0	0	0	0	0	0	0	0	0	0	0
ASV495	Bacteria	Bacteroidota	Bacteroidia	Flavobacteriales	Flavobacteriaceae	Flavobacterium	unclassified_Flavobacterium	0	0	0	0	0	0	0	0	0	0	0	0	0	0	0	175	156	141	0	23	0
ASV496	Bacteria	Proteobacteria	Gammaproteobacteria	Burkholderiales	Comamonadaceae	Ramlibacter	unclassified_Ramlibacter	0	0	0	149	186	153	0	0	0	0	0	0	0	0	0	0	0	0	0	0	0
ASV497	Bacteria	Bacteroidota	Bacteroidia	Bacteroidales	Prevotellaceae	Prevotella	unidentified_rumen_bacterium_RF40	0	0	0	0	0	0	0	0	0	174	130	184	0	0	0	0	0	0	0	0	0
ASV498	Bacteria	Proteobacteria	Gammaproteobacteria	Pseudomonadales	Pseudomonadaceae	Pseudomonas	unclassified_Pseudomonas	0	0	22	73	54	70	0	27	0	0	0	0	68	90	81	0	0	1	0	0	0
ASV499	Bacteria	Proteobacteria	Gammaproteobacteria	Pseudomonadales	Pseudomonadaceae	Pseudomonas	unclassified_Pseudomonas	0	0	0	0	0	0	0	0	0	0	0	0	0	0	0	152	178	154	0	0	0
ASV500	Bacteria	Proteobacteria	Gammaproteobacteria	Burkholderiales	Comamonadaceae	unclassified_Comamonadaceae	unclassified_Comamonadaceae	0	0	0	0	0	0	147	135	175	0	0	0	0	0	0	0	0	0	25	0	0
ASV501	Bacteria	Proteobacteria	Alphaproteobacteria	Acetobacterales	Acetobacteraceae	unclassified_Acetobacteraceae	unclassified_Acetobacteraceae	52	0	0	51	46	27	57	43	45	0	0	0	0	0	0	0	0	0	49	46	64
ASV502	Bacteria	Proteobacteria	Gammaproteobacteria	Burkholderiales	Comamonadaceae	Azohydromonas	Azohydromonas_australica	0	0	0	0	0	0	0	0	0	0	0	0	133	182	165	0	0	0	0	0	0
ASV503	Bacteria	Bacteroidota	Bacteroidia	Chitinophagales	Chitinophagaceae	Segetibacter	unclassified_Segetibacter	0	34	0	77	225	143	0	0	0	0	0	0	0	0	0	0	0	0	0	0	0
ASV504	Bacteria	Proteobacteria	Gammaproteobacteria	Xanthomonadales	Xanthomonadaceae	Silanimonas	unclassified_Silanimonas	0	0	0	0	0	0	0	0	0	0	0	0	138	159	182	0	0	0	0	0	0
ASV505	Bacteria	Proteobacteria	Alphaproteobacteria	Sphingomonadales	Sphingomonadaceae	unclassified_Sphingomonadaceae	unclassified_Sphingomonadaceae	0	0	0	0	0	0	0	0	0	0	0	0	0	0	0	0	0	0	156	166	157
ASV506	Bacteria	Verrucomicrobiota	Verrucomicrobiae	Opitutales	Opitutaceae	IMCC26134	unclassified_IMCC26134	0	0	0	0	0	0	183	113	182	0	0	0	0	0	0	0	0	0	0	0	0
ASV507	Bacteria	Proteobacteria	Gammaproteobacteria	Burkholderiales	Oxalobacteraceae	unclassified_Oxalobacteraceae	unclassified_Oxalobacteraceae	0	0	0	0	0	0	153	165	159	0	0	0	0	0	0	0	0	0	0	0	0
ASV508	Bacteria	Proteobacteria	Alphaproteobacteria	Sphingomonadales	Sphingomonadaceae	Sphingomonas	unclassified_Sphingomonas	0	0	0	0	0	0	139	158	179	0	0	0	0	0	0	0	0	0	0	0	0
ASV509	Bacteria	Bacteroidota	Bacteroidia	Flavobacteriales	Flavobacteriaceae	Flavobacterium	unclassified_Flavobacterium	0	0	0	0	0	0	157	158	159	0	0	0	0	0	0	0	0	0	0	0	0
ASV510	Bacteria	Bacteroidota	Bacteroidia	Chitinophagales	Chitinophagaceae	Segetibacter	unclassified_Segetibacter	0	0	30	139	133	131	38	0	0	0	0	0	0	0	0	0	0	0	0	0	0
ASV511	Bacteria	Proteobacteria	Gammaproteobacteria	Enterobacterales	Yersiniaceae	unclassified_Yersiniaceae	unclassified_Yersiniaceae	0	0	0	0	0	0	0	0	0	0	0	0	118	122	228	0	0	0	0	0	0
ASV512	Bacteria	Proteobacteria	Gammaproteobacteria	Pseudomonadales	Cellvibrionaceae	Cellvibrio	unclassified_Cellvibrio	0	2	0	0	0	0	0	0	18	0	0	0	0	0	0	68	106	118	47	55	53
ASV513	Bacteria	Bacteroidota	Bacteroidia	Flavobacteriales	Flavobacteriaceae	Flavobacterium	unclassified_Flavobacterium	0	0	0	0	0	0	0	0	0	0	0	0	0	0	0	0	0	0	150	138	179
ASV514	Bacteria	Acidobacteriota	Vicinamibacteria	Vicinamibacterales	unclassified_Vicinamibacterales	unclassified_Vicinamibacterales	unclassified_Vicinamibacterales	0	0	0	0	0	0	0	0	0	230	236	0	0	0	0	0	0	0	0	0	0
ASV515	Bacteria	Proteobacteria	Gammaproteobacteria	Burkholderiales	Oxalobacteraceae	Massilia	unclassified_Massilia	0	0	0	0	0	0	0	0	0	0	0	0	157	168	139	0	0	0	0	0	0
ASV516	Bacteria	Actinobacteriota	Actinobacteria	Frankiales	Frankiaceae	Jatrophihabitans	unclassified_Jatrophihabitans	0	0	0	0	0	0	0	0	0	0	0	0	0	0	0	0	0	0	159	144	160
ASV517	Bacteria	Proteobacteria	Gammaproteobacteria	Pseudomonadales	Pseudomonadaceae	Pseudomonas	unclassified_Pseudomonas	97	88	79	0	0	0	0	0	0	0	0	0	71	52	74	0	0	0	0	0	0
ASV518	Bacteria	Proteobacteria	Alphaproteobacteria	Rickettsiales	Anaplasmataceae	Wolbachia	unclassified_Wolbachia	0	35	93	0	11	0	0	0	0	0	0	0	54	69	85	21	23	12	23	16	19
ASV519	Bacteria	Bdellovibrionota	Oligoflexia	0319_6G20	uncultured_Bacteriovorax_sp.	uncultured_Bacteriovorax_sp.	uncultured_Bacteriovorax_sp.	0	0	0	150	167	144	0	0	0	0	0	0	0	0	0	0	0	0	0	0	0
ASV520	Bacteria	Proteobacteria	Alphaproteobacteria	Sphingomonadales	Sphingomonadaceae	Sphingomonas	unclassified_Sphingomonas	0	0	0	165	164	131	0	0	0	0	0	0	0	0	0	0	0	0	0	0	0
ASV521	Bacteria	Proteobacteria	Alphaproteobacteria	Sphingomonadales	Sphingomonadaceae	Sphingomonas	unclassified_Sphingomonas	0	0	0	157	167	136	0	0	0	0	0	0	0	0	0	0	0	0	0	0	0
ASV522	Bacteria	Proteobacteria	Gammaproteobacteria	Burkholderiales	Comamonadaceae	Pelomonas	Pelomonas_puraquae	0	0	0	0	0	0	112	104	131	0	0	0	0	0	0	0	0	0	42	44	27
ASV523	Bacteria	Proteobacteria	Alphaproteobacteria	Rhizobiales	Beijerinckiaceae	unclassified_Beijerinckiaceae	unclassified_Beijerinckiaceae	27	27	0	133	146	126	0	0	0	0	0	0	0	0	0	0	0	0	0	0	0
ASV524	Bacteria	Proteobacteria	Gammaproteobacteria	Burkholderiales	Oxalobacteraceae	Massilia	unclassified_Massilia	0	0	0	0	0	0	0	0	0	0	0	0	192	127	140	0	0	0	0	0	0
ASV525	Bacteria	Firmicutes	unclassified_Firmicutes	unclassified_Firmicutes	unclassified_Firmicutes	unclassified_Firmicutes	unclassified_Firmicutes	0	0	0	133	156	156	9	0	0	0	0	0	0	0	0	0	0	0	0	0	0
ASV526	Bacteria	Verrucomicrobiota	Verrucomicrobiae	Opitutales	Opitutaceae	IMCC26134	unclassified_IMCC26134	0	0	0	0	0	0	147	163	143	0	0	0	0	0	0	0	0	0	0	0	0
ASV527	Bacteria	Proteobacteria	Alphaproteobacteria	Caulobacterales	Caulobacteraceae	unclassified_Caulobacteraceae	uncultured_Caulobacterales_bacterium	0	0	0	0	0	0	0	11	17	0	0	0	0	0	0	0	0	0	135	145	145
ASV528	Bacteria	Patescibacteria	Saccharimonadia	Saccharimonadales	Saccharimonadaceae	TM7a	unclassified_TM7a	0	0	12	117	131	153	0	0	0	0	0	0	0	21	17	0	0	0	0	0	0
ASV529	Bacteria	Bacteroidota	Bacteroidia	Sphingobacteriales	Sphingobacteriaceae	Pedobacter	unclassified_Pedobacter	0	0	0	0	0	0	159	168	124	0	0	0	0	0	0	0	0	0	0	0	0
ASV530	Bacteria	Proteobacteria	Alphaproteobacteria	Sphingomonadales	Sphingomonadaceae	Sphingobium	unclassified_Sphingobium	0	0	0	0	0	0	90	90	70	0	0	0	0	0	0	0	0	0	71	67	63
ASV531	Bacteria	Proteobacteria	Alphaproteobacteria	Azospirillales	Azospirillaceae	Azospirillum	unclassified_Azospirillum	0	18	0	124	125	130	0	0	0	0	0	0	18	0	34	0	0	0	0	0	0
ASV532	Bacteria	Proteobacteria	Gammaproteobacteria	Pseudomonadales	Pseudomonadaceae	Pseudomonas	unclassified_Pseudomonas	0	0	0	0	0	0	0	23	0	0	0	0	157	122	138	0	0	9	0	0	0
ASV533	Bacteria	Gemmatimonadota	Gemmatimonadetes	Gemmatimonadales	Gemmatimonadaceae	unclassified_Gemmatimonadaceae	Gemmatimonadetes_bacterium_WY71	0	0	0	0	0	0	0	0	0	0	0	0	0	0	0	0	0	0	165	148	136
ASV534	Bacteria	Proteobacteria	Alphaproteobacteria	Rhizobiales	Rhizobiaceae	Allorhizobium_Neorhizobium_Pararhizobium_Rhizobium	unclassified_Allorhizobium_Neorhizobium_Pararhizobium_Rhizobium	0	0	0	0	0	0	28	29	28	0	0	0	0	0	0	55	40	57	61	72	78
ASV535	Bacteria	Proteobacteria	Alphaproteobacteria	Sphingomonadales	Sphingomonadaceae	unclassified_Sphingomonadaceae	unclassified_Sphingomonadaceae	131	159	124	0	0	33	0	0	0	0	0	0	0	0	0	0	0	0	0	0	0
ASV536	Bacteria	Bacteroidota	Bacteroidia	Flavobacteriales	Flavobacteriaceae	Flavobacterium	unclassified_Flavobacterium	142	154	150	0	0	0	0	0	0	0	0	0	0	0	0	0	0	0	0	0	0
ASV537	Bacteria	Bacteroidota	Bacteroidia	Cytophagales	Hymenobacteraceae	Hymenobacter	unclassified_Hymenobacter	22	8	42	190	180	0	4	0	0	0	0	0	0	0	0	0	0	0	0	0	0
ASV538	Bacteria	Proteobacteria	Alphaproteobacteria	Caulobacterales	Caulobacteraceae	Asticcacaulis	uncultured_Asticcacaulis_sp.	147	194	105	0	0	0	0	0	0	0	0	0	0	0	0	0	0	0	0	0	0
ASV539	Bacteria	Firmicutes	Bacilli	Erysipelotrichales	Erysipelotrichaceae	Allobaculum	unclassified_Allobaculum	5	21	14	0	0	0	0	0	0	66	81	61	0	9	0	0	189	0	0	0	0
ASV540	Bacteria	Proteobacteria	Gammaproteobacteria	Enterobacterales	Erwiniaceae	Pantoea	unclassified_Pantoea	215	0	228	0	0	0	0	0	0	0	0	0	0	0	0	0	0	0	0	0	0
ASV541	Bacteria	Proteobacteria	Gammaproteobacteria	Pseudomonadales	Pseudomonadaceae	Pseudomonas	unclassified_Pseudomonas	0	0	0	50	30	52	0	5	0	0	0	0	92	124	88	0	0	2	0	0	0
ASV542	Bacteria	Proteobacteria	Gammaproteobacteria	Burkholderiales	Oxalobacteraceae	unclassified_Oxalobacteraceae	unclassified_Oxalobacteraceae	0	0	18	137	157	130	0	0	0	0	0	0	0	0	0	0	0	0	0	0	0
ASV543	Bacteria	Proteobacteria	Alphaproteobacteria	Caulobacterales	Caulobacteraceae	Brevundimonas	Brevundimonas_balnearis	0	0	0	0	0	0	0	0	0	0	0	0	144	141	157	0	0	0	0	0	0
ASV544	Bacteria	Patescibacteria	Saccharimonadia	Saccharimonadales	LWQ8	unclassified_LWQ8	unclassified_LWQ8	0	0	0	0	0	0	0	0	0	0	0	0	0	0	0	0	0	0	168	129	143
ASV545	Bacteria	Proteobacteria	Alphaproteobacteria	Acetobacterales	Acetobacteraceae	Roseomonas	unclassified_Roseomonas	132	162	145	0	0	0	0	0	0	0	0	0	0	0	0	0	0	0	0	0	0
ASV546	Bacteria	Firmicutes	Bacilli	Bacillales	Bacillaceae	Bacillus	unclassified_Bacillus	0	0	0	0	0	0	0	0	0	0	0	0	119	128	95	0	0	0	35	27	34
ASV547	Bacteria	Bacteroidota	Bacteroidia	Chitinophagales	Chitinophagaceae	Parafilimonas	unclassified_Parafilimonas	178	167	91	0	0	0	0	0	0	0	0	0	0	0	0	0	0	0	0	0	0
ASV548	Bacteria	Bacteroidota	Bacteroidia	Chitinophagales	Chitinophagaceae	Chitinophaga	unclassified_Chitinophaga	242	194	0	0	0	0	0	0	0	0	0	0	0	0	0	0	0	0	0	0	0
ASV549	Bacteria	Proteobacteria	Alphaproteobacteria	Rhizobiales	Rhizobiaceae	unclassified_Rhizobiaceae	unclassified_Rhizobiaceae	0	0	0	53	38	57	84	100	104	0	0	0	0	0	0	0	0	0	0	0	0
ASV550	Bacteria	Proteobacteria	Alphaproteobacteria	Rhizobiales	Devosiaceae	Devosia	unclassified_Devosia	0	0	0	0	0	0	61	53	46	0	0	0	0	0	0	33	0	30	77	78	57
ASV551	Bacteria	Bacteroidota	Bacteroidia	Bacteroidales	Prevotellaceae	Prevotella	unidentified_rumen_bacterium_12_101	0	0	0	0	0	0	0	0	0	132	143	158	0	0	0	0	0	0	0	0	0
ASV552	Bacteria	Bacteroidota	Bacteroidia	Chitinophagales	Chitinophagaceae	unclassified_Chitinophagaceae	unclassified_Chitinophagaceae	0	0	0	139	142	150	0	0	0	0	0	0	0	0	0	0	0	0	0	0	0
ASV553	Bacteria	Bacteroidota	Bacteroidia	Chitinophagales	Chitinophagaceae	Aurantisolimonas	Terrimonas_sp._16_45A	0	0	0	0	0	0	141	156	133	0	0	0	0	0	0	0	0	0	0	0	0
ASV554	Bacteria	Proteobacteria	Gammaproteobacteria	Burkholderiales	Burkholderiaceae	Burkholderia_Caballeronia_Paraburkholderia	unclassified_Burkholderia_Caballeronia_Paraburkholderia	0	0	0	0	0	0	0	0	0	0	0	0	0	0	0	0	0	0	227	0	203
ASV555	Bacteria	Proteobacteria	Alphaproteobacteria	Rhizobiales	Xanthobacteraceae	Pseudolabrys	unclassified_Pseudolabrys	0	29	0	0	0	0	122	150	128	0	0	0	0	0	0	0	0	0	0	0	0
ASV556	Bacteria	Actinobacteriota	Acidimicrobiia	unclassified_Acidimicrobiia	unclassified_Acidimicrobiia	unclassified_Acidimicrobiia	unclassified_Acidimicrobiia	0	0	0	0	0	0	156	136	136	0	0	0	0	0	0	0	0	0	0	0	0
ASV557	Bacteria	Proteobacteria	Gammaproteobacteria	Enterobacterales	Enterobacteriaceae	Plesiomonas	unclassified_Plesiomonas	0	0	0	0	0	0	0	0	0	149	146	133	0	0	0	0	0	0	0	0	0
ASV558	Bacteria	Patescibacteria	Saccharimonadia	Saccharimonadales	Saccharimonadaceae	TM7a	unclassified_TM7a	145	173	108	0	0	0	0	0	0	0	0	0	0	0	0	0	0	0	0	0	0
ASV559	Bacteria	Patescibacteria	Saccharimonadia	Saccharimonadales	unclassified_Saccharimonadales	unclassified_Saccharimonadales	unclassified_Saccharimonadales	0	0	0	0	0	0	0	0	0	0	0	0	0	0	0	80	190	156	0	0	0
ASV560	Bacteria	Proteobacteria	Gammaproteobacteria	Pseudomonadales	Pseudomonadaceae	Pseudomonas	unclassified_Pseudomonas	0	0	0	0	0	0	0	4	1	0	0	0	0	0	0	113	153	152	0	0	0
ASV561	Bacteria	Proteobacteria	Alphaproteobacteria	unclassified_Alphaproteobacteria	unclassified_Alphaproteobacteria	unclassified_Alphaproteobacteria	unclassified_Alphaproteobacteria	78	102	69	0	0	0	44	60	69	0	0	0	0	0	0	0	0	0	0	0	0
ASV562	Bacteria	Acidobacteriota	Acidobacteriae	Subgroup_2	uncultured_Holophaga_sp.	uncultured_Holophaga_sp.	uncultured_Holophaga_sp.	0	0	0	0	0	0	0	0	0	138	140	144	0	0	0	0	0	0	0	0	0
ASV563	Bacteria	Bacteroidota	Bacteroidia	Sphingobacteriales	Sphingobacteriaceae	Mucilaginibacter	Sphingobacteriaceae_bacterium_A22.1	0	0	0	0	0	0	0	0	0	0	0	0	0	0	0	110	123	142	19	27	0
ASV564	Bacteria	Proteobacteria	Alphaproteobacteria	Rhizobiales	Xanthobacteraceae	unclassified_Xanthobacteraceae	uncultured_Bradyrhizobiaceae_bacterium	0	0	0	0	0	0	0	0	32	0	0	0	0	0	0	0	0	0	151	102	135
ASV565	Bacteria	Acidobacteriota	Acidobacteriae	Acidobacteriales	unclassified_Acidobacteriales	unclassified_Acidobacteriales	unclassified_Acidobacteriales	0	0	0	0	0	0	0	0	0	95	147	177	0	0	0	0	0	0	0	0	0
ASV566	Bacteria	Actinobacteriota	Actinobacteria	Frankiales	Frankiaceae	Jatrophihabitans	unclassified_Jatrophihabitans	0	0	0	0	0	0	0	0	0	0	0	0	0	0	0	0	0	0	122	133	164
ASV567	Bacteria	Proteobacteria	Gammaproteobacteria	Burkholderiales	Methylophilaceae	Methylophilus	unclassified_Methylophilus	0	0	0	45	48	52	68	58	46	0	0	0	33	28	40	0	0	0	0	0	0
ASV568	Bacteria	Verrucomicrobiota	Verrucomicrobiae	Opitutales	Opitutaceae	Opitutus	uncultured_Opitutus_sp.	0	0	0	0	0	0	154	159	105	0	0	0	0	0	0	0	0	0	0	0	0
ASV569	Bacteria	Proteobacteria	Alphaproteobacteria	Sphingomonadales	Sphingomonadaceae	unclassified_Sphingomonadaceae	unclassified_Sphingomonadaceae	0	0	0	141	142	134	0	0	0	0	0	0	0	0	0	0	0	0	0	0	0
ASV570	Bacteria	Actinobacteriota	Actinobacteria	Propionibacteriales	Nocardioidaceae	Nocardioides	unclassified_Nocardioides	0	0	0	148	141	128	0	0	0	0	0	0	0	0	0	0	0	0	0	0	0
ASV571	Bacteria	Proteobacteria	Alphaproteobacteria	Rhizobiales	Xanthobacteraceae	unclassified_Xanthobacteraceae	unclassified_Xanthobacteraceae	0	0	0	0	0	0	0	0	0	139	93	185	0	0	0	0	0	0	0	0	0
ASV572	Bacteria	Proteobacteria	Alphaproteobacteria	Rhizobiales	Rhizobiaceae	Allorhizobium_Neorhizobium_Pararhizobium_Rhizobium	unclassified_Allorhizobium_Neorhizobium_Pararhizobium_Rhizobium	0	0	0	0	0	0	0	0	0	0	0	0	0	0	0	123	131	161	0	0	0
ASV573	Bacteria	Proteobacteria	Gammaproteobacteria	Burkholderiales	Oxalobacteraceae	Duganella	unclassified_Duganella	11	35	0	70	166	132	0	0	0	0	0	0	0	0	0	0	0	0	0	0	0
ASV574	Bacteria	Dependentiae	Babeliae	Babeliales	Vermiphilaceae	unclassified_Vermiphilaceae	unclassified_Vermiphilaceae	0	0	0	0	0	0	0	0	0	0	0	0	0	0	0	0	0	0	151	118	145
ASV575	Bacteria	Proteobacteria	Gammaproteobacteria	Burkholderiales	Oxalobacteraceae	Massilia	unclassified_Massilia	0	0	78	102	97	128	0	0	0	0	0	0	0	4	4	0	0	0	0	0	0
ASV576	Bacteria	Actinobacteriota	Actinobacteria	Frankiales	Geodermatophilaceae	unclassified_Geodermatophilaceae	unclassified_Geodermatophilaceae	0	0	0	121	148	144	0	0	0	0	0	0	0	0	0	0	0	0	0	0	0
ASV577	Bacteria	Verrucomicrobiota	Verrucomicrobiae	Verrucomicrobiales	Verrucomicrobiaceae	unclassified_Verrucomicrobiaceae	unclassified_Verrucomicrobiaceae	0	0	0	0	0	0	130	140	135	0	0	0	0	0	0	0	0	0	0	0	8
ASV578	Bacteria	Proteobacteria	Alphaproteobacteria	Rhizobiales	Devosiaceae	Devosia	unclassified_Devosia	0	0	0	0	0	0	156	117	140	0	0	0	0	0	0	0	0	0	0	0	0
ASV579	Bacteria	Bacteroidota	Bacteroidia	Cytophagales	Spirosomaceae	Dyadobacter	unclassified_Dyadobacter	0	0	0	0	0	0	69	72	0	0	0	0	0	0	0	0	37	49	57	52	73
ASV580	Bacteria	Proteobacteria	Gammaproteobacteria	Pseudomonadales	Pseudomonadaceae	Pseudomonas	unclassified_Pseudomonas	0	0	0	0	0	0	0	0	0	0	0	0	17	35	58	0	0	0	96	118	85
ASV581	Bacteria	Acidobacteriota	Acidobacteriae	Subgroup_2	uncultured_Holophaga_sp.	uncultured_Holophaga_sp.	uncultured_Holophaga_sp.	0	0	0	0	0	0	0	0	0	142	134	131	0	0	0	0	0	0	0	0	0
ASV582	Bacteria	Bacteroidota	Bacteroidia	Flavobacteriales	Flavobacteriaceae	Flavobacterium	unclassified_Flavobacterium	0	0	0	0	0	0	141	132	133	0	0	0	0	0	0	0	0	0	0	0	0
ASV583	Bacteria	Patescibacteria	Saccharimonadia	Saccharimonadales	unclassified_Saccharimonadales	unclassified_Saccharimonadales	unclassified_Saccharimonadales	0	0	0	0	0	0	0	0	0	0	0	0	0	0	0	0	0	0	147	135	123
ASV584	Bacteria	Bacteroidota	Bacteroidia	Sphingobacteriales	Sphingobacteriaceae	Mucilaginibacter	unclassified_Mucilaginibacter	37	0	0	135	170	62	0	0	0	0	0	0	0	0	0	0	0	0	0	0	0
ASV585	Bacteria	Proteobacteria	Alphaproteobacteria	Rhizobiales	Xanthobacteraceae	Pseudolabrys	unclassified_Pseudolabrys	115	109	0	0	0	0	31	88	61	0	0	0	0	0	0	0	0	0	0	0	0
ASV586	Bacteria	Proteobacteria	Alphaproteobacteria	Sphingomonadales	Sphingomonadaceae	Sphingomonas	unclassified_Sphingomonas	0	0	0	0	0	0	43	0	0	0	0	0	0	0	14	46	54	0	85	75	87
ASV587	Bacteria	Verrucomicrobiota	Verrucomicrobiae	Pedosphaerales	Pedosphaeraceae	unclassified_Pedosphaeraceae	uncultured_Verrucomicrobia_bacterium	0	0	0	0	0	0	0	0	0	0	0	0	0	0	0	0	0	0	122	153	129
ASV588	Bacteria	Proteobacteria	Alphaproteobacteria	Rhizobiales	Rhizobiaceae	Allorhizobium_Neorhizobium_Pararhizobium_Rhizobium	unclassified_Allorhizobium_Neorhizobium_Pararhizobium_Rhizobium	0	0	0	0	0	0	0	34	0	0	0	0	0	0	0	24	18	29	108	150	39
ASV589	Bacteria	Proteobacteria	Alphaproteobacteria	Rhizobiales	Kaistiaceae	Kaistia	unclassified_Kaistia	0	0	0	0	0	0	28	25	32	0	0	0	0	0	0	61	63	49	35	55	51
ASV590	Bacteria	Proteobacteria	Gammaproteobacteria	Burkholderiales	Oxalobacteraceae	Massilia	unclassified_Massilia	0	0	0	0	0	0	0	0	0	0	0	0	129	202	68	0	0	0	0	0	0
ASV591	Bacteria	Proteobacteria	Gammaproteobacteria	Burkholderiales	Oxalobacteraceae	Massilia	unclassified_Massilia	0	0	0	0	0	0	0	0	0	0	0	0	0	206	192	0	0	0	0	0	0
ASV592	Bacteria	Proteobacteria	Gammaproteobacteria	Burkholderiales	Methylophilaceae	Methylotenera	unclassified_Methylotenera	0	0	0	0	0	0	0	0	0	0	0	0	0	0	0	141	138	118	0	0	0
ASV593	Bacteria	Actinobacteriota	Actinobacteria	Frankiales	unclassified_Frankiales	unclassified_Frankiales	unclassified_Frankiales	33	0	83	0	0	0	86	117	77	0	0	0	0	0	0	0	0	0	0	0	0
ASV594	Bacteria	Firmicutes	unclassified_Firmicutes	unclassified_Firmicutes	unclassified_Firmicutes	unclassified_Firmicutes	unclassified_Firmicutes	0	0	0	112	190	94	0	0	0	0	0	0	0	0	0	0	0	0	0	0	0
ASV595	Bacteria	Firmicutes	Clostridia	Clostridia_UCG_014	unclassified_Clostridia_UCG_014	unclassified_Clostridia_UCG_014	unclassified_Clostridia_UCG_014	0	0	0	0	0	0	0	0	0	125	140	131	0	0	0	0	0	0	0	0	0
ASV596	Bacteria	Bacteroidota	Bacteroidia	Chitinophagales	Chitinophagaceae	Terrimonas	unclassified_Terrimonas	0	0	0	0	0	0	0	0	0	0	0	0	0	0	0	0	0	0	137	128	131
ASV597	Bacteria	Proteobacteria	Alphaproteobacteria	Rhizobiales	Rhizobiales_Incertae_Sedis	Bauldia	unclassified_Bauldia	0	103	82	15	25	25	51	32	62	0	0	0	0	0	0	0	0	0	0	0	0
ASV598	Bacteria	Proteobacteria	Gammaproteobacteria	Salinisphaerales	Solimonadaceae	Fontimonas	unclassified_Fontimonas	0	0	0	0	0	0	100	94	92	0	0	0	0	0	0	0	0	0	37	36	34
ASV599	Bacteria	Proteobacteria	Gammaproteobacteria	Burkholderiales	Oxalobacteraceae	Massilia	unclassified_Massilia	0	0	0	135	96	161	0	0	0	0	0	0	0	0	0	0	0	0	0	0	0
ASV600	Bacteria	Actinobacteriota	Actinobacteria	Frankiales	unclassified_Frankiales	unclassified_Frankiales	unclassified_Frankiales	0	0	0	0	0	0	0	0	0	0	0	0	0	0	0	113	138	141	0	0	0
ASV601	Bacteria	Acidobacteriota	Acidobacteriae	Acidobacteriales	Acidobacteriaceae__Subgroup_1	Terriglobus	unclassified_Terriglobus	60	0	39	48	62	45	57	35	44	0	0	0	0	0	0	0	0	0	0	0	0
ASV602	Bacteria	Firmicutes	Clostridia	Oscillospirales	Hungateiclostridiaceae	Saccharofermentans	unclassified_Saccharofermentans	0	13	0	0	3	0	0	0	0	129	119	126	0	0	0	0	0	0	0	0	0
ASV603	Bacteria	Proteobacteria	Alphaproteobacteria	Sphingomonadales	Sphingomonadaceae	unclassified_Sphingomonadaceae	unclassified_Sphingomonadaceae	0	0	0	0	0	0	118	100	135	0	0	0	0	0	0	0	0	0	0	0	37
ASV604	Bacteria	Proteobacteria	Alphaproteobacteria	Rhizobiales	Xanthobacteraceae	Bradyrhizobium	unclassified_Bradyrhizobium	0	0	0	0	0	0	0	0	0	137	131	122	0	0	0	0	0	0	0	0	0
ASV605	Bacteria	Acidobacteriota	Acidobacteriae	Subgroup_2	uncultured_Acidobacteria_bacterium	uncultured_Acidobacteria_bacterium	uncultured_Acidobacteria_bacterium	0	0	0	0	0	0	0	0	0	114	142	134	0	0	0	0	0	0	0	0	0
ASV606	Bacteria	Proteobacteria	Gammaproteobacteria	Burkholderiales	Comamonadaceae	Aquabacterium	Aquabacterium_citratiphilum	0	0	0	0	0	0	0	0	18	0	0	0	0	0	0	0	0	0	135	102	134
ASV607	Bacteria	Proteobacteria	Alphaproteobacteria	Rhizobiales	Rhizobiaceae	Aureimonas	unclassified_Aureimonas	117	142	129	0	0	0	0	0	0	0	0	0	0	0	0	0	0	0	0	0	0
ASV608	Bacteria	Proteobacteria	Alphaproteobacteria	Rhizobiales	Hyphomicrobiaceae	Hyphomicrobium	unclassified_Hyphomicrobium	57	0	33	48	64	54	45	46	41	0	0	0	0	0	0	0	0	0	0	0	0
ASV609	Bacteria	Bacteroidota	Bacteroidia	Chitinophagales	Chitinophagaceae	Sediminibacterium	unclassified_Sediminibacterium	0	0	0	0	0	0	44	60	69	0	0	0	0	0	0	0	0	0	59	76	80
ASV610	Bacteria	Proteobacteria	Alphaproteobacteria	Sphingomonadales	Sphingomonadaceae	Sphingomonas	unclassified_Sphingomonas	0	67	158	0	0	0	0	0	0	0	0	0	53	45	0	0	0	32	8	10	14
ASV611	Bacteria	Proteobacteria	Gammaproteobacteria	Burkholderiales	Oxalobacteraceae	Noviherbaspirillum	unclassified_Noviherbaspirillum	0	0	0	0	0	0	0	0	0	0	0	0	73	153	161	0	0	0	0	0	0
ASV612	Bacteria	Proteobacteria	Alphaproteobacteria	Caulobacterales	Caulobacteraceae	Phenylobacterium	unclassified_Phenylobacterium	0	0	0	0	0	0	0	0	0	0	0	0	0	0	0	125	145	117	0	0	0
ASV613	Bacteria	Proteobacteria	Alphaproteobacteria	Sphingomonadales	Sphingomonadaceae	Sphingobium	unclassified_Sphingobium	0	0	0	0	0	0	0	0	0	0	0	0	0	0	0	56	77	34	65	83	71
ASV614	Bacteria	Firmicutes	Bacilli	Lactobacillales	Lactobacillaceae	Lactobacillus	unclassified_Lactobacillus	99	67	118	31	35	21	0	0	0	0	0	0	0	0	14	0	0	0	0	0	0
ASV615	Bacteria	Proteobacteria	Alphaproteobacteria	Micropepsales	Micropepsaceae	unclassified_Micropepsaceae	unclassified_Micropepsaceae	0	0	0	0	0	0	188	152	0	0	0	0	0	0	0	0	0	0	45	0	0
ASV616	Bacteria	Proteobacteria	Alphaproteobacteria	Sphingomonadales	Sphingomonadaceae	Sphingomonas	Sphingomonas_sp._jr10	0	0	0	0	0	0	20	0	25	0	0	0	0	0	0	39	61	53	65	55	67
ASV617	Bacteria	Firmicutes	Bacilli	Paenibacillales	Paenibacillaceae	Paenibacillus	unclassified_Paenibacillus	0	0	0	0	0	0	0	0	0	0	0	0	0	0	0	111	113	161	0	0	0
ASV618	Bacteria	Proteobacteria	Alphaproteobacteria	Parvibaculales	Parvibaculaceae	Parvibaculum	unclassified_Parvibaculum	27	0	0	0	0	0	97	114	131	0	0	0	0	0	0	0	0	0	0	15	0
ASV619	Bacteria	Actinobacteriota	Actinobacteria	Micrococcales	Micrococcaceae	Arthrobacter	unclassified_Arthrobacter	0	0	0	0	0	0	0	0	0	0	0	0	0	0	0	103	143	138	0	0	0
ASV620	Bacteria	Proteobacteria	Gammaproteobacteria	Burkholderiales	Oxalobacteraceae	Noviherbaspirillum	unclassified_Noviherbaspirillum	0	0	0	0	0	0	0	0	0	0	0	0	131	136	116	0	0	0	0	0	0
ASV621	Bacteria	Proteobacteria	Alphaproteobacteria	Rhizobiales	Rhizobiales_Incertae_Sedis	Bauldia	unclassified_Bauldia	53	47	0	0	0	0	85	107	90	0	0	0	0	0	0	0	0	0	0	0	0
ASV622	Bacteria	Patescibacteria	Saccharimonadia	Saccharimonadales	uncultured_Candidatus_Saccharibacteria_bacterium	uncultured_Candidatus_Saccharibacteria_bacterium	uncultured_Candidatus_Saccharibacteria_bacterium	0	0	0	0	0	0	116	125	140	0	0	0	0	0	0	0	0	0	0	0	0
ASV623	Bacteria	Proteobacteria	Alphaproteobacteria	Rhizobiales	Beijerinckiaceae	Methylobacterium_Methylorubrum	unclassified_Methylobacterium_Methylorubrum	0	113	109	107	50	0	0	0	0	0	0	0	0	0	0	0	0	0	0	0	0
ASV624	Bacteria	Acidobacteriota	Acidobacteriae	Acidobacteriales	Acidobacteriaceae__Subgroup_1	Terriglobus	unclassified_Terriglobus	0	0	0	115	149	115	0	0	0	0	0	0	0	0	0	0	0	0	0	0	0
ASV625	Bacteria	Proteobacteria	Gammaproteobacteria	Burkholderiales	Burkholderiaceae	Burkholderia_Caballeronia_Paraburkholderia	unclassified_Burkholderia_Caballeronia_Paraburkholderia	1	57	75	6	0	1	13	26	10	0	0	0	0	99	90	0	0	0	0	0	0
ASV626	Bacteria	Verrucomicrobiota	Verrucomicrobiae	Opitutales	Opitutaceae	Opitutus	unclassified_Opitutus	0	0	0	0	0	0	0	224	153	0	0	0	0	0	0	0	0	0	0	0	0
ASV627	Bacteria	Proteobacteria	Gammaproteobacteria	Burkholderiales	Oxalobacteraceae	Massilia	unclassified_Massilia	0	0	0	0	0	0	0	0	0	0	0	0	135	151	91	0	0	0	0	0	0
ASV628	Bacteria	Proteobacteria	Gammaproteobacteria	Burkholderiales	Burkholderiaceae	Burkholderia_Caballeronia_Paraburkholderia	unclassified_Burkholderia_Caballeronia_Paraburkholderia	0	0	0	0	0	0	0	0	0	0	0	0	0	0	0	0	0	0	121	118	138
ASV629	Bacteria	Proteobacteria	Gammaproteobacteria	Enterobacterales	Enterobacteriaceae	unclassified_Enterobacteriaceae	unclassified_Enterobacteriaceae	125	90	161	0	0	0	0	0	0	0	0	0	0	0	0	0	0	0	0	0	0
ASV630	Bacteria	Myxococcota	Polyangia	Polyangiales	Sandaracinaceae	unclassified_Sandaracinaceae	unclassified_Sandaracinaceae	95	163	118	0	0	0	0	0	0	0	0	0	0	0	0	0	0	0	0	0	0
ASV631	Bacteria	Acidobacteriota	Acidobacteriae	Acidobacteriales	unclassified_Acidobacteriales	unclassified_Acidobacteriales	unclassified_Acidobacteriales	0	0	0	0	0	0	0	0	0	73	172	131	0	0	0	0	0	0	0	0	0
ASV632	Bacteria	Bacteroidota	Bacteroidia	Chitinophagales	Chitinophagaceae	Flavisolibacter	uncultured_Sphingobacteriia_bacterium	0	20	0	199	156	0	0	0	0	0	0	0	0	0	0	0	0	0	0	0	0
ASV633	Bacteria	unclassified_Bacteria	unclassified_Bacteria	unclassified_Bacteria	unclassified_Bacteria	unclassified_Bacteria	unclassified_Bacteria	0	0	0	0	0	0	0	0	0	375	0	0	0	0	0	0	0	0	0	0	0
ASV634	Bacteria	Actinobacteriota	Actinobacteria	Streptomycetales	Streptomycetaceae	Streptomyces	unclassified_Streptomyces	191	183	0	0	0	0	0	0	0	0	0	0	0	0	0	0	0	0	0	0	0
ASV635	Bacteria	Proteobacteria	Alphaproteobacteria	Sphingomonadales	Sphingomonadaceae	Sphingomonas	unclassified_Sphingomonas	84	97	64	129	0	0	0	0	0	0	0	0	0	0	0	0	0	0	0	0	0
ASV636	Bacteria	Acidobacteriota	Acidobacteriae	Acidobacteriales	Acidobacteriaceae__Subgroup_1	Terriglobus	unclassified_Terriglobus	0	0	0	0	224	150	0	0	0	0	0	0	0	0	0	0	0	0	0	0	0
ASV637	Bacteria	Proteobacteria	Gammaproteobacteria	Xanthomonadales	Rhodanobacteraceae	Luteibacter	unclassified_Luteibacter	0	0	0	0	0	0	61	65	51	0	0	0	0	0	0	18	20	20	42	49	48
ASV638	Bacteria	Proteobacteria	Gammaproteobacteria	Enterobacterales	Yersiniaceae	unclassified_Yersiniaceae	unclassified_Yersiniaceae	88	137	108	40	0	0	0	0	0	0	0	0	0	0	0	0	0	0	0	0	0
ASV639	Bacteria	Actinobacteriota	Actinobacteria	Frankiales	Geodermatophilaceae	unclassified_Geodermatophilaceae	unclassified_Geodermatophilaceae	89	108	64	0	0	0	35	48	28	0	0	0	0	0	0	0	0	0	0	0	0
ASV640	Bacteria	Proteobacteria	Alphaproteobacteria	Rhizobiales	Devosiaceae	Devosia	unclassified_Devosia	0	0	0	0	0	0	64	43	47	0	0	0	0	0	0	66	76	76	0	0	0
ASV641	Bacteria	Proteobacteria	Gammaproteobacteria	Pseudomonadales	Pseudomonadaceae	Pseudomonas	unclassified_Pseudomonas	0	62	78	0	0	0	76	72	71	0	0	0	0	7	5	0	0	0	0	0	0
ASV642	Bacteria	Bacteroidota	Bacteroidia	Chitinophagales	Chitinophagaceae	unclassified_Chitinophagaceae	uncultured_Ferruginibacter_sp.	0	0	0	0	0	0	0	0	0	0	0	0	0	0	0	0	0	0	120	125	126
ASV643	Bacteria	Bacteroidota	Bacteroidia	Sphingobacteriales	Sphingobacteriaceae	Mucilaginibacter	unclassified_Mucilaginibacter	0	0	0	0	0	0	0	0	0	0	0	0	0	0	0	0	0	0	143	139	89
ASV644	Bacteria	Bacteroidota	Bacteroidia	Sphingobacteriales	Sphingobacteriaceae	Mucilaginibacter	unclassified_Mucilaginibacter	0	0	0	109	122	139	0	0	0	0	0	0	0	0	0	0	0	0	0	0	0
ASV645	Bacteria	Proteobacteria	Alphaproteobacteria	Rhizobiales	Rhizobiaceae	Allorhizobium_Neorhizobium_Pararhizobium_Rhizobium	unclassified_Allorhizobium_Neorhizobium_Pararhizobium_Rhizobium	8	1	14	0	0	0	0	0	0	0	0	0	0	0	64	0	0	0	88	108	86
ASV646	Bacteria	Proteobacteria	Gammaproteobacteria	Burkholderiales	Oxalobacteraceae	Massilia	unclassified_Massilia	0	0	0	131	150	0	0	0	0	0	0	0	0	88	0	0	0	0	0	0	0
ASV647	Bacteria	Bacteroidota	Bacteroidia	Cytophagales	Spirosomaceae	Arcicella	Arcicella_rosea	0	0	0	0	10	0	0	0	0	0	0	0	0	0	0	126	163	0	32	0	37
ASV648	Bacteria	Proteobacteria	Alphaproteobacteria	Acetobacterales	Acetobacteraceae	unclassified_Acetobacteraceae	unclassified_Acetobacteraceae	0	0	0	0	0	0	22	20	15	0	0	0	0	0	0	49	30	41	65	61	63
ASV649	Bacteria	Proteobacteria	Alphaproteobacteria	Rhizobiales	Xanthobacteraceae	Bradyrhizobium	unclassified_Bradyrhizobium	0	0	0	0	0	0	0	0	0	116	122	128	0	0	0	0	0	0	0	0	0
ASV650	Bacteria	Proteobacteria	Gammaproteobacteria	Burkholderiales	Comamonadaceae	Acidovorax	unclassified_Acidovorax	0	0	0	0	0	0	0	0	0	0	0	0	110	134	122	0	0	0	0	0	0
ASV651	Bacteria	Proteobacteria	Alphaproteobacteria	Rhizobiales	Rhizobiaceae	Mesorhizobium	unclassified_Mesorhizobium	112	120	132	0	0	0	0	0	0	0	0	0	0	0	0	0	0	0	0	0	0
ASV652	Bacteria	Bacteroidota	Bacteroidia	Flavobacteriales	Flavobacteriaceae	Flavobacterium	Flavobacterium_bacterium_7B4	0	0	0	45	0	37	91	93	98	0	0	0	0	0	0	0	0	0	0	0	0
ASV653	Bacteria	Proteobacteria	Gammaproteobacteria	Burkholderiales	Burkholderiaceae	Burkholderia_Caballeronia_Paraburkholderia	unclassified_Burkholderia_Caballeronia_Paraburkholderia	0	0	0	0	0	0	0	0	0	0	0	0	0	0	0	0	0	0	127	116	121
ASV654	Bacteria	Proteobacteria	Gammaproteobacteria	Burkholderiales	Oxalobacteraceae	Noviherbaspirillum	unclassified_Noviherbaspirillum	0	0	0	0	0	0	0	0	0	0	0	0	114	126	123	0	0	0	0	0	0
ASV655	Bacteria	Patescibacteria	Saccharimonadia	Saccharimonadales	LWQ8	unclassified_LWQ8	unclassified_LWQ8	0	0	0	0	0	0	128	131	103	0	0	0	0	0	0	0	0	0	0	0	0
ASV656	Bacteria	Proteobacteria	Gammaproteobacteria	Burkholderiales	Comamonadaceae	Acidovorax	unclassified_Acidovorax	0	0	0	131	115	115	0	0	0	0	0	0	0	0	0	0	0	0	0	0	0
ASV657	Bacteria	Proteobacteria	Gammaproteobacteria	Pseudomonadales	Pseudomonadaceae	Pseudomonas	Pseudomonas_anguilliseptica	0	0	0	0	0	0	0	0	0	0	0	0	141	134	86	0	0	0	0	0	0
ASV658	Bacteria	Bdellovibrionota	Bdellovibrionia	Bdellovibrionales	Bdellovibrionaceae	Bdellovibrio	uncultured_Bdellovibrionales_bacterium	0	0	0	0	0	0	176	184	0	0	0	0	0	0	0	0	0	0	0	0	0
ASV659	Bacteria	Proteobacteria	Gammaproteobacteria	Burkholderiales	Comamonadaceae	Ramlibacter	unclassified_Ramlibacter	0	0	0	54	88	65	0	0	0	0	0	0	50	53	49	0	0	0	0	0	0
ASV660	Bacteria	Verrucomicrobiota	Verrucomicrobiae	Chthoniobacterales	Chthoniobacteraceae	Candidatus_Udaeobacter	unclassified_Candidatus_Udaeobacter	0	0	0	0	0	0	0	0	0	116	112	131	0	0	0	0	0	0	0	0	0
ASV661	Bacteria	Bacteroidota	Bacteroidia	Sphingobacteriales	Sphingobacteriaceae	Pedobacter	unclassified_Pedobacter	0	0	0	0	0	0	0	0	0	0	0	0	0	0	0	0	0	0	116	123	120
ASV662	Bacteria	Proteobacteria	Gammaproteobacteria	Burkholderiales	unclassified_Burkholderiales	unclassified_Burkholderiales	unclassified_Burkholderiales	0	0	0	0	0	0	0	0	0	123	107	128	0	0	0	0	0	0	0	0	0
ASV663	Bacteria	Proteobacteria	Gammaproteobacteria	Xanthomonadales	Xanthomonadaceae	Thermomonas	unclassified_Thermomonas	0	0	0	0	0	0	0	0	0	0	0	0	0	0	0	0	0	0	123	118	116
ASV664	Bacteria	Proteobacteria	Alphaproteobacteria	Rhizobiales	Xanthobacteraceae	unclassified_Xanthobacteraceae	unclassified_Xanthobacteraceae	0	0	0	0	0	0	0	0	0	0	0	0	0	0	0	0	0	0	101	122	134
ASV665	Bacteria	Firmicutes	Bacilli	Staphylococcales	Staphylococcaceae	Staphylococcus	unclassified_Staphylococcus	356	0	0	0	0	0	0	0	0	0	0	0	0	0	0	0	0	0	0	0	0
ASV666	Bacteria	Patescibacteria	Saccharimonadia	Saccharimonadales	unclassified_Saccharimonadales	unclassified_Saccharimonadales	unclassified_Saccharimonadales	0	0	0	121	114	121	0	0	0	0	0	0	0	0	0	0	0	0	0	0	0
ASV667	Bacteria	Bacteroidota	Bacteroidia	Sphingobacteriales	Sphingobacteriaceae	Mucilaginibacter	unclassified_Mucilaginibacter	0	0	0	0	0	0	0	0	0	0	0	0	0	0	0	0	0	0	121	127	108
ASV668	Bacteria	Actinobacteriota	Actinobacteria	Propionibacteriales	Nocardioidaceae	Nocardioides	unclassified_Nocardioides	187	168	0	0	0	0	0	0	0	0	0	0	0	0	0	0	0	0	0	0	0
ASV669	Bacteria	Verrucomicrobiota	Verrucomicrobiae	Pedosphaerales	Pedosphaeraceae	unclassified_Pedosphaeraceae	unclassified_Pedosphaeraceae	0	0	0	0	0	0	110	136	109	0	0	0	0	0	0	0	0	0	0	0	0
ASV670	Bacteria	Proteobacteria	Gammaproteobacteria	Salinisphaerales	Solimonadaceae	Solimonas	unclassified_Solimonas	0	0	0	0	0	0	80	73	66	0	0	0	0	0	0	0	0	0	46	44	46
ASV671	Bacteria	Bacteroidota	Bacteroidia	Flavobacteriales	Flavobacteriaceae	Flavobacterium	unclassified_Flavobacterium	0	0	0	0	0	0	0	0	0	0	0	0	0	0	0	0	0	0	149	85	121
ASV672	Bacteria	Proteobacteria	Alphaproteobacteria	Rhizobiales	Devosiaceae	Devosia	unclassified_Devosia	0	182	172	0	0	0	0	0	0	0	0	0	0	0	0	0	0	0	0	0	0
ASV673	Bacteria	Bacteroidota	Bacteroidia	Bacteroidales	Prevotellaceae	Prevotellaceae_UCG_001	uncultured_rumen_bacterium	0	0	0	0	0	0	0	0	0	180	173	0	0	0	0	0	0	0	0	0	0
ASV674	Bacteria	Proteobacteria	Alphaproteobacteria	Sphingomonadales	Sphingomonadaceae	Sphingomonas	unclassified_Sphingomonas	0	0	0	0	0	0	0	0	0	0	0	0	0	0	0	113	118	122	0	0	0
ASV675	Bacteria	Proteobacteria	Alphaproteobacteria	Sphingomonadales	Sphingomonadaceae	unclassified_Sphingomonadaceae	unclassified_Sphingomonadaceae	0	0	0	0	0	0	0	0	0	0	0	0	0	0	0	0	0	67	65	84	137
ASV676	Bacteria	Patescibacteria	Saccharimonadia	Saccharimonadales	unclassified_Saccharimonadales	unclassified_Saccharimonadales	unclassified_Saccharimonadales	0	12	0	0	0	0	161	0	179	0	0	0	0	0	0	0	0	0	0	0	0
ASV677	Bacteria	Proteobacteria	Gammaproteobacteria	Burkholderiales	Methylophilaceae	unclassified_Methylophilaceae	unclassified_Methylophilaceae	0	0	0	0	0	0	28	33	25	0	0	0	0	0	0	43	55	79	33	30	26
ASV678	Bacteria	Actinobacteriota	Actinobacteria	Frankiales	Frankiaceae	Jatrophihabitans	unclassified_Jatrophihabitans	0	0	0	0	0	0	0	0	0	0	0	0	0	0	0	0	0	0	109	113	129
ASV679	Bacteria	Acidobacteriota	Acidobacteriae	Acidobacteriales	Acidobacteriaceae__Subgroup_1	Terriglobus	unclassified_Terriglobus	101	96	139	6	3	4	0	0	0	0	0	0	0	0	0	0	0	0	0	0	0
ASV680	Bacteria	Proteobacteria	Alphaproteobacteria	Rhizobiales	Rhizobiaceae	unclassified_Rhizobiaceae	unclassified_Rhizobiaceae	0	0	0	0	0	0	0	0	0	0	0	0	0	0	0	116	118	115	0	0	0
ASV681	Bacteria	Actinobacteriota	Actinobacteria	Micrococcales	Demequinaceae	Demequina	unclassified_Demequina	122	112	114	0	0	0	0	0	0	0	0	0	0	0	0	0	0	0	0	0	0
ASV682	Bacteria	Proteobacteria	Alphaproteobacteria	Sphingomonadales	Sphingomonadaceae	Sphingomonas	unclassified_Sphingomonas	0	0	0	0	0	0	0	0	0	0	0	0	0	0	0	0	0	0	123	104	121
ASV683	Bacteria	Bacteroidota	Bacteroidia	Sphingobacteriales	Sphingobacteriaceae	Mucilaginibacter	unclassified_Mucilaginibacter	37	0	0	101	90	119	0	0	0	0	0	0	0	0	0	0	0	0	0	0	0
ASV684	Bacteria	Proteobacteria	Gammaproteobacteria	Enterobacterales	Erwiniaceae	Pantoea	unclassified_Pantoea	139	115	93	0	0	0	0	0	0	0	0	0	0	0	0	0	0	0	0	0	0
ASV685	Bacteria	Proteobacteria	Gammaproteobacteria	Burkholderiales	Oxalobacteraceae	Massilia	unclassified_Massilia	0	0	0	59	40	39	0	0	0	0	0	0	117	92	0	0	0	0	0	0	0
ASV686	Bacteria	Proteobacteria	Gammaproteobacteria	Burkholderiales	Oxalobacteraceae	Duganella	unclassified_Duganella	0	0	0	161	186	0	0	0	0	0	0	0	0	0	0	0	0	0	0	0	0
ASV687	Bacteria	Proteobacteria	Gammaproteobacteria	Burkholderiales	Oxalobacteraceae	Massilia	unclassified_Massilia	0	70	0	0	135	0	0	0	0	0	0	0	141	0	0	0	0	0	0	0	0
ASV688	Bacteria	Proteobacteria	Gammaproteobacteria	Pseudomonadales	Pseudomonadaceae	Pseudomonas	unclassified_Pseudomonas	0	0	0	0	0	0	25	14	16	0	0	0	68	0	0	5	2	0	0	107	109
ASV689	Bacteria	Proteobacteria	Alphaproteobacteria	Rhizobiales	Beijerinckiaceae	unclassified_Beijerinckiaceae	unclassified_Beijerinckiaceae	0	15	0	98	85	82	29	0	22	0	0	0	0	0	14	0	0	0	0	0	0
ASV690	Bacteria	Proteobacteria	Alphaproteobacteria	Rhizobiales	Devosiaceae	Devosia	unclassified_Devosia	0	0	47	0	0	0	84	106	108	0	0	0	0	0	0	0	0	0	0	0	0
ASV691	Bacteria	Proteobacteria	Gammaproteobacteria	Burkholderiales	Comamonadaceae	Acidovorax	unclassified_Acidovorax	19	0	0	43	56	58	0	0	0	0	0	0	33	31	23	0	0	0	41	40	0
ASV692	Bacteria	Proteobacteria	Gammaproteobacteria	Enterobacterales	Enterobacteriaceae	unclassified_Enterobacteriaceae	unclassified_Enterobacteriaceae	0	0	0	0	0	0	0	0	0	0	0	0	0	45	0	90	106	103	0	0	0
ASV693	Bacteria	Firmicutes	Bacilli	Lactobacillales	Lactobacillaceae	Ligilactobacillus	unclassified_Ligilactobacillus	51	102	105	0	0	0	11	0	0	27	24	23	0	0	0	0	0	0	0	0	0
ASV694	Bacteria	Proteobacteria	Gammaproteobacteria	Burkholderiales	Oxalobacteraceae	Massilia	unclassified_Massilia	0	0	0	0	0	0	0	0	0	0	0	0	103	113	127	0	0	0	0	0	0
ASV695	Bacteria	Proteobacteria	Gammaproteobacteria	Burkholderiales	Oxalobacteraceae	Paucimonas	Paucimonas_lemoignei	19	9	18	99	107	89	0	0	0	0	0	0	0	0	0	0	0	0	0	0	0
ASV696	Bacteria	Firmicutes	unclassified_Firmicutes	unclassified_Firmicutes	unclassified_Firmicutes	unclassified_Firmicutes	unclassified_Firmicutes	0	17	0	0	0	33	89	97	105	0	0	0	0	0	0	0	0	0	0	0	0
ASV697	Bacteria	Acidobacteriota	Acidobacteriae	Acidobacteriales	unclassified_Acidobacteriales	unclassified_Acidobacteriales	unclassified_Acidobacteriales	0	0	0	0	0	0	0	0	0	110	115	116	0	0	0	0	0	0	0	0	0
ASV698	Bacteria	Proteobacteria	Gammaproteobacteria	Xanthomonadales	Rhodanobacteraceae	Tahibacter	unclassified_Tahibacter	0	0	0	0	0	0	123	121	96	0	0	0	0	0	0	0	0	0	0	0	0
ASV699	Bacteria	Proteobacteria	Alphaproteobacteria	Rhodobacterales	Rhodobacteraceae	Falsirhodobacter	unclassified_Falsirhodobacter	109	112	118	0	0	0	0	0	0	0	0	0	0	0	0	0	0	0	0	0	0
ASV700	Bacteria	Proteobacteria	Alphaproteobacteria	Rhizobiales	Xanthobacteraceae	unclassified_Xanthobacteraceae	unclassified_Xanthobacteraceae	0	0	0	0	0	0	111	93	135	0	0	0	0	0	0	0	0	0	0	0	0
ASV701	Bacteria	Proteobacteria	Alphaproteobacteria	Rhizobiales	Rhizobiaceae	Allorhizobium_Neorhizobium_Pararhizobium_Rhizobium	unclassified_Allorhizobium_Neorhizobium_Pararhizobium_Rhizobium	118	95	125	0	0	0	0	0	0	0	0	0	0	0	0	0	0	0	0	0	0
ASV702	Bacteria	Proteobacteria	Alphaproteobacteria	Caulobacterales	Caulobacteraceae	Asticcacaulis	unclassified_Asticcacaulis	0	76	79	0	0	0	57	66	60	0	0	0	0	0	0	0	0	0	0	0	0
ASV703	Bacteria	Proteobacteria	Gammaproteobacteria	Burkholderiales	Comamonadaceae	Variovorax	unclassified_Variovorax	0	0	0	24	0	0	0	0	0	0	0	0	0	0	0	25	50	29	79	55	74
ASV704	Bacteria	Proteobacteria	Gammaproteobacteria	Burkholderiales	Comamonadaceae	Pseudorhodoferax	unclassified_Pseudorhodoferax	0	0	0	0	0	0	0	0	0	0	0	0	0	0	0	81	118	137	0	0	0
ASV705	Bacteria	Proteobacteria	Gammaproteobacteria	Burkholderiales	Comamonadaceae	unclassified_Comamonadaceae	unclassified_Comamonadaceae	0	0	0	128	93	114	0	0	0	0	0	0	0	0	0	0	0	0	0	0	0
ASV706	Bacteria	Bacteroidota	Bacteroidia	Sphingobacteriales	Sphingobacteriaceae	Mucilaginibacter	unclassified_Mucilaginibacter	0	0	0	0	0	0	0	0	0	0	0	0	0	0	0	84	100	107	0	0	44
ASV707	Bacteria	Proteobacteria	Gammaproteobacteria	Burkholderiales	Comamonadaceae	unclassified_Comamonadaceae	unclassified_Comamonadaceae	0	0	0	0	0	0	0	0	0	0	0	0	0	0	0	0	0	0	109	115	111
ASV708	Bacteria	Bacteroidota	Bacteroidia	Flavobacteriales	Flavobacteriaceae	Flavobacterium	unclassified_Flavobacterium	0	0	0	0	0	0	69	120	144	0	0	0	0	0	0	0	0	0	0	0	0
ASV709	Bacteria	Actinobacteriota	Actinobacteria	Micrococcales	Microbacteriaceae	Microbacterium	unclassified_Microbacterium	0	0	0	0	0	0	46	0	0	0	0	0	0	0	0	93	77	116	0	0	0
ASV710	Bacteria	Firmicutes	Bacilli	unclassified_Bacilli	unclassified_Bacilli	unclassified_Bacilli	unclassified_Bacilli	84	101	126	0	0	0	12	0	0	0	0	0	0	8	0	0	0	0	0	0	0
ASV711	Bacteria	Actinobacteriota	Actinobacteria	Frankiales	Geodermatophilaceae	Modestobacter	unclassified_Modestobacter	0	0	0	99	110	122	0	0	0	0	0	0	0	0	0	0	0	0	0	0	0
ASV712	Bacteria	Bacteroidota	Bacteroidia	Sphingobacteriales	Sphingobacteriaceae	Mucilaginibacter	unclassified_Mucilaginibacter	0	0	0	0	0	0	126	99	106	0	0	0	0	0	0	0	0	0	0	0	0
ASV713	Bacteria	Bacteroidota	Bacteroidia	Flavobacteriales	Flavobacteriaceae	Flavobacterium	unclassified_Flavobacterium	0	0	0	0	0	0	0	8	0	0	0	0	0	0	0	0	0	0	120	116	87
ASV714	Bacteria	Proteobacteria	Alphaproteobacteria	Caulobacterales	Caulobacteraceae	unclassified_Caulobacteraceae	unclassified_Caulobacteraceae	0	0	0	0	0	0	0	0	0	0	0	0	0	0	0	0	0	0	125	129	77
ASV715	Bacteria	Proteobacteria	Alphaproteobacteria	Caulobacterales	Caulobacteraceae	Phenylobacterium	unclassified_Phenylobacterium	0	0	0	147	76	99	0	0	0	0	0	0	0	0	8	0	0	0	0	0	0
ASV716	Bacteria	Proteobacteria	Alphaproteobacteria	Sphingomonadales	Sphingomonadaceae	unclassified_Sphingomonadaceae	unclassified_Sphingomonadaceae	40	0	38	109	0	142	0	0	0	0	0	0	0	0	0	0	0	0	0	0	0
ASV717	Bacteria	Firmicutes	Bacilli	Bacillales	Bacillaceae	Bacillus	unclassified_Bacillus	0	0	0	0	0	0	34	26	45	0	0	0	0	0	0	0	0	0	77	81	66
ASV718	Bacteria	Proteobacteria	Gammaproteobacteria	Burkholderiales	Oxalobacteraceae	Massilia	unclassified_Massilia	0	0	0	0	0	0	0	0	0	0	0	0	126	98	104	0	0	0	0	0	0
ASV719	Bacteria	Actinobacteriota	Actinobacteria	Propionibacteriales	Nocardioidaceae	Nocardioides	unclassified_Nocardioides	0	0	0	0	0	0	0	0	0	0	0	0	0	0	0	114	92	122	0	0	0
ASV720	Bacteria	Actinobacteriota	Actinobacteria	Corynebacteriales	Mycobacteriaceae	Mycobacterium	unclassified_Mycobacterium	109	123	95	0	0	0	0	0	0	0	0	0	0	0	0	0	0	0	0	0	0
ASV721	Bacteria	Proteobacteria	Alphaproteobacteria	Acetobacterales	Acetobacteraceae	Roseomonas	unclassified_Roseomonas	83	117	107	0	0	0	0	17	0	0	0	0	0	0	0	0	0	0	0	0	0
ASV722	Bacteria	Proteobacteria	Alphaproteobacteria	Micavibrionales	unclassified_Micavibrionales	uncultured_eubacterium_WD2107	unclassified_Micavibrionales	0	0	0	0	0	0	125	92	106	0	0	0	0	0	0	0	0	0	0	0	0
ASV723	Bacteria	Proteobacteria	Gammaproteobacteria	Burkholderiales	Methylophilaceae	Methylobacillus	unclassified_Methylobacillus	0	0	0	97	118	107	0	0	0	0	0	0	0	0	0	0	0	0	0	0	0
ASV724	Bacteria	Verrucomicrobiota	Verrucomicrobiae	Pedosphaerales	Pedosphaeraceae	unclassified_Pedosphaeraceae	uncultured_Verrucomicrobia_bacterium	0	0	0	0	0	0	0	0	0	0	0	0	0	0	0	0	0	0	105	97	120
ASV725	Bacteria	Verrucomicrobiota	Verrucomicrobiae	Chthoniobacterales	Chthoniobacteraceae	Candidatus_Udaeobacter	unclassified_Candidatus_Udaeobacter	0	0	0	0	0	0	0	0	0	107	96	118	0	0	0	0	0	0	0	0	0
ASV726	Bacteria	Proteobacteria	Gammaproteobacteria	Burkholderiales	Oxalobacteraceae	Massilia	unclassified_Massilia	0	0	0	0	0	0	116	65	139	0	0	0	0	0	0	0	0	0	0	0	0
ASV727	Bacteria	Proteobacteria	Gammaproteobacteria	Burkholderiales	Oxalobacteraceae	unclassified_Oxalobacteraceae	unclassified_Oxalobacteraceae	0	0	0	0	0	0	0	0	0	0	0	0	97	123	100	0	0	0	0	0	0
ASV728	Bacteria	Proteobacteria	Gammaproteobacteria	Xanthomonadales	Xanthomonadaceae	Pseudoxanthomonas	Pseudoxanthomonas_mexicana	0	0	0	18	0	0	0	0	0	0	0	0	0	0	0	0	0	31	95	78	97
ASV729	Bacteria	Proteobacteria	Gammaproteobacteria	Burkholderiales	Comamonadaceae	Methylibium	unclassified_Methylibium	0	0	0	0	0	0	36	41	40	0	0	0	0	0	0	0	0	0	56	66	80
ASV730	Bacteria	Proteobacteria	Gammaproteobacteria	Burkholderiales	Oxalobacteraceae	unclassified_Oxalobacteraceae	unclassified_Oxalobacteraceae	0	0	0	0	0	0	0	0	0	0	0	0	100	125	94	0	0	0	0	0	0
ASV731	Bacteria	Bacteroidota	Bacteroidia	Bacteroidales	Prolixibacteraceae	Mangrovibacterium	unclassified_Mangrovibacterium	101	126	91	0	0	0	0	0	0	0	0	0	0	0	0	0	0	0	0	0	0
ASV732	Bacteria	Proteobacteria	Gammaproteobacteria	R7C24	unclassified_R7C24	unclassified_R7C24	unclassified_R7C24	98	113	107	0	0	0	0	0	0	0	0	0	0	0	0	0	0	0	0	0	0
ASV733	Bacteria	Bacteroidota	Bacteroidia	Chitinophagales	Chitinophagaceae	Edaphobaculum	unclassified_Edaphobaculum	0	0	0	115	97	105	0	0	0	0	0	0	0	0	0	0	0	0	0	0	0
ASV734	Bacteria	Bacteroidota	Bacteroidia	Sphingobacteriales	Sphingobacteriaceae	Mucilaginibacter	unclassified_Mucilaginibacter	0	0	0	116	103	98	0	0	0	0	0	0	0	0	0	0	0	0	0	0	0
ASV735	Bacteria	Proteobacteria	Gammaproteobacteria	Burkholderiales	Oxalobacteraceae	Massilia	unclassified_Massilia	0	0	0	0	0	0	0	0	0	0	0	0	98	109	110	0	0	0	0	0	0
ASV736	Bacteria	Patescibacteria	Saccharimonadia	Saccharimonadales	LWQ8	unclassified_LWQ8	unclassified_LWQ8	19	0	10	83	91	112	0	0	0	0	0	0	0	0	0	0	0	0	0	0	0
ASV737	Bacteria	Proteobacteria	Gammaproteobacteria	Burkholderiales	Comamonadaceae	Comamonas	Comamonas_aquatica	0	0	0	0	0	0	0	0	0	0	0	0	114	95	106	0	0	0	0	0	0
ASV738	Bacteria	Actinobacteriota	Actinobacteria	Propionibacteriales	Nocardioidaceae	Nocardioides	unclassified_Nocardioides	107	111	96	0	0	0	0	0	0	0	0	0	0	0	0	0	0	0	0	0	0
ASV739	Bacteria	Proteobacteria	Alphaproteobacteria	Sphingomonadales	Sphingomonadaceae	unclassified_Sphingomonadaceae	unclassified_Sphingomonadaceae	0	0	0	0	0	0	0	0	0	0	0	0	0	0	0	95	96	123	0	0	0
ASV740	Bacteria	Actinobacteriota	Actinobacteria	Corynebacteriales	Mycobacteriaceae	Mycobacterium	unclassified_Mycobacterium	70	100	111	0	0	0	32	0	0	0	0	0	0	0	0	0	0	0	0	0	0
ASV741	Bacteria	Proteobacteria	Alphaproteobacteria	Rhizobiales	Beijerinckiaceae	Bosea	unclassified_Bosea	94	107	111	0	0	0	0	0	0	0	0	0	0	0	0	0	0	0	0	0	0
ASV742	Bacteria	Proteobacteria	Gammaproteobacteria	Burkholderiales	Oxalobacteraceae	Herminiimonas	unclassified_Herminiimonas	11	0	6	1	1	2	63	44	36	0	0	0	0	0	0	29	39	42	0	11	26
ASV743	Bacteria	Proteobacteria	Gammaproteobacteria	Burkholderiales	Oxalobacteraceae	Massilia	unclassified_Massilia	0	0	0	101	136	74	0	0	0	0	0	0	0	0	0	0	0	0	0	0	0
ASV744	Bacteria	Bacteroidota	Bacteroidia	Chitinophagales	Chitinophagaceae	Edaphobaculum	Flavipsychrobacter_stenotrophus	18	0	0	84	92	114	0	0	0	0	0	0	0	0	0	0	0	0	0	0	0
ASV745	Bacteria	Acidobacteriota	Blastocatellia	Blastocatellales	Blastocatellaceae	Blastocatella	unclassified_Blastocatella	0	0	0	0	21	0	104	99	83	0	0	0	0	0	0	0	0	0	0	0	0
ASV746	Bacteria	Proteobacteria	Alphaproteobacteria	unclassified_Alphaproteobacteria	unclassified_Alphaproteobacteria	unclassified_Alphaproteobacteria	unclassified_Alphaproteobacteria	0	0	0	0	0	0	92	92	101	0	0	0	0	0	0	8	14	0	0	0	0
ASV747	Bacteria	Myxococcota	Polyangia	Polyangiales	Polyangiaceae	Pajaroellobacter	unclassified_Pajaroellobacter	0	0	0	0	0	0	0	0	0	118	119	70	0	0	0	0	0	0	0	0	0
ASV748	Bacteria	Bacteroidota	Bacteroidia	Flavobacteriales	Weeksellaceae	Chryseobacterium	unclassified_Chryseobacterium	111	103	92	0	0	0	0	0	0	0	0	0	0	0	0	0	0	0	0	0	0
ASV749	Bacteria	Gemmatimonadota	Gemmatimonadetes	Gemmatimonadales	Gemmatimonadaceae	unclassified_Gemmatimonadaceae	unclassified_Gemmatimonadaceae	0	0	0	0	0	0	0	0	0	111	83	112	0	0	0	0	0	0	0	0	0
ASV750	Bacteria	Proteobacteria	Gammaproteobacteria	Burkholderiales	Comamonadaceae	unclassified_Comamonadaceae	unclassified_Comamonadaceae	0	0	0	0	0	0	0	0	0	0	7	0	0	0	0	0	0	22	88	88	101
ASV751	Bacteria	Proteobacteria	Gammaproteobacteria	Enterobacterales	Enterobacteriaceae	unclassified_Enterobacteriaceae	unclassified_Enterobacteriaceae	0	0	0	48	79	59	68	0	0	0	0	0	0	0	51	0	0	0	0	0	0
ASV752	Bacteria	Bacteroidota	Bacteroidia	Sphingobacteriales	env.OPS_17	unclassified_env.OPS_17	unclassified_env.OPS_17	0	0	0	0	0	0	103	107	95	0	0	0	0	0	0	0	0	0	0	0	0
ASV753	Bacteria	Actinobacteriota	Actinobacteria	Propionibacteriales	Nocardioidaceae	Nocardioides	unclassified_Nocardioides	0	0	0	0	0	0	0	12	6	0	0	0	41	0	0	0	0	0	78	83	85
ASV754	Bacteria	Bacteroidota	Bacteroidia	Bacteroidales	Prevotellaceae	Prevotella	uncultured_rumen_bacterium	0	0	0	0	0	0	0	0	0	103	117	85	0	0	0	0	0	0	0	0	0
ASV755	Bacteria	Proteobacteria	Gammaproteobacteria	Burkholderiales	Oxalobacteraceae	Massilia	unclassified_Massilia	0	0	0	101	97	106	0	0	0	0	0	0	0	0	0	0	0	0	0	0	0
ASV756	Bacteria	Proteobacteria	Alphaproteobacteria	Sphingomonadales	Sphingomonadaceae	unclassified_Sphingomonadaceae	unclassified_Sphingomonadaceae	0	0	0	0	0	0	76	132	96	0	0	0	0	0	0	0	0	0	0	0	0
ASV757	Bacteria	Bacteroidota	Bacteroidia	Bacteroidales	Bacteroidales_RF16_group	unclassified_Bacteroidales_RF16_group	unclassified_Bacteroidales_RF16_group	0	0	0	0	0	0	0	0	0	109	96	99	0	0	0	0	0	0	0	0	0
ASV758	Bacteria	Proteobacteria	Gammaproteobacteria	Burkholderiales	Oxalobacteraceae	Massilia	unclassified_Massilia	0	0	0	0	0	0	0	0	0	0	0	0	116	122	66	0	0	0	0	0	0
ASV759	Bacteria	Proteobacteria	Gammaproteobacteria	Burkholderiales	Oxalobacteraceae	Herminiimonas	unclassified_Herminiimonas	0	0	0	113	100	90	0	0	0	0	0	0	0	0	0	0	0	0	0	0	0
ASV760	Bacteria	Verrucomicrobiota	Verrucomicrobiae	Pedosphaerales	Pedosphaeraceae	DEV008	uncultured_Verrucomicrobia_bacterium	0	0	0	0	0	0	95	119	89	0	0	0	0	0	0	0	0	0	0	0	0
ASV761	Bacteria	Proteobacteria	Alphaproteobacteria	Sphingomonadales	Sphingomonadaceae	Croceicoccus	unclassified_Croceicoccus	97	105	100	0	0	0	0	0	0	0	0	0	0	0	0	0	0	0	0	0	0
ASV762	Bacteria	Verrucomicrobiota	Verrucomicrobiae	Verrucomicrobiales	Rubritaleaceae	Luteolibacter	unclassified_Luteolibacter	0	0	0	0	0	0	99	109	94	0	0	0	0	0	0	0	0	0	0	0	0
ASV763	Bacteria	Bacteroidota	Bacteroidia	Sphingobacteriales	Sphingobacteriaceae	Mucilaginibacter	unclassified_Mucilaginibacter	0	0	0	0	0	0	0	0	0	0	0	0	0	0	0	0	0	0	115	97	90
ASV764	Bacteria	Proteobacteria	Alphaproteobacteria	Caulobacterales	Caulobacteraceae	Caulobacter	unclassified_Caulobacter	0	0	0	0	0	0	81	0	97	0	0	0	0	0	0	40	45	38	0	0	0
ASV765	Bacteria	Bacteroidota	Bacteroidia	Chitinophagales	Chitinophagaceae	Edaphobaculum	unclassified_Edaphobaculum	0	0	0	0	0	0	0	0	0	0	0	0	0	0	0	0	0	0	96	99	106
ASV766	Bacteria	Bacteroidota	Bacteroidia	Cytophagales	Spirosomaceae	Dyadobacter	unclassified_Dyadobacter	0	0	0	0	0	0	33	45	0	0	0	0	0	0	0	0	29	30	46	56	61
ASV767	Bacteria	Acidobacteriota	Acidobacteriae	Acidobacteriales	Acidobacteriaceae__Subgroup_1	Terriglobus	unclassified_Terriglobus	41	47	0	110	24	77	0	0	0	0	0	0	0	0	0	0	0	0	0	0	0
ASV768	Bacteria	Proteobacteria	Gammaproteobacteria	Burkholderiales	Oxalobacteraceae	Duganella	unclassified_Duganella	0	0	0	0	0	0	88	108	103	0	0	0	0	0	0	0	0	0	0	0	0
ASV769	Bacteria	Bacteroidota	Bacteroidia	Flavobacteriales	Flavobacteriaceae	Flavobacterium	unclassified_Flavobacterium	0	0	0	0	0	0	0	0	0	0	0	0	0	0	0	144	0	155	0	0	0
ASV770	Bacteria	Bacteroidota	Bacteroidia	Flavobacteriales	Crocinitomicaceae	Fluviicola	unclassified_Fluviicola	0	0	0	0	0	0	0	0	0	0	0	0	0	0	0	0	0	0	148	0	151
ASV771	Bacteria	Proteobacteria	Alphaproteobacteria	Sphingomonadales	Sphingomonadaceae	Sphingomonas	unclassified_Sphingomonas	23	24	15	76	84	70	0	0	0	0	0	0	6	0	0	0	0	0	0	0	0
ASV772	Bacteria	Verrucomicrobiota	Verrucomicrobiae	Opitutales	Opitutaceae	Opitutus	unclassified_Opitutus	0	0	0	0	0	0	124	59	115	0	0	0	0	0	0	0	0	0	0	0	0
ASV773	Bacteria	Planctomycetota	Planctomycetes	Isosphaerales	Isosphaeraceae	unclassified_Isosphaeraceae	unclassified_Isosphaeraceae	0	0	0	0	0	0	0	0	0	0	0	0	0	0	0	0	0	0	103	108	87
ASV774	Bacteria	Proteobacteria	Gammaproteobacteria	Enterobacterales	Yersiniaceae	Rahnella1	unclassified_Rahnella1	221	0	0	0	33	43	0	0	0	0	0	0	0	0	0	0	0	0	0	0	0
ASV775	Bacteria	Proteobacteria	Gammaproteobacteria	Pseudomonadales	Cellvibrionaceae	Cellvibrio	unclassified_Cellvibrio	0	0	0	0	0	0	110	88	99	0	0	0	0	0	0	0	0	0	0	0	0
ASV776	Bacteria	unclassified_Bacteria	unclassified_Bacteria	unclassified_Bacteria	unclassified_Bacteria	unclassified_Bacteria	unclassified_Bacteria	0	0	0	0	0	0	0	0	0	0	245	52	0	0	0	0	0	0	0	0	0
ASV777	Bacteria	Actinobacteriota	Acidimicrobiia	Microtrichales	Microtrichaceae	unclassified_Microtrichaceae	unclassified_Microtrichaceae	0	0	0	0	0	0	102	84	110	0	0	0	0	0	0	0	0	0	0	0	0
ASV778	Bacteria	Proteobacteria	Gammaproteobacteria	Enterobacterales	unclassified_Enterobacterales	unclassified_Enterobacterales	unclassified_Enterobacterales	0	0	0	0	0	0	0	0	0	0	0	0	0	0	0	77	117	102	0	0	0
ASV779	Bacteria	Acidobacteriota	Acidobacteriae	Subgroup_2	unclassified_Subgroup_2	unclassified_Subgroup_2	unclassified_Subgroup_2	0	0	0	0	0	0	0	0	0	111	91	93	0	0	0	0	0	0	0	0	0
ASV780	Bacteria	Firmicutes	Bacilli	Paenibacillales	Paenibacillaceae	Paenibacillus	unclassified_Paenibacillus	22	0	0	86	77	109	0	0	0	0	0	0	0	0	0	0	0	0	0	0	0
ASV781	Bacteria	Proteobacteria	Alphaproteobacteria	Rhizobiales	Methylopilaceae	unclassified_Methylopilaceae	unclassified_Methylopilaceae	0	66	75	0	46	40	18	22	27	0	0	0	0	0	0	0	0	0	0	0	0
ASV782	Bacteria	Proteobacteria	Gammaproteobacteria	Burkholderiales	Oxalobacteraceae	Herbaspirillum	unclassified_Herbaspirillum	0	0	0	0	0	0	46	45	57	0	0	0	0	0	0	0	0	0	52	46	47
ASV783	Bacteria	Proteobacteria	Alphaproteobacteria	Rhizobiales	Hyphomicrobiaceae	Hyphomicrobium	unclassified_Hyphomicrobium	110	0	90	0	0	0	37	30	25	0	0	0	0	0	0	0	0	0	0	0	0
ASV784	Bacteria	Proteobacteria	Gammaproteobacteria	Burkholderiales	Comamonadaceae	Comamonas	Comamonas_koreensis	0	0	0	0	0	0	76	72	88	0	0	0	0	0	0	14	23	19	0	0	0
ASV785	Bacteria	unclassified_Bacteria	unclassified_Bacteria	unclassified_Bacteria	unclassified_Bacteria	unclassified_Bacteria	unclassified_Bacteria	0	0	0	0	0	0	0	0	0	96	72	124	0	0	0	0	0	0	0	0	0
ASV786	Bacteria	Actinobacteriota	Actinobacteria	Propionibacteriales	Nocardioidaceae	Nocardioides	unclassified_Nocardioides	111	90	89	0	0	0	0	0	0	0	0	0	0	0	0	0	0	0	0	0	0
ASV787	Bacteria	Bacteroidota	Bacteroidia	Chitinophagales	Chitinophagaceae	Flavisolibacter	unclassified_Flavisolibacter	0	0	0	152	138	0	0	0	0	0	0	0	0	0	0	0	0	0	0	0	0
ASV788	Bacteria	Verrucomicrobiota	Verrucomicrobiae	Chthoniobacterales	Chthoniobacteraceae	Candidatus_Udaeobacter	uncultured_Spartobacteria_bacterium	0	0	0	0	0	0	0	0	0	99	101	90	0	0	0	0	0	0	0	0	0
ASV789	Bacteria	Acidobacteriota	Acidobacteriae	Subgroup_2	unclassified_Subgroup_2	unclassified_Subgroup_2	unclassified_Subgroup_2	0	0	0	0	0	0	0	0	0	101	80	109	0	0	0	0	0	0	0	0	0
ASV790	Bacteria	Proteobacteria	Alphaproteobacteria	Micropepsales	Micropepsaceae	unclassified_Micropepsaceae	unclassified_Micropepsaceae	0	0	0	0	0	0	107	0	182	0	0	0	0	0	0	0	0	0	0	0	0
ASV791	Bacteria	Bdellovibrionota	Bdellovibrionia	Bdellovibrionales	Bdellovibrionaceae	Bdellovibrio	Bdellovibrio_sp._ETB	0	0	0	0	0	0	0	140	149	0	0	0	0	0	0	0	0	0	0	0	0
ASV792	Bacteria	Actinobacteriota	Actinobacteria	Frankiales	Sporichthyaceae	uncultured_actinobacterium	uncultured_actinobacterium	0	0	0	0	0	0	0	0	0	0	0	0	77	79	48	0	27	23	0	18	17
ASV793	Bacteria	Actinobacteriota	Actinobacteria	Micrococcales	Microbacteriaceae	Amnibacterium	unclassified_Amnibacterium	0	0	0	0	0	0	0	0	0	0	0	0	0	0	0	90	105	94	0	0	0
ASV794	Bacteria	Bdellovibrionota	Oligoflexia	0319_6G20	uncultured_Roseobacter_sp.	uncultured_Roseobacter_sp.	uncultured_Roseobacter_sp.	0	0	0	0	0	0	0	0	0	0	0	0	0	0	0	0	0	0	105	84	100
ASV795	Bacteria	Proteobacteria	Alphaproteobacteria	Rhizobiales	Beijerinckiaceae	Psychroglaciecola	unclassified_Psychroglaciecola	66	64	68	40	0	50	0	0	0	0	0	0	0	0	0	0	0	0	0	0	0
ASV796	Bacteria	Proteobacteria	Alphaproteobacteria	Sphingomonadales	Sphingomonadaceae	Altererythrobacter	unclassified_Altererythrobacter	0	0	0	0	0	0	85	89	114	0	0	0	0	0	0	0	0	0	0	0	0
ASV797	Bacteria	Bacteroidota	Bacteroidia	Flavobacteriales	Flavobacteriaceae	Flavobacterium	unclassified_Flavobacterium	95	91	101	0	0	0	0	0	0	0	0	0	0	0	0	0	0	0	0	0	0
ASV798	Bacteria	Bacteroidota	Bacteroidia	Bacteroidales	Prevotellaceae	Prevotella	unclassified_Prevotella	0	0	0	0	0	0	0	0	0	133	153	0	0	0	0	0	0	0	0	0	0
ASV799	Bacteria	Bacteroidota	Bacteroidia	Sphingobacteriales	Sphingobacteriaceae	Sphingobacterium	unclassified_Sphingobacterium	0	0	0	0	0	0	0	0	0	0	0	0	0	0	0	0	157	129	0	0	0
ASV800	Bacteria	Verrucomicrobiota	Verrucomicrobiae	Verrucomicrobiales	Verrucomicrobiaceae	Prosthecobacter	unclassified_Prosthecobacter	0	0	0	0	5	0	86	116	78	0	0	0	0	0	0	0	0	0	0	0	0
ASV801	Bacteria	Firmicutes	Clostridia	Clostridia_UCG_014	unclassified_Clostridia_UCG_014	unclassified_Clostridia_UCG_014	unclassified_Clostridia_UCG_014	0	0	0	0	0	0	0	0	0	154	131	0	0	0	0	0	0	0	0	0	0
ASV802	Bacteria	Cyanobacteria	Cyanobacteriia	Cyanobacteriales	unclassified_Cyanobacteriales	unclassified_Cyanobacteriales	unclassified_Cyanobacteriales	0	0	0	0	4	0	18	0	0	0	0	0	30	0	35	21	30	40	42	26	38
ASV803	Bacteria	Acidobacteriota	Acidobacteriae	Acidobacteriales	unclassified_Acidobacteriales	unclassified_Acidobacteriales	unclassified_Acidobacteriales	0	0	0	0	0	0	0	0	0	100	90	94	0	0	0	0	0	0	0	0	0
ASV804	Bacteria	Firmicutes	Bacilli	Paenibacillales	Paenibacillaceae	Paenibacillus	unclassified_Paenibacillus	0	0	0	139	0	144	0	0	0	0	0	0	0	0	0	0	0	0	0	0	0
ASV805	Bacteria	Gemmatimonadota	Gemmatimonadetes	Gemmatimonadales	Gemmatimonadaceae	unclassified_Gemmatimonadaceae	unclassified_Gemmatimonadaceae	0	0	0	0	0	0	0	0	0	116	167	0	0	0	0	0	0	0	0	0	0
ASV806	Bacteria	Proteobacteria	Gammaproteobacteria	Burkholderiales	Alcaligenaceae	Achromobacter	unclassified_Achromobacter	0	0	0	0	0	0	0	0	0	0	0	0	0	0	17	0	137	129	0	0	0
ASV807	Bacteria	Bacteroidota	Bacteroidia	Sphingobacteriales	Sphingobacteriaceae	Pedobacter	unclassified_Pedobacter	0	0	0	0	0	0	29	34	37	0	0	0	0	0	0	37	32	33	15	39	26
ASV808	Bacteria	Proteobacteria	Alphaproteobacteria	Sphingomonadales	Sphingomonadaceae	Sphingomonas	unclassified_Sphingomonas	0	0	0	0	0	0	0	0	0	85	121	76	0	0	0	0	0	0	0	0	0
ASV809	Bacteria	Myxococcota	Myxococcia	Myxococcales	Myxococcaceae	unclassified_Myxococcaceae	unclassified_Myxococcaceae	0	0	0	0	0	0	0	0	0	114	84	84	0	0	0	0	0	0	0	0	0
ASV810	Bacteria	Proteobacteria	Gammaproteobacteria	Xanthomonadales	Xanthomonadaceae	Lysobacter	Lysobacter_xanthus	0	0	0	0	0	0	0	0	0	0	0	0	0	0	0	0	0	0	108	87	87
ASV811	Bacteria	Proteobacteria	Gammaproteobacteria	Burkholderiales	A21b	unclassified_A21b	unclassified_A21b	0	0	0	0	0	0	0	0	0	76	94	111	0	0	0	0	0	0	0	0	0
ASV812	Bacteria	Bacteroidota	Bacteroidia	Sphingobacteriales	Sphingobacteriaceae	Mucilaginibacter	unclassified_Mucilaginibacter	0	0	0	125	77	78	0	0	0	0	0	0	0	0	0	0	0	0	0	0	0
ASV813	Bacteria	Proteobacteria	Gammaproteobacteria	Burkholderiales	Oxalobacteraceae	Noviherbaspirillum	unclassified_Noviherbaspirillum	0	0	0	97	91	92	0	0	0	0	0	0	0	0	0	0	0	0	0	0	0
ASV814	Bacteria	unclassified_Bacteria	unclassified_Bacteria	unclassified_Bacteria	unclassified_Bacteria	unclassified_Bacteria	unclassified_Bacteria	0	0	0	0	0	0	23	14	17	0	0	0	0	0	0	31	34	29	48	47	37
ASV815	Bacteria	Proteobacteria	Alphaproteobacteria	Rhodospirillales	unclassified_Rhodospirillales	unclassified_Rhodospirillales	unclassified_Rhodospirillales	0	0	0	0	0	0	20	17	25	0	0	0	0	0	0	0	0	0	74	72	71
ASV816	Bacteria	Actinobacteriota	Actinobacteria	Propionibacteriales	Nocardioidaceae	Nocardioides	unclassified_Nocardioides	0	0	0	0	0	0	0	0	0	0	0	0	0	0	0	93	102	83	0	0	0
ASV817	Bacteria	Actinobacteriota	Actinobacteria	Corynebacteriales	Mycobacteriaceae	Mycobacterium	unclassified_Mycobacterium	82	98	95	0	0	0	0	0	0	0	0	0	0	0	0	0	0	0	0	0	0
ASV818	Bacteria	Bacteroidota	Bacteroidia	Chitinophagales	Chitinophagaceae	Terrimonas	Terrimonas_ferruginea	0	0	0	0	0	0	100	75	100	0	0	0	0	0	0	0	0	0	0	0	0
ASV819	Bacteria	Fibrobacterota	Fibrobacteria	Fibrobacterales	Fibrobacteraceae	unclassified_Fibrobacteraceae	unclassified_Fibrobacteraceae	0	0	0	0	0	0	142	0	133	0	0	0	0	0	0	0	0	0	0	0	0
ASV820	Bacteria	Acidobacteriota	Acidobacteriae	Acidobacteriales	Acidobacteriaceae__Subgroup_1	unclassified_Acidobacteriaceae__Subgroup_1	unclassified_Acidobacteriaceae__Subgroup_1	0	0	0	0	0	0	0	0	0	96	89	90	0	0	0	0	0	0	0	0	0
ASV821	Bacteria	Bacteroidota	Bacteroidia	Chitinophagales	Chitinophagaceae	Edaphobaculum	uncultured_Bacteroidetes_bacterium	0	0	0	125	55	94	0	0	0	0	0	0	0	0	0	0	0	0	0	0	0
ASV822	Bacteria	Acidobacteriota	Acidobacteriae	Solibacterales	Solibacteraceae	Candidatus_Solibacter	unclassified_Candidatus_Solibacter	0	0	0	0	0	0	0	0	0	0	151	123	0	0	0	0	0	0	0	0	0
ASV823	Bacteria	Proteobacteria	Alphaproteobacteria	Rhizobiales	Xanthobacteraceae	unclassified_Xanthobacteraceae	unclassified_Xanthobacteraceae	100	87	86	0	0	0	0	0	0	0	0	0	0	0	0	0	0	0	0	0	0
ASV824	Bacteria	Proteobacteria	Alphaproteobacteria	Caulobacterales	Caulobacteraceae	Brevundimonas	unclassified_Brevundimonas	105	71	73	0	0	0	0	0	0	0	0	0	24	0	0	0	0	0	0	0	0
ASV825	Bacteria	Bacteroidota	Bacteroidia	Cytophagales	Spirosomaceae	Spirosoma	Spirosoma_gilvum	0	0	0	122	148	0	0	0	0	0	0	0	3	0	0	0	0	0	0	0	0
ASV826	Bacteria	Firmicutes	unclassified_Firmicutes	unclassified_Firmicutes	unclassified_Firmicutes	unclassified_Firmicutes	unclassified_Firmicutes	0	14	0	98	72	87	0	0	0	0	0	0	0	0	0	0	0	0	0	0	0
ASV827	Bacteria	Proteobacteria	Gammaproteobacteria	Burkholderiales	Comamonadaceae	Acidovorax	unclassified_Acidovorax	0	0	0	0	60	52	0	0	0	0	0	0	49	62	23	0	0	0	0	0	25
ASV828	Bacteria	Firmicutes	Clostridia	Lachnospirales	Lachnospiraceae	Pseudobutyrivibrio	unclassified_Pseudobutyrivibrio	0	0	0	0	0	0	0	0	0	103	68	100	0	0	0	0	0	0	0	0	0
ASV829	Bacteria	Acidobacteriota	Acidobacteriae	Acidobacteriales	unclassified_Acidobacteriales	uncultured_Acidobacteriaceae_bacterium	unclassified_Acidobacteriales	0	0	0	0	0	0	0	0	0	85	91	95	0	0	0	0	0	0	0	0	0
ASV830	Bacteria	Actinobacteriota	Actinobacteria	Pseudonocardiales	Pseudonocardiaceae	Saccharopolyspora	unclassified_Saccharopolyspora	61	132	77	0	0	0	0	0	0	0	0	0	0	0	0	0	0	0	0	0	0
ASV831	Bacteria	Proteobacteria	Gammaproteobacteria	Enterobacterales	Enterobacteriaceae	unclassified_Enterobacteriaceae	unclassified_Enterobacteriaceae	0	0	0	0	0	0	98	99	73	0	0	0	0	0	0	0	0	0	0	0	0
ASV832	Bacteria	Proteobacteria	Gammaproteobacteria	Burkholderiales	Comamonadaceae	Delftia	unclassified_Delftia	0	0	0	0	0	0	0	0	0	0	0	0	42	35	50	35	53	55	0	0	0
ASV833	Bacteria	Bacteroidota	Bacteroidia	Sphingobacteriales	Sphingobacteriaceae	Mucilaginibacter	Mucilaginibacter_herbaticus	0	0	0	94	88	87	0	0	0	0	0	0	0	0	0	0	0	0	0	0	0
ASV834	Bacteria	Actinobacteriota	Acidimicrobiia	unclassified_Acidimicrobiia	uncultured_Acidimicrobiia_bacterium	unclassified_Acidimicrobiia	unclassified_Acidimicrobiia	0	0	0	0	0	0	93	87	89	0	0	0	0	0	0	0	0	0	0	0	0
ASV835	Bacteria	Methylomirabilota	Methylomirabilia	Rokubacteriales	unclassified_Rokubacteriales	unclassified_Rokubacteriales	unclassified_Rokubacteriales	0	0	0	0	0	0	0	0	0	89	91	89	0	0	0	0	0	0	0	0	0
ASV836	Bacteria	Proteobacteria	Alphaproteobacteria	Rhizobiales	Rhizobiaceae	unclassified_Rhizobiaceae	unclassified_Rhizobiaceae	0	0	0	0	0	0	0	0	0	0	0	0	0	0	0	93	90	86	0	0	0
ASV837	Bacteria	Proteobacteria	Alphaproteobacteria	Rhizobiales	Rhizobiaceae	Allorhizobium_Neorhizobium_Pararhizobium_Rhizobium	unclassified_Allorhizobium_Neorhizobium_Pararhizobium_Rhizobium	0	0	0	0	0	0	0	0	0	0	0	0	0	0	0	0	0	0	92	80	97
ASV838	Bacteria	Proteobacteria	Alphaproteobacteria	Sphingomonadales	Sphingomonadaceae	Sphingomonas	unclassified_Sphingomonas	166	102	0	0	0	0	0	0	0	0	0	0	0	0	0	0	0	0	0	0	0
ASV839	Bacteria	Armatimonadota	Fimbriimonadia	Fimbriimonadales	Fimbriimonadaceae	unclassified_Fimbriimonadaceae	unclassified_Fimbriimonadaceae	123	88	57	0	0	0	0	0	0	0	0	0	0	0	0	0	0	0	0	0	0
ASV840	Bacteria	Proteobacteria	Alphaproteobacteria	Rhizobiales	Xanthobacteraceae	unclassified_Xanthobacteraceae	unclassified_Xanthobacteraceae	55	87	64	0	0	0	0	0	60	0	0	0	0	0	0	0	0	0	0	0	0
ASV841	Bacteria	Proteobacteria	Alphaproteobacteria	Sphingomonadales	Sphingomonadaceae	Sphingobium	unclassified_Sphingobium	0	0	0	0	0	0	108	105	42	0	0	0	0	0	0	0	0	0	11	0	0
ASV842	Bacteria	Proteobacteria	Gammaproteobacteria	Burkholderiales	Methylophilaceae	Methylophilus	unclassified_Methylophilus	0	0	0	0	0	0	79	83	104	0	0	0	0	0	0	0	0	0	0	0	0
ASV843	Bacteria	Verrucomicrobiota	Verrucomicrobiae	Chthoniobacterales	Chthoniobacteraceae	Candidatus_Udaeobacter	uncultured_Spartobacteria_bacterium	0	0	0	0	0	0	0	0	0	102	75	89	0	0	0	0	0	0	0	0	0
ASV844	Bacteria	Acidobacteriota	Acidobacteriae	Acidobacteriales	unclassified_Acidobacteriales	unclassified_Acidobacteriales	unclassified_Acidobacteriales	0	0	0	0	0	0	0	0	0	95	78	92	0	0	0	0	0	0	0	0	0
ASV845	Bacteria	Proteobacteria	Alphaproteobacteria	Rhizobiales	Methylopilaceae	Methylopila	unclassified_Methylopila	146	118	0	0	0	0	0	0	0	0	0	0	0	0	0	0	0	0	0	0	0
ASV846	Bacteria	Proteobacteria	Alphaproteobacteria	Sphingomonadales	Sphingomonadaceae	Sphingobium	unclassified_Sphingobium	0	0	0	0	0	0	92	82	90	0	0	0	0	0	0	0	0	0	0	0	0
ASV847	Bacteria	Proteobacteria	Alphaproteobacteria	Rhizobiales	Xanthobacteraceae	Ancylobacter	unclassified_Ancylobacter	94	78	91	0	0	0	0	0	0	0	0	0	0	0	0	0	0	0	0	0	0
ASV848	Bacteria	Proteobacteria	Alphaproteobacteria	Rhizobiales	Rhizobiaceae	Allorhizobium_Neorhizobium_Pararhizobium_Rhizobium	unclassified_Allorhizobium_Neorhizobium_Pararhizobium_Rhizobium	0	0	0	89	86	88	0	0	0	0	0	0	0	0	0	0	0	0	0	0	0
ASV849	Bacteria	Proteobacteria	Alphaproteobacteria	Rhizobiales	Beijerinckiaceae	Microvirga	unclassified_Microvirga	0	0	0	106	90	67	0	0	0	0	0	0	0	0	0	0	0	0	0	0	0
ASV850	Bacteria	Bacteroidota	Bacteroidia	Sphingobacteriales	Sphingobacteriaceae	Mucilaginibacter	unclassified_Mucilaginibacter	0	0	0	0	137	126	0	0	0	0	0	0	0	0	0	0	0	0	0	0	0
ASV851	Bacteria	Proteobacteria	Gammaproteobacteria	Salinisphaerales	Solimonadaceae	unclassified_Solimonadaceae	unclassified_Solimonadaceae	0	0	0	0	10	0	0	0	0	0	0	0	0	0	0	0	0	0	81	86	86
ASV852	Bacteria	Proteobacteria	Alphaproteobacteria	Micavibrionales	unclassified_Micavibrionales	unclassified_Micavibrionales	unclassified_Micavibrionales	0	0	0	0	0	0	19	0	0	0	0	0	0	0	0	0	8	0	81	79	76
ASV853	Bacteria	Bacteroidota	Bacteroidia	Bacteroidales	Prevotellaceae	unclassified_Prevotellaceae	unclassified_Prevotellaceae	0	0	0	0	0	0	0	0	0	79	114	70	0	0	0	0	0	0	0	0	0
ASV854	Bacteria	Proteobacteria	Gammaproteobacteria	Xanthomonadales	Xanthomonadaceae	Stenotrophomonas	unclassified_Stenotrophomonas	0	0	0	0	0	0	0	0	0	0	0	0	0	13	0	39	61	92	0	58	0
ASV855	Bacteria	Actinobacteriota	Actinobacteria	Frankiales	Frankiaceae	Jatrophihabitans	unclassified_Jatrophihabitans	0	0	0	0	0	0	0	0	0	0	0	0	0	0	0	0	0	0	76	101	86
ASV856	Bacteria	Proteobacteria	Alphaproteobacteria	Rhizobiales	Rhizobiaceae	Allorhizobium_Neorhizobium_Pararhizobium_Rhizobium	unclassified_Allorhizobium_Neorhizobium_Pararhizobium_Rhizobium	5	49	25	64	42	47	0	0	0	0	0	0	0	18	12	0	0	0	0	0	0
ASV857	Bacteria	Patescibacteria	Saccharimonadia	Saccharimonadales	unclassified_Saccharimonadales	unclassified_Saccharimonadales	unclassified_Saccharimonadales	0	0	0	134	0	128	0	0	0	0	0	0	0	0	0	0	0	0	0	0	0
ASV858	Bacteria	Proteobacteria	Gammaproteobacteria	Burkholderiales	TRA3_20	unclassified_TRA3_20	unclassified_TRA3_20	0	0	0	0	0	0	75	87	83	0	0	0	0	0	0	0	0	0	0	17	0
ASV859	Bacteria	Proteobacteria	Alphaproteobacteria	Reyranellales	Reyranellaceae	Reyranella	unclassified_Reyranella	0	0	0	0	0	0	22	26	17	0	0	0	0	0	0	15	17	14	33	60	57
ASV860	Bacteria	Armatimonadota	Fimbriimonadia	Fimbriimonadales	Fimbriimonadaceae	Armatimonadetes_bacterium	unclassified_Armatimonadetes_bacterium	0	0	0	0	0	0	91	88	82	0	0	0	0	0	0	0	0	0	0	0	0
ASV861	Bacteria	Proteobacteria	Gammaproteobacteria	Enterobacterales	unclassified_Enterobacterales	unclassified_Enterobacterales	unclassified_Enterobacterales	100	82	78	0	0	0	0	0	0	0	0	0	0	0	0	0	0	0	0	0	0
ASV862	Bacteria	Chloroflexi	unclassified_Chloroflexi	unclassified_Chloroflexi	unclassified_Chloroflexi	unclassified_Chloroflexi	unclassified_Chloroflexi	0	0	0	0	0	0	0	0	0	120	140	0	0	0	0	0	0	0	0	0	0
ASV863	Bacteria	Deinococcota	Deinococci	Deinococcales	Deinococcaceae	Deinococcus	unclassified_Deinococcus	0	0	0	0	0	0	0	0	0	0	0	0	87	84	89	0	0	0	0	0	0
ASV864	Bacteria	Bacteroidota	Bacteroidia	Flavobacteriales	Weeksellaceae	Chryseobacterium	Flavobacteriaceae_bacterium_SAP834.2	0	0	0	0	0	0	0	0	0	0	0	0	0	0	0	0	0	0	90	77	93
ASV865	Bacteria	Proteobacteria	Alphaproteobacteria	Acetobacterales	Acetobacteraceae	Roseomonas	unclassified_Roseomonas	0	0	0	76	91	80	0	0	0	0	0	0	0	12	0	0	0	0	0	0	0
ASV866	Bacteria	Verrucomicrobiota	Verrucomicrobiae	Verrucomicrobiales	Rubritaleaceae	Luteolibacter	unclassified_Luteolibacter	0	0	0	0	0	0	0	0	0	0	0	0	0	0	0	0	0	0	89	92	78
ASV867	Bacteria	Proteobacteria	Alphaproteobacteria	Rhizobiales	unclassified_Rhizobiales	unclassified_Rhizobiales	unclassified_Rhizobiales	47	73	47	0	91	0	0	0	0	0	0	0	0	0	0	0	0	0	0	0	0
ASV868	Bacteria	Bacteroidota	Bacteroidia	Chitinophagales	Chitinophagaceae	Flavisolibacter	unclassified_Flavisolibacter	0	0	0	105	69	84	0	0	0	0	0	0	0	0	0	0	0	0	0	0	0
ASV869	Bacteria	Proteobacteria	Gammaproteobacteria	Burkholderiales	Comamonadaceae	unclassified_Comamonadaceae	unclassified_Comamonadaceae	0	0	0	82	98	78	0	0	0	0	0	0	0	0	0	0	0	0	0	0	0
ASV870	Bacteria	Proteobacteria	Alphaproteobacteria	Rhizobiales	Devosiaceae	Devosia	unclassified_Devosia	0	0	0	0	0	0	80	80	98	0	0	0	0	0	0	0	0	0	0	0	0
ASV871	Bacteria	Nitrospirota	Nitrospiria	Nitrospirales	Nitrospiraceae	Nitrospira	unclassified_Nitrospira	0	0	0	0	0	0	0	0	0	137	0	121	0	0	0	0	0	0	0	0	0
ASV872	Bacteria	Proteobacteria	Alphaproteobacteria	Sphingomonadales	Sphingomonadaceae	Sphingomonas	unclassified_Sphingomonas	0	0	0	0	0	0	0	0	0	0	0	0	0	0	0	0	0	0	80	84	94
ASV873	Bacteria	Proteobacteria	Alphaproteobacteria	Rhizobiales	Rhizobiaceae	Allorhizobium_Neorhizobium_Pararhizobium_Rhizobium	unclassified_Allorhizobium_Neorhizobium_Pararhizobium_Rhizobium	0	0	0	82	88	87	0	0	0	0	0	0	0	0	0	0	0	0	0	0	0
ASV874	Bacteria	Firmicutes	Bacilli	Bacillales	Sporolactobacillaceae	Pullulanibacillus	unclassified_Pullulanibacillus	0	0	0	77	84	96	0	0	0	0	0	0	0	0	0	0	0	0	0	0	0
ASV875	Bacteria	Actinobacteriota	Actinobacteria	Micrococcales	Microbacteriaceae	unclassified_Microbacteriaceae	unclassified_Microbacteriaceae	0	0	0	0	0	0	124	133	0	0	0	0	0	0	0	0	0	0	0	0	0
ASV876	Bacteria	Patescibacteria	Saccharimonadia	Saccharimonadales	LWQ8	unclassified_LWQ8	unclassified_LWQ8	121	135	0	0	0	0	0	0	0	0	0	0	0	0	0	0	0	0	0	0	0
ASV877	Bacteria	Bdellovibrionota	Bdellovibrionia	Bdellovibrionales	Bdellovibrionaceae	Bdellovibrio	unclassified_Bdellovibrio	0	15	0	0	124	110	0	0	0	0	0	0	7	0	0	0	0	0	0	0	0
ASV878	Bacteria	Verrucomicrobiota	Verrucomicrobiae	Chthoniobacterales	Xiphinematobacteraceae	Candidatus_Xiphinematobacter	unclassified_Candidatus_Xiphinematobacter	0	0	0	0	0	0	128	0	128	0	0	0	0	0	0	0	0	0	0	0	0
ASV879	Bacteria	Bacteroidota	Bacteroidia	Chitinophagales	Chitinophagaceae	Edaphobaculum	unclassified_Edaphobaculum	0	0	0	0	0	0	49	60	63	0	0	0	0	0	0	0	0	0	60	0	24
ASV880	Bacteria	Bacteroidota	Bacteroidia	Cytophagales	Spirosomaceae	Spirosoma	unclassified_Spirosoma	91	74	90	0	0	0	0	0	0	0	0	0	0	0	0	0	0	0	0	0	0
ASV881	Bacteria	Bacteroidota	Bacteroidia	Cytophagales	Hymenobacteraceae	Hymenobacter	unclassified_Hymenobacter	0	0	0	45	91	119	0	0	0	0	0	0	0	0	0	0	0	0	0	0	0
ASV882	Bacteria	Proteobacteria	Alphaproteobacteria	Rhizobiales	Rhizobiaceae	Martelella	unclassified_Martelella	85	86	83	0	0	0	0	0	0	0	0	0	0	0	0	0	0	0	0	0	0
ASV883	Bacteria	Bacteroidota	Bacteroidia	Chitinophagales	Chitinophagaceae	Edaphobaculum	unclassified_Edaphobaculum	0	0	0	0	0	0	78	95	81	0	0	0	0	0	0	0	0	0	0	0	0
ASV884	Bacteria	Proteobacteria	Gammaproteobacteria	Burkholderiales	Comamonadaceae	unclassified_Comamonadaceae	unclassified_Comamonadaceae	0	0	0	0	0	0	97	74	83	0	0	0	0	0	0	0	0	0	0	0	0
ASV885	Bacteria	Proteobacteria	Alphaproteobacteria	Rhizobiales	Beijerinckiaceae	1174_901_12	unclassified_1174_901_12	44	0	0	78	72	59	0	0	0	0	0	0	0	0	0	0	0	0	0	0	0
ASV886	Bacteria	Proteobacteria	Gammaproteobacteria	Burkholderiales	Nitrosomonadaceae	DSSD61	unclassified_DSSD61	0	0	0	0	0	0	72	98	83	0	0	0	0	0	0	0	0	0	0	0	0
ASV887	Bacteria	Proteobacteria	Gammaproteobacteria	Burkholderiales	Oxalobacteraceae	Massilia	unclassified_Massilia	0	0	0	0	0	0	0	0	44	0	0	0	0	0	0	80	0	129	0	0	0
ASV888	Bacteria	Proteobacteria	Alphaproteobacteria	Rhizobiales	Rhizobiaceae	unclassified_Rhizobiaceae	unclassified_Rhizobiaceae	0	0	0	0	0	0	0	34	0	0	0	0	0	0	0	0	0	0	83	64	71
ASV889	Bacteria	Acidobacteriota	Acidobacteriae	Subgroup_2	uncultured_Acidobacteria_bacterium	uncultured_Acidobacteria_bacterium	uncultured_Acidobacteria_bacterium	0	0	0	0	0	0	0	0	0	106	69	77	0	0	0	0	0	0	0	0	0
ASV890	Bacteria	Proteobacteria	Gammaproteobacteria	Enterobacterales	Enterobacteriaceae	unclassified_Enterobacteriaceae	unclassified_Enterobacteriaceae	0	121	83	47	0	0	0	0	0	0	0	0	0	0	0	0	0	0	0	0	0
ASV891	Bacteria	Firmicutes	Clostridia	Peptostreptococcales_Tissierellales	Peptostreptococcaceae	Terrisporobacter	unclassified_Terrisporobacter	0	0	53	0	0	0	14	18	15	0	0	0	0	67	84	0	0	0	0	0	0
ASV892	Bacteria	Proteobacteria	Alphaproteobacteria	Sphingomonadales	Sphingomonadaceae	Altererythrobacter	unclassified_Altererythrobacter	0	0	0	107	55	89	0	0	0	0	0	0	0	0	0	0	0	0	0	0	0
ASV893	Bacteria	Proteobacteria	Alphaproteobacteria	Rhizobiales	Rhizobiaceae	Allorhizobium_Neorhizobium_Pararhizobium_Rhizobium	unclassified_Allorhizobium_Neorhizobium_Pararhizobium_Rhizobium	0	0	0	82	84	85	0	0	0	0	0	0	0	0	0	0	0	0	0	0	0
ASV894	Bacteria	Actinobacteriota	Actinobacteria	Propionibacteriales	Nocardioidaceae	Nocardioides	unclassified_Nocardioides	0	0	0	0	0	0	95	76	80	0	0	0	0	0	0	0	0	0	0	0	0
ASV895	Bacteria	Bacteroidota	Bacteroidia	Bacteroidales	Rikenellaceae	Rikenellaceae_RC9_gut_group	unclassified_Rikenellaceae_RC9_gut_group	0	0	0	0	0	0	0	0	0	0	0	251	0	0	0	0	0	0	0	0	0
ASV896	Bacteria	Proteobacteria	Alphaproteobacteria	Dongiales	Dongiaceae	Dongia	unclassified_Dongia	0	0	0	0	10	0	0	0	0	0	0	0	0	0	0	0	0	0	78	90	72
ASV897	Bacteria	unclassified_Bacteria	unclassified_Bacteria	unclassified_Bacteria	unclassified_Bacteria	unclassified_Bacteria	unclassified_Bacteria	0	0	0	0	0	0	0	0	0	0	129	120	0	0	0	0	0	0	0	0	0
ASV898	Bacteria	Proteobacteria	Gammaproteobacteria	Burkholderiales	Oxalobacteraceae	Massilia	unclassified_Massilia	0	0	0	0	0	0	0	0	0	0	0	0	125	124	0	0	0	0	0	0	0
ASV899	Bacteria	Bacteroidota	Bacteroidia	Sphingobacteriales	Sphingobacteriaceae	Mucilaginibacter	unclassified_Mucilaginibacter	0	0	0	0	0	0	0	0	0	0	0	0	0	0	0	0	0	0	59	81	109
ASV900	Bacteria	Firmicutes	Negativicutes	Veillonellales_Selenomonadales	Veillonellaceae	Megasphaera	Megasphaera_elsdenii	84	68	75	0	0	9	12	0	0	0	0	0	0	0	0	0	0	0	0	0	0
ASV901	Bacteria	Bacteroidota	Bacteroidia	Chitinophagales	Chitinophagaceae	Taibaiella	unclassified_Taibaiella	0	0	0	0	0	0	74	99	75	0	0	0	0	0	0	0	0	0	0	0	0
ASV902	Bacteria	Proteobacteria	Alphaproteobacteria	Micropepsales	Micropepsaceae	unclassified_Micropepsaceae	unclassified_Micropepsaceae	0	0	0	0	0	0	0	0	0	0	0	0	0	0	0	0	0	0	83	74	91
ASV903	Bacteria	Proteobacteria	Alphaproteobacteria	Rhizobiales	Beijerinckiaceae	unclassified_Beijerinckiaceae	unclassified_Beijerinckiaceae	0	0	0	86	76	85	0	0	0	0	0	0	0	0	0	0	0	0	0	0	0
ASV904	Bacteria	Proteobacteria	Gammaproteobacteria	Burkholderiales	Comamonadaceae	Pseudacidovorax	unclassified_Pseudacidovorax	0	0	0	0	0	0	72	78	97	0	0	0	0	0	0	0	0	0	0	0	0
ASV905	Bacteria	Proteobacteria	Alphaproteobacteria	Sphingomonadales	Sphingomonadaceae	Sphingomonas	unclassified_Sphingomonas	0	37	0	0	0	0	0	0	0	79	0	76	0	0	0	0	0	0	21	33	0
ASV906	Bacteria	Proteobacteria	Alphaproteobacteria	Rhizobiales	Rhizobiaceae	Allorhizobium_Neorhizobium_Pararhizobium_Rhizobium	unclassified_Allorhizobium_Neorhizobium_Pararhizobium_Rhizobium	0	25	0	75	81	65	0	0	0	0	0	0	0	0	0	0	0	0	0	0	0
ASV907	Bacteria	Bacteroidota	Bacteroidia	Bacteroidales	Rikenellaceae	Rikenellaceae_RC9_gut_group	uncultured_rumen_bacterium	0	0	0	0	0	0	0	0	0	146	100	0	0	0	0	0	0	0	0	0	0
ASV908	Bacteria	Proteobacteria	Alphaproteobacteria	Rhizobiales	Xanthobacteraceae	unclassified_Xanthobacteraceae	unclassified_Xanthobacteraceae	0	0	0	0	0	0	0	0	0	139	0	107	0	0	0	0	0	0	0	0	0
ASV909	Bacteria	Verrucomicrobiota	Verrucomicrobiae	Verrucomicrobiales	Akkermansiaceae	Akkermansia	unclassified_Akkermansia	0	0	70	0	0	18	0	0	0	47	44	53	3	0	10	0	0	0	0	0	0
ASV910	Bacteria	Firmicutes	Negativicutes	Veillonellales_Selenomonadales	Selenomonadaceae	Veillonellaceae_UCG_001	unclassified_Veillonellaceae_UCG_001	0	0	0	0	0	0	1	0	0	52	107	85	0	0	0	0	0	0	0	0	0
ASV911	Bacteria	Proteobacteria	Gammaproteobacteria	Burkholderiales	Comamonadaceae	Variovorax	unclassified_Variovorax	0	0	0	0	0	0	60	112	73	0	0	0	0	0	0	0	0	0	0	0	0
ASV912	Bacteria	Myxococcota	Myxococcia	Myxococcales	Anaeromyxobacteraceae	Anaeromyxobacter	unclassified_Anaeromyxobacter	0	0	0	0	0	0	0	0	0	69	88	88	0	0	0	0	0	0	0	0	0
ASV913	Bacteria	Acidobacteriota	Acidobacteriae	Acidobacteriales	unclassified_Acidobacteriales	unclassified_Acidobacteriales	unclassified_Acidobacteriales	0	0	0	0	0	0	0	0	0	53	85	107	0	0	0	0	0	0	0	0	0
ASV914	Bacteria	Bacteroidota	Bacteroidia	Sphingobacteriales	Sphingobacteriaceae	Mucilaginibacter	unclassified_Mucilaginibacter	15	0	11	52	91	75	0	0	0	0	0	0	0	0	0	0	0	0	0	0	0
ASV915	Bacteria	Proteobacteria	Gammaproteobacteria	Enterobacterales	Enterobacteriaceae	Enterobacter	unclassified_Enterobacter	0	127	117	0	0	0	0	0	0	0	0	0	0	0	0	0	0	0	0	0	0
ASV916	Bacteria	Bdellovibrionota	Bdellovibrionia	Bacteriovoracales	Bacteriovoracaceae	Bacteriovorax	unclassified_Bacteriovorax	0	0	0	0	0	0	68	83	93	0	0	0	0	0	0	0	0	0	0	0	0
ASV917	Bacteria	Bacteroidota	Bacteroidia	Bacteroidales	Prevotellaceae	Prevotella	uncultured_rumen_bacterium	0	0	0	0	0	0	0	0	0	90	82	72	0	0	0	0	0	0	0	0	0
ASV918	Bacteria	Proteobacteria	Alphaproteobacteria	Caulobacterales	Caulobacteraceae	unclassified_Caulobacteraceae	unclassified_Caulobacteraceae	80	75	36	0	0	0	16	17	18	0	0	0	0	0	0	0	0	0	0	0	0
ASV919	Bacteria	Proteobacteria	Gammaproteobacteria	Burkholderiales	Comamonadaceae	Ramlibacter	unclassified_Ramlibacter	28	33	0	65	67	49	0	0	0	0	0	0	0	0	0	0	0	0	0	0	0
ASV920	Bacteria	Gemmatimonadota	Gemmatimonadetes	Gemmatimonadales	Gemmatimonadaceae	unclassified_Gemmatimonadaceae	unclassified_Gemmatimonadaceae	0	0	0	0	0	0	0	0	0	88	78	76	0	0	0	0	0	0	0	0	0
ASV921	Bacteria	Proteobacteria	Gammaproteobacteria	Pseudomonadales	Moraxellaceae	Moraxella	unclassified_Moraxella	0	0	234	0	0	0	0	0	0	0	0	7	0	0	0	0	0	0	0	0	0
ASV922	Bacteria	Proteobacteria	Alphaproteobacteria	Elsterales	unclassified_Elsterales	unclassified_Elsterales	unclassified_Elsterales	0	0	0	0	0	0	0	0	0	98	80	63	0	0	0	0	0	0	0	0	0
ASV923	Bacteria	Bdellovibrionota	Bdellovibrionia	Bdellovibrionales	Bdellovibrionaceae	Bdellovibrio	Bdellovibrio_sp._SKB1291214	126	114	0	0	0	0	0	0	0	0	0	0	0	0	0	0	0	0	0	0	0
ASV924	Bacteria	Firmicutes	Clostridia	Peptostreptococcales_Tissierellales	Peptostreptococcaceae	Romboutsia	unclassified_Romboutsia	62	75	55	0	0	25	0	0	0	0	0	0	23	0	0	0	0	0	0	0	0
ASV925	Bacteria	Firmicutes	Clostridia	Oscillospirales	Ruminococcaceae	Faecalibacterium	unclassified_Faecalibacterium	0	114	92	0	0	24	0	0	0	0	0	0	0	0	0	0	10	0	0	0	0
ASV926	Bacteria	Firmicutes	Bacilli	Lactobacillales	Streptococcaceae	Streptococcus	unclassified_Streptococcus	0	95	80	0	0	26	0	16	12	0	0	0	0	11	0	0	0	0	0	0	0
ASV927	Bacteria	Proteobacteria	Alphaproteobacteria	Rhizobiales	Pleomorphomonadaceae	Chthonobacter	unclassified_Chthonobacter	0	0	0	0	0	0	0	0	0	0	0	0	68	79	93	0	0	0	0	0	0
ASV928	Bacteria	Proteobacteria	Alphaproteobacteria	Sphingomonadales	Sphingomonadaceae	unclassified_Sphingomonadaceae	unclassified_Sphingomonadaceae	114	76	49	0	0	0	0	0	0	0	0	0	0	0	0	0	0	0	0	0	0
ASV929	Bacteria	Proteobacteria	Alphaproteobacteria	Caulobacterales	Caulobacteraceae	Asticcacaulis	unclassified_Asticcacaulis	0	0	0	112	126	0	0	0	0	0	0	0	0	0	0	0	0	0	0	0	0
ASV930	Bacteria	Acidobacteriota	Acidobacteriae	Acidobacteriales	Acidobacteriaceae__Subgroup_1	Edaphobacter	unclassified_Edaphobacter	0	0	0	0	0	0	0	0	0	0	0	0	0	0	0	0	0	0	81	91	66
ASV931	Bacteria	Proteobacteria	Gammaproteobacteria	Burkholderiales	Alcaligenaceae	Bordetella	unclassified_Bordetella	0	0	0	78	69	90	0	0	0	0	0	0	0	0	0	0	0	0	0	0	0
ASV932	Bacteria	Bacteroidota	Bacteroidia	Chitinophagales	Chitinophagaceae	Sediminibacterium	uncultured_Flavobacteriia_bacterium	0	0	0	0	0	0	87	54	95	0	0	0	0	0	0	0	0	0	0	0	0
ASV933	Bacteria	Acidobacteriota	Acidobacteriae	Acidobacteriales	unclassified_Acidobacteriales	unclassified_Acidobacteriales	unclassified_Acidobacteriales	0	0	0	0	0	0	0	0	0	77	71	88	0	0	0	0	0	0	0	0	0
ASV934	Bacteria	Proteobacteria	Alphaproteobacteria	Rhodobacterales	Rhodobacteraceae	Rubellimicrobium	unclassified_Rubellimicrobium	0	0	0	0	0	0	0	0	0	0	0	0	48	80	108	0	0	0	0	0	0
ASV935	Bacteria	Proteobacteria	Gammaproteobacteria	Burkholderiales	Oxalobacteraceae	Noviherbaspirillum	unclassified_Noviherbaspirillum	0	0	0	0	0	0	0	0	0	0	0	0	76	55	105	0	0	0	0	0	0
ASV936	Bacteria	Proteobacteria	Alphaproteobacteria	Rhizobiales	Rhizobiaceae	unclassified_Rhizobiaceae	unclassified_Rhizobiaceae	0	0	0	68	91	76	0	0	0	0	0	0	0	0	0	0	0	0	0	0	0
ASV937	Bacteria	Proteobacteria	Gammaproteobacteria	Burkholderiales	Oxalobacteraceae	Massilia	unclassified_Massilia	0	0	0	0	0	0	39	52	25	0	0	0	0	0	0	0	0	0	39	43	37
ASV938	Bacteria	Proteobacteria	Gammaproteobacteria	Enterobacterales	Succinivibrionaceae	Succinivibrionaceae_UCG_002	uncultured_rumen_bacterium	0	0	0	0	0	0	0	0	0	51	87	97	0	0	0	0	0	0	0	0	0
ASV939	Bacteria	Bacteroidota	Bacteroidia	Sphingobacteriales	Sphingobacteriaceae	Mucilaginibacter	Mucilaginibacter_sp.	0	0	0	121	0	113	0	0	0	0	0	0	0	0	0	0	0	0	0	0	0
ASV940	Bacteria	Bacteroidota	Bacteroidia	Cytophagales	Spirosomaceae	Dyadobacter	unclassified_Dyadobacter	0	0	0	0	0	0	50	42	0	0	0	0	0	0	0	0	0	0	65	23	54
ASV941	Bacteria	Bacteroidota	Bacteroidia	Bacteroidales	Rikenellaceae	Rikenellaceae_RC9_gut_group	unclassified_Rikenellaceae_RC9_gut_group	0	0	0	0	0	0	0	0	0	87	83	64	0	0	0	0	0	0	0	0	0
ASV942	Bacteria	Acidobacteriota	Acidobacteriae	Subgroup_2	unclassified_Subgroup_2	unclassified_Subgroup_2	unclassified_Subgroup_2	0	0	0	0	0	0	0	0	0	83	80	71	0	0	0	0	0	0	0	0	0
ASV943	Bacteria	Patescibacteria	Saccharimonadia	Saccharimonadales	unclassified_Saccharimonadales	unclassified_Saccharimonadales	unclassified_Saccharimonadales	0	0	0	0	0	0	0	0	0	0	0	0	0	0	0	80	85	69	0	0	0
ASV944	Bacteria	Proteobacteria	Gammaproteobacteria	Pseudomonadales	Pseudomonadaceae	Pseudomonas	unclassified_Pseudomonas	0	0	0	0	0	0	0	0	0	0	0	0	0	0	0	88	69	77	0	0	0
ASV945	Bacteria	Proteobacteria	Gammaproteobacteria	Enterobacterales	unclassified_Enterobacterales	unclassified_Enterobacterales	unclassified_Enterobacterales	41	0	0	0	0	0	0	0	0	0	0	0	0	0	0	37	73	82	0	0	0
ASV946	Bacteria	Proteobacteria	Alphaproteobacteria	Azospirillales	Inquilinaceae	Inquilinus	unclassified_Inquilinus	0	0	0	0	0	0	64	84	60	0	0	0	0	0	0	0	0	0	0	0	25
ASV947	Bacteria	Acidobacteriota	Acidobacteriae	Subgroup_2	uncultured_Acidobacteria_bacterium	uncultured_Acidobacteria_bacterium	uncultured_Acidobacteria_bacterium	0	0	0	0	0	0	0	0	0	63	100	70	0	0	0	0	0	0	0	0	0
ASV948	Bacteria	Actinobacteriota	Thermoleophilia	Solirubrobacterales	67_14	unclassified_67_14	unclassified_67_14	54	60	103	0	15	0	0	0	0	0	0	0	0	0	0	0	0	0	0	0	0
ASV949	Bacteria	Bacteroidota	Bacteroidia	Bacteroidales	Prevotellaceae	Prevotella	unclassified_Prevotella	0	0	0	0	0	0	0	0	0	70	89	73	0	0	0	0	0	0	0	0	0
ASV950	Bacteria	Proteobacteria	Gammaproteobacteria	Burkholderiales	Comamonadaceae	unclassified_Comamonadaceae	unclassified_Comamonadaceae	0	0	0	74	90	67	0	0	0	0	0	0	0	0	0	0	0	0	0	0	0
ASV951	Bacteria	Bacteroidota	Bacteroidia	Sphingobacteriales	Sphingobacteriaceae	Pedobacter	unclassified_Pedobacter	0	0	0	0	0	0	0	12	0	0	0	0	0	0	0	55	37	35	35	26	31
ASV952	Bacteria	Proteobacteria	Alphaproteobacteria	Micropepsales	Micropepsaceae	unclassified_Micropepsaceae	unclassified_Micropepsaceae	0	0	0	0	0	0	0	0	136	0	0	0	0	0	0	0	0	0	0	41	54
ASV953	Bacteria	Proteobacteria	Alphaproteobacteria	Azospirillales	Azospirillaceae	Niveispirillum	unclassified_Niveispirillum	0	0	0	0	0	0	0	0	0	0	0	0	0	0	0	0	18	0	75	57	81
ASV954	Bacteria	Actinobacteriota	Actinobacteria	Micrococcales	Dermacoccaceae	Flexivirga	Flexivirga_alba	0	0	0	0	0	0	0	0	0	0	0	0	0	0	0	0	0	0	76	87	68
ASV955	Bacteria	Proteobacteria	Alphaproteobacteria	Rhizobiales	unclassified_Rhizobiales	unclassified_Rhizobiales	unclassified_Rhizobiales	104	0	67	0	0	0	0	59	0	0	0	0	0	0	0	0	0	0	0	0	0
ASV956	Bacteria	Bacteroidota	Bacteroidia	Sphingobacteriales	Sphingobacteriaceae	Mucilaginibacter	unclassified_Mucilaginibacter	0	0	0	58	105	67	0	0	0	0	0	0	0	0	0	0	0	0	0	0	0
ASV957	Bacteria	Bacteroidota	Bacteroidia	Bacteroidales	Prevotellaceae	Prevotella	uncultured_rumen_bacterium	0	0	0	0	0	0	0	0	0	100	0	130	0	0	0	0	0	0	0	0	0
ASV958	Bacteria	Acidobacteriota	Holophagae	Subgroup_7	uncultured_Desulfovirga_sp.	uncultured_Desulfovirga_sp.	uncultured_Desulfovirga_sp.	0	0	0	0	0	0	0	0	0	77	75	78	0	0	0	0	0	0	0	0	0
ASV959	Bacteria	Acidobacteriota	Acidobacteriae	Acidobacteriales	unclassified_Acidobacteriales	unclassified_Acidobacteriales	unclassified_Acidobacteriales	0	0	0	0	0	0	0	0	0	76	76	78	0	0	0	0	0	0	0	0	0
ASV960	Bacteria	Proteobacteria	Gammaproteobacteria	Burkholderiales	Comamonadaceae	Hydrogenophaga	unclassified_Hydrogenophaga	0	0	0	0	0	0	0	0	0	0	0	0	80	83	67	0	0	0	0	0	0
ASV961	Bacteria	Proteobacteria	Alphaproteobacteria	Caulobacterales	Caulobacteraceae	unclassified_Caulobacteraceae	uncultured_Caulobacter_sp.	41	0	0	51	90	47	0	0	0	0	0	0	0	0	0	0	0	0	0	0	0
ASV962	Bacteria	Proteobacteria	Alphaproteobacteria	Acetobacterales	Acetobacteraceae	unclassified_Acetobacteraceae	unclassified_Acetobacteraceae	0	0	0	72	65	92	0	0	0	0	0	0	0	0	0	0	0	0	0	0	0
ASV963	Bacteria	Proteobacteria	Gammaproteobacteria	Enterobacterales	Erwiniaceae	Pantoea	unclassified_Pantoea	0	228	0	0	0	0	0	0	0	0	0	0	0	0	0	0	0	0	0	0	0
ASV964	Bacteria	Bacteroidota	Bacteroidia	Chitinophagales	Chitinophagaceae	Segetibacter	unclassified_Segetibacter	0	0	0	95	133	0	0	0	0	0	0	0	0	0	0	0	0	0	0	0	0
ASV965	Bacteria	Bacteroidota	Bacteroidia	Sphingobacteriales	Sphingobacteriaceae	Pedobacter	unclassified_Pedobacter	0	0	0	0	0	0	76	75	77	0	0	0	0	0	0	0	0	0	0	0	0
ASV966	Bacteria	Proteobacteria	Gammaproteobacteria	Burkholderiales	Nitrosomonadaceae	MND1	unclassified_MND1	0	0	0	0	0	0	0	0	0	82	79	67	0	0	0	0	0	0	0	0	0
ASV967	Bacteria	Armatimonadota	Fimbriimonadia	Fimbriimonadales	Fimbriimonadaceae	unclassified_Fimbriimonadaceae	unclassified_Fimbriimonadaceae	85	49	93	0	0	0	0	0	0	0	0	0	0	0	0	0	0	0	0	0	0
ASV968	Bacteria	Patescibacteria	Saccharimonadia	Saccharimonadales	unclassified_Saccharimonadales	unclassified_Saccharimonadales	unclassified_Saccharimonadales	0	0	0	74	73	80	0	0	0	0	0	0	0	0	0	0	0	0	0	0	0
ASV969	Bacteria	Patescibacteria	Saccharimonadia	Saccharimonadales	LWQ8	unclassified_LWQ8	unclassified_LWQ8	0	0	0	118	109	0	0	0	0	0	0	0	0	0	0	0	0	0	0	0	0
ASV970	Bacteria	Proteobacteria	Gammaproteobacteria	Gammaproteobacteria_Incertae_Sedis	Unknown_Family	Acidibacter	uncultured_gamma_proteobacterium	0	0	0	0	0	0	0	0	0	78	77	72	0	0	0	0	0	0	0	0	0
ASV971	Bacteria	Verrucomicrobiota	Verrucomicrobiae	Opitutales	Opitutaceae	IMCC26134	unclassified_IMCC26134	0	0	0	0	0	0	0	0	0	0	0	0	0	0	0	38	47	49	33	28	32
ASV972	Bacteria	Firmicutes	Bacilli	Paenibacillales	Paenibacillaceae	Paenibacillus	Paenibacillus_sp._KAR72	0	0	0	0	0	0	0	0	0	0	0	0	0	0	0	74	81	71	0	0	0
ASV973	Bacteria	Verrucomicrobiota	Verrucomicrobiae	Verrucomicrobiales	Akkermansiaceae	Akkermansia	unclassified_Akkermansia	87	107	0	0	10	0	11	0	0	0	0	0	0	10	0	0	0	0	0	0	0
ASV974	Bacteria	Actinobacteriota	Thermoleophilia	Solirubrobacterales	Solirubrobacteraceae	JCM_18997	unclassified_JCM_18997	30	0	26	22	26	0	30	22	24	0	0	0	0	0	0	0	0	0	20	25	0
ASV975	Bacteria	Proteobacteria	Alphaproteobacteria	Caulobacterales	Caulobacteraceae	unclassified_Caulobacteraceae	Caulobacter_sp.	0	0	0	83	73	69	0	0	0	0	0	0	0	0	0	0	0	0	0	0	0
ASV976	Bacteria	Bacteroidota	Bacteroidia	Flavobacteriales	Flavobacteriaceae	Flavobacterium	Flavobacterium_aquatile	0	0	0	0	0	5	0	0	0	0	0	0	0	0	0	0	69	91	17	24	19
ASV977	Bacteria	Proteobacteria	Alphaproteobacteria	Rhizobiales	Beijerinckiaceae	Methylobacterium_Methylorubrum	unclassified_Methylobacterium_Methylorubrum	64	103	57	0	0	0	0	0	0	0	0	0	0	0	0	0	0	0	0	0	0
ASV978	Bacteria	Firmicutes	Clostridia	Oscillospirales	Ruminococcaceae	Ruminococcus	Ruminococcus_sp.	0	0	0	0	0	0	0	0	0	77	78	69	0	0	0	0	0	0	0	0	0
ASV979	Bacteria	Verrucomicrobiota	Verrucomicrobiae	Chthoniobacterales	Chthoniobacteraceae	Chthoniobacter	Chthoniobacter_bacterium_Ellin513	0	0	0	0	0	0	0	0	0	0	0	0	0	0	0	0	0	0	75	73	76
ASV980	Bacteria	Proteobacteria	Alphaproteobacteria	Caulobacterales	Caulobacteraceae	Asticcacaulis	unclassified_Asticcacaulis	0	0	0	107	116	0	0	0	0	0	0	0	0	0	0	0	0	0	0	0	0
ASV981	Bacteria	Proteobacteria	Alphaproteobacteria	Ferrovibrionales	Ferrovibrionaceae	Ferrovibrio	unclassified_Ferrovibrio	0	0	0	0	0	0	0	0	16	0	0	0	0	0	0	0	0	0	68	73	66
ASV982	Bacteria	Actinobacteriota	Actinobacteria	Micrococcales	Microbacteriaceae	Microbacterium	unclassified_Microbacterium	0	0	0	0	0	0	0	0	0	0	0	0	79	76	68	0	0	0	0	0	0
ASV983	Bacteria	Verrucomicrobiota	Verrucomicrobiae	Chthoniobacterales	unclassified_Chthoniobacterales	unclassified_Chthoniobacterales	unclassified_Chthoniobacterales	0	0	9	12	7	13	65	67	49	0	0	0	0	0	0	0	0	0	0	0	0
ASV984	Bacteria	Proteobacteria	Gammaproteobacteria	Burkholderiales	Oxalobacteraceae	Massilia	unclassified_Massilia	0	0	0	0	0	0	62	51	51	0	0	0	0	0	0	0	0	0	4	49	5
ASV985	Bacteria	Firmicutes	Bacilli	Erysipelotrichales	Erysipelatoclostridiaceae	UCG_004	uncultured_rumen_bacterium	0	0	0	0	0	0	0	0	0	75	78	68	0	0	0	0	0	0	0	0	0
ASV986	Bacteria	Bacteroidota	Bacteroidia	Sphingobacteriales	Sphingobacteriaceae	Pedobacter	Pedobacter_ginsengisoli	0	0	0	0	0	0	0	0	0	0	0	0	0	0	0	60	58	65	38	0	0
ASV987	Bacteria	Actinobacteriota	Actinobacteria	Propionibacteriales	Nocardioidaceae	Nocardioides	unclassified_Nocardioides	81	59	80	0	0	0	0	0	0	0	0	0	0	0	0	0	0	0	0	0	0
ASV988	Bacteria	Proteobacteria	Gammaproteobacteria	Enterobacterales	unclassified_Enterobacterales	unclassified_Enterobacterales	unclassified_Enterobacterales	0	78	108	0	0	0	0	0	0	0	0	0	0	0	0	0	0	0	0	0	34
ASV989	Bacteria	Proteobacteria	Alphaproteobacteria	Rhodospirillales	unclassified_Rhodospirillales	unclassified_Rhodospirillales	unclassified_Rhodospirillales	0	0	14	62	71	73	0	0	0	0	0	0	0	0	0	0	0	0	0	0	0
ASV990	Bacteria	Chloroflexi	Anaerolineae	SBR1031	A4b	unclassified_A4b	unclassified_A4b	0	0	0	0	0	0	62	76	81	0	0	0	0	0	0	0	0	0	0	0	0
ASV991	Bacteria	Proteobacteria	Alphaproteobacteria	Rhodobacterales	Rhodobacteraceae	unclassified_Rhodobacteraceae	unclassified_Rhodobacteraceae	0	0	0	0	0	0	75	62	82	0	0	0	0	0	0	0	0	0	0	0	0
ASV992	Bacteria	Proteobacteria	Gammaproteobacteria	Burkholderiales	Comamonadaceae	Variovorax	unclassified_Variovorax	0	0	0	0	0	0	26	0	26	0	0	0	0	0	0	15	0	0	58	36	58
ASV993	Bacteria	Bacteroidota	Bacteroidia	Bacteroidales	Prevotellaceae	Prevotella	unidentified_rumen_bacterium_12_12	0	0	0	0	0	0	0	0	0	79	82	58	0	0	0	0	0	0	0	0	0
ASV994	Bacteria	Acidobacteriota	Acidobacteriae	Solibacterales	Solibacteraceae	Candidatus_Solibacter	unclassified_Candidatus_Solibacter	0	0	0	0	0	0	0	0	0	60	85	74	0	0	0	0	0	0	0	0	0
ASV995	Bacteria	Actinobacteriota	Actinobacteria	Frankiales	Frankiaceae	Jatrophihabitans	unclassified_Jatrophihabitans	76	86	56	0	0	0	0	0	0	0	0	0	0	0	0	0	0	0	0	0	0
ASV996	Bacteria	Proteobacteria	Gammaproteobacteria	Burkholderiales	Methylophilaceae	Methylophilus	unclassified_Methylophilus	0	0	0	0	0	0	55	59	51	0	0	0	0	0	0	0	24	29	0	0	0
ASV997	Bacteria	Acidobacteriota	Acidobacteriae	Acidobacteriales	Acidobacteriaceae__Subgroup_1	Granulicella	unclassified_Granulicella	0	0	0	0	0	0	0	0	0	0	0	0	0	0	0	0	0	0	69	76	73
ASV998	Bacteria	Bacteroidota	Bacteroidia	Flavobacteriales	Flavobacteriaceae	Flavobacterium	unclassified_Flavobacterium	88	68	61	0	0	0	0	0	0	0	0	0	0	0	0	0	0	0	0	0	0
ASV999	Bacteria	Bdellovibrionota	Bdellovibrionia	Bacteriovoracales	Bacteriovoracaceae	Peredibacter	Bacteriovorax_sp._EPC3	0	0	0	68	71	72	0	0	0	0	0	0	0	0	6	0	0	0	0	0	0
ASV1000	Bacteria	Proteobacteria	Gammaproteobacteria	Burkholderiales	Oxalobacteraceae	unclassified_Oxalobacteraceae	unclassified_Oxalobacteraceae	0	0	0	0	0	0	75	78	64	0	0	0	0	0	0	0	0	0	0	0	0
ASV1001	Bacteria	Bacteroidota	Bacteroidia	Bacteroidales	F082	unclassified_F082	unclassified_F082	0	0	0	0	0	0	0	0	0	217	0	0	0	0	0	0	0	0	0	0	0
ASV1002	Bacteria	Proteobacteria	Alphaproteobacteria	Rhizobiales	Rhizobiaceae	Allorhizobium_Neorhizobium_Pararhizobium_Rhizobium	unclassified_Allorhizobium_Neorhizobium_Pararhizobium_Rhizobium	0	0	0	0	0	0	0	0	0	0	0	0	0	0	0	0	0	0	0	89	128
ASV1003	Bacteria	Proteobacteria	Alphaproteobacteria	Caulobacterales	Caulobacteraceae	unclassified_Caulobacteraceae	unclassified_Caulobacteraceae	0	0	0	47	48	60	0	61	0	0	0	0	0	0	0	0	0	0	0	0	0
ASV1004	Bacteria	Bacteroidota	Bacteroidia	Cytophagales	Microscillaceae	Hassallia	uncultured_Flexibacteraceae_bacterium	0	0	0	0	0	0	71	74	71	0	0	0	0	0	0	0	0	0	0	0	0
ASV1005	Bacteria	Proteobacteria	Gammaproteobacteria	Gammaproteobacteria_Incertae_Sedis	Unknown_Family	Acidibacter	unclassified_Acidibacter	0	0	0	0	0	0	0	0	0	39	125	52	0	0	0	0	0	0	0	0	0
ASV1006	Bacteria	unclassified_Bacteria	unclassified_Bacteria	unclassified_Bacteria	unclassified_Bacteria	unclassified_Bacteria	unclassified_Bacteria	0	0	0	0	0	0	0	22	0	0	0	0	0	0	0	38	34	34	26	29	32
ASV1007	Bacteria	unclassified_Bacteria	unclassified_Bacteria	unclassified_Bacteria	unclassified_Bacteria	unclassified_Bacteria	unclassified_Bacteria	0	0	0	0	0	0	0	0	0	111	104	0	0	0	0	0	0	0	0	0	0
ASV1008	Bacteria	Proteobacteria	Alphaproteobacteria	Rhizobiales	Hyphomicrobiaceae	Pedomicrobium	unclassified_Pedomicrobium	0	0	0	0	0	0	0	0	0	64	79	72	0	0	0	0	0	0	0	0	0
ASV1009	Bacteria	Proteobacteria	Gammaproteobacteria	Pseudomonadales	Pseudomonadaceae	Pseudomonas	unclassified_Pseudomonas	0	0	0	4	3	1	55	66	65	0	0	0	0	5	6	5	2	2	0	0	0
ASV1010	Bacteria	Methylomirabilota	Methylomirabilia	Rokubacteriales	unclassified_Rokubacteriales	unclassified_Rokubacteriales	unclassified_Rokubacteriales	0	0	0	0	0	0	0	0	0	70	73	71	0	0	0	0	0	0	0	0	0
ASV1011	Bacteria	Armatimonadota	Fimbriimonadia	Fimbriimonadales	Fimbriimonadaceae	Armatimonadetes_bacterium	unclassified_Armatimonadetes_bacterium	0	0	0	103	49	61	0	0	0	0	0	0	0	0	0	0	0	0	0	0	0
ASV1012	Bacteria	Proteobacteria	Alphaproteobacteria	Defluviicoccales	unclassified_Defluviicoccales	uncultured_proteobacterium	unclassified_Defluviicoccales	0	0	0	0	0	0	57	70	77	0	0	0	0	0	0	0	9	0	0	0	0
ASV1013	Bacteria	Proteobacteria	Alphaproteobacteria	Rhizobiales	unclassified_Rhizobiales	unclassified_Rhizobiales	unclassified_Rhizobiales	0	0	0	0	0	0	57	97	59	0	0	0	0	0	0	0	0	0	0	0	0
ASV1014	Bacteria	Gemmatimonadota	Gemmatimonadetes	Gemmatimonadales	Gemmatimonadaceae	unclassified_Gemmatimonadaceae	unclassified_Gemmatimonadaceae	0	0	0	0	0	0	0	0	0	53	0	160	0	0	0	0	0	0	0	0	0
ASV1015	Bacteria	Bacteroidota	Bacteroidia	Bacteroidales	Prevotellaceae	Prevotella	unidentified_rumen_bacterium_RFP6	0	0	0	0	0	0	0	0	0	63	67	83	0	0	0	0	0	0	0	0	0
ASV1016	Bacteria	Bacteroidota	Bacteroidia	Sphingobacteriales	Sphingobacteriaceae	Mucilaginibacter	unclassified_Mucilaginibacter	0	0	0	0	0	0	0	0	0	0	0	0	0	0	0	0	0	0	51	86	76
ASV1017	Bacteria	Patescibacteria	Saccharimonadia	Saccharimonadales	unclassified_Saccharimonadales	unclassified_Saccharimonadales	unclassified_Saccharimonadales	21	0	0	0	0	0	0	191	0	0	0	0	0	0	0	0	0	0	0	0	0
ASV1018	Bacteria	Planctomycetota	Phycisphaerae	Tepidisphaerales	Tepidisphaeraceae	unclassified_Tepidisphaeraceae	unclassified_Tepidisphaeraceae	0	0	0	0	0	28	56	71	57	0	0	0	0	0	0	0	0	0	0	0	0
ASV1019	Bacteria	Proteobacteria	Alphaproteobacteria	Caulobacterales	Caulobacteraceae	Brevundimonas	unclassified_Brevundimonas	0	0	0	0	0	10	0	0	0	0	0	0	0	0	0	0	0	0	57	77	68
ASV1020	Bacteria	Proteobacteria	Alphaproteobacteria	Sphingomonadales	Sphingomonadaceae	unclassified_Sphingomonadaceae	unclassified_Sphingomonadaceae	0	0	0	0	0	0	69	70	73	0	0	0	0	0	0	0	0	0	0	0	0
ASV1021	Bacteria	Fibrobacterota	Fibrobacteria	Fibrobacterales	Fibrobacteraceae	unclassified_Fibrobacteraceae	unclassified_Fibrobacteraceae	0	0	0	0	0	0	0	212	0	0	0	0	0	0	0	0	0	0	0	0	0
ASV1022	Bacteria	Actinobacteriota	Actinobacteria	Corynebacteriales	Corynebacteriaceae	Corynebacterium	unclassified_Corynebacterium	48	69	71	0	0	0	13	0	0	0	0	0	0	10	0	0	0	0	0	0	0
ASV1023	Bacteria	Patescibacteria	Saccharimonadia	Saccharimonadales	unclassified_Saccharimonadales	unclassified_Saccharimonadales	unclassified_Saccharimonadales	0	33	0	79	99	0	0	0	0	0	0	0	0	0	0	0	0	0	0	0	0
ASV1024	Bacteria	Proteobacteria	Alphaproteobacteria	Rhizobiales	Beijerinckiaceae	unclassified_Beijerinckiaceae	unclassified_Beijerinckiaceae	0	0	0	62	81	68	0	0	0	0	0	0	0	0	0	0	0	0	0	0	0
ASV1025	Bacteria	Proteobacteria	Gammaproteobacteria	Burkholderiales	Nitrosomonadaceae	IS_44	unclassified_IS_44	0	0	0	0	0	0	0	0	0	60	70	81	0	0	0	0	0	0	0	0	0
ASV1026	Bacteria	Bacteroidota	Bacteroidia	Chitinophagales	Chitinophagaceae	Ferruginibacter	unclassified_Ferruginibacter	0	0	0	0	0	0	0	0	0	0	0	0	0	0	0	0	0	0	77	69	65
ASV1027	Bacteria	Proteobacteria	Gammaproteobacteria	Burkholderiales	Comamonadaceae	Rhodoferax	unclassified_Rhodoferax	0	0	0	0	0	0	0	0	0	0	0	0	0	0	0	0	0	0	57	73	81
ASV1028	Bacteria	Bacteroidota	Bacteroidia	Sphingobacteriales	Sphingobacteriaceae	Mucilaginibacter	unclassified_Mucilaginibacter	68	60	63	6	3	10	0	0	0	0	0	0	0	0	0	0	0	0	0	0	0
ASV1029	Bacteria	Proteobacteria	Gammaproteobacteria	Burkholderiales	Nitrosomonadaceae	MND1	uncultured_Burkholderiaceae_bacterium	0	0	0	0	0	0	0	0	0	65	73	72	0	0	0	0	0	0	0	0	0
ASV1030	Bacteria	Verrucomicrobiota	Verrucomicrobiae	Pedosphaerales	Pedosphaeraceae	unclassified_Pedosphaeraceae	uncultured_Verrucomicrobia_bacterium	0	0	0	0	0	0	0	0	0	0	0	0	0	0	0	0	0	0	67	70	73
ASV1031	Bacteria	Proteobacteria	Alphaproteobacteria	Rhizobiales	Rhizobiaceae	unclassified_Rhizobiaceae	unclassified_Rhizobiaceae	37	0	0	0	0	0	75	0	97	0	0	0	0	0	0	0	0	0	0	0	0
ASV1032	Bacteria	Actinobacteriota	Actinobacteria	Propionibacteriales	Nocardioidaceae	Nocardioides	unclassified_Nocardioides	0	0	0	70	63	76	0	0	0	0	0	0	0	0	0	0	0	0	0	0	0
ASV1033	Bacteria	Bacteroidota	Bacteroidia	Chitinophagales	37_13	uncultured_Bacteroidetes_bacterium	uncultured_Bacteroidetes_bacterium	0	0	0	0	0	0	79	68	62	0	0	0	0	0	0	0	0	0	0	0	0
ASV1034	Bacteria	Acidobacteriota	Blastocatellia	11_24	uncultured_Acidobacteriales_bacterium	uncultured_Acidobacteriales_bacterium	uncultured_Acidobacteriales_bacterium	0	0	0	0	0	0	0	0	0	72	63	74	0	0	0	0	0	0	0	0	0
ASV1035	Bacteria	Proteobacteria	Gammaproteobacteria	Burkholderiales	Comamonadaceae	unclassified_Comamonadaceae	unclassified_Comamonadaceae	0	0	0	0	0	0	0	0	0	0	0	0	41	68	85	15	0	0	0	0	0
ASV1036	Bacteria	Bacteroidota	Bacteroidia	Chitinophagales	Chitinophagaceae	unclassified_Chitinophagaceae	unclassified_Chitinophagaceae	0	0	42	101	0	65	0	0	0	0	0	0	0	0	0	0	0	0	0	0	0
ASV1037	Bacteria	Verrucomicrobiota	Verrucomicrobiae	Verrucomicrobiales	Verrucomicrobiaceae	Prosthecobacter	unclassified_Prosthecobacter	0	0	0	0	0	0	80	74	54	0	0	0	0	0	0	0	0	0	0	0	0
ASV1038	Bacteria	Bacteroidota	Bacteroidia	Chitinophagales	Chitinophagaceae	Flavisolibacter	unclassified_Flavisolibacter	0	0	0	0	0	0	0	0	0	65	70	73	0	0	0	0	0	0	0	0	0
ASV1039	Bacteria	Bacteroidota	Bacteroidia	Sphingobacteriales	Sphingobacteriaceae	Arcticibacter	unclassified_Arcticibacter	0	0	0	64	64	79	0	0	0	0	0	0	0	0	0	0	0	0	0	0	0
ASV1040	Bacteria	Myxococcota	Myxococcia	Myxococcales	Myxococcaceae	unclassified_Myxococcaceae	unclassified_Myxococcaceae	0	0	0	0	0	0	0	0	0	73	73	61	0	0	0	0	0	0	0	0	0
ASV1041	Bacteria	Acidobacteriota	Acidobacteriae	Solibacterales	Solibacteraceae	Candidatus_Solibacter	unclassified_Candidatus_Solibacter	0	0	0	0	0	0	44	46	53	0	0	0	0	0	0	0	0	0	44	0	19
ASV1042	Bacteria	Proteobacteria	Gammaproteobacteria	Salinisphaerales	Solimonadaceae	Alkanibacter	unclassified_Alkanibacter	0	0	0	0	0	0	79	104	23	0	0	0	0	0	0	0	0	0	0	0	0
ASV1043	Bacteria	Bacteroidota	Bacteroidia	Bacteroidales	Prevotellaceae	Prevotella	unclassified_Prevotella	0	0	0	0	0	0	0	0	0	70	66	70	0	0	0	0	0	0	0	0	0
ASV1044	Bacteria	Proteobacteria	Alphaproteobacteria	Micropepsales	Micropepsaceae	unclassified_Micropepsaceae	unclassified_Micropepsaceae	72	73	60	0	0	0	0	0	0	0	0	0	0	0	0	0	0	0	0	0	0
ASV1045	Bacteria	Verrucomicrobiota	Verrucomicrobiae	Verrucomicrobiales	Verrucomicrobiaceae	unclassified_Verrucomicrobiaceae	unclassified_Verrucomicrobiaceae	0	0	0	0	0	0	19	25	18	0	0	0	0	0	0	17	0	0	38	41	47
ASV1046	Bacteria	Bacteroidota	Bacteroidia	Sphingobacteriales	Sphingobacteriaceae	Pedobacter	Pedobacter_sp._b3N1b_b5	0	0	0	0	0	0	117	88	0	0	0	0	0	0	0	0	0	0	0	0	0
ASV1047	Bacteria	Actinobacteriota	Actinobacteria	Micromonosporales	Micromonosporaceae	unclassified_Micromonosporaceae	unclassified_Micromonosporaceae	0	0	0	0	0	0	69	67	69	0	0	0	0	0	0	0	0	0	0	0	0
ASV1048	Bacteria	Bacteroidota	Bacteroidia	Bacteroidales	Prevotellaceae	Prevotella	uncultured_rumen_bacterium	0	0	0	0	0	0	0	0	0	74	61	70	0	0	0	0	0	0	0	0	0
ASV1049	Bacteria	Acidobacteriota	Acidobacteriae	Subgroup_2	uncultured_Holophaga_sp.	uncultured_Holophaga_sp.	uncultured_Holophaga_sp.	0	0	0	0	0	0	0	0	0	70	63	72	0	0	0	0	0	0	0	0	0
ASV1050	Bacteria	Proteobacteria	Gammaproteobacteria	Burkholderiales	Burkholderiaceae	Burkholderia_Caballeronia_Paraburkholderia	unclassified_Burkholderia_Caballeronia_Paraburkholderia	0	0	0	0	0	0	0	0	0	43	82	80	0	0	0	0	0	0	0	0	0
ASV1051	Bacteria	Actinobacteriota	Actinobacteria	Streptomycetales	Streptomycetaceae	Streptomyces	unclassified_Streptomyces	0	0	0	0	0	0	0	0	0	0	0	0	76	129	0	0	0	0	0	0	0
ASV1052	Bacteria	Proteobacteria	Gammaproteobacteria	Xanthomonadales	Xanthomonadaceae	Stenotrophomonas	unclassified_Stenotrophomonas	0	0	0	0	0	0	0	0	0	0	0	0	0	0	0	0	0	0	0	43	162
ASV1053	Bacteria	Verrucomicrobiota	Verrucomicrobiae	Pedosphaerales	Pedosphaeraceae	unclassified_Pedosphaeraceae	unclassified_Pedosphaeraceae	89	64	51	0	0	0	0	0	0	0	0	0	0	0	0	0	0	0	0	0	0
ASV1054	Bacteria	Proteobacteria	Gammaproteobacteria	Burkholderiales	Comamonadaceae	unclassified_Comamonadaceae	unclassified_Comamonadaceae	110	94	0	0	0	0	0	0	0	0	0	0	0	0	0	0	0	0	0	0	0
ASV1055	Bacteria	Verrucomicrobiota	Verrucomicrobiae	Opitutales	Opitutaceae	Opitutus	unclassified_Opitutus	0	0	0	0	0	0	204	0	0	0	0	0	0	0	0	0	0	0	0	0	0
ASV1056	Bacteria	Firmicutes	Clostridia	Lachnospirales	Lachnospiraceae	Lachnospiraceae_AC2044_group	unclassified_Lachnospiraceae_AC2044_group	0	0	0	0	0	0	0	0	0	70	60	73	0	0	0	0	0	0	0	0	0
ASV1057	Bacteria	Acidobacteriota	Vicinamibacteria	Vicinamibacterales	unclassified_Vicinamibacterales	uncultured_Anaeromyxobacter_sp.	unclassified_Vicinamibacterales	0	0	0	0	0	0	0	0	0	68	65	70	0	0	0	0	0	0	0	0	0
ASV1058	Bacteria	Bacteroidota	Bacteroidia	Sphingobacteriales	Sphingobacteriaceae	Mucilaginibacter	Mucilaginibacter_gossypii	0	0	0	0	0	0	0	0	0	0	0	0	0	0	0	0	13	20	51	53	66
ASV1059	Bacteria	Actinobacteriota	Actinobacteria	Propionibacteriales	Nocardioidaceae	Aeromicrobium	unclassified_Aeromicrobium	71	61	70	0	0	0	0	0	0	0	0	0	0	0	0	0	0	0	0	0	0
ASV1060	Bacteria	Proteobacteria	Gammaproteobacteria	Salinisphaerales	Solimonadaceae	Solimonas	unclassified_Solimonas	44	86	72	0	0	0	0	0	0	0	0	0	0	0	0	0	0	0	0	0	0
ASV1061	Bacteria	Patescibacteria	Saccharimonadia	Saccharimonadales	LWQ8	unclassified_LWQ8	unclassified_LWQ8	42	88	72	0	0	0	0	0	0	0	0	0	0	0	0	0	0	0	0	0	0
ASV1062	Bacteria	Proteobacteria	Alphaproteobacteria	Sphingomonadales	Sphingomonadaceae	unclassified_Sphingomonadaceae	unclassified_Sphingomonadaceae	0	0	0	71	64	67	0	0	0	0	0	0	0	0	0	0	0	0	0	0	0
ASV1063	Bacteria	Acidobacteriota	Acidobacteriae	Acidobacteriales	Acidobacteriaceae__Subgroup_1	Granulicella	unclassified_Granulicella	0	0	0	70	62	70	0	0	0	0	0	0	0	0	0	0	0	0	0	0	0
ASV1064	Bacteria	Proteobacteria	Alphaproteobacteria	Sphingomonadales	Sphingomonadaceae	Sphingobium	unclassified_Sphingobium	0	0	0	0	0	0	0	0	14	0	0	0	0	0	0	0	0	0	66	78	44
ASV1065	Bacteria	Proteobacteria	Alphaproteobacteria	Rhizobiales	Rhizobiaceae	unclassified_Rhizobiaceae	unclassified_Rhizobiaceae	0	0	0	0	0	0	0	0	0	0	0	0	0	0	0	0	0	0	56	57	89
ASV1066	Bacteria	Proteobacteria	Gammaproteobacteria	Salinisphaerales	Solimonadaceae	unclassified_Solimonadaceae	Stagnimonas_aquatica	0	0	0	0	0	0	0	0	0	0	0	0	0	0	0	17	0	18	57	52	57
ASV1067	Bacteria	Proteobacteria	Alphaproteobacteria	Azospirillales	unclassified_Azospirillales	unclassified_Azospirillales	unclassified_Azospirillales	16	10	0	0	0	0	0	0	0	50	73	51	0	0	0	0	0	0	0	0	0
ASV1068	Bacteria	Proteobacteria	Alphaproteobacteria	Rhizobiales	Rhizobiaceae	Allorhizobium_Neorhizobium_Pararhizobium_Rhizobium	unclassified_Allorhizobium_Neorhizobium_Pararhizobium_Rhizobium	0	0	0	0	0	0	0	56	83	0	0	0	0	0	0	45	0	1	12	0	3
ASV1069	Bacteria	Proteobacteria	Gammaproteobacteria	Burkholderiales	Oxalobacteraceae	Herminiimonas	unclassified_Herminiimonas	0	0	0	0	0	0	0	0	0	0	0	0	56	68	76	0	0	0	0	0	0
ASV1070	Bacteria	Bacteroidota	Bacteroidia	Flavobacteriales	Weeksellaceae	Chryseobacterium	unclassified_Chryseobacterium	117	82	0	0	0	0	0	0	0	0	0	0	0	0	0	0	0	0	0	0	0
ASV1071	Bacteria	Methylomirabilota	Methylomirabilia	Rokubacteriales	uncultured_actinobacterium	uncultured_actinobacterium	uncultured_actinobacterium	0	0	0	0	0	0	0	0	0	65	57	77	0	0	0	0	0	0	0	0	0
ASV1072	Bacteria	Bacteroidota	Bacteroidia	Flavobacteriales	Flavobacteriaceae	Flavobacterium	unclassified_Flavobacterium	0	0	0	0	0	0	0	0	0	0	0	0	0	0	0	0	0	0	73	59	67
ASV1073	Bacteria	Proteobacteria	Alphaproteobacteria	Micropepsales	Micropepsaceae	Micropepsis	unclassified_Micropepsis	0	0	0	0	0	0	0	0	0	0	0	0	0	0	0	0	0	0	59	75	65
ASV1074	Bacteria	Proteobacteria	Alphaproteobacteria	Caulobacterales	Caulobacteraceae	unclassified_Caulobacteraceae	unclassified_Caulobacteraceae	0	0	0	63	57	78	0	0	0	0	0	0	0	0	0	0	0	0	0	0	0
ASV1075	Bacteria	Patescibacteria	Saccharimonadia	Saccharimonadales	LWQ8	unclassified_LWQ8	unclassified_LWQ8	0	0	0	83	115	0	0	0	0	0	0	0	0	0	0	0	0	0	0	0	0
ASV1076	Bacteria	Proteobacteria	Alphaproteobacteria	Rhizobiales	Xanthobacteraceae	Pseudolabrys	unclassified_Pseudolabrys	0	0	0	0	0	0	49	36	55	0	0	0	0	0	0	0	0	0	30	28	0
ASV1077	Bacteria	Proteobacteria	Gammaproteobacteria	Xanthomonadales	Xanthomonadaceae	Pseudoxanthomonas	unclassified_Pseudoxanthomonas	0	0	0	0	0	0	0	0	0	0	0	0	0	0	0	0	0	0	66	58	74
ASV1078	Bacteria	Bacteroidota	Bacteroidia	Chitinophagales	Chitinophagaceae	Chitinophaga	unclassified_Chitinophaga	0	0	197	0	0	0	0	0	0	0	0	0	0	0	0	0	0	0	0	0	0
ASV1079	Bacteria	Bacteroidota	Bacteroidia	Cytophagales	Hymenobacteraceae	Hymenobacter	unclassified_Hymenobacter	0	0	0	0	0	197	0	0	0	0	0	0	0	0	0	0	0	0	0	0	0
ASV1080	Bacteria	Proteobacteria	Gammaproteobacteria	Burkholderiales	Comamonadaceae	unclassified_Comamonadaceae	unclassified_Comamonadaceae	0	0	0	0	0	0	0	0	0	123	74	0	0	0	0	0	0	0	0	0	0
ASV1081	Bacteria	Proteobacteria	Alphaproteobacteria	unclassified_Alphaproteobacteria	unclassified_Alphaproteobacteria	unclassified_Alphaproteobacteria	unclassified_Alphaproteobacteria	0	0	0	0	0	0	0	0	0	0	0	0	0	0	0	0	0	0	58	79	60
ASV1082	Bacteria	Bacteroidota	Bacteroidia	Chitinophagales	Chitinophagaceae	Segetibacter	unclassified_Segetibacter	0	0	0	0	0	0	58	74	64	0	0	0	0	0	0	0	0	0	0	0	0
ASV1083	Bacteria	Patescibacteria	Saccharimonadia	Saccharimonadales	LWQ8	unclassified_LWQ8	unclassified_LWQ8	0	0	0	0	0	0	59	45	92	0	0	0	0	0	0	0	0	0	0	0	0
ASV1084	Bacteria	Proteobacteria	Alphaproteobacteria	Tistrellales	Geminicoccaceae	unclassified_Geminicoccaceae	unclassified_Geminicoccaceae	0	0	0	0	0	0	0	0	0	67	60	69	0	0	0	0	0	0	0	0	0
ASV1085	Bacteria	Proteobacteria	Alphaproteobacteria	Rhodospirillales	unclassified_Rhodospirillales	unclassified_Rhodospirillales	unclassified_Rhodospirillales	0	0	0	0	0	0	62	76	57	0	0	0	0	0	0	0	0	0	0	0	0
ASV1086	Bacteria	Verrucomicrobiota	Verrucomicrobiae	Opitutales	Opitutaceae	IMCC26134	unclassified_IMCC26134	0	0	0	0	0	0	70	62	63	0	0	0	0	0	0	0	0	0	0	0	0
ASV1087	Bacteria	Bacteroidota	Bacteroidia	Cytophagales	Spirosomaceae	Arcicella	Arcicella_rosea	0	0	0	0	0	0	0	0	0	0	0	0	0	0	0	0	0	169	0	26	0
ASV1088	Bacteria	Planctomycetota	Phycisphaerae	Tepidisphaerales	Tepidisphaeraceae	Tepidisphaera	unclassified_Tepidisphaera	0	0	0	0	61	133	0	0	0	0	0	0	0	0	0	0	0	0	0	0	0
ASV1089	Bacteria	Actinobacteriota	Actinobacteria	Propionibacteriales	Nocardioidaceae	Nocardioides	Nocardioides_dilutus	0	0	0	0	0	0	67	56	71	0	0	0	0	0	0	0	0	0	0	0	0
ASV1090	Bacteria	Firmicutes	Clostridia	Oscillospirales	Oscillospiraceae	NK4A214_group	unclassified_NK4A214_group	0	0	0	0	0	0	0	0	0	74	56	64	0	0	0	0	0	0	0	0	0
ASV1091	Bacteria	Myxococcota	Myxococcia	Myxococcales	Anaeromyxobacteraceae	Anaeromyxobacter	unclassified_Anaeromyxobacter	0	0	0	0	0	0	0	0	0	78	59	57	0	0	0	0	0	0	0	0	0
ASV1092	Bacteria	Bacteroidota	Bacteroidia	Chitinophagales	Chitinophagaceae	Flavisolibacter_sp.	unclassified_Flavisolibacter_sp.	20	0	0	59	57	57	0	0	0	0	0	0	0	0	0	0	0	0	0	0	0
ASV1093	Bacteria	Proteobacteria	Alphaproteobacteria	Rhizobiales	Methyloligellaceae	Methyloligella	Methyloligella_solikamskensis	78	70	45	0	0	0	0	0	0	0	0	0	0	0	0	0	0	0	0	0	0
ASV1094	Bacteria	Verrucomicrobiota	Verrucomicrobiae	Verrucomicrobiales	Verrucomicrobiaceae	unclassified_Verrucomicrobiaceae	unclassified_Verrucomicrobiaceae	0	0	0	0	0	0	51	80	62	0	0	0	0	0	0	0	0	0	0	0	0
ASV1095	Bacteria	Bdellovibrionota	Oligoflexia	0319_6G20	unclassified_0319_6G20	unclassified_0319_6G20	unclassified_0319_6G20	0	0	0	0	0	0	25	0	43	0	0	0	0	0	0	0	0	0	60	0	65
ASV1096	Bacteria	Bdellovibrionota	Bdellovibrionia	Bdellovibrionales	Bdellovibrionaceae	Bdellovibrio	uncultured_Bdellovibrionales_bacterium	0	0	0	0	0	0	0	0	51	0	0	0	0	0	0	0	5	0	79	58	0
ASV1097	Bacteria	Acidobacteriota	Vicinamibacteria	Vicinamibacterales	Vicinamibacteraceae	unclassified_Vicinamibacteraceae	unclassified_Vicinamibacteraceae	0	0	0	0	0	0	0	0	0	55	63	75	0	0	0	0	0	0	0	0	0
ASV1098	Bacteria	Acidobacteriota	Acidobacteriae	Acidobacteriales	unclassified_Acidobacteriales	unclassified_Acidobacteriales	unclassified_Acidobacteriales	0	0	0	0	0	0	0	0	0	61	64	68	0	0	0	0	0	0	0	0	0
ASV1099	Bacteria	Actinobacteriota	Actinobacteria	Micrococcales	Microbacteriaceae	unclassified_Microbacteriaceae	unclassified_Microbacteriaceae	0	0	0	0	0	0	0	0	0	0	0	0	0	0	0	0	0	0	60	60	73
ASV1100	Bacteria	Proteobacteria	Alphaproteobacteria	Acetobacterales	Acetobacteraceae	Roseomonas	unclassified_Roseomonas	0	0	0	59	76	57	0	0	0	0	0	0	0	0	0	0	0	0	0	0	0
ASV1101	Bacteria	Proteobacteria	Gammaproteobacteria	Burkholderiales	Oxalobacteraceae	Massilia	unclassified_Massilia	0	0	0	55	65	72	0	0	0	0	0	0	0	0	0	0	0	0	0	0	0
ASV1102	Bacteria	Proteobacteria	Alphaproteobacteria	Rhizobiales	Beijerinckiaceae	Psychroglaciecola	unclassified_Psychroglaciecola	0	0	0	93	0	98	0	0	0	0	0	0	0	0	0	0	0	0	0	0	0
ASV1103	Bacteria	Bacteroidota	Bacteroidia	Chitinophagales	Chitinophagaceae	unclassified_Chitinophagaceae	unclassified_Chitinophagaceae	0	0	0	0	86	105	0	0	0	0	0	0	0	0	0	0	0	0	0	0	0
ASV1104	Bacteria	Proteobacteria	Gammaproteobacteria	Burkholderiales	Comamonadaceae	unclassified_Comamonadaceae	unclassified_Comamonadaceae	0	0	0	0	0	0	0	0	0	0	0	0	59	60	72	0	0	0	0	0	0
ASV1105	Bacteria	Planctomycetota	Phycisphaerae	Tepidisphaerales	Tepidisphaeraceae	Tepidisphaera	unclassified_Tepidisphaera	0	0	0	0	0	0	62	64	64	0	0	0	0	0	0	0	0	0	0	0	0
ASV1106	Bacteria	Proteobacteria	Alphaproteobacteria	Caulobacterales	Caulobacteraceae	Phenylobacterium	Afipia_genosp._14	0	0	0	0	0	0	17	18	31	0	0	0	0	0	0	0	0	0	50	41	33
ASV1107	Bacteria	Proteobacteria	Gammaproteobacteria	Burkholderiales	Methylophilaceae	Methylotenera	unclassified_Methylotenera	0	0	0	0	0	0	73	58	59	0	0	0	0	0	0	0	0	0	0	0	0
ASV1108	Bacteria	Bacteroidota	Bacteroidia	Flavobacteriales	Weeksellaceae	Chryseobacterium	unclassified_Chryseobacterium	0	0	0	0	0	0	65	62	62	0	0	0	0	0	0	0	0	0	0	0	0
ASV1109	Bacteria	Bacteroidota	Bacteroidia	Bacteroidales	Muribaculaceae	uncultured_rumen_bacterium	uncultured_rumen_bacterium	0	0	0	0	0	0	0	0	0	60	72	57	0	0	0	0	0	0	0	0	0
ASV1110	Bacteria	Bacteroidota	Bacteroidia	Bacteroidales	Prevotellaceae	Prevotellaceae_UCG_001	uncultured_rumen_bacterium	0	0	0	0	0	0	0	0	0	0	100	89	0	0	0	0	0	0	0	0	0
ASV1111	Bacteria	Proteobacteria	Alphaproteobacteria	Rickettsiales	Mitochondria	unclassified_Mitochondria	unclassified_Mitochondria	0	0	0	0	0	0	0	0	0	0	0	0	0	0	0	0	38	47	34	36	34
ASV1112	Bacteria	Proteobacteria	Alphaproteobacteria	Rhizobiales	Kaistiaceae	Kaistia	unclassified_Kaistia	0	0	0	0	0	0	0	0	0	0	0	0	0	0	0	0	0	0	93	0	96
ASV1113	Bacteria	Actinobacteriota	Actinobacteria	Micrococcales	Microbacteriaceae	unclassified_Microbacteriaceae	unclassified_Microbacteriaceae	130	0	58	0	0	0	0	0	0	0	0	0	0	0	0	0	0	0	0	0	0
ASV1114	Bacteria	Bacteroidota	Bacteroidia	Chitinophagales	Chitinophagaceae	Ferruginibacter	unclassified_Ferruginibacter	0	0	0	0	0	0	0	0	0	85	61	42	0	0	0	0	0	0	0	0	0
ASV1115	Bacteria	Proteobacteria	Gammaproteobacteria	Gammaproteobacteria_Incertae_Sedis	Unknown_Family	Acidibacter	unclassified_Acidibacter	0	0	0	0	0	0	0	0	0	68	0	120	0	0	0	0	0	0	0	0	0
ASV1116	Bacteria	Bacteroidota	Bacteroidia	Chitinophagales	Chitinophagaceae	Sediminibacterium	uncultured_Flavobacteriia_bacterium	0	0	0	0	0	0	0	0	0	0	0	0	0	0	0	0	23	41	0	78	46
ASV1117	Bacteria	Proteobacteria	Alphaproteobacteria	Rhizobiales	Kaistiaceae	Kaistia	Rhizobiaceae_bacterium_Cpub_4	0	0	0	0	0	0	0	0	0	0	0	0	0	0	0	0	0	0	60	65	63
ASV1118	Bacteria	Proteobacteria	Alphaproteobacteria	Rhodobacterales	Rhodobacteraceae	Yangia	unclassified_Yangia	64	62	61	0	0	0	0	0	0	0	0	0	0	0	0	0	0	0	0	0	0
ASV1119	Bacteria	Acidobacteriota	Acidobacteriae	Acidobacteriales	Acidobacteriaceae__Subgroup_1	Granulicella	Granulicella_cerasi	0	0	0	53	63	58	0	0	0	0	0	0	0	13	0	0	0	0	0	0	0
ASV1120	Bacteria	Bacteroidota	Bacteroidia	Chitinophagales	Chitinophagaceae	Flavisolibacter	uncultured_Sphingobacteriia_bacterium	0	0	0	0	0	187	0	0	0	0	0	0	0	0	0	0	0	0	0	0	0
ASV1121	Bacteria	Proteobacteria	Gammaproteobacteria	Burkholderiales	Comamonadaceae	Inhella	Inhella_inkyongensis	0	0	0	0	0	0	46	41	34	0	0	0	0	0	0	0	0	0	20	24	22
ASV1122	Bacteria	Firmicutes	Clostridia	Clostridia_UCG_014	uncultured_Ruminococcaceae_bacterium	uncultured_Ruminococcaceae_bacterium	uncultured_Ruminococcaceae_bacterium	0	0	0	0	0	0	0	0	0	95	92	0	0	0	0	0	0	0	0	0	0
ASV1123	Bacteria	Verrucomicrobiota	Verrucomicrobiae	Chthoniobacterales	Chthoniobacteraceae	Candidatus_Udaeobacter	unclassified_Candidatus_Udaeobacter	0	0	0	0	0	0	0	0	0	0	78	109	0	0	0	0	0	0	0	0	0
ASV1124	Bacteria	Proteobacteria	Gammaproteobacteria	Xanthomonadales	Xanthomonadaceae	Lysobacter	unclassified_Lysobacter	0	0	0	0	0	0	0	0	0	0	0	0	0	0	0	55	53	75	0	0	4
ASV1125	Bacteria	unclassified_Bacteria	unclassified_Bacteria	unclassified_Bacteria	unclassified_Bacteria	unclassified_Bacteria	unclassified_Bacteria	29	31	0	0	0	0	0	0	0	36	35	55	0	0	0	0	0	0	0	0	0
ASV1126	Bacteria	Bacteroidota	Bacteroidia	Sphingobacteriales	Sphingobacteriaceae	Mucilaginibacter	unclassified_Mucilaginibacter	0	0	0	49	78	59	0	0	0	0	0	0	0	0	0	0	0	0	0	0	0
ASV1127	Bacteria	Proteobacteria	Gammaproteobacteria	Burkholderiales	Sutterellaceae	unclassified_Sutterellaceae	unclassified_Sutterellaceae	0	0	0	0	0	0	0	0	0	74	49	63	0	0	0	0	0	0	0	0	0
ASV1128	Bacteria	Actinobacteriota	Actinobacteria	Frankiales	unclassified_Frankiales	unclassified_Frankiales	unclassified_Frankiales	0	0	0	0	0	0	0	0	0	0	0	0	0	0	0	0	0	0	72	45	69
ASV1129	Bacteria	Proteobacteria	Alphaproteobacteria	Rhizobiales	Beijerinckiaceae	Methylobacterium_Methylorubrum	unclassified_Methylobacterium_Methylorubrum	47	49	70	0	0	0	0	0	0	0	0	0	0	0	19	0	0	0	0	0	0
ASV1130	Bacteria	unclassified_Bacteria	unclassified_Bacteria	unclassified_Bacteria	unclassified_Bacteria	unclassified_Bacteria	unclassified_Bacteria	62	74	49	0	0	0	0	0	0	0	0	0	0	0	0	0	0	0	0	0	0
ASV1131	Bacteria	Proteobacteria	Alphaproteobacteria	Sphingomonadales	Sphingomonadaceae	Sphingomonas	unclassified_Sphingomonas	0	0	0	86	57	42	0	0	0	0	0	0	0	0	0	0	0	0	0	0	0
ASV1132	Bacteria	Proteobacteria	Alphaproteobacteria	unclassified_Alphaproteobacteria	unclassified_Alphaproteobacteria	unclassified_Alphaproteobacteria	unclassified_Alphaproteobacteria	0	0	0	68	58	59	0	0	0	0	0	0	0	0	0	0	0	0	0	0	0
ASV1133	Bacteria	Verrucomicrobiota	Verrucomicrobiae	Chthoniobacterales	Terrimicrobiaceae	Terrimicrobium	unclassified_Terrimicrobium	0	0	0	0	0	0	62	59	64	0	0	0	0	0	0	0	0	0	0	0	0
ASV1134	Bacteria	Bacteroidota	Bacteroidia	Cytophagales	Spirosomaceae	Dyadobacter	unclassified_Dyadobacter	0	0	0	0	0	0	0	36	0	0	0	0	0	0	0	84	0	0	0	0	65
ASV1135	Bacteria	Bacteroidota	Bacteroidia	Bacteroidales	Prevotellaceae	Prevotella	uncultured_rumen_bacterium	0	0	0	0	0	0	0	0	0	59	58	68	0	0	0	0	0	0	0	0	0
ASV1136	Bacteria	Actinobacteriota	Actinobacteria	Frankiales	Sporichthyaceae	unclassified_Sporichthyaceae	unclassified_Sporichthyaceae	0	0	0	0	0	0	0	0	0	0	0	0	0	0	0	0	0	0	52	66	67
ASV1137	Bacteria	Proteobacteria	Alphaproteobacteria	Rhodospirillales	unclassified_Rhodospirillales	uncultured_soil_bacterium	unclassified_Rhodospirillales	0	0	0	0	0	0	0	0	0	0	0	0	0	0	0	0	0	0	42	75	68
ASV1138	Bacteria	Proteobacteria	Alphaproteobacteria	Caulobacterales	Caulobacteraceae	Asticcacaulis	uncultured_Asticcacaulis_sp.	64	46	74	0	0	0	0	0	0	0	0	0	0	0	0	0	0	0	0	0	0
ASV1139	Bacteria	Gemmatimonadota	Gemmatimonadetes	Gemmatimonadales	Gemmatimonadaceae	Gemmatimonas	unclassified_Gemmatimonas	0	0	0	0	0	0	59	59	66	0	0	0	0	0	0	0	0	0	0	0	0
ASV1140	Bacteria	Verrucomicrobiota	Verrucomicrobiae	Chthoniobacterales	Chthoniobacteraceae	Chthoniobacter	unclassified_Chthoniobacter	24	25	0	0	0	0	54	41	39	0	0	0	0	0	0	0	0	0	0	0	0
ASV1141	Bacteria	Myxococcota	Polyangia	Polyangiales	Phaselicystidaceae	Phaselicystis	unclassified_Phaselicystis	49	48	86	0	0	0	0	0	0	0	0	0	0	0	0	0	0	0	0	0	0
ASV1142	Bacteria	Bacteroidota	Bacteroidia	Bacteroidales	Muribaculaceae	unclassified_Muribaculaceae	unclassified_Muribaculaceae	0	109	0	0	0	0	0	0	0	0	15	13	0	0	0	0	46	0	0	0	0
ASV1143	Bacteria	Verrucomicrobiota	Verrucomicrobiae	Opitutales	Opitutaceae	Lacunisphaera	Oleiharenicola_alkalitolerans	0	0	0	0	0	0	67	61	55	0	0	0	0	0	0	0	0	0	0	0	0
ASV1144	Bacteria	Acidobacteriota	Acidobacteriae	Subgroup_2	uncultured_Acidobacteria_bacterium	uncultured_Acidobacteria_bacterium	uncultured_Acidobacteria_bacterium	0	0	0	0	0	0	0	0	0	61	72	50	0	0	0	0	0	0	0	0	0
ASV1145	Bacteria	Proteobacteria	Gammaproteobacteria	Burkholderiales	Nitrosomonadaceae	Ellin6067	unclassified_Ellin6067	0	0	0	0	0	0	0	0	0	67	63	53	0	0	0	0	0	0	0	0	0
ASV1146	Bacteria	Bacteroidota	Bacteroidia	Bacteroidales	Prevotellaceae	Prevotellaceae_UCG_001	uncultured_rumen_bacterium	0	0	0	0	0	0	0	0	0	0	0	183	0	0	0	0	0	0	0	0	0
ASV1147	Bacteria	Bacteroidota	Bacteroidia	Chitinophagales	Saprospiraceae	Phaeodactylibacter	uncultured_Saprospiraceae_bacterium	0	0	0	0	0	0	0	0	0	0	0	0	0	0	0	0	0	0	94	0	89
ASV1148	Bacteria	Proteobacteria	Gammaproteobacteria	Enterobacterales	unclassified_Enterobacterales	unclassified_Enterobacterales	unclassified_Enterobacterales	0	0	0	0	0	0	0	0	0	0	0	0	0	0	0	0	0	0	68	27	88
ASV1149	Bacteria	Actinobacteriota	Acidimicrobiia	unclassified_Acidimicrobiia	uncultured_Acidimicrobiia_bacterium	unclassified_Acidimicrobiia	unclassified_Acidimicrobiia	0	0	0	0	0	0	0	0	0	0	0	0	0	0	0	0	0	0	57	66	60
ASV1150	Bacteria	Bacteroidota	Bacteroidia	Chitinophagales	Chitinophagaceae	Flavisolibacter	unclassified_Flavisolibacter	0	0	0	0	0	182	0	0	0	0	0	0	0	0	0	0	0	0	0	0	0
ASV1151	Bacteria	Proteobacteria	Alphaproteobacteria	Rhizobiales	Xanthobacteraceae	unclassified_Xanthobacteraceae	unclassified_Xanthobacteraceae	0	0	0	0	0	0	0	0	0	0	0	0	0	0	0	48	61	73	0	0	0
ASV1152	Bacteria	Actinobacteriota	Actinobacteria	Propionibacteriales	Nocardioidaceae	Nocardioides	Nocardioides_sp._LnR5_15	0	0	0	0	0	0	0	0	0	0	0	0	0	0	0	40	32	47	63	0	0
ASV1153	Bacteria	Proteobacteria	Gammaproteobacteria	Burkholderiales	Oxalobacteraceae	Herminiimonas	unclassified_Herminiimonas	0	0	0	0	0	0	0	0	0	0	0	0	0	0	0	46	67	69	0	0	0
ASV1154	Bacteria	Bacteroidota	Bacteroidia	Bacteroidales	Rikenellaceae	Rikenellaceae_RC9_gut_group	unclassified_Rikenellaceae_RC9_gut_group	0	0	0	0	0	0	0	0	0	0	83	98	0	0	0	0	0	0	0	0	0
ASV1155	Bacteria	Verrucomicrobiota	Verrucomicrobiae	Verrucomicrobiales	Rubritaleaceae	Luteolibacter	unclassified_Luteolibacter	0	0	0	0	0	0	0	0	0	0	0	0	0	0	0	67	60	54	0	0	0
ASV1156	Bacteria	Patescibacteria	Saccharimonadia	Saccharimonadales	uncultured_cyanobacterium	uncultured_cyanobacterium	uncultured_cyanobacterium	180	0	0	0	0	0	0	0	0	0	0	0	0	0	0	0	0	0	0	0	0
ASV1157	Bacteria	Proteobacteria	Alphaproteobacteria	Rhizobiales	Rhizobiales_Incertae_Sedis	Alsobacter	unclassified_Alsobacter	0	0	0	95	0	85	0	0	0	0	0	0	0	0	0	0	0	0	0	0	0
ASV1158	Bacteria	Bacteroidota	Bacteroidia	Flavobacteriales	Weeksellaceae	Chryseobacterium	Chryseobacterium_greenlandense	0	0	0	0	17	0	0	0	0	0	0	0	0	0	0	0	0	0	50	55	58
ASV1159	Bacteria	Proteobacteria	Gammaproteobacteria	Legionellales	Legionellaceae	Legionella	unclassified_Legionella	0	0	0	0	0	0	54	67	59	0	0	0	0	0	0	0	0	0	0	0	0
ASV1160	Bacteria	Acidobacteriota	Acidobacteriae	Subgroup_2	unclassified_Subgroup_2	unclassified_Subgroup_2	unclassified_Subgroup_2	0	0	0	0	0	0	0	0	0	59	65	56	0	0	0	0	0	0	0	0	0
ASV1161	Bacteria	Proteobacteria	Gammaproteobacteria	Enterobacterales	Erwiniaceae	Pantoea	unclassified_Pantoea	0	0	0	0	0	0	0	0	0	0	0	0	0	0	0	0	0	0	104	76	0
ASV1162	Bacteria	Proteobacteria	Alphaproteobacteria	Rhizobiales	Rhizobiaceae	Allorhizobium_Neorhizobium_Pararhizobium_Rhizobium	unclassified_Allorhizobium_Neorhizobium_Pararhizobium_Rhizobium	0	0	0	0	0	0	0	0	0	0	0	0	0	0	0	0	0	0	64	49	67
ASV1163	Bacteria	Actinobacteriota	Actinobacteria	Propionibacteriales	Nocardioidaceae	Nocardioides	unclassified_Nocardioides	0	0	0	0	0	0	0	0	0	0	0	0	0	0	0	0	0	0	105	75	0
ASV1164	Bacteria	Proteobacteria	Alphaproteobacteria	Rhizobiales	Xanthobacteraceae	unclassified_Xanthobacteraceae	unclassified_Xanthobacteraceae	0	0	0	0	0	0	55	65	59	0	0	0	0	0	0	0	0	0	0	0	0
ASV1165	Bacteria	Proteobacteria	Alphaproteobacteria	Rhizobiales	Xanthobacteraceae	unclassified_Xanthobacteraceae	unclassified_Xanthobacteraceae	0	0	0	0	0	0	0	0	0	81	0	98	0	0	0	0	0	0	0	0	0
ASV1166	Bacteria	Proteobacteria	Gammaproteobacteria	Burkholderiales	Comamonadaceae	unclassified_Comamonadaceae	unclassified_Comamonadaceae	0	0	0	0	0	0	0	0	0	0	0	0	60	52	67	0	0	0	0	0	0
ASV1167	Bacteria	Proteobacteria	Gammaproteobacteria	Burkholderiales	Comamonadaceae	Ramlibacter	unclassified_Ramlibacter	0	0	0	0	0	0	0	0	0	0	0	0	46	59	74	0	0	0	0	0	0
ASV1168	Bacteria	Proteobacteria	Alphaproteobacteria	Rhizobiales	unclassified_Rhizobiales	unclassified_Rhizobiales	unclassified_Rhizobiales	96	0	82	0	0	0	0	0	0	0	0	0	0	0	0	0	0	0	0	0	0
ASV1169	Bacteria	Bacteroidota	Bacteroidia	Flavobacteriales	Weeksellaceae	Chryseobacterium	unclassified_Chryseobacterium	0	0	0	29	0	19	0	76	54	0	0	0	0	0	0	0	0	0	0	0	0
ASV1170	Bacteria	Actinobacteriota	Acidimicrobiia	Microtrichales	Ilumatobacteraceae	Ilumatobacter	unclassified_Ilumatobacter	0	0	0	0	0	0	0	0	0	116	62	0	0	0	0	0	0	0	0	0	0
ASV1171	Bacteria	Acidobacteriota	Acidobacteriae	Subgroup_2	unclassified_Subgroup_2	unclassified_Subgroup_2	unclassified_Subgroup_2	0	0	0	0	0	0	0	0	0	61	58	59	0	0	0	0	0	0	0	0	0
ASV1172	Bacteria	Proteobacteria	Gammaproteobacteria	Legionellales	Legionellaceae	Legionella	Legionella_sp.	0	0	0	0	0	0	0	0	0	0	0	0	0	0	0	50	67	61	0	0	0
ASV1173	Bacteria	Proteobacteria	Gammaproteobacteria	Burkholderiales	Oxalobacteraceae	Massilia	unclassified_Massilia	0	0	0	0	0	0	0	0	0	0	0	0	0	0	0	0	61	0	0	50	67
ASV1174	Bacteria	Gemmatimonadota	Gemmatimonadetes	Gemmatimonadales	Gemmatimonadaceae	Gemmatimonas	unclassified_Gemmatimonas	0	0	0	0	0	0	0	0	0	0	0	0	0	0	0	0	0	0	66	55	57
ASV1175	Bacteria	Proteobacteria	Gammaproteobacteria	Pseudomonadales	Halomonadaceae	Modicisalibacter	Halotalea_sp._T10.9	76	51	29	9	12	0	0	0	0	0	0	0	0	0	0	0	0	0	0	0	0
ASV1176	Bacteria	Bacteroidota	Bacteroidia	Cytophagales	Microscillaceae	unclassified_Microscillaceae	Algoriphagus_sp._JJ018	0	0	0	54	68	55	0	0	0	0	0	0	0	0	0	0	0	0	0	0	0
ASV1177	Bacteria	Bacteroidota	Bacteroidia	Sphingobacteriales	Sphingobacteriaceae	unclassified_Sphingobacteriaceae	unclassified_Sphingobacteriaceae	0	0	0	0	0	0	95	82	0	0	0	0	0	0	0	0	0	0	0	0	0
ASV1178	Bacteria	Proteobacteria	Gammaproteobacteria	Pseudomonadales	Moraxellaceae	Acinetobacter	unclassified_Acinetobacter	0	0	0	0	0	0	0	0	0	0	0	0	0	91	86	0	0	0	0	0	0
ASV1179	Bacteria	Proteobacteria	Alphaproteobacteria	Sphingomonadales	Sphingomonadaceae	Sphingoaurantiacus	unclassified_Sphingoaurantiacus	0	0	0	0	0	0	0	0	0	0	0	0	0	0	0	0	0	0	62	62	53
ASV1180	Bacteria	unclassified_Bacteria	unclassified_Bacteria	unclassified_Bacteria	unclassified_Bacteria	unclassified_Bacteria	unclassified_Bacteria	0	0	0	0	0	0	26	0	18	0	0	0	0	0	0	0	20	27	26	26	33
ASV1181	Bacteria	Bacteroidota	Bacteroidia	Bacteroidales	Bacteroidales_RF16_group	unclassified_Bacteroidales_RF16_group	unclassified_Bacteroidales_RF16_group	0	0	0	0	0	0	0	0	0	83	93	0	0	0	0	0	0	0	0	0	0
ASV1182	Bacteria	Methylomirabilota	Methylomirabilia	Rokubacteriales	uncultured_Firmicutes_bacterium	uncultured_Firmicutes_bacterium	uncultured_Firmicutes_bacterium	0	0	0	0	0	0	0	0	0	66	38	72	0	0	0	0	0	0	0	0	0
ASV1183	Bacteria	Acidobacteriota	Acidobacteriae	Acidobacteriales	unclassified_Acidobacteriales	unclassified_Acidobacteriales	unclassified_Acidobacteriales	0	0	0	0	0	0	0	0	0	60	116	0	0	0	0	0	0	0	0	0	0
ASV1184	Bacteria	Bacteroidota	Bacteroidia	Cytophagales	Spirosomaceae	Larkinella	unclassified_Larkinella	0	0	0	66	55	54	0	0	0	0	0	0	0	0	0	0	0	0	0	0	0
ASV1185	Bacteria	Verrucomicrobiota	Verrucomicrobiae	Verrucomicrobiales	Rubritaleaceae	Luteolibacter	unclassified_Luteolibacter	0	0	0	0	0	0	103	0	72	0	0	0	0	0	0	0	0	0	0	0	0
ASV1186	Bacteria	Proteobacteria	Gammaproteobacteria	Burkholderiales	Comamonadaceae	Pelomonas	unclassified_Pelomonas	0	0	0	0	0	0	7	0	0	0	0	0	0	1	1	0	0	0	64	52	50
ASV1187	Bacteria	Gemmatimonadota	Gemmatimonadetes	Gemmatimonadales	Gemmatimonadaceae	unclassified_Gemmatimonadaceae	unclassified_Gemmatimonadaceae	0	0	0	0	0	0	0	0	0	80	0	95	0	0	0	0	0	0	0	0	0
ASV1188	Bacteria	Bacteroidota	Bacteroidia	Flavobacteriales	Flavobacteriaceae	Flavobacterium	unclassified_Flavobacterium	0	0	0	0	0	0	0	0	0	0	0	0	0	0	0	0	175	0	0	0	0
ASV1189	Bacteria	Acidobacteriota	Acidobacteriae	Subgroup_2	uncultured_Acidobacteria_bacterium	uncultured_Acidobacteria_bacterium	uncultured_Acidobacteria_bacterium	0	0	0	0	0	0	0	0	0	61	0	113	0	0	0	0	0	0	0	0	0
ASV1190	Bacteria	Proteobacteria	Alphaproteobacteria	Rhodobacterales	Rhodobacteraceae	Rhodobacter	unclassified_Rhodobacter	0	0	0	0	0	0	0	0	0	0	0	0	46	66	62	0	0	0	0	0	0
ASV1191	Bacteria	Proteobacteria	Alphaproteobacteria	Rhizobiales	Devosiaceae	Devosia	unclassified_Devosia	47	56	70	0	0	0	0	0	0	0	0	0	0	0	0	0	0	0	0	0	0
ASV1192	Bacteria	Bacteroidota	Bacteroidia	Chitinophagales	Chitinophagaceae	Edaphobaculum	uncultured_Bacteroidetes_bacterium	0	0	0	55	61	57	0	0	0	0	0	0	0	0	0	0	0	0	0	0	0
ASV1193	Bacteria	Actinobacteriota	Actinobacteria	Micrococcales	Promicromonosporaceae	unclassified_Promicromonosporaceae	unclassified_Promicromonosporaceae	0	0	0	46	68	59	0	0	0	0	0	0	0	0	0	0	0	0	0	0	0
ASV1194	Bacteria	unclassified_Bacteria	unclassified_Bacteria	unclassified_Bacteria	unclassified_Bacteria	unclassified_Bacteria	unclassified_Bacteria	0	0	0	0	0	0	0	0	0	0	0	173	0	0	0	0	0	0	0	0	0
ASV1195	Bacteria	Proteobacteria	Gammaproteobacteria	Burkholderiales	Oxalobacteraceae	unclassified_Oxalobacteraceae	unclassified_Oxalobacteraceae	0	0	0	0	0	0	0	0	0	0	0	0	63	65	45	0	0	0	0	0	0
ASV1196	Bacteria	Bacteroidota	Bacteroidia	Flavobacteriales	Flavobacteriaceae	Flavobacterium	Flavobacterium_sp._THWCSN34	0	0	0	0	12	0	43	45	37	0	0	0	0	0	0	0	0	0	18	0	17
ASV1197	Bacteria	Bacteroidota	Kapabacteria	Kapabacteriales	unclassified_Kapabacteriales	unclassified_Kapabacteriales	unclassified_Kapabacteriales	0	0	0	0	0	0	29	33	40	0	0	0	0	0	0	0	0	0	20	25	25
ASV1198	Bacteria	Patescibacteria	Saccharimonadia	Saccharimonadales	uncultured_Candidatus_Saccharibacteria_bacterium	uncultured_Candidatus_Saccharibacteria_bacterium	uncultured_Candidatus_Saccharibacteria_bacterium	0	0	0	0	0	0	60	67	45	0	0	0	0	0	0	0	0	0	0	0	0
ASV1199	Bacteria	Bacteroidota	Bacteroidia	Cytophagales	Microscillaceae	unclassified_Microscillaceae	unclassified_Microscillaceae	0	0	0	0	0	0	0	87	85	0	0	0	0	0	0	0	0	0	0	0	0
ASV1200	Bacteria	Verrucomicrobiota	Verrucomicrobiae	Chthoniobacterales	Xiphinematobacteraceae	Candidatus_Xiphinematobacter	unclassified_Candidatus_Xiphinematobacter	0	0	0	0	0	0	0	0	0	63	53	56	0	0	0	0	0	0	0	0	0
ASV1201	Bacteria	Patescibacteria	Saccharimonadia	Saccharimonadales	Saccharimonadaceae	Candidatus_Saccharimonas	unclassified_Candidatus_Saccharimonas	0	0	0	0	0	0	0	0	0	60	46	66	0	0	0	0	0	0	0	0	0
ASV1202	Bacteria	Proteobacteria	Gammaproteobacteria	Burkholderiales	Oxalobacteraceae	Massilia	unclassified_Massilia	0	0	0	0	0	0	0	0	0	0	0	0	172	0	0	0	0	0	0	0	0
ASV1203	Bacteria	Patescibacteria	Parcubacteria	Candidatus_Kaiserbacteria	uncultured_soil_bacterium	uncultured_soil_bacterium	uncultured_soil_bacterium	0	0	0	0	0	0	0	0	0	0	0	0	0	0	0	0	0	0	58	53	61
ASV1204	Bacteria	Proteobacteria	Gammaproteobacteria	Xanthomonadales	Rhodanobacteraceae	Tahibacter	unclassified_Tahibacter	0	0	0	0	0	0	0	0	0	0	0	0	0	0	0	0	0	0	64	53	55
ASV1205	Bacteria	Proteobacteria	Alphaproteobacteria	Rhizobiales	Rhizobiaceae	Allorhizobium_Neorhizobium_Pararhizobium_Rhizobium	unclassified_Allorhizobium_Neorhizobium_Pararhizobium_Rhizobium	84	0	87	0	0	0	0	0	0	0	0	0	0	0	0	0	0	0	0	0	0
ASV1206	Bacteria	Actinobacteriota	Actinobacteria	Propionibacteriales	Nocardioidaceae	Nocardioides	unclassified_Nocardioides	0	0	0	84	87	0	0	0	0	0	0	0	0	0	0	0	0	0	0	0	0
ASV1207	Bacteria	Bacteroidota	Bacteroidia	Bacteroidales	Rikenellaceae	Rikenellaceae_RC9_gut_group	uncultured_rumen_bacterium	0	0	0	0	0	0	0	0	0	38	56	77	0	0	0	0	0	0	0	0	0
ASV1208	Bacteria	Bacteroidota	Bacteroidia	Chitinophagales	Chitinophagaceae	Terrimonas	unclassified_Terrimonas	0	0	0	0	0	0	0	0	0	61	57	53	0	0	0	0	0	0	0	0	0
ASV1209	Bacteria	Proteobacteria	Gammaproteobacteria	Pseudomonadales	Pseudomonadaceae	Pseudomonas	unclassified_Pseudomonas	0	0	0	0	0	0	0	0	0	0	0	0	0	0	0	38	60	73	0	0	0
ASV1210	Bacteria	Bdellovibrionota	Bdellovibrionia	Bdellovibrionales	Bdellovibrionaceae	Bdellovibrio	unclassified_Bdellovibrio	0	62	108	0	0	0	0	0	0	0	0	0	0	0	0	0	0	0	0	0	0
ASV1211	Bacteria	Proteobacteria	Alphaproteobacteria	Rhizobiales	Devosiaceae	Devosia	unclassified_Devosia	0	0	0	0	0	0	0	0	0	49	61	52	0	0	0	0	0	0	0	0	8
ASV1212	Bacteria	Bacteroidota	Bacteroidia	Flavobacteriales	Flavobacteriaceae	Flavobacterium	Flavobacterium_commune	0	0	0	0	0	0	0	0	0	0	0	0	0	0	0	84	0	86	0	0	0
ASV1213	Bacteria	Proteobacteria	Gammaproteobacteria	Burkholderiales	Alcaligenaceae	unclassified_Alcaligenaceae	unclassified_Alcaligenaceae	0	0	0	0	0	0	0	0	0	0	0	0	0	0	0	71	41	58	0	0	0
ASV1214	Bacteria	Proteobacteria	Alphaproteobacteria	Sphingomonadales	Sphingomonadaceae	unclassified_Sphingomonadaceae	unclassified_Sphingomonadaceae	0	0	0	62	47	60	0	0	0	0	0	0	0	0	0	0	0	0	0	0	0
ASV1215	Bacteria	Bacteroidota	Bacteroidia	Sphingobacteriales	Sphingobacteriaceae	Mucilaginibacter	Mucilaginibacter_rigui	0	0	0	0	0	0	29	0	0	0	0	0	0	0	0	52	36	52	0	0	0
ASV1216	Bacteria	Proteobacteria	Alphaproteobacteria	Sphingomonadales	Sphingomonadaceae	Sphingobium	unclassified_Sphingobium	75	0	93	0	0	0	0	0	0	0	0	0	0	0	0	0	0	0	0	0	0
ASV1217	Bacteria	Bacteroidota	Bacteroidia	Flavobacteriales	Flavobacteriaceae	Flavobacterium	unclassified_Flavobacterium	0	0	0	0	0	0	52	58	58	0	0	0	0	0	0	0	0	0	0	0	0
ASV1218	Bacteria	Patescibacteria	Saccharimonadia	Saccharimonadales	uncultured_Candidatus_Saccharibacteria_bacterium	uncultured_Candidatus_Saccharibacteria_bacterium	uncultured_Candidatus_Saccharibacteria_bacterium	0	0	0	0	0	0	64	54	50	0	0	0	0	0	0	0	0	0	0	0	0
ASV1219	Bacteria	Bacteroidota	Bacteroidia	Bacteroidales	Prevotellaceae	unclassified_Prevotellaceae	unclassified_Prevotellaceae	0	0	0	0	0	0	0	0	0	59	59	50	0	0	0	0	0	0	0	0	0
ASV1220	Bacteria	Actinobacteriota	Actinobacteria	Micrococcales	Microbacteriaceae	unclassified_Microbacteriaceae	unclassified_Microbacteriaceae	0	0	0	0	0	0	0	0	0	0	0	0	0	0	0	52	58	58	0	0	0
ASV1221	Bacteria	Proteobacteria	Alphaproteobacteria	Sphingomonadales	Sphingomonadaceae	unclassified_Sphingomonadaceae	unclassified_Sphingomonadaceae	0	0	0	0	0	0	0	0	0	0	0	0	0	0	0	45	30	36	29	28	0
ASV1222	Bacteria	Actinobacteriota	Actinobacteria	Micrococcales	Microbacteriaceae	unclassified_Microbacteriaceae	unclassified_Microbacteriaceae	0	0	0	0	0	0	0	0	0	0	0	0	0	0	0	105	63	0	0	0	0
ASV1223	Bacteria	Proteobacteria	Gammaproteobacteria	Burkholderiales	Comamonadaceae	unclassified_Comamonadaceae	unclassified_Comamonadaceae	0	0	0	0	0	0	0	0	0	0	0	0	0	0	0	0	0	0	65	25	78
ASV1224	Bacteria	Actinobacteriota	Thermoleophilia	Solirubrobacterales	67_14	unclassified_67_14	unclassified_67_14	42	0	56	0	0	30	32	0	0	0	0	0	7	0	0	0	0	0	0	0	0
ASV1225	Bacteria	Proteobacteria	Alphaproteobacteria	Rhizobiales	unclassified_Rhizobiales	unclassified_Rhizobiales	unclassified_Rhizobiales	0	65	76	0	0	26	0	0	0	0	0	0	0	0	0	0	0	0	0	0	0
ASV1226	Bacteria	Proteobacteria	Alphaproteobacteria	Rhizobiales	Xanthobacteraceae	unclassified_Xanthobacteraceae	unclassified_Xanthobacteraceae	0	7	9	45	53	53	0	0	0	0	0	0	0	0	0	0	0	0	0	0	0
ASV1227	Bacteria	Myxococcota	Myxococcia	Myxococcales	Anaeromyxobacteraceae	Anaeromyxobacter	uncultured_proteobacterium	0	0	0	0	0	0	0	0	0	74	47	46	0	0	0	0	0	0	0	0	0
ASV1228	Bacteria	Acidobacteriota	Acidobacteriae	Acidobacteriales	unclassified_Acidobacteriales	unclassified_Acidobacteriales	unclassified_Acidobacteriales	0	0	0	0	0	0	0	0	0	51	51	65	0	0	0	0	0	0	0	0	0
ASV1229	Bacteria	Chloroflexi	Ktedonobacteria	C0119	uncultured_Chloroflexi_bacterium	uncultured_Chloroflexi_bacterium	uncultured_Chloroflexi_bacterium	0	0	0	0	0	0	0	0	0	0	0	0	0	0	0	0	0	0	90	0	77
ASV1230	Bacteria	Proteobacteria	Gammaproteobacteria	Enterobacterales	Enterobacteriaceae	unclassified_Enterobacteriaceae	unclassified_Enterobacteriaceae	99	0	67	0	0	0	0	0	0	0	0	0	0	0	0	0	0	0	0	0	0
ASV1231	Bacteria	Proteobacteria	Gammaproteobacteria	Xanthomonadales	Xanthomonadaceae	Lysobacter	unclassified_Lysobacter	0	0	0	0	0	0	0	0	0	59	57	50	0	0	0	0	0	0	0	0	0
ASV1232	Bacteria	Firmicutes	Clostridia	Oscillospirales	Oscillospiraceae	UCG_002	unclassified_UCG_002	0	0	0	0	0	0	0	0	0	74	0	92	0	0	0	0	0	0	0	0	0
ASV1233	Bacteria	Proteobacteria	Alphaproteobacteria	Sphingomonadales	Sphingomonadaceae	Sphingopyxis	unclassified_Sphingopyxis	0	0	0	0	0	0	0	0	0	0	0	0	0	0	0	69	0	97	0	0	0
ASV1234	Bacteria	Proteobacteria	Gammaproteobacteria	Burkholderiales	Oxalobacteraceae	Massilia	unclassified_Massilia	0	0	0	0	0	0	0	0	0	0	0	0	0	0	0	0	105	0	61	0	0
ASV1235	Bacteria	Proteobacteria	Alphaproteobacteria	Rhizobiales	Xanthobacteraceae	unclassified_Xanthobacteraceae	unclassified_Xanthobacteraceae	52	24	34	0	55	0	0	0	0	0	0	0	0	0	0	0	0	0	0	0	0
ASV1236	Bacteria	Proteobacteria	Gammaproteobacteria	Burkholderiales	Oxalobacteraceae	Duganella	unclassified_Duganella	17	0	0	0	1	134	0	0	0	0	0	0	0	13	0	0	0	0	0	0	0
ASV1237	Bacteria	Bacteroidota	Bacteroidia	Bacteroidales	Bacteroidaceae	Bacteroides	Phocaeicola_barnesiae	0	6	159	0	0	0	0	0	0	0	0	0	0	0	0	0	0	0	0	0	0
ASV1238	Bacteria	Bacteroidota	Bacteroidia	Chitinophagales	Chitinophagaceae	unclassified_Chitinophagaceae	unclassified_Chitinophagaceae	0	0	0	0	0	0	58	58	49	0	0	0	0	0	0	0	0	0	0	0	0
ASV1239	Bacteria	Bacteroidota	Bacteroidia	Bacteroidales	F082	unclassified_F082	unclassified_F082	0	0	0	0	0	0	0	0	0	59	47	59	0	0	0	0	0	0	0	0	0
ASV1240	Bacteria	Proteobacteria	Gammaproteobacteria	Pseudomonadales	Moraxellaceae	Alkanindiges	unclassified_Alkanindiges	0	0	0	0	0	0	0	0	0	0	0	0	41	66	58	0	0	0	0	0	0
ASV1241	Bacteria	Bacteroidota	Bacteroidia	Sphingobacteriales	Sphingobacteriaceae	Mucilaginibacter	unclassified_Mucilaginibacter	0	0	42	0	0	122	0	0	0	0	0	0	0	0	0	0	0	0	0	0	0
ASV1242	Bacteria	Proteobacteria	Gammaproteobacteria	Burkholderiales	Oxalobacteraceae	unclassified_Oxalobacteraceae	unclassified_Oxalobacteraceae	0	0	0	60	57	47	0	0	0	0	0	0	0	0	0	0	0	0	0	0	0
ASV1243	Bacteria	Patescibacteria	Saccharimonadia	Saccharimonadales	unclassified_Saccharimonadales	unclassified_Saccharimonadales	unclassified_Saccharimonadales	0	0	0	0	0	0	53	47	64	0	0	0	0	0	0	0	0	0	0	0	0
ASV1244	Bacteria	Proteobacteria	Gammaproteobacteria	Pseudomonadales	Pseudomonadaceae	Pseudomonas	unclassified_Pseudomonas	0	0	0	0	0	0	0	80	84	0	0	0	0	0	0	0	0	0	0	0	0
ASV1245	Bacteria	Bacteroidota	Bacteroidia	Chitinophagales	Chitinophagaceae	Pseudoflavitalea	unclassified_Pseudoflavitalea	41	62	60	0	0	0	0	0	0	0	0	0	0	0	0	0	0	0	0	0	0
ASV1246	Bacteria	Proteobacteria	Gammaproteobacteria	Enterobacterales	unclassified_Enterobacterales	unclassified_Enterobacterales	unclassified_Enterobacterales	0	0	0	0	0	0	58	53	52	0	0	0	0	0	0	0	0	0	0	0	0
ASV1247	Bacteria	Proteobacteria	Gammaproteobacteria	Legionellales	Legionellaceae	Legionella	unclassified_Legionella	0	0	0	0	0	0	46	62	55	0	0	0	0	0	0	0	0	0	0	0	0
ASV1248	Bacteria	Firmicutes	Negativicutes	Acidaminococcales	Acidaminococcaceae	Succiniclasticum	uncultured_rumen_bacterium	0	0	0	0	0	0	0	0	0	54	48	61	0	0	0	0	0	0	0	0	0
ASV1249	Bacteria	Proteobacteria	Alphaproteobacteria	Rhizobiales	Xanthobacteraceae	unclassified_Xanthobacteraceae	unclassified_Xanthobacteraceae	0	0	0	0	0	0	0	0	0	0	0	0	0	0	0	0	0	0	55	43	65
ASV1250	Bacteria	Proteobacteria	Alphaproteobacteria	Rhizobiales	unclassified_Rhizobiales	bacterium_A52C2	unclassified_Rhizobiales	61	42	59	0	0	0	0	0	0	0	0	0	0	0	0	0	0	0	0	0	0
ASV1251	Bacteria	Proteobacteria	Gammaproteobacteria	Burkholderiales	Comamonadaceae	Ramlibacter	unclassified_Ramlibacter	27	43	47	11	1	29	0	0	0	0	0	0	1	0	3	0	0	0	0	0	0
ASV1252	Bacteria	Proteobacteria	Alphaproteobacteria	Acetobacterales	Acetobacteraceae	Roseomonas	unclassified_Roseomonas	0	0	0	40	58	64	0	0	0	0	0	0	0	0	0	0	0	0	0	0	0
ASV1253	Bacteria	Firmicutes	Bacilli	Bacillales	Bacillaceae	Bacillus	unclassified_Bacillus	0	0	0	92	0	70	0	0	0	0	0	0	0	0	0	0	0	0	0	0	0
ASV1254	Bacteria	Proteobacteria	Gammaproteobacteria	Burkholderiales	Oxalobacteraceae	Noviherbaspirillum	unclassified_Noviherbaspirillum	0	0	0	0	0	0	62	56	44	0	0	0	0	0	0	0	0	0	0	0	0
ASV1255	Bacteria	Firmicutes	Clostridia	Clostridia_UCG_014	unclassified_Clostridia_UCG_014	unclassified_Clostridia_UCG_014	unclassified_Clostridia_UCG_014	0	0	0	0	0	0	0	0	0	0	84	78	0	0	0	0	0	0	0	0	0
ASV1256	Bacteria	Proteobacteria	Gammaproteobacteria	Burkholderiales	Rhodocyclaceae	Dechloromonas	Dechloromonas_sp._ECC1_pb1	0	0	0	0	0	0	0	0	0	0	0	0	52	45	65	0	0	0	0	0	0
ASV1257	Bacteria	Bacteroidota	Bacteroidia	Flavobacteriales	Flavobacteriaceae	Flavobacterium	unclassified_Flavobacterium	0	0	0	0	0	0	0	0	0	0	0	0	0	0	0	42	0	38	37	0	45
ASV1258	Bacteria	Proteobacteria	Alphaproteobacteria	Sphingomonadales	Sphingomonadaceae	unclassified_Sphingomonadaceae	unclassified_Sphingomonadaceae	43	43	75	0	0	0	0	0	0	0	0	0	0	0	0	0	0	0	0	0	0
ASV1259	Bacteria	Proteobacteria	Alphaproteobacteria	Rhizobiales	Rhizobiaceae	unclassified_Rhizobiaceae	unclassified_Rhizobiaceae	74	0	87	0	0	0	0	0	0	0	0	0	0	0	0	0	0	0	0	0	0
ASV1260	Bacteria	Proteobacteria	Gammaproteobacteria	Salinisphaerales	Solimonadaceae	Solimonas	unclassified_Solimonas	0	0	0	0	0	0	57	52	52	0	0	0	0	0	0	0	0	0	0	0	0
ASV1261	Bacteria	Bacteroidota	Bacteroidia	Bacteroidales	Rikenellaceae	Rikenellaceae_RC9_gut_group	unclassified_Rikenellaceae_RC9_gut_group	0	0	0	0	0	0	0	0	0	73	0	88	0	0	0	0	0	0	0	0	0
ASV1262	Bacteria	Proteobacteria	Alphaproteobacteria	Sphingomonadales	Sphingomonadaceae	Novosphingobium	unclassified_Novosphingobium	0	0	0	0	0	0	0	0	0	0	0	0	52	60	49	0	0	0	0	0	0
ASV1263	Bacteria	Verrucomicrobiota	Verrucomicrobiae	Chthoniobacterales	Chthoniobacteraceae	Chthoniobacter	unclassified_Chthoniobacter	0	0	0	0	0	0	0	0	0	0	0	0	0	0	0	0	0	0	35	56	70
ASV1264	Bacteria	Bacteroidota	Bacteroidia	Sphingobacteriales	Sphingobacteriaceae	Mucilaginibacter	unclassified_Mucilaginibacter	0	0	0	160	0	0	0	0	0	0	0	0	0	0	0	0	0	0	0	0	0
ASV1265	Bacteria	Proteobacteria	Gammaproteobacteria	Xanthomonadales	Rhodanobacteraceae	Dyella	unclassified_Dyella	0	0	0	0	0	0	59	51	50	0	0	0	0	0	0	0	0	0	0	0	0
ASV1266	Bacteria	Proteobacteria	Gammaproteobacteria	Burkholderiales	Oxalobacteraceae	unclassified_Oxalobacteraceae	unclassified_Oxalobacteraceae	0	0	0	0	0	0	53	51	56	0	0	0	0	0	0	0	0	0	0	0	0
ASV1267	Bacteria	Proteobacteria	Alphaproteobacteria	Rhizobiales	Rhizobiaceae	Mesorhizobium	unclassified_Mesorhizobium	0	0	0	0	0	0	0	0	0	87	0	73	0	0	0	0	0	0	0	0	0
ASV1268	Bacteria	Actinobacteriota	Actinobacteria	Propionibacteriales	Nocardioidaceae	Nocardioides	unclassified_Nocardioides	50	50	59	0	0	0	0	0	0	0	0	0	0	0	0	0	0	0	0	0	0
ASV1269	Bacteria	Patescibacteria	Saccharimonadia	Saccharimonadales	unclassified_Saccharimonadales	unclassified_Saccharimonadales	unclassified_Saccharimonadales	0	0	0	0	0	0	22	77	60	0	0	0	0	0	0	0	0	0	0	0	0
ASV1270	Bacteria	Proteobacteria	Gammaproteobacteria	Burkholderiales	Comamonadaceae	unclassified_Comamonadaceae	unclassified_Comamonadaceae	0	0	0	0	0	0	66	38	55	0	0	0	0	0	0	0	0	0	0	0	0
ASV1271	Bacteria	Actinobacteriota	Actinobacteria	Micrococcales	Microbacteriaceae	Curtobacterium	unclassified_Curtobacterium	0	0	0	0	0	0	0	74	85	0	0	0	0	0	0	0	0	0	0	0	0
ASV1272	Bacteria	Patescibacteria	Saccharimonadia	Saccharimonadales	LWQ8	unclassified_LWQ8	unclassified_LWQ8	0	0	158	0	0	0	0	0	0	0	0	0	0	0	0	0	0	0	0	0	0
ASV1273	Bacteria	Proteobacteria	Gammaproteobacteria	Burkholderiales	Comamonadaceae	Schlegelella	unclassified_Schlegelella	0	0	0	0	0	0	49	55	54	0	0	0	0	0	0	0	0	0	0	0	0
ASV1274	Bacteria	Proteobacteria	Alphaproteobacteria	Rhizobiales	KF_JG30_B3	unclassified_KF_JG30_B3	unclassified_KF_JG30_B3	0	0	0	0	0	0	0	0	0	56	48	54	0	0	0	0	0	0	0	0	0
ASV1275	Bacteria	Proteobacteria	Alphaproteobacteria	Acetobacterales	Acetobacteraceae	Roseomonas	unclassified_Roseomonas	61	49	47	0	0	0	0	0	0	0	0	0	0	0	0	0	0	0	0	0	0
ASV1276	Bacteria	Planctomycetota	Phycisphaerae	Tepidisphaerales	Tepidisphaeraceae	unclassified_Tepidisphaeraceae	unclassified_Tepidisphaeraceae	0	0	0	52	43	62	0	0	0	0	0	0	0	0	0	0	0	0	0	0	0
ASV1277	Bacteria	Bacteroidota	Bacteroidia	Sphingobacteriales	Sphingobacteriaceae	Pedobacter	Pedobacter_ginsengisoli	0	0	0	0	0	0	72	85	0	0	0	0	0	0	0	0	0	0	0	0	0
ASV1278	Bacteria	Proteobacteria	Alphaproteobacteria	Paracaedibacterales	Paracaedibacteraceae	unclassified_Paracaedibacteraceae	uncultured_prokaryote	0	0	0	0	0	0	16	12	10	0	0	0	0	0	0	0	0	66	11	19	23
ASV1279	Bacteria	Bdellovibrionota	Bdellovibrionia	Bdellovibrionales	Bdellovibrionaceae	Bdellovibrio	unclassified_Bdellovibrio	81	75	0	0	0	0	0	0	0	0	0	0	0	0	0	0	0	0	0	0	0
ASV1280	Bacteria	Actinobacteriota	Actinobacteria	Corynebacteriales	Mycobacteriaceae	Mycobacterium	unclassified_Mycobacterium	56	100	0	0	0	0	0	0	0	0	0	0	0	0	0	0	0	0	0	0	0
ASV1281	Bacteria	Actinobacteriota	Actinobacteria	Micrococcales	Microbacteriaceae	unclassified_Microbacteriaceae	unclassified_Microbacteriaceae	0	0	0	0	0	0	42	62	52	0	0	0	0	0	0	0	0	0	0	0	0
ASV1282	Bacteria	Actinobacteriota	Actinobacteria	Micrococcales	Intrasporangiaceae	unclassified_Intrasporangiaceae	unclassified_Intrasporangiaceae	0	0	0	0	0	0	0	0	0	0	0	0	0	0	0	40	70	46	0	0	0
ASV1283	Bacteria	Proteobacteria	Gammaproteobacteria	Xanthomonadales	Rhodanobacteraceae	Rhodanobacter	unclassified_Rhodanobacter	0	0	0	0	0	0	0	0	0	0	0	0	0	0	0	14	0	11	41	46	44
ASV1284	Bacteria	Firmicutes	Clostridia	Lachnospirales	Lachnospiraceae	Blautia	unclassified_Blautia	76	54	0	0	0	25	0	0	0	0	0	0	0	0	0	0	0	0	0	0	0
ASV1285	Bacteria	Proteobacteria	Alphaproteobacteria	Caulobacterales	Caulobacteraceae	unclassified_Caulobacteraceae	unclassified_Caulobacteraceae	0	0	0	0	52	103	0	0	0	0	0	0	0	0	0	0	0	0	0	0	0
ASV1286	Bacteria	Proteobacteria	Alphaproteobacteria	Micropepsales	Micropepsaceae	unclassified_Micropepsaceae	unclassified_Micropepsaceae	0	0	0	0	14	0	0	141	0	0	0	0	0	0	0	0	0	0	0	0	0
ASV1287	Bacteria	Proteobacteria	Alphaproteobacteria	Micavibrionales	unclassified_Micavibrionales	unclassified_Micavibrionales	unclassified_Micavibrionales	0	0	0	0	0	0	7	0	0	0	0	0	0	0	0	0	0	0	51	53	44
ASV1288	Bacteria	Bacteroidota	Bacteroidia	Sphingobacteriales	Sphingobacteriaceae	Pedobacter	unclassified_Pedobacter	0	0	0	0	0	0	0	51	48	0	0	0	0	0	0	0	0	0	0	56	0
ASV1289	Bacteria	Firmicutes	Negativicutes	Veillonellales_Selenomonadales	Selenomonadaceae	Veillonellaceae_UCG_001	unclassified_Veillonellaceae_UCG_001	0	0	0	0	0	0	0	0	0	39	66	50	0	0	0	0	0	0	0	0	0
ASV1290	Bacteria	Proteobacteria	Gammaproteobacteria	Burkholderiales	Nitrosomonadaceae	MND1	unclassified_MND1	0	0	0	0	0	0	0	0	0	48	46	61	0	0	0	0	0	0	0	0	0
ASV1291	Bacteria	Proteobacteria	Alphaproteobacteria	Sphingomonadales	Sphingomonadaceae	unclassified_Sphingomonadaceae	unclassified_Sphingomonadaceae	0	0	0	55	0	10	0	36	53	0	0	0	0	0	0	0	0	0	0	0	0
ASV1292	Bacteria	Bdellovibrionota	Bdellovibrionia	Bdellovibrionales	Bdellovibrionaceae	Bdellovibrio	Bdellovibrio_sp._SKB1291214	0	0	0	0	0	0	73	81	0	0	0	0	0	0	0	0	0	0	0	0	0
ASV1293	Bacteria	Firmicutes	Clostridia	Lachnospirales	Lachnospiraceae	Lachnospiraceae_XPB1014_group	unclassified_Lachnospiraceae_XPB1014_group	0	0	0	0	0	0	0	0	0	41	60	53	0	0	0	0	0	0	0	0	0
ASV1294	Bacteria	Proteobacteria	Gammaproteobacteria	Burkholderiales	Comamonadaceae	Inhella	unclassified_Inhella	0	0	0	0	0	0	0	0	0	0	0	0	77	41	36	0	0	0	0	0	0
ASV1295	Bacteria	Proteobacteria	Gammaproteobacteria	Burkholderiales	Oxalobacteraceae	unclassified_Oxalobacteraceae	unclassified_Oxalobacteraceae	0	0	0	0	0	0	0	0	0	0	0	0	0	0	0	58	47	49	0	0	0
ASV1296	Bacteria	Proteobacteria	Alphaproteobacteria	Rhizobiales	Devosiaceae	Devosia	unclassified_Devosia	0	0	0	0	0	0	0	0	0	0	0	0	0	0	0	0	0	0	83	0	71
ASV1297	Bacteria	Proteobacteria	Alphaproteobacteria	Rhizobiales	Rhizobiaceae	Allorhizobium_Neorhizobium_Pararhizobium_Rhizobium	unclassified_Allorhizobium_Neorhizobium_Pararhizobium_Rhizobium	45	60	48	0	0	0	0	0	0	0	0	0	0	0	0	0	0	0	0	0	0
ASV1298	Bacteria	unclassified_Bacteria	unclassified_Bacteria	unclassified_Bacteria	unclassified_Bacteria	unclassified_Bacteria	unclassified_Bacteria	0	58	0	0	0	0	0	0	0	0	53	42	0	0	0	0	0	0	0	0	0
ASV1299	Bacteria	Proteobacteria	Gammaproteobacteria	Burkholderiales	Oxalobacteraceae	Duganella	unclassified_Duganella	0	0	0	50	51	52	0	0	0	0	0	0	0	0	0	0	0	0	0	0	0
ASV1300	Bacteria	Verrucomicrobiota	Verrucomicrobiae	Verrucomicrobiales	Verrucomicrobiaceae	Prosthecobacter	unclassified_Prosthecobacter	0	0	0	0	0	0	55	57	41	0	0	0	0	0	0	0	0	0	0	0	0
ASV1301	Bacteria	Bacteroidota	Bacteroidia	Cytophagales	Microscillaceae	unclassified_Microscillaceae	Algoriphagus_sp._JJ018	0	0	0	0	0	0	57	57	39	0	0	0	0	0	0	0	0	0	0	0	0
ASV1302	Bacteria	Firmicutes	Clostridia	Oscillospirales	Oscillospiraceae	Papillibacter	uncultured_rumen_bacterium	0	0	0	0	0	0	0	0	0	56	38	59	0	0	0	0	0	0	0	0	0
ASV1303	Bacteria	Proteobacteria	Alphaproteobacteria	Rhizobiales	Xanthobacteraceae	unclassified_Xanthobacteraceae	unclassified_Xanthobacteraceae	0	0	0	0	0	0	0	0	0	0	0	0	0	0	0	0	0	0	40	49	64
ASV1304	Bacteria	Proteobacteria	Gammaproteobacteria	Burkholderiales	Oxalobacteraceae	Massilia	unclassified_Massilia	0	0	0	0	0	0	0	0	0	0	0	0	0	0	0	0	0	0	0	108	45
ASV1305	Bacteria	unclassified_Bacteria	unclassified_Bacteria	unclassified_Bacteria	unclassified_Bacteria	unclassified_Bacteria	unclassified_Bacteria	0	0	0	0	0	0	50	46	56	0	0	0	0	0	0	0	0	0	0	0	0
ASV1306	Bacteria	Acidobacteriota	Vicinamibacteria	Vicinamibacterales	unclassified_Vicinamibacterales	unclassified_Vicinamibacterales	unclassified_Vicinamibacterales	0	0	0	0	0	0	0	0	0	0	0	152	0	0	0	0	0	0	0	0	0
ASV1307	Bacteria	Proteobacteria	Alphaproteobacteria	Azospirillales	Azospirillaceae	Skermanella	unclassified_Skermanella	0	0	0	0	0	0	0	0	0	0	0	0	0	27	24	8	0	0	29	25	39
ASV1308	Bacteria	Proteobacteria	Gammaproteobacteria	Burkholderiales	Rhodocyclaceae	Uliginosibacterium	Uliginosibacterium_paludis	42	36	73	0	0	0	0	0	0	0	0	0	0	0	0	0	0	0	0	0	0
ASV1309	Bacteria	Bacteroidota	Bacteroidia	Cytophagales	Spirosomaceae	unclassified_Spirosomaceae	unclassified_Spirosomaceae	0	74	77	0	0	0	0	0	0	0	0	0	0	0	0	0	0	0	0	0	0
ASV1310	Bacteria	Bacteroidota	Bacteroidia	Cytophagales	Spirosomaceae	Emticicia	Emticicia_sp._NL128	0	0	0	0	0	0	71	75	0	0	0	0	0	0	0	0	0	5	0	0	0
ASV1311	Bacteria	Bacteroidota	Bacteroidia	Bacteroidales	Prevotellaceae	Prevotellaceae_UCG_003	unclassified_Prevotellaceae_UCG_003	0	0	0	0	0	0	0	0	0	47	54	50	0	0	0	0	0	0	0	0	0
ASV1312	Bacteria	Proteobacteria	Gammaproteobacteria	Burkholderiales	Oxalobacteraceae	Noviherbaspirillum	unclassified_Noviherbaspirillum	0	0	0	0	0	0	0	0	0	0	0	0	63	0	88	0	0	0	0	0	0
ASV1313	Bacteria	Actinobacteriota	Actinobacteria	Micrococcales	Micrococcaceae	Rothia	Rothia_mucilaginosa	0	61	89	0	0	0	0	0	0	0	0	0	0	0	0	0	0	0	0	0	0
ASV1314	Bacteria	Proteobacteria	Gammaproteobacteria	Burkholderiales	Alcaligenaceae	Achromobacter	unclassified_Achromobacter	0	0	10	0	0	0	0	0	0	0	0	0	0	0	0	47	58	35	0	0	0
ASV1315	Bacteria	Proteobacteria	Alphaproteobacteria	Elsterales	unclassified_Elsterales	unclassified_Elsterales	unclassified_Elsterales	0	0	0	0	0	0	0	0	0	46	46	58	0	0	0	0	0	0	0	0	0
ASV1316	Bacteria	Proteobacteria	Gammaproteobacteria	JG36_TzT_191	uncultured_proteobacterium	uncultured_proteobacterium	uncultured_proteobacterium	0	0	0	0	0	0	0	0	0	52	56	42	0	0	0	0	0	0	0	0	0
ASV1317	Bacteria	Bacteroidota	Bacteroidia	Sphingobacteriales	Sphingobacteriaceae	Mucilaginibacter	unclassified_Mucilaginibacter	0	0	0	0	0	0	0	0	0	0	0	0	0	0	0	42	52	56	0	0	0
ASV1318	Bacteria	Bacteroidota	Bacteroidia	Sphingobacteriales	Sphingobacteriaceae	Pedobacter	unclassified_Pedobacter	0	0	0	0	0	0	0	0	0	0	0	0	0	0	0	41	62	47	0	0	0
ASV1319	Bacteria	Actinobacteriota	Actinobacteria	Micrococcales	Dermacoccaceae	Flexivirga	Flexivirga_alba	0	0	0	0	0	0	0	0	0	0	0	0	0	0	0	0	70	80	0	0	0
ASV1320	Bacteria	Proteobacteria	Gammaproteobacteria	Burkholderiales	Comamonadaceae	unclassified_Comamonadaceae	unclassified_Comamonadaceae	0	0	0	0	0	0	0	0	0	0	0	0	0	0	0	0	0	0	58	47	45
ASV1321	Bacteria	Actinobacteriota	Actinobacteria	Micromonosporales	Micromonosporaceae	unclassified_Micromonosporaceae	unclassified_Micromonosporaceae	50	47	52	0	0	0	0	0	0	0	0	0	0	0	0	0	0	0	0	0	0
ASV1322	Bacteria	Actinobacteriota	Actinobacteria	Pseudonocardiales	Pseudonocardiaceae	Saccharopolyspora	unclassified_Saccharopolyspora	67	44	38	0	0	0	0	0	0	0	0	0	0	0	0	0	0	0	0	0	0
ASV1323	Bacteria	Proteobacteria	Alphaproteobacteria	Sphingomonadales	Sphingomonadaceae	Novosphingobium	unclassified_Novosphingobium	0	0	0	37	74	38	0	0	0	0	0	0	0	0	0	0	0	0	0	0	0
ASV1324	Bacteria	Proteobacteria	Alphaproteobacteria	Rhizobiales	Labraceae	Labrys	unclassified_Labrys	0	0	0	50	46	48	0	0	0	0	0	0	0	5	0	0	0	0	0	0	0
ASV1325	Bacteria	Proteobacteria	Alphaproteobacteria	Rhodospirillales	unclassified_Rhodospirillales	unclassified_Rhodospirillales	unclassified_Rhodospirillales	0	0	0	64	36	49	0	0	0	0	0	0	0	0	0	0	0	0	0	0	0
ASV1326	Bacteria	Proteobacteria	Gammaproteobacteria	Enterobacterales	Enterobacteriaceae	unclassified_Enterobacteriaceae	unclassified_Enterobacteriaceae	0	0	0	0	69	80	0	0	0	0	0	0	0	0	0	0	0	0	0	0	0
ASV1327	Bacteria	Entotheonellaeota	Entotheonellia	Entotheonellales	Entotheonellaceae	unclassified_Entotheonellaceae	unclassified_Entotheonellaceae	0	0	0	0	0	0	0	0	0	44	51	54	0	0	0	0	0	0	0	0	0
ASV1328	Bacteria	Proteobacteria	Gammaproteobacteria	Burkholderiales	SC_I_84	unclassified_SC_I_84	unclassified_SC_I_84	0	0	0	0	0	0	0	0	0	51	51	47	0	0	0	0	0	0	0	0	0
ASV1329	Bacteria	Proteobacteria	Gammaproteobacteria	Pseudomonadales	Pseudomonadaceae	Pseudomonas	unclassified_Pseudomonas	0	0	0	0	0	0	0	0	0	0	0	0	0	0	0	72	0	77	0	0	0
ASV1330	Bacteria	Desulfobacterota	Desulfovibrionia	Desulfovibrionales	Desulfovibrionaceae	Desulfovibrio	unclassified_Desulfovibrio	52	61	35	0	0	0	0	0	0	0	0	0	0	0	0	0	0	0	0	0	0
ASV1331	Bacteria	Proteobacteria	Gammaproteobacteria	Xanthomonadales	Xanthomonadaceae	Stenotrophomonas	unclassified_Stenotrophomonas	59	35	41	13	0	0	0	0	0	0	0	0	0	0	0	0	0	0	0	0	0
ASV1332	Bacteria	Bacteroidota	Bacteroidia	Sphingobacteriales	Sphingobacteriaceae	Mucilaginibacter	unclassified_Mucilaginibacter	0	0	0	53	55	40	0	0	0	0	0	0	0	0	0	0	0	0	0	0	0
ASV1333	Bacteria	Firmicutes	unclassified_Firmicutes	unclassified_Firmicutes	unclassified_Firmicutes	unclassified_Firmicutes	unclassified_Firmicutes	0	0	0	49	48	51	0	0	0	0	0	0	0	0	0	0	0	0	0	0	0
ASV1334	Bacteria	Bacteroidota	Bacteroidia	Chitinophagales	Chitinophagaceae	Arachidicoccus	Arachidicoccus_soli	0	0	0	0	0	0	36	60	52	0	0	0	0	0	0	0	0	0	0	0	0
ASV1335	Bacteria	Acidobacteriota	Acidobacteriae	Subgroup_2	uncultured_Acidobacteria_bacterium	uncultured_Acidobacteria_bacterium	uncultured_Acidobacteria_bacterium	0	0	0	0	0	0	0	0	0	63	0	85	0	0	0	0	0	0	0	0	0
ASV1336	Bacteria	Gemmatimonadota	Gemmatimonadetes	Gemmatimonadales	Gemmatimonadaceae	unclassified_Gemmatimonadaceae	Acidobacteria_bacterium_13_2_20CM_56_17	0	0	0	0	0	0	0	0	0	39	51	58	0	0	0	0	0	0	0	0	0
ASV1337	Bacteria	Proteobacteria	Alphaproteobacteria	Tistrellales	Geminicoccaceae	unclassified_Geminicoccaceae	unclassified_Geminicoccaceae	0	0	0	0	0	0	0	0	0	62	54	32	0	0	0	0	0	0	0	0	0
ASV1338	Bacteria	Proteobacteria	Gammaproteobacteria	Burkholderiales	Nitrosomonadaceae	MND1	uncultured_Rhodocyclaceae_bacterium	0	0	0	0	0	0	0	0	0	44	54	50	0	0	0	0	0	0	0	0	0
ASV1339	Bacteria	Proteobacteria	Gammaproteobacteria	Pseudomonadales	Halomonadaceae	Halomonas	unclassified_Halomonas	56	0	0	0	20	17	10	0	7	0	0	12	0	0	0	0	25	0	0	0	0
ASV1340	Bacteria	Firmicutes	Clostridia	Oscillospirales	Ruminococcaceae	Subdoligranulum	unclassified_Subdoligranulum	63	39	0	0	0	0	17	19	0	0	0	0	0	0	0	0	0	0	0	9	0
ASV1341	Bacteria	Bacteroidota	Bacteroidia	Chitinophagales	Chitinophagaceae	unclassified_Chitinophagaceae	unclassified_Chitinophagaceae	0	85	62	0	0	0	0	0	0	0	0	0	0	0	0	0	0	0	0	0	0
ASV1342	Bacteria	Proteobacteria	Alphaproteobacteria	Rhizobiales	Xanthobacteraceae	unclassified_Xanthobacteraceae	unclassified_Xanthobacteraceae	0	0	0	46	49	52	0	0	0	0	0	0	0	0	0	0	0	0	0	0	0
ASV1343	Bacteria	Proteobacteria	Gammaproteobacteria	Burkholderiales	Comamonadaceae	unclassified_Comamonadaceae	unclassified_Comamonadaceae	0	0	0	0	66	81	0	0	0	0	0	0	0	0	0	0	0	0	0	0	0
ASV1344	Bacteria	Verrucomicrobiota	Verrucomicrobiae	Verrucomicrobiales	Verrucomicrobiaceae	unclassified_Verrucomicrobiaceae	unclassified_Verrucomicrobiaceae	0	0	0	0	0	0	41	59	47	0	0	0	0	0	0	0	0	0	0	0	0
ASV1345	Bacteria	Proteobacteria	Gammaproteobacteria	Burkholderiales	Oxalobacteraceae	Duganella	unclassified_Duganella	0	0	0	0	0	0	43	48	56	0	0	0	0	0	0	0	0	0	0	0	0
ASV1346	Bacteria	Verrucomicrobiota	Verrucomicrobiae	Chthoniobacterales	Xiphinematobacteraceae	Candidatus_Xiphinematobacter	uncultured_Verrucomicrobia_bacterium	0	0	0	0	0	0	0	0	0	33	67	47	0	0	0	0	0	0	0	0	0
ASV1347	Bacteria	Bacteroidota	Bacteroidia	Bacteroidales	F082	unclassified_F082	unclassified_F082	0	0	0	0	0	0	0	0	0	61	86	0	0	0	0	0	0	0	0	0	0
ASV1348	Bacteria	Proteobacteria	Alphaproteobacteria	Rhizobiales	Xanthobacteraceae	unclassified_Xanthobacteraceae	unclassified_Xanthobacteraceae	0	0	0	0	0	0	0	0	0	0	74	73	0	0	0	0	0	0	0	0	0
ASV1349	Bacteria	Proteobacteria	Alphaproteobacteria	Caulobacterales	Caulobacteraceae	Brevundimonas	unclassified_Brevundimonas	0	0	0	0	0	0	0	0	0	0	0	0	0	0	0	0	0	0	46	44	57
ASV1350	Bacteria	Firmicutes	Clostridia	Lachnospirales	Lachnospiraceae	unclassified_Lachnospiraceae	unclassified_Lachnospiraceae	0	0	0	0	0	0	0	0	0	54	44	48	0	0	0	0	0	0	0	0	0
ASV1351	Bacteria	Firmicutes	Clostridia	Lachnospirales	Lachnospiraceae	unclassified_Lachnospiraceae	uncultured_Lachnospiraceae_bacterium	0	0	0	0	0	0	0	0	0	39	49	58	0	0	0	0	0	0	0	0	0
ASV1352	Bacteria	Proteobacteria	Gammaproteobacteria	Pseudomonadales	Pseudomonadaceae	Pseudomonas	unclassified_Pseudomonas	0	0	0	0	0	0	0	0	0	0	0	0	32	0	36	13	20	12	15	0	18
ASV1353	Bacteria	Proteobacteria	Gammaproteobacteria	Burkholderiales	Oxalobacteraceae	Massilia	unclassified_Massilia	0	0	0	0	0	0	0	0	0	0	0	0	71	75	0	0	0	0	0	0	0
ASV1354	Bacteria	Proteobacteria	Gammaproteobacteria	Burkholderiales	Comamonadaceae	unclassified_Comamonadaceae	unclassified_Comamonadaceae	0	0	0	0	0	0	0	0	0	0	0	0	0	0	0	5	12	20	33	35	41
ASV1355	Bacteria	Bacteroidota	Bacteroidia	Cytophagales	Cytophagaceae	Cytophaga	Cytophaga_hutchinsonii	0	0	0	0	0	0	0	0	0	0	0	0	0	0	0	0	0	0	80	66	0
ASV1356	Bacteria	Bacteroidota	Bacteroidia	Flavobacteriales	Weeksellaceae	Chryseobacterium	unclassified_Chryseobacterium	22	63	60	0	0	0	0	0	0	0	0	0	0	0	0	0	0	0	0	0	0
ASV1357	Bacteria	Bacteroidota	Bacteroidia	Chitinophagales	Chitinophagaceae	unclassified_Chitinophagaceae	unclassified_Chitinophagaceae	0	0	0	0	0	0	72	0	48	0	0	0	0	0	0	0	0	0	0	25	0
ASV1358	Bacteria	Patescibacteria	Saccharimonadia	Saccharimonadales	LWQ8	unclassified_LWQ8	unclassified_LWQ8	0	0	0	0	0	0	25	72	48	0	0	0	0	0	0	0	0	0	0	0	0
ASV1359	Bacteria	Proteobacteria	Gammaproteobacteria	Burkholderiales	Oxalobacteraceae	Noviherbaspirillum	unclassified_Noviherbaspirillum	0	0	0	0	0	0	0	0	0	0	0	0	128	0	0	0	9	0	8	0	0
ASV1360	Bacteria	Proteobacteria	Alphaproteobacteria	Sphingomonadales	Sphingomonadaceae	Sphingomonas	unclassified_Sphingomonas	0	78	66	0	0	0	0	0	0	0	0	0	0	0	0	0	0	0	0	0	0
ASV1361	Bacteria	Verrucomicrobiota	Verrucomicrobiae	Verrucomicrobiales	Verrucomicrobiaceae	Prosthecobacter	unclassified_Prosthecobacter	0	0	0	0	0	0	45	59	40	0	0	0	0	0	0	0	0	0	0	0	0
ASV1362	Bacteria	Bacteroidota	Bacteroidia	Bacteroidales	Rikenellaceae	Rikenellaceae_RC9_gut_group	uncultured_rumen_bacterium	0	0	0	0	0	0	0	0	0	46	49	49	0	0	0	0	0	0	0	0	0
ASV1363	Bacteria	Firmicutes	Negativicutes	Acidaminococcales	Acidaminococcaceae	Succiniclasticum	uncultured_rumen_bacterium	0	0	0	0	0	0	0	0	0	48	49	47	0	0	0	0	0	0	0	0	0
ASV1364	Bacteria	Acidobacteriota	Acidobacteriae	Acidobacteriales	unclassified_Acidobacteriales	unclassified_Acidobacteriales	unclassified_Acidobacteriales	0	0	0	0	0	0	0	0	0	53	44	47	0	0	0	0	0	0	0	0	0
ASV1365	Bacteria	Bacteroidota	Bacteroidia	Chitinophagales	Chitinophagaceae	Pseudoflavitalea	unclassified_Pseudoflavitalea	0	0	0	0	0	0	0	0	0	0	0	0	0	0	0	0	0	0	60	41	43
ASV1366	Bacteria	Bacteroidota	Bacteroidia	Chitinophagales	Chitinophagaceae	Taibaiella	unclassified_Taibaiella	45	61	37	0	0	0	0	0	0	0	0	0	0	0	0	0	0	0	0	0	0
ASV1367	Bacteria	Patescibacteria	Saccharimonadia	Saccharimonadales	unclassified_Saccharimonadales	unclassified_Saccharimonadales	unclassified_Saccharimonadales	25	0	43	0	0	75	0	0	0	0	0	0	0	0	0	0	0	0	0	0	0
ASV1368	Bacteria	Proteobacteria	Gammaproteobacteria	Burkholderiales	Comamonadaceae	Ramlibacter	unclassified_Ramlibacter	31	37	0	69	4	2	0	0	0	0	0	0	0	0	0	0	0	0	0	0	0
ASV1369	Bacteria	Bacteroidota	Bacteroidia	Sphingobacteriales	env.OPS_17	unclassified_env.OPS_17	unclassified_env.OPS_17	0	0	0	0	0	0	0	72	71	0	0	0	0	0	0	0	0	0	0	0	0
ASV1370	Bacteria	Bacteroidota	Bacteroidia	Chitinophagales	Chitinophagaceae	Niastella	unclassified_Niastella	0	0	0	0	0	0	0	0	0	41	49	53	0	0	0	0	0	0	0	0	0
ASV1371	Bacteria	Proteobacteria	Alphaproteobacteria	Rhizobiales	Xanthobacteraceae	Bradyrhizobium	unclassified_Bradyrhizobium	0	0	0	0	0	0	0	0	0	0	10	16	0	0	32	0	0	0	28	21	36
ASV1372	Bacteria	Patescibacteria	Saccharimonadia	Saccharimonadales	unclassified_Saccharimonadales	unclassified_Saccharimonadales	unclassified_Saccharimonadales	0	0	0	74	0	68	0	0	0	0	0	0	0	0	0	0	0	0	0	0	0
ASV1373	Bacteria	Proteobacteria	Gammaproteobacteria	Pseudomonadales	Cellvibrionaceae	Cellvibrio	unclassified_Cellvibrio	0	0	0	0	0	0	40	50	52	0	0	0	0	0	0	0	0	0	0	0	0
ASV1374	Bacteria	Actinobacteriota	Actinobacteria	Micrococcales	Microbacteriaceae	unclassified_Microbacteriaceae	unclassified_Microbacteriaceae	0	0	0	0	0	0	0	0	105	0	0	0	0	0	0	37	0	0	0	0	0
ASV1375	Bacteria	Firmicutes	Bacilli	Paenibacillales	Paenibacillaceae	Paenibacillus	unclassified_Paenibacillus	0	0	0	0	0	0	0	0	0	0	0	0	0	0	0	52	69	21	0	0	0
ASV1376	Bacteria	Patescibacteria	Saccharimonadia	Saccharimonadales	uncultured_Candidatus_Saccharibacteria_bacterium	uncultured_Candidatus_Saccharibacteria_bacterium	uncultured_Candidatus_Saccharibacteria_bacterium	0	0	0	0	0	0	0	0	0	0	0	0	0	0	0	0	0	0	46	54	42
ASV1377	Bacteria	Proteobacteria	Alphaproteobacteria	Acetobacterales	Acetobacteraceae	Belnapia	Belnapia_sp._L1D56	0	0	0	39	54	48	0	0	0	0	0	0	0	0	0	0	0	0	0	0	0
ASV1378	Bacteria	Proteobacteria	Gammaproteobacteria	Burkholderiales	Oxalobacteraceae	Duganella	unclassified_Duganella	0	0	0	0	0	0	44	55	42	0	0	0	0	0	0	0	0	0	0	0	0
ASV1379	Bacteria	Proteobacteria	Gammaproteobacteria	Burkholderiales	Comamonadaceae	unclassified_Comamonadaceae	unclassified_Comamonadaceae	0	0	0	0	0	0	0	0	0	0	0	0	69	38	34	0	0	0	0	0	0
ASV1380	Bacteria	Proteobacteria	Gammaproteobacteria	Burkholderiales	Comamonadaceae	Pelomonas	Pelomonas_puraquae	0	0	0	0	0	0	0	0	0	0	0	0	0	65	76	0	0	0	0	0	0
ASV1381	Bacteria	Actinobacteriota	Actinobacteria	Micrococcales	Micrococcaceae	Pseudarthrobacter	unclassified_Pseudarthrobacter	0	0	0	0	0	0	0	0	0	0	0	0	0	0	141	0	0	0	0	0	0
ASV1382	Bacteria	Bdellovibrionota	Oligoflexia	0319_6G20	uncultured_Roseobacter_sp.	uncultured_Roseobacter_sp.	uncultured_Roseobacter_sp.	0	0	0	0	0	0	0	0	0	0	0	0	0	0	0	35	57	49	0	0	0
ASV1383	Bacteria	Cyanobacteria	Cyanobacteriia	Cyanobacteriales	Nostocaceae	unclassified_Nostocaceae	unclassified_Nostocaceae	0	0	0	0	0	0	0	0	0	0	0	0	0	0	0	37	22	0	43	39	0
ASV1384	Bacteria	Proteobacteria	Alphaproteobacteria	Sphingomonadales	Sphingomonadaceae	unclassified_Sphingomonadaceae	unclassified_Sphingomonadaceae	0	0	0	0	0	0	0	0	0	0	0	0	0	0	0	0	41	0	100	0	0
ASV1385	Bacteria	Bacteroidota	Bacteroidia	Cytophagales	Spirosomaceae	Dyadobacter	unclassified_Dyadobacter	0	0	0	0	0	0	0	0	72	0	0	0	0	0	0	68	0	0	0	0	0
ASV1386	Bacteria	Firmicutes	Clostridia	Clostridia_UCG_014	unclassified_Clostridia_UCG_014	unclassified_Clostridia_UCG_014	unclassified_Clostridia_UCG_014	0	0	0	0	0	0	0	0	0	67	0	73	0	0	0	0	0	0	0	0	0
ASV1387	Bacteria	Firmicutes	Clostridia	Oscillospirales	Oscillospiraceae	UCG_005	uncultured_rumen_bacterium	0	0	0	0	0	0	0	0	0	57	0	83	0	0	0	0	0	0	0	0	0
ASV1388	Bacteria	Bacteroidota	Bacteroidia	Bacteroidales	Prevotellaceae	Prevotella	unclassified_Prevotella	0	0	0	0	0	0	0	0	0	46	40	54	0	0	0	0	0	0	0	0	0
ASV1389	Bacteria	Gemmatimonadota	Gemmatimonadetes	Gemmatimonadales	Gemmatimonadaceae	unclassified_Gemmatimonadaceae	unclassified_Gemmatimonadaceae	0	0	0	0	0	0	0	0	0	68	72	0	0	0	0	0	0	0	0	0	0
ASV1390	Bacteria	Proteobacteria	Gammaproteobacteria	Burkholderiales	unclassified_Burkholderiales	unclassified_Burkholderiales	unclassified_Burkholderiales	0	0	0	0	0	0	0	0	0	72	0	68	0	0	0	0	0	0	0	0	0
ASV1391	Bacteria	Proteobacteria	Gammaproteobacteria	Xanthomonadales	Xanthomonadaceae	Thermomonas	Thermomonas_fusca	0	0	0	0	0	0	0	0	0	0	0	0	0	0	0	46	40	54	0	0	0
ASV1392	Bacteria	Proteobacteria	Alphaproteobacteria	Caulobacterales	Caulobacteraceae	Phenylobacterium	unclassified_Phenylobacterium	0	0	0	0	0	0	0	0	0	0	0	0	0	0	0	0	0	0	0	74	66
ASV1393	Bacteria	Proteobacteria	Gammaproteobacteria	Xanthomonadales	Xanthomonadaceae	Xanthomonas	unclassified_Xanthomonas	31	51	57	0	0	0	0	0	0	0	0	0	0	0	0	0	0	0	0	0	0
ASV1394	Bacteria	Actinobacteriota	Actinobacteria	Frankiales	Frankiaceae	Frankia	unclassified_Frankia	0	0	0	0	0	0	0	0	0	0	0	0	26	51	62	0	0	0	0	0	0
ASV1395	Bacteria	Proteobacteria	Alphaproteobacteria	Sphingomonadales	Sphingomonadaceae	Sphingomonas	Sphingomonas_panni	0	0	0	0	0	0	0	0	0	0	0	0	38	42	59	0	0	0	0	0	0
ASV1396	Bacteria	Proteobacteria	Gammaproteobacteria	Burkholderiales	Oxalobacteraceae	Massilia	unclassified_Massilia	0	0	0	0	0	0	0	0	0	0	0	0	85	0	54	0	0	0	0	0	0
ASV1397	Bacteria	Proteobacteria	Alphaproteobacteria	Rhizobiales	Beijerinckiaceae	Bosea	unclassified_Bosea	0	0	0	0	0	0	0	0	0	0	0	0	0	0	0	0	33	35	0	71	0
ASV1398	Bacteria	Firmicutes	Bacilli	Paenibacillales	Paenibacillaceae	Paenibacillus	unclassified_Paenibacillus	0	0	0	0	138	0	0	0	0	0	0	0	0	0	0	0	0	0	0	0	0
ASV1399	Bacteria	Proteobacteria	Gammaproteobacteria	Burkholderiales	Comamonadaceae	Variovorax	unclassified_Variovorax	0	0	0	0	19	0	0	0	0	0	0	0	46	40	33	0	0	0	0	0	0
ASV1400	Bacteria	unclassified_Bacteria	unclassified_Bacteria	unclassified_Bacteria	unclassified_Bacteria	unclassified_Bacteria	unclassified_Bacteria	0	0	0	0	0	0	63	40	34	0	0	0	0	0	0	0	0	0	1	0	0
ASV1401	Bacteria	Bacteroidota	Bacteroidia	Bacteroidales	Prevotellaceae	Prevotella	unidentified_rumen_bacterium_RF40	0	0	0	0	0	0	0	0	0	32	58	48	0	0	0	0	0	0	0	0	0
ASV1402	Bacteria	Acidobacteriota	Acidobacteriae	Acidobacteriales	unclassified_Acidobacteriales	uncultured_Candidatus_Koribacter_sp.	unclassified_Acidobacteriales	0	0	0	0	0	0	0	0	0	48	90	0	0	0	0	0	0	0	0	0	0
ASV1403	Bacteria	Nitrospirota	Nitrospiria	Nitrospirales	Nitrospiraceae	Nitrospira	unclassified_Nitrospira	0	0	0	0	0	0	0	0	0	0	138	0	0	0	0	0	0	0	0	0	0
ASV1404	Bacteria	Proteobacteria	Alphaproteobacteria	Caulobacterales	Caulobacteraceae	unclassified_Caulobacteraceae	unclassified_Caulobacteraceae	0	0	0	0	0	0	0	0	0	0	0	0	0	0	0	0	0	0	34	51	53
ASV1405	Bacteria	Proteobacteria	Alphaproteobacteria	Micropepsales	Micropepsaceae	unclassified_Micropepsaceae	unclassified_Micropepsaceae	27	0	0	0	0	0	42	36	32	0	0	0	0	0	0	0	0	0	0	0	0
ASV1406	Bacteria	Proteobacteria	Gammaproteobacteria	Pseudomonadales	Halomonadaceae	Halomonas	unclassified_Halomonas	0	62	75	0	0	0	0	0	0	0	0	0	0	0	0	0	0	0	0	0	0
ASV1407	Bacteria	Patescibacteria	Saccharimonadia	Saccharimonadales	unclassified_Saccharimonadales	unclassified_Saccharimonadales	unclassified_Saccharimonadales	0	0	0	42	48	47	0	0	0	0	0	0	0	0	0	0	0	0	0	0	0
ASV1408	Bacteria	Fibrobacterota	Fibrobacteria	Fibrobacterales	Fibrobacteraceae	unclassified_Fibrobacteraceae	unclassified_Fibrobacteraceae	0	0	0	0	0	0	88	0	49	0	0	0	0	0	0	0	0	0	0	0	0
ASV1409	Bacteria	Bacteroidota	Bacteroidia	Flavobacteriales	Flavobacteriaceae	Flavobacterium	unclassified_Flavobacterium	0	0	0	0	0	0	51	51	35	0	0	0	0	0	0	0	0	0	0	0	0
ASV1410	Bacteria	Proteobacteria	Gammaproteobacteria	Burkholderiales	Methylophilaceae	Methylotenera	unclassified_Methylotenera	0	0	0	0	0	0	26	23	27	0	0	0	0	0	0	21	18	16	6	0	0
ASV1411	Bacteria	Proteobacteria	Alphaproteobacteria	Rhizobiales	Beijerinckiaceae	Methylovirgula	unclassified_Methylovirgula	0	0	0	0	0	0	0	0	0	0	0	0	0	0	0	0	0	0	36	43	58
ASV1412	Bacteria	Bacteroidota	Bacteroidia	Flavobacteriales	Crocinitomicaceae	Fluviicola	unclassified_Fluviicola	0	0	0	0	0	0	0	0	0	0	0	0	0	0	0	0	0	0	0	137	0
ASV1413	Bacteria	Proteobacteria	Alphaproteobacteria	Rhizobiales	Beijerinckiaceae	Methylobacterium_Methylorubrum	unclassified_Methylobacterium_Methylorubrum	35	56	45	0	0	0	0	0	0	0	0	0	0	0	0	0	0	0	0	0	0
ASV1414	Bacteria	Bacteroidota	Bacteroidia	Chitinophagales	Chitinophagaceae	Edaphobaculum	unclassified_Edaphobaculum	0	0	0	40	47	49	0	0	0	0	0	0	0	0	0	0	0	0	0	0	0
ASV1415	Bacteria	Proteobacteria	Gammaproteobacteria	Pseudomonadales	Pseudomonadaceae	Pseudomonas	unclassified_Pseudomonas	0	0	0	0	0	0	0	28	32	0	0	0	0	0	0	0	0	0	0	39	37
ASV1416	Bacteria	Bdellovibrionota	Bdellovibrionia	Bdellovibrionales	Bdellovibrionaceae	Bdellovibrio	uncultured_Bdellovibrionales_bacterium	0	0	0	0	0	0	0	0	136	0	0	0	0	0	0	0	0	0	0	0	0
ASV1417	Bacteria	Bacteroidota	Bacteroidia	Bacteroidales	Rikenellaceae	Rikenellaceae_RC9_gut_group	uncultured_rumen_bacterium	0	0	0	0	0	0	0	0	0	49	42	45	0	0	0	0	0	0	0	0	0
ASV1418	Bacteria	Bacteroidota	Bacteroidia	Bacteroidales	Prevotellaceae	Prevotella	unclassified_Prevotella	0	0	0	0	0	0	0	0	0	0	0	136	0	0	0	0	0	0	0	0	0
ASV1419	Bacteria	Actinobacteriota	Actinobacteria	Frankiales	Sporichthyaceae	hgcI_clade	unclassified_hgcI_clade	0	0	0	0	0	0	0	0	0	0	0	0	45	47	44	0	0	0	0	0	0
ASV1420	Bacteria	Proteobacteria	Alphaproteobacteria	Reyranellales	Reyranellaceae	Reyranella	unclassified_Reyranella	0	0	0	0	0	0	0	0	0	0	0	0	0	0	0	65	0	71	0	0	0
ASV1421	Bacteria	Proteobacteria	Alphaproteobacteria	Rhizobiales	Hyphomicrobiaceae	Hyphomicrobium	unclassified_Hyphomicrobium	0	0	0	0	0	0	0	0	0	0	0	0	0	0	0	0	0	0	42	43	51
ASV1422	Bacteria	Bdellovibrionota	Bdellovibrionia	Bdellovibrionales	Bdellovibrionaceae	Bdellovibrio	unclassified_Bdellovibrio	18	0	0	117	0	0	0	0	0	0	0	0	0	0	0	0	0	0	0	0	0
ASV1423	Bacteria	Patescibacteria	Saccharimonadia	Saccharimonadales	uncultured_Candidatus_Saccharibacteria_bacterium	uncultured_Candidatus_Saccharibacteria_bacterium	uncultured_Candidatus_Saccharibacteria_bacterium	0	0	0	0	0	0	72	0	63	0	0	0	0	0	0	0	0	0	0	0	0
ASV1424	Bacteria	Actinobacteriota	Actinobacteria	Micrococcales	Microbacteriaceae	unclassified_Microbacteriaceae	unclassified_Microbacteriaceae	0	0	0	0	0	0	61	0	0	0	0	0	42	0	32	0	0	0	0	0	0
ASV1425	Bacteria	Patescibacteria	Saccharimonadia	Saccharimonadales	Saccharimonadaceae	Candidatus_Saccharimonas	unclassified_Candidatus_Saccharimonas	0	0	0	0	0	0	0	0	0	55	80	0	0	0	0	0	0	0	0	0	0
ASV1426	Bacteria	Acidobacteriota	Acidobacteriae	Acidobacteriales	unclassified_Acidobacteriales	unclassified_Acidobacteriales	unclassified_Acidobacteriales	0	0	0	0	0	0	0	0	0	47	47	41	0	0	0	0	0	0	0	0	0
ASV1427	Bacteria	Proteobacteria	Gammaproteobacteria	Burkholderiales	Nitrosomonadaceae	MND1	unclassified_MND1	0	0	0	0	0	0	0	0	0	48	44	43	0	0	0	0	0	0	0	0	0
ASV1428	Bacteria	Bacteroidota	Bacteroidia	Cytophagales	Spirosomaceae	Runella	uncultured_Runella_sp.	0	0	0	0	0	0	0	0	0	0	0	0	52	83	0	0	0	0	0	0	0
ASV1429	Bacteria	Proteobacteria	Gammaproteobacteria	Xanthomonadales	Xanthomonadaceae	Arenimonas	unclassified_Arenimonas	0	0	0	0	0	0	0	0	0	0	0	0	0	0	0	54	28	27	26	0	0
ASV1430	Bacteria	Proteobacteria	Alphaproteobacteria	Rhizobiales	Xanthobacteraceae	Pseudolabrys	unclassified_Pseudolabrys	0	0	0	0	0	0	0	0	0	0	0	0	0	0	0	0	0	32	54	49	0
ASV1431	Bacteria	Proteobacteria	Alphaproteobacteria	Sphingomonadales	Sphingomonadaceae	unclassified_Sphingomonadaceae	unclassified_Sphingomonadaceae	0	0	0	0	0	0	0	0	0	0	0	0	0	0	0	0	0	0	45	34	56
ASV1432	Bacteria	Proteobacteria	Gammaproteobacteria	Xanthomonadales	Rhodanobacteraceae	Rhodanobacter	unclassified_Rhodanobacter	0	0	0	0	0	0	0	0	0	0	0	0	0	0	0	0	0	0	46	43	46
ASV1433	Bacteria	Firmicutes	Negativicutes	Veillonellales_Selenomonadales	Selenomonadaceae	Megamonas	unclassified_Megamonas	0	0	131	0	0	0	0	0	0	0	0	0	3	0	0	0	0	0	0	0	0
ASV1434	Bacteria	Firmicutes	unclassified_Firmicutes	unclassified_Firmicutes	unclassified_Firmicutes	unclassified_Firmicutes	unclassified_Firmicutes	0	0	0	59	0	75	0	0	0	0	0	0	0	0	0	0	0	0	0	0	0
ASV1435	Bacteria	Proteobacteria	Gammaproteobacteria	Burkholderiales	Oxalobacteraceae	unclassified_Oxalobacteraceae	unclassified_Oxalobacteraceae	0	0	0	47	43	44	0	0	0	0	0	0	0	0	0	0	0	0	0	0	0
ASV1436	Bacteria	Patescibacteria	Saccharimonadia	Saccharimonadales	unclassified_Saccharimonadales	unclassified_Saccharimonadales	unclassified_Saccharimonadales	0	0	0	0	134	0	0	0	0	0	0	0	0	0	0	0	0	0	0	0	0
ASV1437	Bacteria	Proteobacteria	Gammaproteobacteria	Burkholderiales	Comamonadaceae	unclassified_Comamonadaceae	unclassified_Comamonadaceae	0	0	0	0	0	0	50	38	46	0	0	0	0	0	0	0	0	0	0	0	0
ASV1438	Bacteria	Actinobacteriota	Acidimicrobiia	Acidimicrobiales	Acidimicrobiaceae	unclassified_Acidimicrobiaceae	unclassified_Acidimicrobiaceae	0	0	0	0	0	0	0	0	0	48	41	45	0	0	0	0	0	0	0	0	0
ASV1439	Bacteria	Acidobacteriota	Acidobacteriae	Acidobacteriales	unclassified_Acidobacteriales	unclassified_Acidobacteriales	unclassified_Acidobacteriales	0	0	0	0	0	0	0	0	0	34	44	56	0	0	0	0	0	0	0	0	0
ASV1440	Bacteria	Proteobacteria	Gammaproteobacteria	Burkholderiales	Comamonadaceae	Variovorax	unclassified_Variovorax	0	0	0	0	0	0	0	0	0	85	0	49	0	0	0	0	0	0	0	0	0
ASV1441	Bacteria	Actinobacteriota	Actinobacteria	Propionibacteriales	Nocardioidaceae	Nocardioides	Nocardioides_sp._LnR5_15	0	0	0	0	0	0	0	0	0	0	0	0	0	0	0	0	0	0	0	69	65
ASV1442	Bacteria	Actinobacteriota	Actinobacteria	Frankiales	Geodermatophilaceae	unclassified_Geodermatophilaceae	unclassified_Geodermatophilaceae	0	0	0	50	42	41	0	0	0	0	0	0	0	0	0	0	0	0	0	0	0
ASV1443	Bacteria	Bacteroidota	Bacteroidia	Flavobacteriales	Flavobacteriaceae	Flavobacterium	unclassified_Flavobacterium	0	0	0	0	0	0	35	0	0	0	0	0	0	0	0	28	31	39	0	0	0
ASV1444	Bacteria	Myxococcota	Myxococcia	Myxococcales	Anaeromyxobacteraceae	Anaeromyxobacter	uncultured_proteobacterium	0	0	0	0	0	0	0	0	0	47	40	46	0	0	0	0	0	0	0	0	0
ASV1445	Bacteria	Proteobacteria	Gammaproteobacteria	Burkholderiales	TRA3_20	unclassified_TRA3_20	unclassified_TRA3_20	0	0	0	0	0	0	0	0	0	22	57	54	0	0	0	0	0	0	0	0	0
ASV1446	Bacteria	Bacteroidota	Bacteroidia	Sphingobacteriales	Sphingobacteriaceae	Sphingobacterium	unclassified_Sphingobacterium	0	0	0	0	0	0	0	0	0	0	0	0	0	0	0	133	0	0	0	0	0
ASV1447	Bacteria	Proteobacteria	Alphaproteobacteria	Sphingomonadales	Sphingomonadaceae	Sphingobium	unclassified_Sphingobium	74	0	58	0	0	0	0	0	0	0	0	0	0	0	0	0	0	0	0	0	0
ASV1448	Bacteria	Proteobacteria	Alphaproteobacteria	Acetobacterales	Acetobacteraceae	Endobacter	unclassified_Endobacter	0	24	0	46	0	62	0	0	0	0	0	0	0	0	0	0	0	0	0	0	0
ASV1449	Bacteria	Bacteroidota	Bacteroidia	Bacteroidales	Prevotellaceae	Prevotellaceae_UCG_004	uncultured_rumen_bacterium_4C0d_8	0	0	0	0	0	0	0	0	0	68	64	0	0	0	0	0	0	0	0	0	0
ASV1450	Bacteria	Acidobacteriota	Acidobacteriae	Subgroup_2	uncultured_Acidobacteria_bacterium	uncultured_Acidobacteria_bacterium	uncultured_Acidobacteria_bacterium	0	0	0	0	0	0	0	0	0	63	0	69	0	0	0	0	0	0	0	0	0
ASV1451	Bacteria	Chloroflexi	Ktedonobacteria	Ktedonobacterales	Ktedonobacteraceae	HSB_OF53_F07	uncultured_soil_bacterium	0	0	0	0	0	0	0	0	0	0	58	74	0	0	0	0	0	0	0	0	0
ASV1452	Bacteria	Bacteroidota	Bacteroidia	Chitinophagales	Chitinophagaceae	Puia	unclassified_Puia	0	0	0	0	0	0	0	0	0	0	0	0	0	0	0	0	0	0	71	25	36
ASV1453	Bacteria	Actinobacteriota	Actinobacteria	Streptosporangiales	Nocardiopsaceae	Nocardiopsis	unclassified_Nocardiopsis	75	0	56	0	0	0	0	0	0	0	0	0	0	0	0	0	0	0	0	0	0
ASV1454	Bacteria	Proteobacteria	Alphaproteobacteria	Rhizobiales	Rhizobiaceae	Allorhizobium_Neorhizobium_Pararhizobium_Rhizobium	unclassified_Allorhizobium_Neorhizobium_Pararhizobium_Rhizobium	82	49	0	0	0	0	0	0	0	0	0	0	0	0	0	0	0	0	0	0	0
ASV1455	Bacteria	Actinobacteriota	Coriobacteriia	Coriobacteriales	Atopobiaceae	Coriobacteriaceae_UCG_002	unclassified_Coriobacteriaceae_UCG_002	57	74	0	0	0	0	0	0	0	0	0	0	0	0	0	0	0	0	0	0	0
ASV1456	Bacteria	Proteobacteria	Gammaproteobacteria	Burkholderiales	Comamonadaceae	Ramlibacter	unclassified_Ramlibacter	0	0	0	0	0	0	43	39	49	0	0	0	0	0	0	0	0	0	0	0	0
ASV1457	Bacteria	Bacteroidota	Bacteroidia	Bacteroidales	Prevotellaceae	Prevotellaceae_UCG_001	uncultured_rumen_bacterium	0	0	0	0	0	0	0	0	0	51	61	19	0	0	0	0	0	0	0	0	0
ASV1458	Bacteria	Bacteroidota	Bacteroidia	Bacteroidales	Bacteroidales_RF16_group	unclassified_Bacteroidales_RF16_group	unclassified_Bacteroidales_RF16_group	0	0	0	0	0	0	0	0	0	44	40	47	0	0	0	0	0	0	0	0	0
ASV1459	Bacteria	unclassified_Bacteria	unclassified_Bacteria	unclassified_Bacteria	unclassified_Bacteria	unclassified_Bacteria	unclassified_Bacteria	0	0	0	0	0	0	0	0	0	36	51	44	0	0	0	0	0	0	0	0	0
ASV1460	Bacteria	Actinobacteriota	Actinobacteria	Micrococcales	Microbacteriaceae	unclassified_Microbacteriaceae	unclassified_Microbacteriaceae	0	0	0	0	0	0	0	0	0	0	0	0	0	0	0	62	0	69	0	0	0
ASV1461	Bacteria	Bdellovibrionota	Bdellovibrionia	Bdellovibrionales	Bdellovibrionaceae	Bdellovibrio	Bdellovibrio_bacteriovorus	73	57	0	0	0	0	0	0	0	0	0	0	0	0	0	0	0	0	0	0	0
ASV1462	Bacteria	Proteobacteria	Alphaproteobacteria	Rhizobiales	Hyphomicrobiaceae	Hyphomicrobium	unclassified_Hyphomicrobium	55	31	44	0	0	0	0	0	0	0	0	0	0	0	0	0	0	0	0	0	0
ASV1463	Bacteria	Bacteroidota	Bacteroidia	Bacteroidales	Prevotellaceae	Prevotella	unclassified_Prevotella	0	0	0	0	0	0	0	0	0	0	0	130	0	0	0	0	0	0	0	0	0
ASV1464	Bacteria	Verrucomicrobiota	Verrucomicrobiae	Pedosphaerales	Pedosphaeraceae	unclassified_Pedosphaeraceae	uncultured_Verrucomicrobia_bacterium	0	0	0	0	0	0	0	0	0	0	0	0	0	0	0	0	0	0	14	55	61
ASV1465	Bacteria	Actinobacteriota	Actinobacteria	Micrococcales	Micrococcaceae	Rothia	unclassified_Rothia	99	0	0	0	0	30	0	0	0	0	0	0	0	0	0	0	0	0	0	0	0
ASV1466	Bacteria	Proteobacteria	Alphaproteobacteria	Micropepsales	Micropepsaceae	unclassified_Micropepsaceae	unclassified_Micropepsaceae	53	0	76	0	0	0	0	0	0	0	0	0	0	0	0	0	0	0	0	0	0
ASV1467	Bacteria	Acidobacteriota	Acidobacteriae	Acidobacteriales	unclassified_Acidobacteriales	uncultured_Candidatus_Koribacter_sp.	unclassified_Acidobacteriales	0	0	0	0	0	0	0	0	0	51	0	78	0	0	0	0	0	0	0	0	0
ASV1468	Bacteria	Acidobacteriota	Acidobacteriae	Acidobacteriales	Acidobacteriaceae__Subgroup_1	Edaphobacter	unclassified_Edaphobacter	0	0	0	0	0	0	0	0	0	0	53	76	0	0	0	0	0	0	0	0	0
ASV1469	Bacteria	Patescibacteria	Parcubacteria	Candidatus_Kaiserbacteria	unclassified_Candidatus_Kaiserbacteria	unclassified_Candidatus_Kaiserbacteria	unclassified_Candidatus_Kaiserbacteria	0	0	0	0	0	0	0	0	0	0	0	0	0	0	0	0	0	0	55	48	26
ASV1470	Bacteria	Proteobacteria	Gammaproteobacteria	Burkholderiales	SC_I_84	uncultured_soil_bacterium	uncultured_soil_bacterium	0	0	0	0	0	0	0	0	0	0	0	0	0	0	0	0	0	0	46	35	48
ASV1471	Bacteria	Patescibacteria	Saccharimonadia	Saccharimonadales	Saccharimonadaceae	TM7a	unclassified_TM7a	79	49	0	0	0	0	0	0	0	0	0	0	0	0	0	0	0	0	0	0	0
ASV1472	Bacteria	Proteobacteria	Alphaproteobacteria	Caulobacterales	Caulobacteraceae	unclassified_Caulobacteraceae	unclassified_Caulobacteraceae	0	0	0	64	64	0	0	0	0	0	0	0	0	0	0	0	0	0	0	0	0
ASV1473	Bacteria	Bacteroidota	Bacteroidia	Sphingobacteriales	env.OPS_17	unclassified_env.OPS_17	unclassified_env.OPS_17	0	0	0	0	0	0	78	0	0	0	0	0	0	0	0	0	0	0	0	0	50
ASV1474	Bacteria	Planctomycetota	Planctomycetes	Gemmatales	Gemmataceae	unclassified_Gemmataceae	unclassified_Gemmataceae	0	0	0	0	0	0	0	0	0	41	44	43	0	0	0	0	0	0	0	0	0
ASV1475	Bacteria	Acidobacteriota	Acidobacteriae	Acidobacteriales	unclassified_Acidobacteriales	unclassified_Acidobacteriales	unclassified_Acidobacteriales	0	0	0	0	0	0	0	0	0	25	46	57	0	0	0	0	0	0	0	0	0
ASV1476	Bacteria	Proteobacteria	Alphaproteobacteria	Acetobacterales	Acetobacteraceae	Roseococcus	unclassified_Roseococcus	0	0	0	0	0	0	0	0	0	0	0	0	50	49	29	0	0	0	0	0	0
ASV1477	Bacteria	Bacteroidota	Bacteroidia	Cytophagales	Hymenobacteraceae	Hymenobacter	Hymenobacter_kanuolensis	0	0	0	0	0	0	0	0	0	0	0	0	0	67	61	0	0	0	0	0	0
ASV1478	Bacteria	Verrucomicrobiota	Verrucomicrobiae	Pedosphaerales	Pedosphaeraceae	unclassified_Pedosphaeraceae	uncultured_Verrucomicrobia_bacterium	0	0	0	0	0	0	0	0	0	0	0	0	0	0	0	0	0	0	37	53	38
ASV1479	Bacteria	Bacteroidota	Bacteroidia	Chitinophagales	Chitinophagaceae	Edaphobaculum	unclassified_Edaphobaculum	18	12	0	47	0	50	0	0	0	0	0	0	0	0	0	0	0	0	0	0	0
ASV1480	Bacteria	Proteobacteria	Gammaproteobacteria	Legionellales	Legionellaceae	Legionella	unclassified_Legionella	30	34	63	0	0	0	0	0	0	0	0	0	0	0	0	0	0	0	0	0	0
ASV1481	Bacteria	Firmicutes	Bacilli	Bacillales	Bacillaceae	Bacillus	unclassified_Bacillus	0	70	57	0	0	0	0	0	0	0	0	0	0	0	0	0	0	0	0	0	0
ASV1482	Bacteria	Proteobacteria	Gammaproteobacteria	Pseudomonadales	Moraxellaceae	Cavicella	unclassified_Cavicella	0	0	0	30	39	25	9	15	9	0	0	0	0	0	0	0	0	0	0	0	0
ASV1483	Bacteria	Proteobacteria	Gammaproteobacteria	Burkholderiales	Comamonadaceae	Delftia	unclassified_Delftia	0	0	0	40	34	53	0	0	0	0	0	0	0	0	0	0	0	0	0	0	0
ASV1484	Bacteria	Proteobacteria	Gammaproteobacteria	Burkholderiales	Comamonadaceae	Ramlibacter	unclassified_Ramlibacter	0	0	0	44	52	31	0	0	0	0	0	0	0	0	0	0	0	0	0	0	0
ASV1485	Bacteria	Proteobacteria	Gammaproteobacteria	Burkholderiales	Oxalobacteraceae	Duganella	unclassified_Duganella	0	0	0	46	43	38	0	0	0	0	0	0	0	0	0	0	0	0	0	0	0
ASV1486	Bacteria	Proteobacteria	Alphaproteobacteria	Caulobacterales	Caulobacteraceae	Phenylobacterium	unclassified_Phenylobacterium	0	0	0	0	71	56	0	0	0	0	0	0	0	0	0	0	0	0	0	0	0
ASV1487	Bacteria	Bacteroidota	Bacteroidia	Cytophagales	Spirosomaceae	Spirosoma	Spirosoma_gilvum	0	0	0	0	0	127	0	0	0	0	0	0	0	0	0	0	0	0	0	0	0
ASV1488	Bacteria	Patescibacteria	Saccharimonadia	Saccharimonadales	Saccharimonadaceae	Candidatus_Saccharimonas	uncultured_rumen_bacterium	0	0	0	0	0	0	0	0	0	42	43	42	0	0	0	0	0	0	0	0	0
ASV1489	Bacteria	Chloroflexi	unclassified_Chloroflexi	unclassified_Chloroflexi	unclassified_Chloroflexi	unclassified_Chloroflexi	unclassified_Chloroflexi	0	0	0	0	0	0	0	0	0	0	66	61	0	0	0	0	0	0	0	0	0
ASV1490	Bacteria	Firmicutes	Bacilli	Paenibacillales	Paenibacillaceae	Paenibacillus	unclassified_Paenibacillus	0	0	0	0	0	0	0	0	0	0	0	0	0	0	0	35	44	48	0	0	0
ASV1491	Bacteria	Proteobacteria	Gammaproteobacteria	Diplorickettsiales	Diplorickettsiaceae	unclassified_Diplorickettsiaceae	unclassified_Diplorickettsiaceae	48	37	41	0	0	0	0	0	0	0	0	0	0	0	0	0	0	0	0	0	0
ASV1492	Bacteria	Bacteroidota	Bacteroidia	Bacteroidales	Rikenellaceae	Rikenellaceae_RC9_gut_group	unclassified_Rikenellaceae_RC9_gut_group	61	47	0	0	0	0	18	0	0	0	0	0	0	0	0	0	0	0	0	0	0
ASV1493	Bacteria	Proteobacteria	Gammaproteobacteria	Burkholderiales	Comamonadaceae	unclassified_Comamonadaceae	unclassified_Comamonadaceae	43	41	42	0	0	0	0	0	0	0	0	0	0	0	0	0	0	0	0	0	0
ASV1494	Bacteria	Actinobacteriota	Actinobacteria	Corynebacteriales	Corynebacteriaceae	Corynebacterium	unclassified_Corynebacterium	0	57	40	0	16	0	0	0	13	0	0	0	0	0	0	0	0	0	0	0	0
ASV1495	Bacteria	Firmicutes	Bacilli	Paenibacillales	Paenibacillaceae	Cohnella	unclassified_Cohnella	0	0	0	126	0	0	0	0	0	0	0	0	0	0	0	0	0	0	0	0	0
ASV1496	Bacteria	Verrucomicrobiota	Verrucomicrobiae	Verrucomicrobiales	Rubritaleaceae	Luteolibacter	unclassified_Luteolibacter	0	0	0	0	0	0	40	44	42	0	0	0	0	0	0	0	0	0	0	0	0
ASV1497	Bacteria	Verrucomicrobiota	Verrucomicrobiae	Chthoniobacterales	Chthoniobacteraceae	Chthoniobacter	unclassified_Chthoniobacter	0	0	0	0	0	0	51	36	39	0	0	0	0	0	0	0	0	0	0	0	0
ASV1498	Bacteria	Planctomycetota	Planctomycetes	Gemmatales	Gemmataceae	unclassified_Gemmataceae	unclassified_Gemmataceae	0	0	0	0	0	0	0	0	0	47	42	37	0	0	0	0	0	0	0	0	0
ASV1499	Bacteria	Proteobacteria	Alphaproteobacteria	Rhizobiales	Rhizobiales_Incertae_Sedis	Bauldia	uncultured_Phyllobacteriaceae_bacterium	0	0	0	0	0	0	0	0	0	40	42	44	0	0	0	0	0	0	0	0	0
ASV1500	Bacteria	Proteobacteria	Gammaproteobacteria	Steroidobacterales	Steroidobacteraceae	Steroidobacter	unclassified_Steroidobacter	40	38	47	0	0	0	0	0	0	0	0	0	0	0	0	0	0	0	0	0	0
ASV1501	Bacteria	Actinobacteriota	Actinobacteria	Micrococcales	Microbacteriaceae	unclassified_Microbacteriaceae	unclassified_Microbacteriaceae	0	0	0	49	0	76	0	0	0	0	0	0	0	0	0	0	0	0	0	0	0
ASV1502	Bacteria	Bacteroidota	Bacteroidia	Bacteroidales	Prevotellaceae	Prevotella	unidentified_rumen_bacterium_RC17	0	0	0	0	0	0	0	0	0	63	62	0	0	0	0	0	0	0	0	0	0
ASV1503	Bacteria	Firmicutes	Negativicutes	Acidaminococcales	Acidaminococcaceae	Succiniclasticum	unclassified_Succiniclasticum	0	0	0	0	0	0	0	0	0	70	55	0	0	0	0	0	0	0	0	0	0
ASV1504	Bacteria	Acidobacteriota	Blastocatellia	Pyrinomonadales	Pyrinomonadaceae	RB41	unclassified_RB41	0	0	0	0	0	0	0	0	0	0	0	125	0	0	0	0	0	0	0	0	0
ASV1505	Bacteria	Proteobacteria	Gammaproteobacteria	Enterobacterales	Enterobacteriaceae	unclassified_Enterobacteriaceae	unclassified_Enterobacteriaceae	0	0	0	0	0	0	0	0	0	0	0	0	0	0	0	29	46	50	0	0	0
ASV1506	Bacteria	Actinobacteriota	Actinobacteria	Pseudonocardiales	Pseudonocardiaceae	Actinomycetospora	unclassified_Actinomycetospora	60	64	0	0	0	0	0	0	0	0	0	0	0	0	0	0	0	0	0	0	0
ASV1507	Bacteria	Proteobacteria	Gammaproteobacteria	Burkholderiales	Oxalobacteraceae	Duganella	unclassified_Duganella	0	0	0	45	36	43	0	0	0	0	0	0	0	0	0	0	0	0	0	0	0
ASV1508	Bacteria	unclassified_Bacteria	unclassified_Bacteria	unclassified_Bacteria	unclassified_Bacteria	unclassified_Bacteria	unclassified_Bacteria	0	0	0	0	0	0	46	35	32	0	0	0	0	0	0	0	3	5	3	0	0
ASV1509	Bacteria	Proteobacteria	Alphaproteobacteria	Rhizobiales	Devosiaceae	Devosia	unclassified_Devosia	0	0	0	0	0	0	18	38	50	0	0	0	0	0	0	0	0	18	0	0	0
ASV1510	Bacteria	Verrucomicrobiota	Verrucomicrobiae	Chthoniobacterales	Xiphinematobacteraceae	Candidatus_Xiphinematobacter	unclassified_Candidatus_Xiphinematobacter	0	0	0	0	0	0	0	0	0	47	40	37	0	0	0	0	0	0	0	0	0
ASV1511	Bacteria	Chloroflexi	Anaerolineae	unclassified_Anaerolineae	unclassified_Anaerolineae	unclassified_Anaerolineae	unclassified_Anaerolineae	0	0	0	0	0	0	0	0	0	60	0	64	0	0	0	0	0	0	0	0	0
ASV1512	Bacteria	Bacteroidota	Bacteroidia	Cytophagales	Hymenobacteraceae	Hymenobacter	Hymenobacter_gummosus	69	54	0	0	0	0	0	0	0	0	0	0	0	0	0	0	0	0	0	0	0
ASV1513	Bacteria	Bacteroidota	Bacteroidia	Sphingobacteriales	Sphingobacteriaceae	Mucilaginibacter	Mucilaginibacter_sp.	0	0	0	0	123	0	0	0	0	0	0	0	0	0	0	0	0	0	0	0	0
ASV1514	Bacteria	Bacteroidota	Bacteroidia	Chitinophagales	Chitinophagaceae	Segetibacter	uncultured_Chitinophagaceae_bacterium	0	0	0	0	0	0	32	43	48	0	0	0	0	0	0	0	0	0	0	0	0
ASV1515	Bacteria	Verrucomicrobiota	Verrucomicrobiae	Chthoniobacterales	Chthoniobacteraceae	Candidatus_Udaeobacter	unclassified_Candidatus_Udaeobacter	0	0	0	0	0	0	0	0	0	123	0	0	0	0	0	0	0	0	0	0	0
ASV1516	Bacteria	Proteobacteria	Alphaproteobacteria	Rhizobiales	Kaistiaceae	Kaistia	unclassified_Kaistia	0	0	0	0	0	0	0	0	0	0	0	0	0	0	0	45	33	45	0	0	0
ASV1517	Bacteria	Bdellovibrionota	Bdellovibrionia	Bdellovibrionales	Bdellovibrionaceae	Bdellovibrio	Bdellovibrio_sp._ETB	0	0	0	0	0	0	0	0	0	0	0	0	0	0	0	0	0	0	62	61	0
ASV1518	Bacteria	Firmicutes	Bacilli	Lactobacillales	Streptococcaceae	Streptococcus	unclassified_Streptococcus	0	24	78	0	0	0	0	0	0	0	0	0	0	20	0	0	0	0	0	0	0
ASV1519	Bacteria	Bacteroidota	Bacteroidia	Chitinophagales	Chitinophagaceae	Flavisolibacter	Flavisolibacter_sp._Gsoil_439	0	0	0	59	63	0	0	0	0	0	0	0	0	0	0	0	0	0	0	0	0
ASV1520	Bacteria	Actinobacteriota	Actinobacteria	Micrococcales	Microbacteriaceae	Gryllotalpicola	unclassified_Gryllotalpicola	0	0	0	43	40	39	0	0	0	0	0	0	0	0	0	0	0	0	0	0	0
ASV1521	Bacteria	Actinobacteriota	Actinobacteria	Micrococcales	Microbacteriaceae	unclassified_Microbacteriaceae	unclassified_Microbacteriaceae	0	0	0	39	40	43	0	0	0	0	0	0	0	0	0	0	0	0	0	0	0
ASV1522	Bacteria	Proteobacteria	Alphaproteobacteria	Sphingomonadales	Sphingomonadaceae	Sphingomonas	unclassified_Sphingomonas	0	0	0	43	48	31	0	0	0	0	0	0	0	0	0	0	0	0	0	0	0
ASV1523	Bacteria	Proteobacteria	Alphaproteobacteria	Caulobacterales	Caulobacteraceae	unclassified_Caulobacteraceae	uncultured_eubacterium_WD297	0	0	0	0	0	0	34	40	38	0	0	0	0	0	0	0	0	0	10	0	0
ASV1524	Bacteria	Bacteroidota	Bacteroidia	Bacteroidales	Prevotellaceae	Prevotellaceae_UCG_003	unclassified_Prevotellaceae_UCG_003	0	0	0	0	0	0	0	0	0	39	49	34	0	0	0	0	0	0	0	0	0
ASV1525	Bacteria	Bacteroidota	Bacteroidia	Bacteroidales	F082	unclassified_F082	unclassified_F082	0	0	0	0	0	0	0	0	0	46	33	43	0	0	0	0	0	0	0	0	0
ASV1526	Bacteria	Proteobacteria	Alphaproteobacteria	unclassified_Alphaproteobacteria	uncultured_forest_soil_bacterium	unclassified_Alphaproteobacteria	unclassified_Alphaproteobacteria	0	0	0	0	0	0	0	0	0	0	51	71	0	0	0	0	0	0	0	0	0
ASV1527	Bacteria	Bacteroidota	Bacteroidia	Bacteroidales	Prevotellaceae	Prevotella	Prevotella_ruminicola	0	0	0	0	0	0	0	0	0	0	55	67	0	0	0	0	0	0	0	0	0
ASV1528	Bacteria	Proteobacteria	Alphaproteobacteria	Rhizobiales	Xanthobacteraceae	Xanthobacter	unclassified_Xanthobacter	0	0	0	0	0	0	0	0	0	0	0	0	56	33	33	0	0	0	0	0	0
ASV1529	Bacteria	Proteobacteria	Alphaproteobacteria	Rhizobiales	Rhizobiaceae	unclassified_Rhizobiaceae	unclassified_Rhizobiaceae	46	36	39	0	0	0	0	0	0	0	0	0	0	0	0	0	0	0	0	0	0
ASV1530	Bacteria	Acidobacteriota	Acidobacteriae	Acidobacteriales	Acidobacteriaceae__Subgroup_1	unclassified_Acidobacteriaceae__Subgroup_1	unclassified_Acidobacteriaceae__Subgroup_1	0	33	0	0	0	0	12	12	7	0	0	0	0	0	0	0	0	0	21	18	18
ASV1531	Bacteria	Bacteroidota	Bacteroidia	Chitinophagales	Chitinophagaceae	Flavisolibacter_sp.	unclassified_Flavisolibacter_sp.	0	0	28	47	0	46	0	0	0	0	0	0	0	0	0	0	0	0	0	0	0
ASV1532	Bacteria	Myxococcota	Polyangia	Polyangiales	Sandaracinaceae	unclassified_Sandaracinaceae	unclassified_Sandaracinaceae	0	0	0	37	46	38	0	0	0	0	0	0	0	0	0	0	0	0	0	0	0
ASV1533	Bacteria	Proteobacteria	Gammaproteobacteria	Burkholderiales	Comamonadaceae	Comamonas	unclassified_Comamonas	0	0	0	0	0	0	38	39	44	0	0	0	0	0	0	0	0	0	0	0	0
ASV1534	Bacteria	Patescibacteria	Saccharimonadia	Saccharimonadales	LWQ8	unclassified_LWQ8	unclassified_LWQ8	0	0	0	0	0	0	0	84	37	0	0	0	0	0	0	0	0	0	0	0	0
ASV1535	Bacteria	Proteobacteria	Gammaproteobacteria	Salinisphaerales	Solimonadaceae	Solimonas	unclassified_Solimonas	0	0	0	0	0	0	0	58	63	0	0	0	0	0	0	0	0	0	0	0	0
ASV1536	Bacteria	Verrucomicrobiota	Verrucomicrobiae	Chthoniobacterales	Chthoniobacteraceae	Candidatus_Udaeobacter	unclassified_Candidatus_Udaeobacter	0	0	0	0	0	0	0	0	0	54	0	67	0	0	0	0	0	0	0	0	0
ASV1537	Bacteria	Gemmatimonadota	Gemmatimonadetes	Gemmatimonadales	Gemmatimonadaceae	unclassified_Gemmatimonadaceae	uncultured_proteobacterium	0	0	0	0	0	0	0	0	0	31	50	40	0	0	0	0	0	0	0	0	0
ASV1538	Bacteria	Acidobacteriota	Acidobacteriae	Solibacterales	Solibacteraceae	Candidatus_Solibacter	unclassified_Candidatus_Solibacter	0	0	0	0	0	0	0	0	0	121	0	0	0	0	0	0	0	0	0	0	0
ASV1539	Bacteria	Actinobacteriota	Actinobacteria	Frankiales	Geodermatophilaceae	Blastococcus	unclassified_Blastococcus	0	0	0	0	0	0	0	0	0	0	0	0	32	39	50	0	0	0	0	0	0
ASV1540	Bacteria	Proteobacteria	Gammaproteobacteria	Pseudomonadales	Pseudomonadaceae	Pseudomonas	unclassified_Pseudomonas	0	0	0	0	0	0	0	0	0	0	0	0	0	0	0	0	0	0	35	41	45
ASV1541	Bacteria	Proteobacteria	Alphaproteobacteria	Caulobacterales	Caulobacteraceae	Phenylobacterium	unclassified_Phenylobacterium	0	0	0	0	0	0	0	0	0	0	0	0	0	0	0	0	0	0	55	0	66
ASV1542	Bacteria	Bacteroidota	Bacteroidia	Cytophagales	Spirosomaceae	Larkinella	unclassified_Larkinella	33	39	48	0	0	0	0	0	0	0	0	0	0	0	0	0	0	0	0	0	0
ASV1543	Bacteria	Bdellovibrionota	Oligoflexia	0319_6G20	uncultured_Roseobacter_sp.	uncultured_Roseobacter_sp.	uncultured_Roseobacter_sp.	0	0	0	62	0	58	0	0	0	0	0	0	0	0	0	0	0	0	0	0	0
ASV1544	Bacteria	Proteobacteria	Alphaproteobacteria	Rhizobiales	Xanthobacteraceae	unclassified_Xanthobacteraceae	unclassified_Xanthobacteraceae	0	0	0	43	37	40	0	0	0	0	0	0	0	0	0	0	0	0	0	0	0
ASV1545	Bacteria	Proteobacteria	Alphaproteobacteria	Caulobacterales	Caulobacteraceae	Asticcacaulis	unclassified_Asticcacaulis	0	0	0	0	0	0	51	69	0	0	0	0	0	0	0	0	0	0	0	0	0
ASV1546	Bacteria	Proteobacteria	Alphaproteobacteria	Sphingomonadales	Sphingomonadaceae	Sphingomonas	unclassified_Sphingomonas	0	0	0	0	0	0	0	64	56	0	0	0	0	0	0	0	0	0	0	0	0
ASV1547	Bacteria	Proteobacteria	Gammaproteobacteria	Enterobacterales	Enterobacteriaceae	unclassified_Enterobacteriaceae	unclassified_Enterobacteriaceae	0	0	0	0	0	0	0	0	0	59	0	61	0	0	0	0	0	0	0	0	0
ASV1548	Bacteria	Gemmatimonadota	Gemmatimonadetes	Gemmatimonadales	Gemmatimonadaceae	unclassified_Gemmatimonadaceae	unclassified_Gemmatimonadaceae	0	0	0	0	0	0	0	0	0	44	46	30	0	0	0	0	0	0	0	0	0
ASV1549	Bacteria	Acidobacteriota	Vicinamibacteria	Vicinamibacterales	unclassified_Vicinamibacterales	unclassified_Vicinamibacterales	unclassified_Vicinamibacterales	0	0	0	0	0	0	0	0	0	65	55	0	0	0	0	0	0	0	0	0	0
ASV1550	Bacteria	Proteobacteria	Gammaproteobacteria	Burkholderiales	Burkholderiaceae	Burkholderia_Caballeronia_Paraburkholderia	unclassified_Burkholderia_Caballeronia_Paraburkholderia	0	0	0	0	0	0	0	0	0	43	34	43	0	0	0	0	0	0	0	0	0
ASV1551	Bacteria	Proteobacteria	Gammaproteobacteria	Burkholderiales	Comamonadaceae	Aquabacterium	unclassified_Aquabacterium	0	0	0	0	0	0	0	0	0	0	0	0	46	48	26	0	0	0	0	0	0
ASV1552	Bacteria	Deinococcota	Deinococci	Deinococcales	Deinococcaceae	Deinococcus	Deinococcus_soli__ex_Cha_et_al._2016	0	0	0	0	0	0	0	0	0	0	0	0	17	29	74	0	0	0	0	0	0
ASV1553	Bacteria	Proteobacteria	Alphaproteobacteria	Rhizobiales	Rhizobiaceae	Allorhizobium_Neorhizobium_Pararhizobium_Rhizobium	unclassified_Allorhizobium_Neorhizobium_Pararhizobium_Rhizobium	0	0	0	0	0	0	0	0	0	0	0	0	0	0	0	0	0	0	37	35	48
ASV1554	Bacteria	Proteobacteria	Alphaproteobacteria	Rhizobiales	Beijerinckiaceae	Methylobacterium_Methylorubrum	unclassified_Methylobacterium_Methylorubrum	47	0	72	0	0	0	0	0	0	0	0	0	0	0	0	0	0	0	0	0	0
ASV1555	Bacteria	Acidobacteriota	Vicinamibacteria	Vicinamibacterales	unclassified_Vicinamibacterales	unclassified_Vicinamibacterales	unclassified_Vicinamibacterales	38	41	40	0	0	0	0	0	0	0	0	0	0	0	0	0	0	0	0	0	0
ASV1556	Bacteria	Bacteroidota	Bacteroidia	Chitinophagales	Chitinophagaceae	Parafilimonas	Parafilimonas_rhizosphaerae	0	0	0	27	28	0	27	37	0	0	0	0	0	0	0	0	0	0	0	0	0
ASV1557	Bacteria	Myxococcota	Myxococcia	Myxococcales	Myxococcaceae	unclassified_Myxococcaceae	unclassified_Myxococcaceae	0	0	0	40	38	41	0	0	0	0	0	0	0	0	0	0	0	0	0	0	0
ASV1558	Bacteria	Bacteroidota	Bacteroidia	Cytophagales	Cytophagaceae	Cytophaga	Cytophaga_aurantiaca	0	0	0	0	0	0	50	0	69	0	0	0	0	0	0	0	0	0	0	0	0
ASV1559	Bacteria	Bacteroidota	Bacteroidia	Cytophagales	Spirosomaceae	unclassified_Spirosomaceae	unclassified_Spirosomaceae	0	0	0	0	0	0	0	119	0	0	0	0	0	0	0	0	0	0	0	0	0
ASV1560	Bacteria	Bacteroidota	Bacteroidia	Bacteroidales	Rikenellaceae	Rikenellaceae_RC9_gut_group	unclassified_Rikenellaceae_RC9_gut_group	0	0	0	0	0	0	0	0	0	64	55	0	0	0	0	0	0	0	0	0	0
ASV1561	Bacteria	Proteobacteria	Alphaproteobacteria	Caulobacterales	Caulobacteraceae	Asticcacaulis	unclassified_Asticcacaulis	0	0	0	0	0	0	0	0	0	0	0	0	0	0	0	0	0	0	0	58	61
ASV1562	Bacteria	Bdellovibrionota	Bdellovibrionia	Bdellovibrionales	Bdellovibrionaceae	Bdellovibrio	Bdellovibrio_sp._ETB	27	0	0	0	0	0	91	0	0	0	0	0	0	0	0	0	0	0	0	0	0
ASV1563	Bacteria	Bacteroidota	Bacteroidia	Flavobacteriales	Weeksellaceae	unclassified_Weeksellaceae	unclassified_Weeksellaceae	75	43	0	0	0	0	0	0	0	0	0	0	0	0	0	0	0	0	0	0	0
ASV1564	Bacteria	Proteobacteria	Alphaproteobacteria	Dongiales	Dongiaceae	Dongia	unclassified_Dongia	30	0	0	0	0	0	27	32	29	0	0	0	0	0	0	0	0	0	0	0	0
ASV1565	Bacteria	Firmicutes	Bacilli	Erysipelotrichales	Erysipelotrichaceae	Turicibacter	unclassified_Turicibacter	55	44	19	0	0	0	0	0	0	0	0	0	0	0	0	0	0	0	0	0	0
ASV1566	Bacteria	Proteobacteria	Alphaproteobacteria	Rhizobiales	Xanthobacteraceae	Rhodoplanes	unclassified_Rhodoplanes	40	39	0	0	0	0	0	0	39	0	0	0	0	0	0	0	0	0	0	0	0
ASV1567	Bacteria	Proteobacteria	Alphaproteobacteria	Rhizobiales	Methylopilaceae	unclassified_Methylopilaceae	unclassified_Methylopilaceae	0	65	53	0	0	0	0	0	0	0	0	0	0	0	0	0	0	0	0	0	0
ASV1568	Bacteria	Acidobacteriota	Acidobacteriae	Acidobacteriales	Acidobacteriaceae__Subgroup_1	unclassified_Acidobacteriaceae__Subgroup_1	unclassified_Acidobacteriaceae__Subgroup_1	0	61	54	0	0	0	0	0	0	0	0	0	0	0	3	0	0	0	0	0	0
ASV1569	Bacteria	Bacteroidota	Bacteroidia	Sphingobacteriales	Sphingobacteriaceae	Mucilaginibacter	unclassified_Mucilaginibacter	0	0	25	0	0	93	0	0	0	0	0	0	0	0	0	0	0	0	0	0	0
ASV1570	Bacteria	Proteobacteria	Alphaproteobacteria	Dongiales	Dongiaceae	Dongia	unclassified_Dongia	0	0	14	0	0	0	0	0	0	45	32	27	0	0	0	0	0	0	0	0	0
ASV1571	Bacteria	Bacteroidota	Bacteroidia	Chitinophagales	Chitinophagaceae	Edaphobaculum	uncultured_Chitinophagaceae_bacterium	0	0	0	0	0	0	60	58	0	0	0	0	0	0	0	0	0	0	0	0	0
ASV1572	Bacteria	unclassified_Bacteria	unclassified_Bacteria	unclassified_Bacteria	unclassified_Bacteria	unclassified_Bacteria	unclassified_Bacteria	0	0	0	0	0	0	37	37	44	0	0	0	0	0	0	0	0	0	0	0	0
ASV1573	Bacteria	Acidobacteriota	Vicinamibacteria	Vicinamibacterales	unclassified_Vicinamibacterales	unclassified_Vicinamibacterales	unclassified_Vicinamibacterales	0	0	0	0	0	0	0	0	0	47	0	71	0	0	0	0	0	0	0	0	0
ASV1574	Bacteria	Verrucomicrobiota	Verrucomicrobiae	Verrucomicrobiales	Verrucomicrobiaceae	Prosthecobacter	unclassified_Prosthecobacter	0	0	0	0	0	0	0	0	0	0	0	0	0	0	0	0	0	0	41	40	37
ASV1575	Bacteria	Proteobacteria	Gammaproteobacteria	Xanthomonadales	Xanthomonadaceae	Pseudoxanthomonas	unclassified_Pseudoxanthomonas	32	36	49	0	0	0	0	0	0	0	0	0	0	0	0	0	0	0	0	0	0
ASV1576	Bacteria	Proteobacteria	Gammaproteobacteria	Pseudomonadales	Moraxellaceae	Acinetobacter	unclassified_Acinetobacter	35	37	45	0	0	0	0	0	0	0	0	0	0	0	0	0	0	0	0	0	0
ASV1577	Bacteria	Verrucomicrobiota	Verrucomicrobiae	Pedosphaerales	Pedosphaeraceae	unclassified_Pedosphaeraceae	unclassified_Pedosphaeraceae	0	0	0	0	0	0	52	0	65	0	0	0	0	0	0	0	0	0	0	0	0
ASV1578	Bacteria	Proteobacteria	Gammaproteobacteria	Burkholderiales	Burkholderiaceae	Burkholderia_Caballeronia_Paraburkholderia	unclassified_Burkholderia_Caballeronia_Paraburkholderia	0	0	0	0	0	0	48	30	39	0	0	0	0	0	0	0	0	0	0	0	0
ASV1579	Bacteria	Chloroflexi	unclassified_Chloroflexi	unclassified_Chloroflexi	unclassified_Chloroflexi	unclassified_Chloroflexi	unclassified_Chloroflexi	0	0	0	0	0	0	0	0	0	0	0	117	0	0	0	0	0	0	0	0	0
ASV1580	Bacteria	Proteobacteria	Gammaproteobacteria	Burkholderiales	Oxalobacteraceae	unclassified_Oxalobacteraceae	unclassified_Oxalobacteraceae	0	0	0	0	0	0	0	0	0	0	0	0	0	0	0	0	117	0	0	0	0
ASV1581	Bacteria	Actinobacteriota	Thermoleophilia	Gaiellales	unclassified_Gaiellales	unclassified_Gaiellales	unclassified_Gaiellales	0	0	0	0	0	0	0	0	0	0	0	0	0	0	0	0	0	0	45	31	41
ASV1582	Bacteria	Proteobacteria	Gammaproteobacteria	Pseudomonadales	Moraxellaceae	Acinetobacter	unclassified_Acinetobacter	60	56	0	0	0	0	0	0	0	0	0	0	0	0	0	0	0	0	0	0	0
ASV1583	Bacteria	Proteobacteria	Gammaproteobacteria	Burkholderiales	Comamonadaceae	unclassified_Comamonadaceae	unclassified_Comamonadaceae	0	0	116	0	0	0	0	0	0	0	0	0	0	0	0	0	0	0	0	0	0
ASV1584	Bacteria	Proteobacteria	Gammaproteobacteria	Burkholderiales	Oxalobacteraceae	Noviherbaspirillum	unclassified_Noviherbaspirillum	0	0	0	36	32	48	0	0	0	0	0	0	0	0	0	0	0	0	0	0	0
ASV1585	Bacteria	Abditibacteriota	Abditibacteria	Abditibacteriales	Abditibacteriaceae	Abditibacterium	unclassified_Abditibacterium	0	0	0	0	0	0	10	0	0	0	0	0	0	0	0	0	0	0	61	45	0
ASV1586	Bacteria	Bdellovibrionota	Bdellovibrionia	Bdellovibrionales	Bdellovibrionaceae	Bdellovibrio	unclassified_Bdellovibrio	0	0	0	0	0	0	34	40	42	0	0	0	0	0	0	0	0	0	0	0	0
ASV1587	Bacteria	Proteobacteria	Alphaproteobacteria	Ferrovibrionales	Ferrovibrionaceae	Ferrovibrio	uncultured_Rhodospirillales_bacterium	0	0	0	0	0	0	45	36	35	0	0	0	0	0	0	0	0	0	0	0	0
ASV1588	Bacteria	Firmicutes	Clostridia	Lachnospirales	Lachnospiraceae	Lachnospiraceae_AC2044_group	unclassified_Lachnospiraceae_AC2044_group	0	0	0	0	0	0	0	0	0	56	60	0	0	0	0	0	0	0	0	0	0
ASV1589	Bacteria	Acidobacteriota	Vicinamibacteria	Vicinamibacterales	Vicinamibacteraceae	unclassified_Vicinamibacteraceae	unclassified_Vicinamibacteraceae	0	0	0	0	0	0	0	0	0	0	58	52	0	6	0	0	0	0	0	0	0
ASV1590	Bacteria	Proteobacteria	Gammaproteobacteria	Burkholderiales	Comamonadaceae	Aquabacterium	unclassified_Aquabacterium	0	0	0	0	0	0	0	0	0	0	0	0	31	38	47	0	0	0	0	0	0
ASV1591	Bacteria	Proteobacteria	Alphaproteobacteria	Sphingomonadales	Sphingomonadaceae	Sphingobium	unclassified_Sphingobium	0	0	0	0	0	0	0	0	0	0	0	0	0	0	0	38	39	39	0	0	0
ASV1592	Bacteria	Proteobacteria	Gammaproteobacteria	Burkholderiales	Oxalobacteraceae	Herminiimonas	Herminiimonas_fonticola	0	0	0	0	0	0	0	0	0	0	0	0	0	0	0	37	44	35	0	0	0
ASV1593	Bacteria	Proteobacteria	Gammaproteobacteria	Enterobacterales	Enterobacteriaceae	unclassified_Enterobacteriaceae	unclassified_Enterobacteriaceae	115	0	0	0	0	0	0	0	0	0	0	0	0	0	0	0	0	0	0	0	0
ASV1594	Bacteria	Patescibacteria	Saccharimonadia	Saccharimonadales	LWQ8	unclassified_LWQ8	unclassified_LWQ8	64	0	51	0	0	0	0	0	0	0	0	0	0	0	0	0	0	0	0	0	0
ASV1595	Bacteria	Bacteroidota	Bacteroidia	Sphingobacteriales	Sphingobacteriaceae	Mucilaginibacter	unclassified_Mucilaginibacter	0	0	0	57	58	0	0	0	0	0	0	0	0	0	0	0	0	0	0	0	0
ASV1596	Bacteria	Bacteroidota	Bacteroidia	Sphingobacteriales	Sphingobacteriaceae	Mucilaginibacter	unclassified_Mucilaginibacter	0	0	0	59	56	0	0	0	0	0	0	0	0	0	0	0	0	0	0	0	0
ASV1597	Bacteria	Proteobacteria	Gammaproteobacteria	Burkholderiales	Comamonadaceae	unclassified_Comamonadaceae	unclassified_Comamonadaceae	0	0	0	43	27	45	0	0	0	0	0	0	0	0	0	0	0	0	0	0	0
ASV1598	Bacteria	Bacteroidota	Bacteroidia	Chitinophagales	Chitinophagaceae	unclassified_Chitinophagaceae	unclassified_Chitinophagaceae	0	0	0	0	55	60	0	0	0	0	0	0	0	0	0	0	0	0	0	0	0
ASV1599	Bacteria	Patescibacteria	Saccharimonadia	Saccharimonadales	LWQ8	unclassified_LWQ8	unclassified_LWQ8	0	0	0	0	0	115	0	0	0	0	0	0	0	0	0	0	0	0	0	0	0
ASV1600	Bacteria	Proteobacteria	Alphaproteobacteria	Micavibrionales	unclassified_Micavibrionales	unclassified_Micavibrionales	unclassified_Micavibrionales	0	0	0	0	0	0	36	27	24	0	0	0	0	0	0	0	0	0	0	0	28
ASV1601	Bacteria	Myxococcota	Polyangia	Polyangiales	Sandaracinaceae	unclassified_Sandaracinaceae	uncultured_soil_bacterium	0	0	0	0	0	0	37	43	35	0	0	0	0	0	0	0	0	0	0	0	0
ASV1602	Bacteria	Proteobacteria	Alphaproteobacteria	Elsterales	URHD0088	unclassified_URHD0088	unclassified_URHD0088	0	0	0	0	0	0	0	0	0	42	38	35	0	0	0	0	0	0	0	0	0
ASV1603	Bacteria	Actinobacteriota	Actinobacteria	Pseudonocardiales	Pseudonocardiaceae	Saccharopolyspora	unclassified_Saccharopolyspora	51	31	32	0	0	0	0	0	0	0	0	0	0	0	0	0	0	0	0	0	0
ASV1604	Bacteria	Bacteroidota	Bacteroidia	Chitinophagales	Chitinophagaceae	Flaviaesturariibacter	Flaviaesturariibacter_sp.	0	0	0	57	57	0	0	0	0	0	0	0	0	0	0	0	0	0	0	0	0
ASV1605	Bacteria	Patescibacteria	Saccharimonadia	Saccharimonadales	LWQ8	unclassified_LWQ8	unclassified_LWQ8	0	0	0	0	0	114	0	0	0	0	0	0	0	0	0	0	0	0	0	0	0
ASV1606	Bacteria	Acidobacteriota	Acidobacteriae	Subgroup_2	unclassified_Subgroup_2	unclassified_Subgroup_2	unclassified_Subgroup_2	0	0	0	0	0	0	0	0	0	0	0	114	0	0	0	0	0	0	0	0	0
ASV1607	Bacteria	Proteobacteria	Alphaproteobacteria	Rhizobiales	Rhizobiales_Incertae_Sedis	Phreatobacter	unclassified_Phreatobacter	0	0	0	0	0	0	0	0	0	0	0	0	52	21	41	0	0	0	0	0	0
ASV1608	Bacteria	Proteobacteria	Gammaproteobacteria	Pseudomonadales	Pseudomonadaceae	Pseudomonas	unclassified_Pseudomonas	0	0	0	0	0	0	0	0	0	0	0	0	0	0	0	56	58	0	0	0	0
ASV1609	Bacteria	Nitrospirota	Nitrospiria	Nitrospirales	Nitrospiraceae	Nitrospira	uncultured_soil_bacterium	0	9	0	0	0	0	0	0	1	0	0	103	0	0	0	0	0	0	0	0	0
ASV1610	Bacteria	Firmicutes	Negativicutes	Veillonellales_Selenomonadales	Veillonellaceae	Dialister	unclassified_Dialister	0	41	37	14	0	4	11	0	6	0	0	0	0	0	0	0	0	0	0	0	0
ASV1611	Bacteria	Planctomycetota	Phycisphaerae	Tepidisphaerales	Tepidisphaeraceae	unclassified_Tepidisphaeraceae	unclassified_Tepidisphaeraceae	0	0	0	0	0	0	71	42	0	0	0	0	0	0	0	0	0	0	0	0	0
ASV1612	Bacteria	Proteobacteria	Gammaproteobacteria	Salinisphaerales	Solimonadaceae	Nevskia	unclassified_Nevskia	0	0	0	0	0	0	0	0	0	34	48	31	0	0	0	0	0	0	0	0	0
ASV1613	Bacteria	Proteobacteria	Alphaproteobacteria	Rhizobiales	A0839	uncultured_proteobacterium	uncultured_proteobacterium	0	0	0	0	0	0	0	0	0	60	0	53	0	0	0	0	0	0	0	0	0
ASV1614	Bacteria	Acidobacteriota	Acidobacteriae	Acidobacteriales	unclassified_Acidobacteriales	unclassified_Acidobacteriales	unclassified_Acidobacteriales	0	0	0	0	0	0	0	0	0	41	35	37	0	0	0	0	0	0	0	0	0
ASV1615	Bacteria	Proteobacteria	Gammaproteobacteria	Steroidobacterales	Steroidobacteraceae	Steroidobacter	unclassified_Steroidobacter	0	0	0	0	0	0	0	0	0	0	66	47	0	0	0	0	0	0	0	0	0
ASV1616	Bacteria	Verrucomicrobiota	Verrucomicrobiae	Verrucomicrobiales	Rubritaleaceae	Luteolibacter	Luteolibacter_arcticus	0	0	0	0	0	0	0	0	0	0	0	0	0	0	0	0	0	0	39	49	25
ASV1617	Bacteria	Bdellovibrionota	Bdellovibrionia	Bdellovibrionales	Bdellovibrionaceae	Bdellovibrio	unclassified_Bdellovibrio	0	0	0	0	0	0	0	0	0	0	0	0	0	0	0	0	0	0	0	51	62
ASV1618	Bacteria	Proteobacteria	Alphaproteobacteria	Rhizobiales	Ancalomicrobiaceae	Ancalomicrobium	unclassified_Ancalomicrobium	33	38	41	0	0	0	0	0	0	0	0	0	0	0	0	0	0	0	0	0	0
ASV1619	Bacteria	Proteobacteria	Gammaproteobacteria	Pseudomonadales	Halomonadaceae	Halomonas	unclassified_Halomonas	46	34	0	0	7	0	0	0	0	12	0	0	0	0	0	0	13	0	0	0	0
ASV1620	Bacteria	Proteobacteria	Alphaproteobacteria	Sphingomonadales	Sphingomonadaceae	Sphingomonas	unclassified_Sphingomonas	0	28	13	0	0	0	0	0	0	26	27	18	0	0	0	0	0	0	0	0	0
ASV1621	Bacteria	Proteobacteria	Alphaproteobacteria	Acetobacterales	Acetobacteraceae	unclassified_Acetobacteraceae	unclassified_Acetobacteraceae	0	0	0	42	56	0	0	0	0	0	0	0	0	0	14	0	0	0	0	0	0
ASV1622	Bacteria	Proteobacteria	Alphaproteobacteria	Caulobacterales	Caulobacteraceae	unclassified_Caulobacteraceae	unclassified_Caulobacteraceae	0	0	0	76	36	0	0	0	0	0	0	0	0	0	0	0	0	0	0	0	0
ASV1623	Bacteria	Bacteroidota	Bacteroidia	Cytophagales	Hymenobacteraceae	Hymenobacter	Hymenobacter_gummosus	0	0	0	0	112	0	0	0	0	0	0	0	0	0	0	0	0	0	0	0	0
ASV1624	Bacteria	Bacteroidota	Bacteroidia	Chitinophagales	Chitinophagaceae	Taibaiella	Taibaiella_koreensis	0	0	0	0	0	0	25	36	0	0	0	0	0	0	0	0	0	0	0	24	27
ASV1625	Bacteria	Proteobacteria	Gammaproteobacteria	Burkholderiales	Methylophilaceae	Methylotenera	unclassified_Methylotenera	0	0	0	0	0	0	30	35	47	0	0	0	0	0	0	0	0	0	0	0	0
ASV1626	Bacteria	Myxococcota	Myxococcia	Myxococcales	Anaeromyxobacteraceae	Anaeromyxobacter	uncultured_proteobacterium	0	0	0	0	0	0	0	0	0	64	48	0	0	0	0	0	0	0	0	0	0
ASV1627	Bacteria	Proteobacteria	Gammaproteobacteria	Burkholderiales	Nitrosomonadaceae	MND1	unclassified_MND1	0	0	0	0	0	0	0	0	0	37	41	34	0	0	0	0	0	0	0	0	0
ASV1628	Bacteria	Proteobacteria	Alphaproteobacteria	Rhodobacterales	Rhodobacteraceae	Paracoccus	unclassified_Paracoccus	0	0	0	0	0	0	0	0	0	0	0	0	34	38	40	0	0	0	0	0	0
ASV1629	Bacteria	Bacteroidota	Bacteroidia	Flavobacteriales	Flavobacteriaceae	Flavobacterium	unclassified_Flavobacterium	0	0	0	0	0	0	0	0	0	0	0	0	0	0	0	0	0	112	0	0	0
ASV1630	Bacteria	Proteobacteria	Alphaproteobacteria	Caulobacterales	Caulobacteraceae	unclassified_Caulobacteraceae	unclassified_Caulobacteraceae	0	0	0	0	0	0	0	0	0	0	0	0	0	0	0	0	0	0	31	27	54
ASV1631	Bacteria	Firmicutes	Clostridia	Lachnospirales	Lachnospiraceae	[Ruminococcus]_torques_group	uncultured_Clostridiales_bacterium	31	0	80	0	0	0	0	0	0	0	0	0	0	0	0	0	0	0	0	0	0
ASV1632	Bacteria	Bacteroidota	Bacteroidia	Sphingobacteriales	Sphingobacteriaceae	Mucilaginibacter	unclassified_Mucilaginibacter	0	0	0	54	57	0	0	0	0	0	0	0	0	0	0	0	0	0	0	0	0
ASV1633	Bacteria	Proteobacteria	Alphaproteobacteria	Elsterales	URHD0088	unclassified_URHD0088	unclassified_URHD0088	0	0	0	0	0	0	0	0	0	43	35	33	0	0	0	0	0	0	0	0	0
ASV1634	Bacteria	Bacteroidota	Bacteroidia	Bacteroidales	Prevotellaceae	Prevotella	unclassified_Prevotella	0	0	0	0	0	0	0	0	0	47	64	0	0	0	0	0	0	0	0	0	0
ASV1635	Bacteria	Bacteroidota	Bacteroidia	Bacteroidales	p_251_o5	uncultured_rumen_bacterium	uncultured_rumen_bacterium	0	0	0	0	0	0	0	0	0	72	0	39	0	0	0	0	0	0	0	0	0
ASV1636	Bacteria	Bacteroidota	Bacteroidia	Bacteroidales	F082	unclassified_F082	unclassified_F082	0	0	0	0	0	0	0	0	0	55	56	0	0	0	0	0	0	0	0	0	0
ASV1637	Bacteria	Proteobacteria	Gammaproteobacteria	CCD24	uncultured_gamma_proteobacterium	uncultured_gamma_proteobacterium	uncultured_gamma_proteobacterium	0	0	0	0	0	0	0	0	0	0	65	46	0	0	0	0	0	0	0	0	0
ASV1638	Bacteria	Proteobacteria	Gammaproteobacteria	Burkholderiales	Comamonadaceae	Variovorax	unclassified_Variovorax	0	0	0	0	0	0	0	0	0	0	56	55	0	0	0	0	0	0	0	0	0
ASV1639	Bacteria	Firmicutes	Clostridia	Clostridia_UCG_014	unclassified_Clostridia_UCG_014	unclassified_Clostridia_UCG_014	unclassified_Clostridia_UCG_014	0	0	0	0	0	0	0	0	0	0	0	111	0	0	0	0	0	0	0	0	0
ASV1640	Bacteria	Proteobacteria	Gammaproteobacteria	Pseudomonadales	Pseudomonadaceae	Pseudomonas	unclassified_Pseudomonas	0	0	0	0	0	0	0	0	0	0	0	0	0	0	0	27	42	42	0	0	0
ASV1641	Bacteria	Chloroflexi	Anaerolineae	SBR1031	unclassified_SBR1031	unclassified_SBR1031	unclassified_SBR1031	0	0	0	0	0	0	0	0	0	0	0	0	0	0	0	0	0	0	55	0	56
ASV1642	Bacteria	Proteobacteria	Alphaproteobacteria	Rhizobiales	Xanthobacteraceae	Pseudolabrys	unclassified_Pseudolabrys	41	31	38	0	0	0	0	0	0	0	0	0	0	0	0	0	0	0	0	0	0
ASV1643	Bacteria	Bacteroidota	Bacteroidia	Sphingobacteriales	Sphingobacteriaceae	Mucilaginibacter	unclassified_Mucilaginibacter	0	0	0	28	44	38	0	0	0	0	0	0	0	0	0	0	0	0	0	0	0
ASV1644	Bacteria	Verrucomicrobiota	Chlamydiae	Chlamydiales	Simkaniaceae	unclassified_Simkaniaceae	unclassified_Simkaniaceae	0	0	0	0	0	0	32	30	48	0	0	0	0	0	0	0	0	0	0	0	0
ASV1645	Bacteria	Verrucomicrobiota	Verrucomicrobiae	Verrucomicrobiales	Verrucomicrobiaceae	Prosthecobacter	unclassified_Prosthecobacter	0	0	0	0	0	0	37	49	24	0	0	0	0	0	0	0	0	0	0	0	0
ASV1646	Bacteria	Verrucomicrobiota	Verrucomicrobiae	Pedosphaerales	Pedosphaeraceae	unclassified_Pedosphaeraceae	unclassified_Pedosphaeraceae	0	0	0	0	0	0	35	36	39	0	0	0	0	0	0	0	0	0	0	0	0
ASV1647	Bacteria	Proteobacteria	Alphaproteobacteria	Reyranellales	Reyranellaceae	Reyranella	unclassified_Reyranella	0	0	0	0	0	0	0	0	0	110	0	0	0	0	0	0	0	0	0	0	0
ASV1648	Bacteria	Acidobacteriota	Acidobacteriae	Acidobacteriales	unclassified_Acidobacteriales	unclassified_Acidobacteriales	unclassified_Acidobacteriales	0	0	0	0	0	0	0	0	0	67	0	43	0	0	0	0	0	0	0	0	0
ASV1649	Bacteria	Proteobacteria	Gammaproteobacteria	Burkholderiales	Comamonadaceae	Azohydromonas	unclassified_Azohydromonas	0	0	0	0	0	0	0	0	0	0	0	0	37	44	29	0	0	0	0	0	0
ASV1650	Bacteria	Proteobacteria	Alphaproteobacteria	Sphingomonadales	Sphingomonadaceae	Sphingomonas	unclassified_Sphingomonas	0	0	0	0	0	0	0	0	0	0	0	0	0	0	0	0	26	0	43	0	41
ASV1651	Bacteria	Proteobacteria	Alphaproteobacteria	Rhizobiales	Xanthobacteraceae	Pseudolabrys	unclassified_Pseudolabrys	0	0	0	0	0	0	0	0	0	0	0	0	0	0	0	0	0	0	0	0	110
ASV1652	Bacteria	Actinobacteriota	Actinobacteria	Micrococcales	Cellulomonadaceae	Cellulomonas	unclassified_Cellulomonas	56	53	0	0	0	0	0	0	0	0	0	0	0	0	0	0	0	0	0	0	0
ASV1653	Bacteria	Bacteroidota	Bacteroidia	Chitinophagales	Chitinophagaceae	Rurimicrobium	unclassified_Rurimicrobium	0	0	0	31	49	29	0	0	0	0	0	0	0	0	0	0	0	0	0	0	0
ASV1654	Bacteria	Bacteroidota	Bacteroidia	Sphingobacteriales	Sphingobacteriaceae	unclassified_Sphingobacteriaceae	unclassified_Sphingobacteriaceae	0	0	0	0	0	0	35	37	37	0	0	0	0	0	0	0	0	0	0	0	0
ASV1655	Bacteria	Proteobacteria	Gammaproteobacteria	Burkholderiales	Oxalobacteraceae	Duganella	unclassified_Duganella	0	0	0	0	0	0	34	22	53	0	0	0	0	0	0	0	0	0	0	0	0
ASV1656	Bacteria	Proteobacteria	Alphaproteobacteria	Micropepsales	Micropepsaceae	unclassified_Micropepsaceae	unclassified_Micropepsaceae	0	0	0	0	0	0	42	0	67	0	0	0	0	0	0	0	0	0	0	0	0
ASV1657	Bacteria	Firmicutes	Negativicutes	Veillonellales_Selenomonadales	Selenomonadaceae	Quinella	unclassified_Quinella	0	0	0	0	0	0	0	0	0	30	37	42	0	0	0	0	0	0	0	0	0
ASV1658	Bacteria	Patescibacteria	Gracilibacteria	Absconditabacteriales__SR1	uncultured_rumen_bacterium	uncultured_rumen_bacterium	uncultured_rumen_bacterium	0	0	0	0	0	0	0	0	0	37	28	44	0	0	0	0	0	0	0	0	0
ASV1659	Bacteria	Proteobacteria	Gammaproteobacteria	Burkholderiales	Oxalobacteraceae	Massilia	unclassified_Massilia	0	0	0	0	0	0	0	0	0	50	59	0	0	0	0	0	0	0	0	0	0
ASV1660	Bacteria	Acidobacteriota	Acidobacteriae	Acidobacteriales	unclassified_Acidobacteriales	unclassified_Acidobacteriales	unclassified_Acidobacteriales	0	0	0	0	0	0	0	0	0	0	0	109	0	0	0	0	0	0	0	0	0
ASV1661	Bacteria	Proteobacteria	Alphaproteobacteria	Rhizobiales	Beijerinckiaceae	Methylobacterium_Methylorubrum	unclassified_Methylobacterium_Methylorubrum	56	0	0	0	0	39	0	0	0	0	0	0	0	0	13	0	0	0	0	0	0
ASV1662	Bacteria	Armatimonadota	Fimbriimonadia	Fimbriimonadales	Fimbriimonadaceae	unclassified_Fimbriimonadaceae	unclassified_Fimbriimonadaceae	0	0	0	45	33	30	0	0	0	0	0	0	0	0	0	0	0	0	0	0	0
ASV1663	Bacteria	unclassified_Bacteria	unclassified_Bacteria	unclassified_Bacteria	unclassified_Bacteria	unclassified_Bacteria	unclassified_Bacteria	0	0	0	0	0	0	34	29	44	0	0	0	0	0	0	0	0	0	1	0	0
ASV1664	Bacteria	Proteobacteria	Alphaproteobacteria	Micropepsales	Micropepsaceae	unclassified_Micropepsaceae	unclassified_Micropepsaceae	0	0	0	0	0	0	42	66	0	0	0	0	0	0	0	0	0	0	0	0	0
ASV1665	Bacteria	Bacteroidota	Bacteroidia	Bacteroidales	Prevotellaceae	Prevotella	uncultured_rumen_bacterium	0	0	0	0	0	0	0	0	0	32	38	38	0	0	0	0	0	0	0	0	0
ASV1666	Bacteria	Proteobacteria	Alphaproteobacteria	Rhizobiales	Methyloligellaceae	unclassified_Methyloligellaceae	unclassified_Methyloligellaceae	0	0	0	0	0	0	0	0	0	40	37	31	0	0	0	0	0	0	0	0	0
ASV1667	Bacteria	Bacteroidota	Bacteroidia	Bacteroidales	Prevotellaceae	Prevotella	unclassified_Prevotella	0	0	0	0	0	0	0	0	0	47	34	27	0	0	0	0	0	0	0	0	0
ASV1668	Bacteria	Bacteroidota	Bacteroidia	Bacteroidales	Prevotellaceae	Prevotellaceae_UCG_001	uncultured_Prevotella_sp.	0	0	0	0	0	0	0	0	0	34	49	25	0	0	0	0	0	0	0	0	0
ASV1669	Bacteria	Firmicutes	Clostridia	Lachnospirales	Lachnospiraceae	Butyrivibrio	unclassified_Butyrivibrio	0	0	0	0	0	0	0	0	0	43	28	37	0	0	0	0	0	0	0	0	0
ASV1670	Bacteria	Bacteroidota	Bacteroidia	Cytophagales	Hymenobacteraceae	Hymenobacter	unclassified_Hymenobacter	0	0	0	0	0	0	0	0	0	0	0	0	56	52	0	0	0	0	0	0	0
ASV1671	Bacteria	Actinobacteriota	Actinobacteria	Propionibacteriales	Nocardioidaceae	Nocardioides	unclassified_Nocardioides	0	0	0	0	0	0	0	0	0	0	0	0	0	0	0	41	29	38	0	0	0
ASV1672	Bacteria	Proteobacteria	Gammaproteobacteria	Pseudomonadales	Cellvibrionaceae	Cellvibrio	unclassified_Cellvibrio	0	0	0	0	0	0	0	0	0	0	0	0	0	0	0	0	0	0	33	31	44
ASV1673	Bacteria	Proteobacteria	Alphaproteobacteria	Rhodobacterales	Rhodobacteraceae	unclassified_Rhodobacteraceae	unclassified_Rhodobacteraceae	41	35	31	0	0	0	0	0	0	0	0	0	0	0	0	0	0	0	0	0	0
ASV1674	Bacteria	Firmicutes	Bacilli	Bacillales	Bacillaceae	Bacillus	unclassified_Bacillus	48	0	59	0	0	0	0	0	0	0	0	0	0	0	0	0	0	0	0	0	0
ASV1675	Bacteria	Bacteroidota	Bacteroidia	Sphingobacteriales	Sphingobacteriaceae	Mucilaginibacter	Mucilaginibacter_sp._S2_44_2	0	0	0	0	107	0	0	0	0	0	0	0	0	0	0	0	0	0	0	0	0
ASV1676	Bacteria	Proteobacteria	Gammaproteobacteria	R7C24	uncultured_soil_bacterium	uncultured_soil_bacterium	uncultured_soil_bacterium	0	0	0	0	0	0	45	29	33	0	0	0	0	0	0	0	0	0	0	0	0
ASV1677	Bacteria	Proteobacteria	Alphaproteobacteria	Rhizobiales	Rhizobiales_Incertae_Sedis	unclassified_Rhizobiales_Incertae_Sedis	unclassified_Rhizobiales_Incertae_Sedis	0	0	0	0	0	0	0	0	5	0	0	0	0	0	0	0	0	0	34	35	33
ASV1678	Bacteria	Firmicutes	Clostridia	Peptostreptococcales_Tissierellales	Anaerovoracaceae	Anaerovorax	uncultured_rumen_bacterium	0	0	0	0	0	0	0	0	0	34	39	34	0	0	0	0	0	0	0	0	0
ASV1679	Bacteria	Bacteroidota	Bacteroidia	Bacteroidales	Barnesiellaceae	unclassified_Barnesiellaceae	unclassified_Barnesiellaceae	0	0	0	0	0	0	0	0	0	37	43	27	0	0	0	0	0	0	0	0	0
ASV1680	Bacteria	Proteobacteria	Gammaproteobacteria	Burkholderiales	Nitrosomonadaceae	MND1	unclassified_MND1	0	0	0	0	0	0	0	0	0	56	51	0	0	0	0	0	0	0	0	0	0
ASV1681	Bacteria	Proteobacteria	Gammaproteobacteria	Burkholderiales	Oxalobacteraceae	unclassified_Oxalobacteraceae	unclassified_Oxalobacteraceae	0	0	0	40	43	23	0	0	0	0	0	0	0	0	0	0	0	0	0	0	0
ASV1682	Bacteria	Proteobacteria	Gammaproteobacteria	Pseudomonadales	Cellvibrionaceae	Cellvibrio	unclassified_Cellvibrio	0	0	0	0	0	0	56	50	0	0	0	0	0	0	0	0	0	0	0	0	0
ASV1683	Bacteria	Proteobacteria	Alphaproteobacteria	Rhizobiales	Kaistiaceae	Kaistia	unclassified_Kaistia	0	0	0	0	0	0	0	45	0	0	0	0	0	0	0	0	0	0	0	61	0
ASV1684	Bacteria	Verrucomicrobiota	Verrucomicrobiae	Chthoniobacterales	Chthoniobacteraceae	Candidatus_Udaeobacter	unclassified_Candidatus_Udaeobacter	0	0	0	0	0	0	0	0	0	39	37	30	0	0	0	0	0	0	0	0	0
ASV1685	Bacteria	Firmicutes	Clostridia	Oscillospirales	Oscillospiraceae	Colidextribacter	uncultured_rumen_bacterium	0	0	0	0	0	0	0	0	0	37	33	36	0	0	0	0	0	0	0	0	0
ASV1686	Bacteria	Proteobacteria	Gammaproteobacteria	Burkholderiales	Alcaligenaceae	Paralcaligenes	Paralcaligenes_ginsengisoli	0	0	0	0	0	0	0	0	0	0	0	0	0	0	0	0	32	29	0	16	29
ASV1687	Bacteria	Deinococcota	Deinococci	Deinococcales	Deinococcaceae	Deinococcus	unclassified_Deinococcus	1	0	0	32	38	33	1	0	0	0	0	0	0	0	0	0	0	0	0	0	0
ASV1688	Bacteria	Actinobacteriota	Actinobacteria	Micrococcales	Microbacteriaceae	unclassified_Microbacteriaceae	unclassified_Microbacteriaceae	0	105	0	0	0	0	0	0	0	0	0	0	0	0	0	0	0	0	0	0	0
ASV1689	Bacteria	Proteobacteria	Alphaproteobacteria	Rhizobiales	unclassified_Rhizobiales	unclassified_Rhizobiales	unclassified_Rhizobiales	0	105	0	0	0	0	0	0	0	0	0	0	0	0	0	0	0	0	0	0	0
ASV1690	Bacteria	Bdellovibrionota	Bdellovibrionia	Bdellovibrionales	Bdellovibrionaceae	Bdellovibrio	Bdellovibrio_sp._ETB	0	0	0	0	0	0	57	0	0	0	0	0	0	0	0	0	0	0	0	0	48
ASV1691	Bacteria	Bdellovibrionota	Bdellovibrionia	Bdellovibrionales	Bdellovibrionaceae	Bdellovibrio	uncultured_Bdellovibrionales_bacterium	0	0	0	0	0	0	52	53	0	0	0	0	0	0	0	0	0	0	0	0	0
ASV1692	Bacteria	Proteobacteria	Gammaproteobacteria	Salinisphaerales	Solimonadaceae	Alkanibacter	unclassified_Alkanibacter	0	0	0	0	0	0	42	17	46	0	0	0	0	0	0	0	0	0	0	0	0
ASV1693	Bacteria	Verrucomicrobiota	Verrucomicrobiae	Pedosphaerales	Pedosphaeraceae	ADurb.Bin063_1	unclassified_ADurb.Bin063_1	0	0	0	0	0	0	0	0	0	18	87	0	0	0	0	0	0	0	0	0	0
ASV1694	Bacteria	Firmicutes	Clostridia	Oscillospirales	Ruminococcaceae	Ruminococcus	Ruminococcus_sp._HUN007	0	0	0	0	0	0	0	0	0	32	24	49	0	0	0	0	0	0	0	0	0
ASV1695	Bacteria	Firmicutes	Clostridia	Oscillospirales	Oscillospiraceae	UCG_005	uncultured_rumen_bacterium	0	0	0	0	0	0	0	0	0	0	105	0	0	0	0	0	0	0	0	0	0
ASV1696	Bacteria	Bacteroidota	Bacteroidia	Bacteroidales	Prevotellaceae	Prevotellaceae_UCG_003	unclassified_Prevotellaceae_UCG_003	0	0	0	0	0	0	0	0	0	0	47	58	0	0	0	0	0	0	0	0	0
ASV1697	Bacteria	Proteobacteria	Gammaproteobacteria	Burkholderiales	Oxalobacteraceae	Massilia	unclassified_Massilia	0	0	0	0	0	0	0	0	0	0	0	0	67	38	0	0	0	0	0	0	0
ASV1698	Bacteria	Proteobacteria	Gammaproteobacteria	Burkholderiales	Burkholderiaceae	Limnobacter	Limnobacter_litoralis	0	0	0	0	0	0	0	0	0	0	0	0	0	0	0	26	43	36	0	0	0
ASV1699	Bacteria	Actinobacteriota	Acidimicrobiia	Microtrichales	Iamiaceae	Iamia	unclassified_Iamia	0	0	0	0	0	0	0	0	0	0	0	0	0	0	0	0	0	0	39	35	31
ASV1700	Bacteria	Proteobacteria	Gammaproteobacteria	Burkholderiales	Oxalobacteraceae	Herbaspirillum	unclassified_Herbaspirillum	0	0	0	0	0	0	0	0	0	0	0	0	0	0	0	0	0	0	26	35	44
ASV1701	Bacteria	Actinobacteriota	Actinobacteria	Frankiales	Frankiaceae	Jatrophihabitans	unclassified_Jatrophihabitans	0	52	52	0	0	0	0	0	0	0	0	0	0	0	0	0	0	0	0	0	0
ASV1702	Bacteria	Bacteroidota	Bacteroidia	Bacteroidales	Bacteroidales_BS11_gut_group	uncultured_rumen_bacterium	uncultured_rumen_bacterium	0	0	0	0	0	0	0	0	0	56	0	48	0	0	0	0	0	0	0	0	0
ASV1703	Bacteria	Bacteroidota	Bacteroidia	Bacteroidales	Prevotellaceae	Prevotella	unclassified_Prevotella	0	0	0	0	0	0	0	0	0	46	25	33	0	0	0	0	0	0	0	0	0
ASV1704	Bacteria	Myxococcota	Polyangia	Polyangiales	Sandaracinaceae	unclassified_Sandaracinaceae	unclassified_Sandaracinaceae	51	47	5	0	0	0	0	0	0	0	0	0	0	0	0	0	0	0	0	0	0
ASV1705	Bacteria	Bdellovibrionota	Oligoflexia	0319_6G20	uncultured_proteobacterium	uncultured_proteobacterium	uncultured_proteobacterium	0	0	0	30	31	42	0	0	0	0	0	0	0	0	0	0	0	0	0	0	0
ASV1706	Bacteria	Bacteroidota	Bacteroidia	Cytophagales	Spirosomaceae	Dyadobacter	Dyadobacter_flavus	0	0	0	0	0	0	52	51	0	0	0	0	0	0	0	0	0	0	0	0	0
ASV1707	Bacteria	Acidobacteriota	Vicinamibacteria	Vicinamibacterales	Vicinamibacteraceae	unclassified_Vicinamibacteraceae	uncultured_Acidobacteria_bacterium	0	0	0	0	0	0	0	6	0	28	39	30	0	0	0	0	0	0	0	0	0
ASV1708	Bacteria	Acidobacteriota	Acidobacteriae	Subgroup_2	bacterium_Ellin7509	unclassified_bacterium_Ellin7509	unclassified_bacterium_Ellin7509	0	0	0	0	0	0	0	0	0	44	59	0	0	0	0	0	0	0	0	0	0
ASV1709	Bacteria	Proteobacteria	Alphaproteobacteria	Caulobacterales	Hyphomonadaceae	SWB02	unclassified_SWB02	0	0	0	0	0	0	0	0	0	42	36	25	0	0	0	0	0	0	0	0	0
ASV1710	Bacteria	Acidobacteriota	Vicinamibacteria	Vicinamibacterales	Vicinamibacteraceae	unclassified_Vicinamibacteraceae	unclassified_Vicinamibacteraceae	0	0	0	0	0	0	0	0	0	35	25	43	0	0	0	0	0	0	0	0	0
ASV1711	Bacteria	Acidobacteriota	Blastocatellia	Pyrinomonadales	Pyrinomonadaceae	RB41	unclassified_RB41	0	0	0	0	0	0	0	0	0	0	42	61	0	0	0	0	0	0	0	0	0
ASV1712	Bacteria	Proteobacteria	Alphaproteobacteria	Sphingomonadales	Sphingomonadaceae	Sphingobium	unclassified_Sphingobium	0	0	0	0	0	0	0	0	0	0	0	0	27	27	0	26	0	23	0	0	0
ASV1713	Bacteria	Proteobacteria	Alphaproteobacteria	Micavibrionales	unclassified_Micavibrionales	unclassified_Micavibrionales	unclassified_Micavibrionales	0	0	0	0	0	0	0	0	0	0	0	0	0	0	0	0	0	0	0	53	50
ASV1714	Bacteria	Proteobacteria	Alphaproteobacteria	Rhizobiales	Rhizobiaceae	Ochrobactrum	unclassified_Ochrobactrum	48	54	0	0	0	0	0	0	0	0	0	0	0	0	0	0	0	0	0	0	0
ASV1715	Bacteria	Proteobacteria	Alphaproteobacteria	Caulobacterales	Caulobacteraceae	unclassified_Caulobacteraceae	unclassified_Caulobacteraceae	0	0	14	17	35	36	0	0	0	0	0	0	0	0	0	0	0	0	0	0	0
ASV1716	Bacteria	Bdellovibrionota	Bdellovibrionia	Bacteriovoracales	Bacteriovoracaceae	Peredibacter	unclassified_Peredibacter	0	0	0	51	0	51	0	0	0	0	0	0	0	0	0	0	0	0	0	0	0
ASV1717	Bacteria	Gemmatimonadota	Gemmatimonadetes	Gemmatimonadales	Gemmatimonadaceae	Gemmatimonas	unclassified_Gemmatimonas	0	0	0	0	0	0	36	29	37	0	0	0	0	0	0	0	0	0	0	0	0
ASV1718	Bacteria	Myxococcota	Myxococcia	Myxococcales	Myxococcaceae	P3OB_42	unclassified_P3OB_42	0	0	0	0	0	0	0	0	0	59	0	43	0	0	0	0	0	0	0	0	0
ASV1719	Bacteria	Firmicutes	Clostridia	Oscillospirales	Oscillospiraceae	NK4A214_group	uncultured_rumen_bacterium	0	0	0	0	0	0	0	0	0	0	0	102	0	0	0	0	0	0	0	0	0
ASV1720	Bacteria	Dependentiae	Babeliae	Babeliales	UBA12409	Candidatus_Dependentiae_bacterium__ex_Spumella_elongata_CCAP_955_1	unclassified_Candidatus_Dependentiae_bacterium__ex_Spumella_elongata_CCAP_955_1	0	0	0	0	0	0	0	0	0	0	0	0	0	0	0	55	0	47	0	0	0
ASV1721	Bacteria	Proteobacteria	Alphaproteobacteria	Paracaedibacterales	Paracaedibacteraceae	unclassified_Paracaedibacteraceae	uncultured_prokaryote	0	0	0	0	0	0	0	0	0	0	0	0	0	0	0	47	55	0	0	0	0
ASV1722	Bacteria	Proteobacteria	Gammaproteobacteria	Burkholderiales	Burkholderiaceae	Burkholderia_Caballeronia_Paraburkholderia	unclassified_Burkholderia_Caballeronia_Paraburkholderia	0	0	0	0	0	0	0	0	0	0	0	0	0	0	0	0	0	0	33	69	0
ASV1723	Bacteria	Proteobacteria	Gammaproteobacteria	Burkholderiales	Comamonadaceae	unclassified_Comamonadaceae	unclassified_Comamonadaceae	0	0	0	0	0	0	0	0	0	0	0	0	0	0	0	0	0	0	38	29	35
ASV1724	Bacteria	Actinobacteriota	Actinobacteria	Propionibacteriales	Nocardioidaceae	Nocardioides	unclassified_Nocardioides	51	27	23	0	0	0	0	0	0	0	0	0	0	0	0	0	0	0	0	0	0
ASV1725	Bacteria	Bacteroidota	Bacteroidia	Sphingobacteriales	Sphingobacteriaceae	Mucilaginibacter	Mucilaginibacter_daejeonensis	0	0	0	0	57	44	0	0	0	0	0	0	0	0	0	0	0	0	0	0	0
ASV1726	Bacteria	Bacteroidota	Bacteroidia	Chitinophagales	Chitinophagaceae	Edaphobaculum	unclassified_Edaphobaculum	0	0	0	0	0	0	49	52	0	0	0	0	0	0	0	0	0	0	0	0	0
ASV1727	Bacteria	Proteobacteria	Gammaproteobacteria	Xanthomonadales	Xanthomonadaceae	Luteimonas	unclassified_Luteimonas	0	0	0	0	0	0	0	0	0	35	34	32	0	0	0	0	0	0	0	0	0
ASV1728	Bacteria	Proteobacteria	Alphaproteobacteria	Rhizobiales	Rhizobiaceae	Allorhizobium_Neorhizobium_Pararhizobium_Rhizobium	unclassified_Allorhizobium_Neorhizobium_Pararhizobium_Rhizobium	0	0	0	0	0	0	0	0	0	0	0	0	0	0	0	0	0	0	0	0	101
ASV1729	Bacteria	Abditibacteriota	Abditibacteria	Abditibacteriales	Abditibacteriaceae	Abditibacterium	unclassified_Abditibacterium	65	35	0	0	0	0	0	0	0	0	0	0	0	0	0	0	0	0	0	0	0
ASV1730	Bacteria	Bacteroidota	Bacteroidia	Sphingobacteriales	Sphingobacteriaceae	Mucilaginibacter	unclassified_Mucilaginibacter	0	0	0	52	0	48	0	0	0	0	0	0	0	0	0	0	0	0	0	0	0
ASV1731	Bacteria	Bacteroidota	Bacteroidia	Cytophagales	Microscillaceae	unclassified_Microscillaceae	unclassified_Microscillaceae	0	0	0	0	0	0	100	0	0	0	0	0	0	0	0	0	0	0	0	0	0
ASV1732	Bacteria	Acidobacteriota	Blastocatellia	Pyrinomonadales	Pyrinomonadaceae	RB41	unclassified_RB41	0	0	0	0	0	0	0	0	0	40	49	11	0	0	0	0	0	0	0	0	0
ASV1733	Bacteria	Proteobacteria	Gammaproteobacteria	Steroidobacterales	Woeseiaceae	Woeseia	unclassified_Woeseia	0	0	0	0	0	0	0	0	0	35	32	33	0	0	0	0	0	0	0	0	0
ASV1734	Bacteria	Bacteroidota	Bacteroidia	Bacteroidales	Muribaculaceae	uncultured_rumen_bacterium	uncultured_rumen_bacterium	0	0	0	0	0	0	0	0	0	29	34	37	0	0	0	0	0	0	0	0	0
ASV1735	Bacteria	Firmicutes	Clostridia	Lachnospirales	Lachnospiraceae	Moryella	uncultured_rumen_bacterium	0	0	0	0	0	0	0	0	0	0	41	59	0	0	0	0	0	0	0	0	0
ASV1736	Bacteria	Bacteroidota	Bacteroidia	Bacteroidales	Bacteroidales_RF16_group	unclassified_Bacteroidales_RF16_group	unclassified_Bacteroidales_RF16_group	0	0	0	0	0	0	0	0	0	0	100	0	0	0	0	0	0	0	0	0	0
ASV1737	Bacteria	Proteobacteria	Gammaproteobacteria	Burkholderiales	Nitrosomonadaceae	MND1	unclassified_MND1	0	0	0	0	0	0	0	0	0	0	50	50	0	0	0	0	0	0	0	0	0
ASV1738	Bacteria	Bacteroidota	Bacteroidia	Bacteroidales	Bacteroidales_RF16_group	unclassified_Bacteroidales_RF16_group	unclassified_Bacteroidales_RF16_group	0	0	0	0	0	0	0	0	0	0	0	100	0	0	0	0	0	0	0	0	0
ASV1739	Bacteria	Proteobacteria	Gammaproteobacteria	Burkholderiales	Comamonadaceae	unclassified_Comamonadaceae	unclassified_Comamonadaceae	0	0	0	0	0	0	0	0	0	0	0	100	0	0	0	0	0	0	0	0	0
ASV1740	Bacteria	Bacteroidota	Bacteroidia	Flavobacteriales	Flavobacteriaceae	Flavobacterium	Flavobacterium_commune	0	0	0	0	0	0	0	0	0	0	0	0	0	0	0	0	100	0	0	0	0
ASV1741	Bacteria	Proteobacteria	Gammaproteobacteria	Xanthomonadales	Xanthomonadaceae	Arenimonas	unclassified_Arenimonas	0	0	0	0	0	0	0	0	0	0	0	0	0	0	0	0	0	0	37	35	28
ASV1742	Bacteria	Proteobacteria	Alphaproteobacteria	Acetobacterales	Acetobacteraceae	unclassified_Acetobacteraceae	unclassified_Acetobacteraceae	58	0	41	0	0	0	0	0	0	0	0	0	0	0	0	0	0	0	0	0	0
ASV1743	Bacteria	Actinobacteriota	Actinobacteria	Frankiales	Geodermatophilaceae	unclassified_Geodermatophilaceae	unclassified_Geodermatophilaceae	0	31	26	0	0	0	15	0	27	0	0	0	0	0	0	0	0	0	0	0	0
ASV1744	Bacteria	Verrucomicrobiota	Verrucomicrobiae	Chthoniobacterales	Chthoniobacteraceae	Candidatus_Udaeobacter	unclassified_Candidatus_Udaeobacter	0	0	0	0	0	0	0	0	0	53	0	46	0	0	0	0	0	0	0	0	0
ASV1745	Bacteria	Bacteroidota	Bacteroidia	Bacteroidales	Rikenellaceae	Rikenellaceae_RC9_gut_group	unidentified_rumen_bacterium_RFN96	0	0	0	0	0	0	0	0	0	71	28	0	0	0	0	0	0	0	0	0	0
ASV1746	Bacteria	Chloroflexi	Anaerolineae	Anaerolineales	Anaerolineaceae	unclassified_Anaerolineaceae	uncultured_Bellilinea_sp.	0	0	0	0	0	0	0	0	0	0	34	65	0	0	0	0	0	0	0	0	0
ASV1747	Bacteria	Proteobacteria	Gammaproteobacteria	Burkholderiales	Methylophilaceae	Methylotenera	unclassified_Methylotenera	0	0	0	0	0	0	0	0	0	0	0	0	0	0	0	33	34	32	0	0	0
ASV1748	Bacteria	Proteobacteria	Alphaproteobacteria	Sphingomonadales	Sphingomonadaceae	Sphingobium	unclassified_Sphingobium	0	0	0	57	0	41	0	0	0	0	0	0	0	0	0	0	0	0	0	0	0
ASV1749	Bacteria	Bacteroidota	Bacteroidia	Chitinophagales	Chitinophagaceae	Segetibacter	unclassified_Segetibacter	0	0	0	0	0	98	0	0	0	0	0	0	0	0	0	0	0	0	0	0	0
ASV1750	Bacteria	Proteobacteria	Gammaproteobacteria	Enterobacterales	Enterobacteriaceae	unclassified_Enterobacteriaceae	unclassified_Enterobacteriaceae	0	0	0	0	0	0	36	36	26	0	0	0	0	0	0	0	0	0	0	0	0
ASV1751	Bacteria	Proteobacteria	Alphaproteobacteria	unclassified_Alphaproteobacteria	unclassified_Alphaproteobacteria	unclassified_Alphaproteobacteria	unclassified_Alphaproteobacteria	0	0	0	0	0	0	45	28	25	0	0	0	0	0	0	0	0	0	0	0	0
ASV1752	Bacteria	Proteobacteria	Gammaproteobacteria	Xanthomonadales	Xanthomonadaceae	Lysobacter	unclassified_Lysobacter	0	0	0	0	0	0	0	0	0	30	32	36	0	0	0	0	0	0	0	0	0
ASV1753	Bacteria	Verrucomicrobiota	Verrucomicrobiae	Chthoniobacterales	Chthoniobacteraceae	Candidatus_Udaeobacter	unclassified_Candidatus_Udaeobacter	0	0	0	0	0	0	0	0	0	0	98	0	0	0	0	0	0	0	0	0	0
ASV1754	Bacteria	Proteobacteria	Gammaproteobacteria	Burkholderiales	Oxalobacteraceae	unclassified_Oxalobacteraceae	unclassified_Oxalobacteraceae	0	0	0	0	0	0	0	0	0	0	0	0	39	30	29	0	0	0	0	0	0
ASV1755	Bacteria	Bacteroidota	Bacteroidia	Chitinophagales	Chitinophagaceae	Segetibacter	unclassified_Segetibacter	22	17	0	25	18	15	0	0	0	0	0	0	0	0	0	0	0	0	0	0	0
ASV1756	Bacteria	Acidobacteriota	Acidobacteriae	Solibacterales	Solibacteraceae	Candidatus_Solibacter	unclassified_Candidatus_Solibacter	27	70	0	0	0	0	0	0	0	0	0	0	0	0	0	0	0	0	0	0	0
ASV1757	Bacteria	Proteobacteria	Gammaproteobacteria	Enterobacterales	Enterobacteriaceae	Klebsiella	unclassified_Klebsiella	0	97	0	0	0	0	0	0	0	0	0	0	0	0	0	0	0	0	0	0	0
ASV1758	Bacteria	Acidobacteriota	Vicinamibacteria	Vicinamibacterales	unclassified_Vicinamibacterales	uncultured_Acidobacterium_sp.	unclassified_Vicinamibacterales	0	66	31	0	0	0	0	0	0	0	0	0	0	0	0	0	0	0	0	0	0
ASV1759	Bacteria	Bacteroidota	Bacteroidia	Chitinophagales	Chitinophagaceae	unclassified_Chitinophagaceae	unclassified_Chitinophagaceae	0	0	0	4	53	40	0	0	0	0	0	0	0	0	0	0	0	0	0	0	0
ASV1760	Bacteria	Proteobacteria	Alphaproteobacteria	Micropepsales	Micropepsaceae	unclassified_Micropepsaceae	unclassified_Micropepsaceae	0	0	0	0	0	0	37	20	40	0	0	0	0	0	0	0	0	0	0	0	0
ASV1761	Bacteria	Patescibacteria	Saccharimonadia	Saccharimonadales	soil_bacterium_WF55	unclassified_soil_bacterium_WF55	unclassified_soil_bacterium_WF55	0	0	0	0	0	0	46	0	51	0	0	0	0	0	0	0	0	0	0	0	0
ASV1762	Bacteria	Bacteroidota	Bacteroidia	Chitinophagales	Chitinophagaceae	unclassified_Chitinophagaceae	unclassified_Chitinophagaceae	0	0	0	0	0	0	0	0	0	29	37	31	0	0	0	0	0	0	0	0	0
ASV1763	Bacteria	Proteobacteria	Gammaproteobacteria	Salinisphaerales	Solimonadaceae	unclassified_Solimonadaceae	Solimonas_sp._CDMK	0	0	0	0	0	0	0	0	0	0	0	0	0	0	0	35	36	26	0	0	0
ASV1764	Bacteria	Proteobacteria	Gammaproteobacteria	Burkholderiales	Oxalobacteraceae	Duganella	unclassified_Duganella	0	0	0	0	0	0	0	0	0	0	0	0	0	0	0	49	48	0	0	0	0
ASV1765	Bacteria	Proteobacteria	Gammaproteobacteria	Enterobacterales	Enterobacteriaceae	Klebsiella	unclassified_Klebsiella	0	0	96	0	0	0	0	0	0	0	0	0	0	0	0	0	0	0	0	0	0
ASV1766	Bacteria	Firmicutes	Bacilli	Paenibacillales	Paenibacillaceae	Paenibacillus	unclassified_Paenibacillus	0	0	0	57	0	39	0	0	0	0	0	0	0	0	0	0	0	0	0	0	0
ASV1767	Bacteria	Bacteroidota	Bacteroidia	Chitinophagales	Chitinophagaceae	Segetibacter	unclassified_Segetibacter	0	0	0	96	0	0	0	0	0	0	0	0	0	0	0	0	0	0	0	0	0
ASV1768	Bacteria	Proteobacteria	Gammaproteobacteria	Burkholderiales	Comamonadaceae	Variovorax	unclassified_Variovorax	0	0	0	0	0	0	26	0	27	0	0	0	0	0	0	0	0	0	1	42	0
ASV1769	Bacteria	Bacteroidota	Bacteroidia	Sphingobacteriales	Sphingobacteriaceae	Pedobacter	Pedobacter_sp._b3N1b_b5	0	0	0	0	0	0	0	96	0	0	0	0	0	0	0	0	0	0	0	0	0
ASV1770	Bacteria	Proteobacteria	Gammaproteobacteria	Xanthomonadales	Xanthomonadaceae	Luteimonas	unclassified_Luteimonas	0	0	0	0	0	0	0	0	0	41	32	23	0	0	0	0	0	0	0	0	0
ASV1771	Bacteria	Firmicutes	Negativicutes	Veillonellales_Selenomonadales	Selenomonadaceae	unclassified_Selenomonadaceae	unclassified_Selenomonadaceae	0	0	0	0	0	0	0	0	0	45	0	51	0	0	0	0	0	0	0	0	0
ASV1772	Bacteria	Proteobacteria	Gammaproteobacteria	Burkholderiales	Comamonadaceae	Comamonas	unclassified_Comamonas	0	0	0	0	0	0	0	0	0	0	0	0	0	0	96	0	0	0	0	0	0
ASV1773	Bacteria	Actinobacteriota	Actinobacteria	Frankiales	Sporichthyaceae	unclassified_Sporichthyaceae	unclassified_Sporichthyaceae	0	0	0	0	0	0	0	0	0	0	0	0	0	0	0	0	0	0	42	54	0
ASV1774	Bacteria	Proteobacteria	Gammaproteobacteria	Enterobacterales	Erwiniaceae	Pantoea	unclassified_Pantoea	0	0	0	0	0	0	0	0	0	0	0	0	0	0	0	0	0	0	0	0	96
ASV1775	Bacteria	Bacteroidota	Bacteroidia	Chitinophagales	Chitinophagaceae	Flavisolibacter	unclassified_Flavisolibacter	19	0	32	0	44	0	0	0	0	0	0	0	0	0	0	0	0	0	0	0	0
ASV1776	Bacteria	Bdellovibrionota	Oligoflexia	0319_6G20	uncultured_proteobacterium	uncultured_proteobacterium	uncultured_proteobacterium	28	36	31	0	0	0	0	0	0	0	0	0	0	0	0	0	0	0	0	0	0
ASV1777	Bacteria	Acidobacteriota	Vicinamibacteria	Vicinamibacterales	Vicinamibacteraceae	unclassified_Vicinamibacteraceae	unclassified_Vicinamibacteraceae	0	0	29	0	0	0	0	0	0	66	0	0	0	0	0	0	0	0	0	0	0
ASV1778	Bacteria	Proteobacteria	Alphaproteobacteria	Rhizobiales	Rhizobiaceae	Aureimonas	unclassified_Aureimonas	0	0	0	24	40	31	0	0	0	0	0	0	0	0	0	0	0	0	0	0	0
ASV1779	Bacteria	Bacteroidota	Bacteroidia	Sphingobacteriales	Sphingobacteriaceae	Mucilaginibacter	Mucilaginibacter_auburnensis	0	0	0	0	0	0	95	0	0	0	0	0	0	0	0	0	0	0	0	0	0
ASV1780	Bacteria	Planctomycetota	Planctomycetes	Gemmatales	Gemmataceae	unclassified_Gemmataceae	unclassified_Gemmataceae	0	0	0	0	0	0	0	0	0	41	54	0	0	0	0	0	0	0	0	0	0
ASV1781	Bacteria	Bacteroidota	Bacteroidia	Bacteroidales	F082	unclassified_F082	unclassified_F082	0	0	0	0	0	0	0	0	0	47	48	0	0	0	0	0	0	0	0	0	0
ASV1782	Bacteria	Acidobacteriota	Vicinamibacteria	Vicinamibacterales	unclassified_Vicinamibacterales	unclassified_Vicinamibacterales	unclassified_Vicinamibacterales	0	0	0	0	0	0	0	0	0	43	0	52	0	0	0	0	0	0	0	0	0
ASV1783	Bacteria	Proteobacteria	Alphaproteobacteria	Rhizobiales	Xanthobacteraceae	unclassified_Xanthobacteraceae	unclassified_Xanthobacteraceae	0	0	0	0	0	0	0	0	0	0	95	0	0	0	0	0	0	0	0	0	0
ASV1784	Bacteria	Bacteroidota	Bacteroidia	Bacteroidales	Prevotellaceae	Prevotella	uncultured_rumen_bacterium	0	0	0	0	0	0	0	0	0	0	95	0	0	0	0	0	0	0	0	0	0
ASV1785	Bacteria	Actinobacteriota	Actinobacteria	Propionibacteriales	Nocardioidaceae	unclassified_Nocardioidaceae	unclassified_Nocardioidaceae	0	0	0	0	0	0	0	0	0	0	0	0	0	0	0	0	45	50	0	0	0
ASV1786	Bacteria	Bacteroidota	Bacteroidia	Chitinophagales	Chitinophagaceae	Pseudoflavitalea	Chitinophagaceae_bacterium_PMP191F	37	23	34	0	0	0	0	0	0	0	0	0	0	0	0	0	0	0	0	0	0
ASV1787	Bacteria	Proteobacteria	Alphaproteobacteria	Rhodobacterales	Rhodobacteraceae	Thioclava	alpha_proteobacterium_CPCC_100088	31	47	16	0	0	0	0	0	0	0	0	0	0	0	0	0	0	0	0	0	0
ASV1788	Bacteria	Actinobacteriota	Actinobacteria	Corynebacteriales	Nocardiaceae	Gordonia	unclassified_Gordonia	0	55	39	0	0	0	0	0	0	0	0	0	0	0	0	0	0	0	0	0	0
ASV1789	Bacteria	Bdellovibrionota	Bdellovibrionia	Bdellovibrionales	Bdellovibrionaceae	Bdellovibrio	Bdellovibrio_sp._SKB1291214	0	0	94	0	0	0	0	0	0	0	0	0	0	0	0	0	0	0	0	0	0
ASV1790	Bacteria	Proteobacteria	Gammaproteobacteria	unclassified_Gammaproteobacteria	unclassified_Gammaproteobacteria	unclassified_Gammaproteobacteria	unclassified_Gammaproteobacteria	0	0	0	0	0	0	28	38	28	0	0	0	0	0	0	0	0	0	0	0	0
ASV1791	Bacteria	Proteobacteria	Alphaproteobacteria	Caulobacterales	Caulobacteraceae	unclassified_Caulobacteraceae	unclassified_Caulobacteraceae	0	0	0	0	0	0	42	0	52	0	0	0	0	0	0	0	0	0	0	0	0
ASV1792	Bacteria	Verrucomicrobiota	Verrucomicrobiae	Verrucomicrobiales	Rubritaleaceae	Luteolibacter	unclassified_Luteolibacter	0	0	0	0	0	0	0	94	0	0	0	0	0	0	0	0	0	0	0	0	0
ASV1793	Bacteria	Proteobacteria	Alphaproteobacteria	Sphingomonadales	Sphingomonadaceae	unclassified_Sphingomonadaceae	unclassified_Sphingomonadaceae	0	0	0	0	0	0	0	54	40	0	0	0	0	0	0	0	0	0	0	0	0
ASV1794	Bacteria	Proteobacteria	Alphaproteobacteria	Sphingomonadales	Sphingomonadaceae	Novosphingobium	unclassified_Novosphingobium	0	0	0	0	0	0	0	39	55	0	0	0	0	0	0	0	0	0	0	0	0
ASV1795	Bacteria	Proteobacteria	Gammaproteobacteria	Pseudomonadales	Pseudomonadaceae	Pseudomonas	unclassified_Pseudomonas	0	0	0	0	0	0	0	49	45	0	0	0	0	0	0	0	0	0	0	0	0
ASV1796	Bacteria	Bacteroidota	Bacteroidia	Cytophagales	Spirosomaceae	unclassified_Spirosomaceae	uncultured_Bacteroidetes_bacterium	0	0	0	0	0	0	0	0	14	0	0	0	0	0	0	0	0	0	25	25	30
ASV1797	Bacteria	unclassified_Bacteria	unclassified_Bacteria	unclassified_Bacteria	unclassified_Bacteria	unclassified_Bacteria	unclassified_Bacteria	0	0	0	0	0	0	0	0	0	41	53	0	0	0	0	0	0	0	0	0	0
ASV1798	Bacteria	Firmicutes	Clostridia	Oscillospirales	Hungateiclostridiaceae	unclassified_Hungateiclostridiaceae	unclassified_Hungateiclostridiaceae	0	0	0	0	0	0	0	0	0	39	29	26	0	0	0	0	0	0	0	0	0
ASV1799	Bacteria	Firmicutes	Clostridia	Christensenellales	Christensenellaceae	unclassified_Christensenellaceae	unclassified_Christensenellaceae	0	0	0	0	0	0	0	0	0	40	23	31	0	0	0	0	0	0	0	0	0
ASV1800	Bacteria	Acidobacteriota	Acidobacteriae	Solibacterales	Solibacteraceae	Candidatus_Solibacter	unclassified_Candidatus_Solibacter	0	0	0	0	0	0	0	0	0	62	0	32	0	0	0	0	0	0	0	0	0
ASV1801	Bacteria	Bacteroidota	Bacteroidia	Bacteroidales	Prevotellaceae	Prevotella	unclassified_Prevotella	0	0	0	0	0	0	0	0	0	0	94	0	0	0	0	0	0	0	0	0	0
ASV1802	Bacteria	Acidobacteriota	Acidobacteriae	Acidobacteriales	unclassified_Acidobacteriales	unclassified_Acidobacteriales	unclassified_Acidobacteriales	0	0	0	0	0	0	0	0	0	0	0	94	0	0	0	0	0	0	0	0	0
ASV1803	Bacteria	Bacteroidota	Bacteroidia	Chitinophagales	Chitinophagaceae	Segetibacter	unclassified_Segetibacter	38	34	21	0	0	0	0	0	0	0	0	0	0	0	0	0	0	0	0	0	0
ASV1804	Bacteria	Proteobacteria	Alphaproteobacteria	Rhizobiales	Rhizobiaceae	Ensifer	unclassified_Ensifer	51	42	0	0	0	0	0	0	0	0	0	0	0	0	0	0	0	0	0	0	0
ASV1805	Bacteria	Actinobacteriota	Thermoleophilia	Solirubrobacterales	67_14	Solirubrobacterales_bacterium_67_14	unclassified_Solirubrobacterales_bacterium_67_14	0	36	57	0	0	0	0	0	0	0	0	0	0	0	0	0	0	0	0	0	0
ASV1806	Bacteria	Proteobacteria	Gammaproteobacteria	Burkholderiales	Oxalobacteraceae	Massilia	unclassified_Massilia	0	49	44	0	0	0	0	0	0	0	0	0	0	0	0	0	0	0	0	0	0
ASV1807	Bacteria	Bacteroidota	Bacteroidia	Chitinophagales	Chitinophagaceae	Chitinophaga	unclassified_Chitinophaga	0	0	93	0	0	0	0	0	0	0	0	0	0	0	0	0	0	0	0	0	0
ASV1808	Bacteria	Firmicutes	Bacilli	Bacillales	Bacillaceae	Bacillus	unclassified_Bacillus	0	0	0	93	0	0	0	0	0	0	0	0	0	0	0	0	0	0	0	0	0
ASV1809	Bacteria	Acidobacteriota	Acidobacteriae	Bryobacterales	Bryobacteraceae	Bryobacter	unclassified_Bryobacter	0	0	0	46	0	36	11	0	0	0	0	0	0	0	0	0	0	0	0	0	0
ASV1810	Bacteria	Bacteroidota	Bacteroidia	Chitinophagales	Chitinophagaceae	Flavisolibacter	unclassified_Flavisolibacter	0	0	0	0	53	40	0	0	0	0	0	0	0	0	0	0	0	0	0	0	0
ASV1811	Bacteria	Bacteroidota	Bacteroidia	Sphingobacteriales	Sphingobacteriaceae	Mucilaginibacter	unclassified_Mucilaginibacter	0	0	0	0	93	0	0	0	0	0	0	0	0	0	0	0	0	0	0	0	0
ASV1812	Bacteria	Verrucomicrobiota	Verrucomicrobiae	Pedosphaerales	Pedosphaeraceae	SH3_11	uncultured_Verrucomicrobia_bacterium	0	0	0	0	0	0	32	28	33	0	0	0	0	0	0	0	0	0	0	0	0
ASV1813	Bacteria	unclassified_Bacteria	unclassified_Bacteria	unclassified_Bacteria	unclassified_Bacteria	unclassified_Bacteria	unclassified_Bacteria	0	0	0	0	0	0	40	28	25	0	0	0	0	0	0	0	0	0	0	0	0
ASV1814	Bacteria	Proteobacteria	Alphaproteobacteria	Sphingomonadales	Sphingomonadaceae	unclassified_Sphingomonadaceae	unclassified_Sphingomonadaceae	0	0	0	0	0	0	0	41	52	0	0	0	0	0	0	0	0	0	0	0	0
ASV1815	Bacteria	Proteobacteria	Alphaproteobacteria	Rhizobiales	Xanthobacteraceae	unclassified_Xanthobacteraceae	unclassified_Xanthobacteraceae	0	0	0	0	0	0	0	0	0	28	29	36	0	0	0	0	0	0	0	0	0
ASV1816	Bacteria	Firmicutes	Clostridia	Lachnospirales	Lachnospiraceae	[Eubacterium]_ruminantium_group	unclassified_[Eubacterium]_ruminantium_group	0	0	0	0	0	0	0	0	0	56	0	37	0	0	0	0	0	0	0	0	0
ASV1817	Bacteria	Proteobacteria	Alphaproteobacteria	unclassified_Alphaproteobacteria	unclassified_Alphaproteobacteria	unclassified_Alphaproteobacteria	unclassified_Alphaproteobacteria	0	0	0	0	0	0	0	0	0	57	0	36	0	0	0	0	0	0	0	0	0
ASV1818	Bacteria	Bacteroidota	Bacteroidia	Bacteroidales	Prevotellaceae	Prevotella	uncultured_rumen_bacterium	0	0	0	0	0	0	0	0	0	49	0	44	0	0	0	0	0	0	0	0	0
ASV1819	Bacteria	Acidobacteriota	Blastocatellia	Pyrinomonadales	Pyrinomonadaceae	RB41	unclassified_RB41	0	0	0	0	0	0	0	0	0	0	93	0	0	0	0	0	0	0	0	0	0
ASV1820	Bacteria	Bacteroidota	Bacteroidia	Sphingobacteriales	Sphingobacteriaceae	Mucilaginibacter	unclassified_Mucilaginibacter	0	0	0	0	0	0	0	0	0	0	0	0	0	0	0	28	23	42	0	0	0
ASV1821	Bacteria	Chloroflexi	Chloroflexia	Thermomicrobiales	JG30_KF_CM45	unclassified_JG30_KF_CM45	unclassified_JG30_KF_CM45	0	0	0	0	0	0	0	0	0	0	0	0	0	0	0	0	0	0	31	0	62
ASV1822	Bacteria	Proteobacteria	Alphaproteobacteria	Micavibrionales	Micavibrionaceae	unclassified_Micavibrionaceae	unclassified_Micavibrionaceae	0	0	0	0	0	0	0	0	0	0	0	0	0	0	0	0	0	0	41	22	30
ASV1823	Bacteria	Proteobacteria	Alphaproteobacteria	Dongiales	Dongiaceae	Dongia	unclassified_Dongia	0	0	0	0	0	0	0	0	0	0	0	0	0	0	0	0	0	0	31	30	32
ASV1824	Bacteria	Proteobacteria	Gammaproteobacteria	Burkholderiales	Comamonadaceae	Variovorax	unclassified_Variovorax	0	0	0	0	0	0	0	0	0	0	0	0	0	0	0	0	0	0	52	0	41
ASV1825	Bacteria	Proteobacteria	Alphaproteobacteria	Acetobacterales	Acetobacteraceae	Rhodopila	unclassified_Rhodopila	0	0	0	0	0	0	0	0	0	0	0	0	0	0	0	0	0	0	0	38	55
ASV1826	Bacteria	Proteobacteria	Alphaproteobacteria	Sphingomonadales	Sphingomonadaceae	unclassified_Sphingomonadaceae	unclassified_Sphingomonadaceae	0	45	47	0	0	0	0	0	0	0	0	0	0	0	0	0	0	0	0	0	0
ASV1827	Bacteria	Proteobacteria	Alphaproteobacteria	Rhodobacterales	Rhodobacteraceae	unclassified_Rhodobacteraceae	unclassified_Rhodobacteraceae	0	46	46	0	0	0	0	0	0	0	0	0	0	0	0	0	0	0	0	0	0
ASV1828	Bacteria	Bacteroidota	Bacteroidia	Flavobacteriales	Flavobacteriaceae	Flavobacterium	unclassified_Flavobacterium	0	0	0	9	0	0	0	0	0	0	0	0	0	0	0	0	0	0	0	43	40
ASV1829	Bacteria	Proteobacteria	Alphaproteobacteria	Acetobacterales	Acetobacteraceae	Roseomonas	unclassified_Roseomonas	0	0	0	28	40	24	0	0	0	0	0	0	0	0	0	0	0	0	0	0	0
ASV1830	Bacteria	Patescibacteria	Saccharimonadia	Saccharimonadales	LWQ8	unclassified_LWQ8	unclassified_LWQ8	0	0	0	0	44	48	0	0	0	0	0	0	0	0	0	0	0	0	0	0	0
ASV1831	Bacteria	Bacteroidota	Bacteroidia	Chitinophagales	Chitinophagaceae	Puia	unclassified_Puia	0	0	0	0	0	0	0	0	0	18	39	35	0	0	0	0	0	0	0	0	0
ASV1832	Bacteria	Bacteroidota	Bacteroidia	Bacteroidales	Muribaculaceae	uncultured_rumen_bacterium	uncultured_rumen_bacterium	0	0	0	0	0	0	0	0	0	0	46	46	0	0	0	0	0	0	0	0	0
ASV1833	Bacteria	Actinobacteriota	Actinobacteria	Propionibacteriales	Nocardioidaceae	Nocardioides	unclassified_Nocardioides	0	0	0	0	0	0	0	0	0	0	0	0	0	0	0	27	34	31	0	0	0
ASV1834	Bacteria	Bacteroidota	Bacteroidia	Flavobacteriales	Flavobacteriaceae	Flavobacterium	unclassified_Flavobacterium	0	0	0	0	0	0	0	0	0	0	0	0	0	0	0	0	45	0	0	47	0
ASV1835	Bacteria	Bacteroidota	Bacteroidia	Bacteroidales	Muribaculaceae	unclassified_Muribaculaceae	unclassified_Muribaculaceae	0	34	0	0	0	0	0	0	0	0	0	11	0	0	0	0	46	0	0	0	0
ASV1836	Bacteria	Proteobacteria	Gammaproteobacteria	Xanthomonadales	Xanthomonadaceae	Lysobacter	Xanthomonadaceae_bacterium_TDMA_47	0	0	0	37	54	0	0	0	0	0	0	0	0	0	0	0	0	0	0	0	0
ASV1837	Bacteria	Bacteroidota	Bacteroidia	Cytophagales	Hymenobacteraceae	Hymenobacter	unclassified_Hymenobacter	0	0	0	25	33	33	0	0	0	0	0	0	0	0	0	0	0	0	0	0	0
ASV1838	Bacteria	Bacteroidota	Bacteroidia	Cytophagales	Hymenobacteraceae	Hymenobacter	Hymenobacter_paludis	0	0	0	50	0	41	0	0	0	0	0	0	0	0	0	0	0	0	0	0	0
ASV1839	Bacteria	Proteobacteria	Alphaproteobacteria	Rhizobiales	Xanthobacteraceae	Pseudolabrys	unclassified_Pseudolabrys	0	0	0	0	0	0	0	36	55	0	0	0	0	0	0	0	0	0	0	0	0
ASV1840	Bacteria	Proteobacteria	Alphaproteobacteria	Rhizobiales	Devosiaceae	Devosia	unclassified_Devosia	0	0	0	0	0	0	0	0	91	0	0	0	0	0	0	0	0	0	0	0	0
ASV1841	Bacteria	Acidobacteriota	Acidobacteriae	Subgroup_2	uncultured_Acidobacteria_bacterium	uncultured_Acidobacteria_bacterium	uncultured_Acidobacteria_bacterium	0	0	0	0	0	0	0	0	0	31	31	29	0	0	0	0	0	0	0	0	0
ASV1842	Bacteria	Acidobacteriota	Vicinamibacteria	Vicinamibacterales	unclassified_Vicinamibacterales	uncultured_Acidobacterium_sp.	unclassified_Vicinamibacterales	0	0	0	0	0	0	0	0	0	34	0	57	0	0	0	0	0	0	0	0	0
ASV1843	Bacteria	Proteobacteria	Gammaproteobacteria	Pseudomonadales	Moraxellaceae	Acinetobacter	unclassified_Acinetobacter	0	0	0	0	0	0	0	0	0	0	0	0	37	25	29	0	0	0	0	0	0
ASV1844	Bacteria	Verrucomicrobiota	Verrucomicrobiae	Verrucomicrobiales	Verrucomicrobiaceae	unclassified_Verrucomicrobiaceae	unclassified_Verrucomicrobiaceae	0	0	0	0	0	0	0	0	0	0	0	0	0	0	0	42	42	0	0	0	7
ASV1845	Bacteria	Proteobacteria	Gammaproteobacteria	Burkholderiales	Comamonadaceae	Variovorax	unclassified_Variovorax	0	0	0	0	0	0	0	0	0	0	0	0	0	0	0	25	33	33	0	0	0
ASV1846	Bacteria	Proteobacteria	Gammaproteobacteria	Burkholderiales	Chitinimonadaceae	Chitinimonas	unclassified_Chitinimonas	0	0	0	0	0	0	0	0	0	0	0	0	0	0	0	0	0	0	25	34	32
ASV1847	Bacteria	Patescibacteria	Saccharimonadia	Saccharimonadales	LWQ8	unclassified_LWQ8	unclassified_LWQ8	0	0	0	0	0	0	0	0	0	0	0	0	0	0	0	0	0	0	0	40	51
ASV1848	Bacteria	Chloroflexi	Anaerolineae	SBR1031	A4b	unclassified_A4b	unclassified_A4b	48	30	0	0	0	0	0	12	0	0	0	0	0	0	0	0	0	0	0	0	0
ASV1849	Bacteria	Bdellovibrionota	Bdellovibrionia	Bacteriovoracales	Bacteriovoracaceae	Peredibacter	unclassified_Peredibacter	49	0	41	0	0	0	0	0	0	0	0	0	0	0	0	0	0	0	0	0	0
ASV1850	Bacteria	Bdellovibrionota	Oligoflexia	0319_6G20	uncultured_Myxococcales_bacterium	uncultured_Myxococcales_bacterium	uncultured_Myxococcales_bacterium	39	17	34	0	0	0	0	0	0	0	0	0	0	0	0	0	0	0	0	0	0
ASV1851	Bacteria	Firmicutes	Negativicutes	Acidaminococcales	Acidaminococcaceae	Phascolarctobacterium	unclassified_Phascolarctobacterium	0	90	0	0	0	0	0	0	0	0	0	0	0	0	0	0	0	0	0	0	0
ASV1852	Bacteria	Bacteroidota	Bacteroidia	Sphingobacteriales	Sphingobacteriaceae	Mucilaginibacter	Castanea_mollissima__Chinese_chestnut	0	0	0	50	0	40	0	0	0	0	0	0	0	0	0	0	0	0	0	0	0
ASV1853	Bacteria	Bacteroidota	Bacteroidia	Cytophagales	Hymenobacteraceae	Hymenobacter	unclassified_Hymenobacter	0	0	0	90	0	0	0	0	0	0	0	0	0	0	0	0	0	0	0	0	0
ASV1854	Bacteria	Bdellovibrionota	Bdellovibrionia	Bdellovibrionales	Bdellovibrionaceae	Bdellovibrio	unclassified_Bdellovibrio	0	0	0	0	28	62	0	0	0	0	0	0	0	0	0	0	0	0	0	0	0
ASV1855	Bacteria	Firmicutes	Bacilli	Bacillales	Bacillaceae	Bacillus	unclassified_Bacillus	0	0	0	0	90	0	0	0	0	0	0	0	0	0	0	0	0	0	0	0	0
ASV1856	Bacteria	Abditibacteriota	Abditibacteria	Abditibacteriales	Abditibacteriaceae	Abditibacterium	uncultured_actinobacterium	0	0	0	0	0	0	27	37	26	0	0	0	0	0	0	0	0	0	0	0	0
ASV1857	Bacteria	Bacteroidota	Bacteroidia	Chitinophagales	Chitinophagaceae	Edaphobaculum	unclassified_Edaphobaculum	0	0	0	0	0	0	50	0	40	0	0	0	0	0	0	0	0	0	0	0	0
ASV1858	Bacteria	Myxococcota	Polyangia	Polyangiales	Sandaracinaceae	unclassified_Sandaracinaceae	uncultured_soil_bacterium	0	0	0	0	0	0	37	19	34	0	0	0	0	0	0	0	0	0	0	0	0
ASV1859	Bacteria	Proteobacteria	Gammaproteobacteria	Gammaproteobacteria_Incertae_Sedis	Unknown_Family	Acidibacter	unclassified_Acidibacter	0	0	0	0	0	0	0	0	0	46	44	0	0	0	0	0	0	0	0	0	0
ASV1860	Bacteria	Proteobacteria	Alphaproteobacteria	unclassified_Alphaproteobacteria	bacterium_Ellin6089	unclassified_Alphaproteobacteria	unclassified_Alphaproteobacteria	0	0	0	0	0	0	0	0	0	37	28	25	0	0	0	0	0	0	0	0	0
ASV1861	Bacteria	Acidobacteriota	Acidobacteriae	Solibacterales	Solibacteraceae	Candidatus_Solibacter	unclassified_Candidatus_Solibacter	0	0	0	0	0	0	0	0	0	0	0	90	0	0	0	0	0	0	0	0	0
ASV1862	Bacteria	Actinobacteriota	Actinobacteria	Micrococcales	Microbacteriaceae	unclassified_Microbacteriaceae	unclassified_Microbacteriaceae	0	0	0	0	0	0	0	0	0	0	0	0	0	0	0	28	28	34	0	0	0
ASV1863	Bacteria	Proteobacteria	Alphaproteobacteria	Rickettsiales	Mitochondria	unclassified_Mitochondria	unclassified_Mitochondria	0	0	0	0	0	0	0	0	0	0	0	0	0	0	0	25	26	0	21	18	0
ASV1864	Bacteria	Proteobacteria	Gammaproteobacteria	Burkholderiales	Comamonadaceae	Variovorax	unclassified_Variovorax	0	0	0	0	0	0	0	0	0	0	0	0	0	0	0	0	38	28	0	24	0
ASV1865	Bacteria	Bdellovibrionota	Oligoflexia	0319_6G20	unclassified_0319_6G20	unclassified_0319_6G20	unclassified_0319_6G20	0	0	0	0	0	0	0	0	0	0	0	0	0	0	0	0	0	0	29	21	40
ASV1866	Bacteria	Bacteroidota	Bacteroidia	Chitinophagales	Chitinophagaceae	unclassified_Chitinophagaceae	unclassified_Chitinophagaceae	36	29	24	0	0	0	0	0	0	0	0	0	0	0	0	0	0	0	0	0	0
ASV1867	Bacteria	Proteobacteria	Alphaproteobacteria	Rhizobiales	Pleomorphomonadaceae	Methylobrevis	Methylobrevis_pamukkalensis	38	51	0	0	0	0	0	0	0	0	0	0	0	0	0	0	0	0	0	0	0
ASV1868	Bacteria	Proteobacteria	Alphaproteobacteria	Rhizobiales	Methylopilaceae	Methylopila	unclassified_Methylopila	0	0	89	0	0	0	0	0	0	0	0	0	0	0	0	0	0	0	0	0	0
ASV1869	Bacteria	Bacteroidota	Bacteroidia	Sphingobacteriales	Sphingobacteriaceae	Mucilaginibacter	Mucilaginibacter_auburnensis	0	0	0	0	0	0	0	89	0	0	0	0	0	0	0	0	0	0	0	0	0
ASV1870	Bacteria	unclassified_Bacteria	unclassified_Bacteria	unclassified_Bacteria	unclassified_Bacteria	unclassified_Bacteria	unclassified_Bacteria	0	0	0	0	0	0	0	0	0	0	0	89	0	0	0	0	0	0	0	0	0
ASV1871	Bacteria	Proteobacteria	Gammaproteobacteria	Xanthomonadales	Xanthomonadaceae	Silanimonas	unclassified_Silanimonas	0	0	0	0	0	0	0	0	0	0	0	0	29	39	21	0	0	0	0	0	0
ASV1872	Bacteria	Proteobacteria	Gammaproteobacteria	Burkholderiales	Oxalobacteraceae	Noviherbaspirillum	unclassified_Noviherbaspirillum	0	0	0	0	0	0	0	0	0	0	0	0	0	89	0	0	0	0	0	0	0
ASV1873	Bacteria	Proteobacteria	Gammaproteobacteria	Burkholderiales	Comamonadaceae	unclassified_Comamonadaceae	unclassified_Comamonadaceae	0	0	0	0	0	0	0	0	0	0	0	0	0	0	0	0	0	0	22	36	31
ASV1874	Bacteria	Chloroflexi	Ktedonobacteria	C0119	uncultured_Chloroflexi_bacterium	uncultured_Chloroflexi_bacterium	uncultured_Chloroflexi_bacterium	0	0	0	0	0	0	0	0	0	0	0	0	0	0	0	0	0	0	0	89	0
ASV1875	Bacteria	Bacteroidota	Bacteroidia	Sphingobacteriales	Sphingobacteriaceae	Pedobacter	unclassified_Pedobacter	50	38	0	0	0	0	0	0	0	0	0	0	0	0	0	0	0	0	0	0	0
ASV1876	Bacteria	Proteobacteria	Gammaproteobacteria	Burkholderiales	Comamonadaceae	Hydrogenophaga	unclassified_Hydrogenophaga	40	19	29	0	0	0	0	0	0	0	0	0	0	0	0	0	0	0	0	0	0
ASV1877	Bacteria	Proteobacteria	Gammaproteobacteria	Burkholderiales	Methylophilaceae	Methylophilus	unclassified_Methylophilus	22	25	12	0	0	0	0	12	0	0	0	0	0	17	0	0	0	0	0	0	0
ASV1878	Bacteria	Proteobacteria	Alphaproteobacteria	Parvibaculales	Parvibaculaceae	Parvibaculum	unclassified_Parvibaculum	0	32	30	0	0	0	0	0	0	0	0	0	0	0	0	0	0	0	0	0	26
ASV1879	Bacteria	Proteobacteria	Alphaproteobacteria	Rhizobiales	unclassified_Rhizobiales	unclassified_Rhizobiales	unclassified_Rhizobiales	0	52	36	0	0	0	0	0	0	0	0	0	0	0	0	0	0	0	0	0	0
ASV1880	Bacteria	Firmicutes	Bacilli	Paenibacillales	Paenibacillaceae	Paenibacillus	unclassified_Paenibacillus	0	0	0	47	0	41	0	0	0	0	0	0	0	0	0	0	0	0	0	0	0
ASV1881	Bacteria	Proteobacteria	Alphaproteobacteria	Holosporales	Holosporaceae	unclassified_Holosporaceae	unclassified_Holosporaceae	0	0	0	0	0	0	27	30	31	0	0	0	0	0	0	0	0	0	0	0	0
ASV1882	Bacteria	Verrucomicrobiota	Verrucomicrobiae	Chthoniobacterales	Chthoniobacteraceae	Candidatus_Udaeobacter	unclassified_Candidatus_Udaeobacter	0	0	0	0	0	0	0	0	0	88	0	0	0	0	0	0	0	0	0	0	0
ASV1883	Bacteria	Firmicutes	Negativicutes	Veillonellales_Selenomonadales	Selenomonadaceae	Quinella	unclassified_Quinella	0	0	0	0	0	0	0	0	0	36	21	31	0	0	0	0	0	0	0	0	0
ASV1884	Bacteria	Firmicutes	Clostridia	Lachnospirales	Lachnospiraceae	[Ruminococcus]_gauvreauii_group	uncultured_rumen_bacterium	0	0	0	0	0	0	0	0	0	33	28	27	0	0	0	0	0	0	0	0	0
ASV1885	Bacteria	Firmicutes	Clostridia	Clostridia_UCG_014	unidentified_rumen_bacterium_JW32	unclassified_unidentified_rumen_bacterium_JW32	unclassified_unidentified_rumen_bacterium_JW32	0	0	0	0	0	0	0	0	0	0	44	44	0	0	0	0	0	0	0	0	0
ASV1886	Bacteria	Firmicutes	Clostridia	Oscillospirales	Oscillospiraceae	UCG_002	unclassified_UCG_002	0	0	0	0	0	0	0	0	0	0	88	0	0	0	0	0	0	0	0	0	0
ASV1887	Bacteria	Actinobacteriota	Acidimicrobiia	Microtrichales	Ilumatobacteraceae	Ilumatobacter	unclassified_Ilumatobacter	0	0	0	0	0	0	0	0	0	0	0	88	0	0	0	0	0	0	0	0	0
ASV1888	Bacteria	Deinococcota	Deinococci	Deinococcales	Deinococcaceae	Deinococcus	unclassified_Deinococcus	0	0	0	0	0	0	0	0	0	0	0	0	15	49	24	0	0	0	0	0	0
ASV1889	Bacteria	Proteobacteria	Gammaproteobacteria	Burkholderiales	Oxalobacteraceae	Massilia	unclassified_Massilia	0	0	0	0	0	0	0	0	0	0	0	0	0	0	88	0	0	0	0	0	0
ASV1890	Bacteria	Bacteroidota	Bacteroidia	Flavobacteriales	Flavobacteriaceae	Flavobacterium	unclassified_Flavobacterium	0	0	0	0	0	0	0	0	0	0	0	0	0	0	0	0	46	42	0	0	0
ASV1891	Bacteria	Planctomycetota	Phycisphaerae	Tepidisphaerales	Tepidisphaeraceae	Tepidisphaera	unclassified_Tepidisphaera	0	0	0	0	0	0	0	0	0	0	0	0	0	0	0	0	0	0	41	47	0
ASV1892	Bacteria	Actinobacteriota	Actinobacteria	Propionibacteriales	Nocardioidaceae	unclassified_Nocardioidaceae	unclassified_Nocardioidaceae	44	43	0	0	0	0	0	0	0	0	0	0	0	0	0	0	0	0	0	0	0
ASV1893	Bacteria	Proteobacteria	Alphaproteobacteria	Rhizobiales	unclassified_Rhizobiales	unclassified_Rhizobiales	unclassified_Rhizobiales	0	87	0	0	0	0	0	0	0	0	0	0	0	0	0	0	0	0	0	0	0
ASV1894	Bacteria	Proteobacteria	Gammaproteobacteria	unclassified_Gammaproteobacteria	unclassified_Gammaproteobacteria	unclassified_Gammaproteobacteria	unclassified_Gammaproteobacteria	0	0	0	0	0	0	27	27	33	0	0	0	0	0	0	0	0	0	0	0	0
ASV1895	Bacteria	Bacteroidota	Bacteroidia	Cytophagales	Spirosomaceae	Flectobacillus	unclassified_Flectobacillus	0	0	0	0	0	0	32	28	27	0	0	0	0	0	0	0	0	0	0	0	0
ASV1896	Bacteria	unclassified_Bacteria	unclassified_Bacteria	unclassified_Bacteria	unclassified_Bacteria	unclassified_Bacteria	unclassified_Bacteria	0	0	0	0	0	0	26	30	31	0	0	0	0	0	0	0	0	0	0	0	0
ASV1897	Bacteria	Proteobacteria	Gammaproteobacteria	Salinisphaerales	Solimonadaceae	Alkanibacter	unclassified_Alkanibacter	0	0	0	0	0	0	0	0	87	0	0	0	0	0	0	0	0	0	0	0	0
ASV1898	Bacteria	Bacteroidota	Bacteroidia	Bacteroidales	Rikenellaceae	Rikenellaceae_RC9_gut_group	uncultured_rumen_bacterium	0	0	0	0	0	0	0	0	0	29	27	31	0	0	0	0	0	0	0	0	0
ASV1899	Bacteria	Firmicutes	Clostridia	Christensenellales	Christensenellaceae	Christensenellaceae_R_7_group	unclassified_Christensenellaceae_R_7_group	0	0	0	0	0	0	0	0	0	87	0	0	0	0	0	0	0	0	0	0	0
ASV1900	Bacteria	Methylomirabilota	Methylomirabilia	Rokubacteriales	uncultured_Candidatus_Rokubactera_bacterium	uncultured_Candidatus_Rokubactera_bacterium	uncultured_Candidatus_Rokubactera_bacterium	0	0	0	0	0	0	0	0	0	25	26	36	0	0	0	0	0	0	0	0	0
ASV1901	Bacteria	Proteobacteria	Alphaproteobacteria	Rhizobiales	Xanthobacteraceae	unclassified_Xanthobacteraceae	unclassified_Xanthobacteraceae	0	0	0	0	0	0	0	0	0	0	87	0	0	0	0	0	0	0	0	0	0
ASV1902	Bacteria	Acidobacteriota	Holophagae	Subgroup_7	unclassified_Subgroup_7	unclassified_Subgroup_7	unclassified_Subgroup_7	0	0	0	0	0	0	0	0	0	0	48	39	0	0	0	0	0	0	0	0	0
ASV1903	Bacteria	Acidobacteriota	Vicinamibacteria	Vicinamibacterales	unclassified_Vicinamibacterales	unclassified_Vicinamibacterales	unclassified_Vicinamibacterales	0	0	0	0	0	0	0	0	0	0	87	0	0	0	0	0	0	0	0	0	0
ASV1904	Bacteria	Bacteroidota	Bacteroidia	Bacteroidales	Bacteroidales_RF16_group	unclassified_Bacteroidales_RF16_group	unclassified_Bacteroidales_RF16_group	0	0	0	0	0	0	0	0	0	0	0	87	0	0	0	0	0	0	0	0	0
ASV1905	Bacteria	Firmicutes	Clostridia	Clostridia_UCG_014	uncultured_Ruminococcaceae_bacterium	uncultured_Ruminococcaceae_bacterium	uncultured_Ruminococcaceae_bacterium	0	0	0	0	0	0	0	0	0	0	0	87	0	0	0	0	0	0	0	0	0
ASV1906	Bacteria	Proteobacteria	Alphaproteobacteria	Sphingomonadales	Sphingomonadaceae	Novosphingobium	unclassified_Novosphingobium	0	0	0	0	0	0	0	0	0	0	0	0	0	0	0	40	0	47	0	0	0
ASV1907	Bacteria	Proteobacteria	Gammaproteobacteria	Xanthomonadales	Xanthomonadaceae	Stenotrophomonas	unclassified_Stenotrophomonas	0	0	0	0	0	0	0	0	0	0	0	0	0	0	0	25	27	35	0	0	0
ASV1908	Bacteria	Proteobacteria	Gammaproteobacteria	Pseudomonadales	Pseudomonadaceae	Pseudomonas	unclassified_Pseudomonas	0	0	0	0	0	0	0	0	0	0	0	0	0	0	0	0	38	49	0	0	0
ASV1909	Bacteria	Proteobacteria	Alphaproteobacteria	Rhodobacterales	Rhodobacteraceae	unclassified_Rhodobacteraceae	unclassified_Rhodobacteraceae	0	0	0	0	0	0	0	0	0	0	0	0	0	0	0	0	47	40	0	0	0
ASV1910	Bacteria	Proteobacteria	Gammaproteobacteria	Burkholderiales	Oxalobacteraceae	Duganella	unclassified_Duganella	0	0	0	0	0	0	0	0	0	0	0	0	0	0	0	0	0	64	0	0	23
ASV1911	Bacteria	Proteobacteria	Alphaproteobacteria	Rhizobiales	Rhizobiaceae	Allorhizobium_Neorhizobium_Pararhizobium_Rhizobium	unclassified_Allorhizobium_Neorhizobium_Pararhizobium_Rhizobium	59	0	27	0	0	0	0	0	0	0	0	0	0	0	0	0	0	0	0	0	0
ASV1912	Bacteria	Firmicutes	Clostridia	Oscillospirales	Ruminococcaceae	Ruminococcus	unclassified_Ruminococcus	0	42	44	0	0	0	0	0	0	0	0	0	0	0	0	0	0	0	0	0	0
ASV1913	Bacteria	Bacteroidota	Bacteroidia	Chitinophagales	Chitinophagaceae	Segetibacter	uncultured_Chitinophagaceae_bacterium	0	0	0	35	30	21	0	0	0	0	0	0	0	0	0	0	0	0	0	0	0
ASV1914	Bacteria	Bacteroidota	Bacteroidia	Sphingobacteriales	Sphingobacteriaceae	Mucilaginibacter	unclassified_Mucilaginibacter	0	0	0	28	36	22	0	0	0	0	0	0	0	0	0	0	0	0	0	0	0
ASV1915	Bacteria	Actinobacteriota	Actinobacteria	Frankiales	Geodermatophilaceae	unclassified_Geodermatophilaceae	unclassified_Geodermatophilaceae	0	0	0	36	27	23	0	0	0	0	0	0	0	0	0	0	0	0	0	0	0
ASV1916	Bacteria	Bdellovibrionota	Bdellovibrionia	Bdellovibrionales	Bdellovibrionaceae	Bdellovibrio	unclassified_Bdellovibrio	0	0	0	25	26	29	0	0	0	0	0	0	0	0	6	0	0	0	0	0	0
ASV1917	Bacteria	Bdellovibrionota	Oligoflexia	0319_6G20	unclassified_0319_6G20	unclassified_0319_6G20	unclassified_0319_6G20	0	0	0	22	37	27	0	0	0	0	0	0	0	0	0	0	0	0	0	0	0
ASV1918	Bacteria	Acidobacteriota	Acidobacteriae	Acidobacteriales	Acidobacteriaceae__Subgroup_1	Terriglobus	unclassified_Terriglobus	0	0	0	38	48	0	0	0	0	0	0	0	0	0	0	0	0	0	0	0	0
ASV1919	Bacteria	Actinobacteriota	Actinobacteria	Propionibacteriales	Nocardioidaceae	Nocardioides	unclassified_Nocardioides	0	0	0	0	0	0	26	33	27	0	0	0	0	0	0	0	0	0	0	0	0
ASV1920	Bacteria	Patescibacteria	Saccharimonadia	Saccharimonadales	LWQ8	unclassified_LWQ8	unclassified_LWQ8	0	0	0	0	0	0	32	24	30	0	0	0	0	0	0	0	0	0	0	0	0
ASV1921	Bacteria	Proteobacteria	Gammaproteobacteria	Burkholderiales	Comamonadaceae	Pelomonas	unclassified_Pelomonas	0	0	0	0	0	0	20	39	27	0	0	0	0	0	0	0	0	0	0	0	0
ASV1922	Bacteria	Bacteroidota	Bacteroidia	Chitinophagales	Chitinophagaceae	Taibaiella	unclassified_Taibaiella	0	0	0	0	0	0	0	21	39	0	0	0	0	0	0	0	0	0	0	0	26
ASV1923	Bacteria	Proteobacteria	Gammaproteobacteria	Burkholderiales	Methylophilaceae	Methylophilus	unclassified_Methylophilus	0	0	0	0	0	0	0	86	0	0	0	0	0	0	0	0	0	0	0	0	0
ASV1924	Bacteria	Bacteroidota	Bacteroidia	Cytophagales	Spirosomaceae	unclassified_Spirosomaceae	unclassified_Spirosomaceae	0	0	0	0	0	0	0	0	86	0	0	0	0	0	0	0	0	0	0	0	0
ASV1925	Bacteria	Firmicutes	Clostridia	Oscillospirales	[Eubacterium]_coprostanoligenes_group	unclassified_[Eubacterium]_coprostanoligenes_group	unclassified_[Eubacterium]_coprostanoligenes_group	0	0	0	0	0	0	0	0	0	41	45	0	0	0	0	0	0	0	0	0	0
ASV1926	Bacteria	Bacteroidota	Bacteroidia	Bacteroidales	Prevotellaceae	Prevotellaceae_UCG_001	uncultured_rumen_bacterium	0	0	0	0	0	0	0	0	0	29	57	0	0	0	0	0	0	0	0	0	0
ASV1927	Bacteria	Myxococcota	Myxococcia	Myxococcales	Anaeromyxobacteraceae	Anaeromyxobacter	unclassified_Anaeromyxobacter	0	0	0	0	0	0	0	0	0	26	28	32	0	0	0	0	0	0	0	0	0
ASV1928	Bacteria	Proteobacteria	Gammaproteobacteria	Burkholderiales	Nitrosomonadaceae	Ellin6067	unclassified_Ellin6067	0	0	0	0	0	0	0	0	0	28	31	27	0	0	0	0	0	0	0	0	0
ASV1929	Bacteria	Verrucomicrobiota	Verrucomicrobiae	Pedosphaerales	Pedosphaeraceae	ADurb.Bin063_1	unclassified_ADurb.Bin063_1	0	0	0	0	0	0	0	0	0	0	0	86	0	0	0	0	0	0	0	0	0
ASV1930	Bacteria	Proteobacteria	Gammaproteobacteria	Enterobacterales	Enterobacteriaceae	Franconibacter	unclassified_Franconibacter	0	0	0	0	0	0	0	0	0	0	0	0	0	0	86	0	0	0	0	0	0
ASV1931	Bacteria	Verrucomicrobiota	Chlamydiae	Chlamydiales	Parachlamydiaceae	unclassified_Parachlamydiaceae	unclassified_Parachlamydiaceae	0	0	0	0	0	0	0	0	0	0	0	0	0	0	0	0	0	0	25	28	33
ASV1932	Bacteria	Bacteroidota	Bacteroidia	Flavobacteriales	Weeksellaceae	Chryseobacterium	unclassified_Chryseobacterium	0	0	0	0	0	0	0	0	0	0	0	0	0	0	0	0	0	0	41	45	0
ASV1933	Bacteria	Proteobacteria	Gammaproteobacteria	Pseudomonadales	Pseudomonadaceae	Pseudomonas	unclassified_Pseudomonas	21	21	9	4	11	6	0	2	0	0	0	0	0	0	1	0	0	10	0	0	0
ASV1934	Bacteria	Acidobacteriota	Vicinamibacteria	Vicinamibacterales	Vicinamibacteraceae	unclassified_Vicinamibacteraceae	unclassified_Vicinamibacteraceae	85	0	0	0	0	0	0	0	0	0	0	0	0	0	0	0	0	0	0	0	0
ASV1935	Bacteria	Proteobacteria	Alphaproteobacteria	Rhizobiales	Xanthobacteraceae	unclassified_Xanthobacteraceae	unclassified_Xanthobacteraceae	0	85	0	0	0	0	0	0	0	0	0	0	0	0	0	0	0	0	0	0	0
ASV1936	Bacteria	Actinobacteriota	Actinobacteria	Micrococcales	Microbacteriaceae	Gryllotalpicola	Gryllotalpicola_ginsengisoli	0	0	0	26	30	29	0	0	0	0	0	0	0	0	0	0	0	0	0	0	0
ASV1937	Bacteria	Proteobacteria	Alphaproteobacteria	Rhizobiales	Rhizobiaceae	Allorhizobium_Neorhizobium_Pararhizobium_Rhizobium	unclassified_Allorhizobium_Neorhizobium_Pararhizobium_Rhizobium	0	0	0	24	37	24	0	0	0	0	0	0	0	0	0	0	0	0	0	0	0
ASV1938	Bacteria	Actinobacteriota	Thermoleophilia	Solirubrobacterales	67_14	unclassified_67_14	unclassified_67_14	0	0	0	0	0	0	32	0	53	0	0	0	0	0	0	0	0	0	0	0	0
ASV1939	Bacteria	Patescibacteria	Saccharimonadia	Saccharimonadales	LWQ8	unclassified_LWQ8	unclassified_LWQ8	0	0	0	0	0	0	58	27	0	0	0	0	0	0	0	0	0	0	0	0	0
ASV1940	Bacteria	Proteobacteria	Gammaproteobacteria	Burkholderiales	Methylophilaceae	unclassified_Methylophilaceae	unclassified_Methylophilaceae	0	0	0	0	0	0	17	22	26	0	0	0	0	0	0	0	0	0	20	0	0
ASV1941	Bacteria	Verrucomicrobiota	Verrucomicrobiae	Opitutales	Opitutaceae	Opitutus	unclassified_Opitutus	0	0	0	0	0	0	42	43	0	0	0	0	0	0	0	0	0	0	0	0	0
ASV1942	Bacteria	Acidobacteriota	Thermoanaerobaculia	Thermoanaerobaculales	Thermoanaerobaculaceae	Subgroup_10	unclassified_Subgroup_10	0	0	0	0	0	0	0	0	0	35	50	0	0	0	0	0	0	0	0	0	0
ASV1943	Bacteria	Bacteroidota	Bacteroidia	Bacteroidales	Prevotellaceae	Prevotella	unidentified_rumen_bacterium_RC29	0	0	0	0	0	0	0	0	0	23	40	22	0	0	0	0	0	0	0	0	0
ASV1944	Bacteria	Bacteroidota	Bacteroidia	Bacteroidales	Prevotellaceae	Alloprevotella	uncultured_rumen_bacterium	0	0	0	0	0	0	0	0	0	33	24	28	0	0	0	0	0	0	0	0	0
ASV1945	Bacteria	Bacteroidota	Bacteroidia	Bacteroidales	Rikenellaceae	Rikenellaceae_RC9_gut_group	unclassified_Rikenellaceae_RC9_gut_group	0	0	0	0	0	0	0	0	0	25	28	32	0	0	0	0	0	0	0	0	0
ASV1946	Bacteria	Acidobacteriota	Acidobacteriae	Acidobacteriales	Acidobacteriaceae__Subgroup_1	unclassified_Acidobacteriaceae__Subgroup_1	unclassified_Acidobacteriaceae__Subgroup_1	0	0	0	0	0	0	0	0	0	38	25	22	0	0	0	0	0	0	0	0	0
ASV1947	Bacteria	Firmicutes	Clostridia	Clostridia_UCG_014	unclassified_Clostridia_UCG_014	unclassified_Clostridia_UCG_014	unclassified_Clostridia_UCG_014	0	0	0	0	0	0	0	0	0	0	85	0	0	0	0	0	0	0	0	0	0
ASV1948	Bacteria	Nitrospirota	Nitrospiria	Nitrospirales	Nitrospiraceae	Nitrospira	unclassified_Nitrospira	0	0	0	0	0	0	0	0	0	0	85	0	0	0	0	0	0	0	0	0	0
ASV1949	Bacteria	Methylomirabilota	Methylomirabilia	Rokubacteriales	uncultured_Firmicutes_bacterium	uncultured_Firmicutes_bacterium	uncultured_Firmicutes_bacterium	0	0	0	0	0	0	0	0	0	0	37	48	0	0	0	0	0	0	0	0	0
ASV1950	Bacteria	Firmicutes	Clostridia	Lachnospirales	Lachnospiraceae	Lachnospiraceae_XPB1014_group	unclassified_Lachnospiraceae_XPB1014_group	0	0	0	0	0	0	0	0	0	0	59	26	0	0	0	0	0	0	0	0	0
ASV1951	Bacteria	Bacteroidota	Bacteroidia	Cytophagales	Hymenobacteraceae	Hymenobacter	Hymenobacter_kanuolensis	0	0	0	0	0	0	0	0	0	0	0	0	85	0	0	0	0	0	0	0	0
ASV1952	Bacteria	Firmicutes	Bacilli	Paenibacillales	Paenibacillaceae	Paenibacillus	unclassified_Paenibacillus	0	0	0	0	0	0	0	0	0	0	0	0	48	37	0	0	0	0	0	0	0
ASV1953	Bacteria	Bacteroidota	Bacteroidia	Sphingobacteriales	Sphingobacteriaceae	Nubsella	unclassified_Nubsella	0	0	0	0	0	0	0	0	0	0	0	0	0	0	0	33	0	52	0	0	0
ASV1954	Bacteria	Actinobacteriota	Actinobacteria	Corynebacteriales	Mycobacteriaceae	Mycobacterium	unclassified_Mycobacterium	44	0	40	0	0	0	0	0	0	0	0	0	0	0	0	0	0	0	0	0	0
ASV1955	Bacteria	Patescibacteria	Saccharimonadia	Saccharimonadales	Saccharimonadaceae	TM7a	unclassified_TM7a	0	0	84	0	0	0	0	0	0	0	0	0	0	0	0	0	0	0	0	0	0
ASV1956	Bacteria	Actinobacteriota	Actinobacteria	Micrococcales	Microbacteriaceae	unclassified_Microbacteriaceae	unclassified_Microbacteriaceae	0	0	0	40	44	0	0	0	0	0	0	0	0	0	0	0	0	0	0	0	0
ASV1957	Bacteria	Bacteroidota	Bacteroidia	Sphingobacteriales	Sphingobacteriaceae	unclassified_Sphingobacteriaceae	unclassified_Sphingobacteriaceae	0	0	0	0	0	0	54	30	0	0	0	0	0	0	0	0	0	0	0	0	0
ASV1958	Bacteria	Bacteroidota	Bacteroidia	Cytophagales	Cytophagaceae	Cytophaga	Cytophaga_hutchinsonii	0	0	0	0	0	0	51	0	33	0	0	0	0	0	0	0	0	0	0	0	0
ASV1959	Bacteria	Bacteroidota	Bacteroidia	Sphingobacteriales	NS11_12_marine_group	uncultured_Bacteroidetes_bacterium	uncultured_Bacteroidetes_bacterium	0	0	0	0	0	0	0	34	50	0	0	0	0	0	0	0	0	0	0	0	0
ASV1960	Bacteria	Verrucomicrobiota	Verrucomicrobiae	Opitutales	Opitutaceae	Opitutus	unclassified_Opitutus	0	0	0	0	0	0	0	84	0	0	0	0	0	0	0	0	0	0	0	0	0
ASV1961	Bacteria	Acidobacteriota	Holophagae	Subgroup_7	uncultured_Desulfuromonadales_bacterium	uncultured_Desulfuromonadales_bacterium	uncultured_Desulfuromonadales_bacterium	0	0	0	0	0	0	0	0	0	42	0	42	0	0	0	0	0	0	0	0	0
ASV1962	Bacteria	Bacteroidota	Bacteroidia	Bacteroidales	Rikenellaceae	Rikenellaceae_RC9_gut_group	unclassified_Rikenellaceae_RC9_gut_group	0	0	0	0	0	0	0	0	0	0	0	84	0	0	0	0	0	0	0	0	0
ASV1963	Bacteria	Proteobacteria	Gammaproteobacteria	Burkholderiales	Oxalobacteraceae	Massilia	unclassified_Massilia	0	0	0	0	0	0	0	0	0	0	0	0	38	46	0	0	0	0	0	0	0
ASV1964	Bacteria	Proteobacteria	Alphaproteobacteria	Rhizobiales	Xanthobacteraceae	unclassified_Xanthobacteraceae	unclassified_Xanthobacteraceae	0	0	0	0	0	0	0	0	0	0	0	0	0	0	0	0	0	0	50	34	0
ASV1965	Bacteria	Bacteroidota	Bacteroidia	Cytophagales	Cytophagaceae	Cytophaga	Cytophaga_hutchinsonii	0	0	0	0	0	0	0	0	0	0	0	0	0	0	0	0	0	0	0	0	84
ASV1966	Bacteria	Proteobacteria	Gammaproteobacteria	Pseudomonadales	Pseudomonadaceae	unclassified_Pseudomonadaceae	unclassified_Pseudomonadaceae	32	51	0	0	0	0	0	0	0	0	0	0	0	0	0	0	0	0	0	0	0
ASV1967	Bacteria	Proteobacteria	Alphaproteobacteria	Rhizobiales	Devosiaceae	Devosia	unclassified_Devosia	0	38	45	0	0	0	0	0	0	0	0	0	0	0	0	0	0	0	0	0	0
ASV1968	Bacteria	Proteobacteria	Gammaproteobacteria	Enterobacterales	Enterobacteriaceae	Franconibacter	unclassified_Franconibacter	0	0	0	46	0	0	0	0	0	0	0	0	0	37	0	0	0	0	0	0	0
ASV1969	Bacteria	Proteobacteria	Gammaproteobacteria	Gammaproteobacteria_Incertae_Sedis	Unknown_Family	Acidibacter	unclassified_Acidibacter	0	0	0	0	0	0	28	37	18	0	0	0	0	0	0	0	0	0	0	0	0
ASV1970	Bacteria	Bacteroidota	Bacteroidia	Bacteroidales	Prevotellaceae	Prevotellaceae_UCG_001	uncultured_rumen_bacterium	0	0	0	0	0	0	0	0	0	83	0	0	0	0	0	0	0	0	0	0	0
ASV1971	Bacteria	Proteobacteria	Alphaproteobacteria	Rickettsiales	Mitochondria	unclassified_Mitochondria	unclassified_Mitochondria	0	0	0	0	0	0	0	0	0	29	54	0	0	0	0	0	0	0	0	0	0
ASV1972	Bacteria	Bacteroidota	Bacteroidia	Bacteroidales	F082	unclassified_F082	unclassified_F082	0	0	0	0	0	0	0	0	0	0	0	83	0	0	0	0	0	0	0	0	0
ASV1973	Bacteria	Proteobacteria	Gammaproteobacteria	Burkholderiales	Comamonadaceae	unclassified_Comamonadaceae	unclassified_Comamonadaceae	0	0	0	0	0	0	0	0	0	0	0	0	43	40	0	0	0	0	0	0	0
ASV1974	Bacteria	Proteobacteria	Gammaproteobacteria	Burkholderiales	Oxalobacteraceae	unclassified_Oxalobacteraceae	unclassified_Oxalobacteraceae	0	0	0	0	0	0	0	0	0	0	0	0	24	59	0	0	0	0	0	0	0
ASV1975	Bacteria	Bacteroidota	Bacteroidia	Chitinophagales	Chitinophagaceae	unclassified_Chitinophagaceae	unclassified_Chitinophagaceae	0	0	0	0	0	0	0	0	0	0	0	0	0	0	0	30	0	53	0	0	0
ASV1976	Bacteria	Proteobacteria	Alphaproteobacteria	Rhizobiales	Devosiaceae	Devosia	unclassified_Devosia	0	0	0	0	0	0	0	0	0	0	0	0	0	0	0	26	24	33	0	0	0
ASV1977	Bacteria	Bacteroidota	Bacteroidia	Chitinophagales	Saprospiraceae	Phaeodactylibacter	uncultured_Saprospiraceae_bacterium	0	0	0	0	0	0	0	0	0	0	0	0	0	0	0	0	0	0	0	83	0
ASV1978	Bacteria	Bacteroidota	Bacteroidia	Sphingobacteriales	Sphingobacteriaceae	Mucilaginibacter	Mucilaginibacter_sabulilitoris	0	0	0	0	0	0	0	0	0	0	0	0	0	0	0	0	0	0	0	35	48
ASV1979	Bacteria	Proteobacteria	Alphaproteobacteria	Micropepsales	Micropepsaceae	unclassified_Micropepsaceae	unclassified_Micropepsaceae	0	0	0	0	0	0	0	0	0	0	0	0	0	0	0	0	0	0	0	0	83
ASV1980	Bacteria	Bacteroidota	Bacteroidia	Cytophagales	Microscillaceae	Hassallia	unclassified_Hassallia	32	50	0	0	0	0	0	0	0	0	0	0	0	0	0	0	0	0	0	0	0
ASV1981	Bacteria	Bacteroidota	Bacteroidia	Sphingobacteriales	Sphingobacteriaceae	Nubsella	unclassified_Nubsella	40	24	18	0	0	0	0	0	0	0	0	0	0	0	0	0	0	0	0	0	0
ASV1982	Bacteria	Proteobacteria	Alphaproteobacteria	Rhizobiales	Devosiaceae	Devosia	unclassified_Devosia	45	37	0	0	0	0	0	0	0	0	0	0	0	0	0	0	0	0	0	0	0
ASV1983	Bacteria	Actinobacteriota	Actinobacteria	Streptomycetales	Streptomycetaceae	Streptomyces	unclassified_Streptomyces	0	0	0	45	0	0	0	37	0	0	0	0	0	0	0	0	0	0	0	0	0
ASV1984	Bacteria	Actinobacteriota	Acidimicrobiia	Microtrichales	Microtrichaceae	IMCC26207	unclassified_IMCC26207	0	0	0	0	0	0	21	25	0	0	0	0	0	0	0	0	0	0	21	0	15
ASV1985	Bacteria	Proteobacteria	Gammaproteobacteria	Burkholderiales	Rhodocyclaceae	Uliginosibacterium	unclassified_Uliginosibacterium	0	0	0	0	0	0	23	30	29	0	0	0	0	0	0	0	0	0	0	0	0
ASV1986	Bacteria	Bacteroidota	Bacteroidia	Chitinophagales	Chitinophagaceae	Edaphobaculum	uncultured_Chitinophagaceae_bacterium	0	0	0	0	0	0	0	0	82	0	0	0	0	0	0	0	0	0	0	0	0
ASV1987	Bacteria	Proteobacteria	Alphaproteobacteria	Rhizobiales	Beijerinckiaceae	Roseiarcus	unclassified_Roseiarcus	0	0	0	0	0	0	0	0	0	36	0	46	0	0	0	0	0	0	0	0	0
ASV1988	Bacteria	Acidobacteriota	Acidobacteriae	Acidobacteriales	unclassified_Acidobacteriales	uncultured_Acidobacteriaceae_bacterium	unclassified_Acidobacteriales	0	0	0	0	0	0	0	0	0	44	0	38	0	0	0	0	0	0	0	0	0
ASV1989	Bacteria	Proteobacteria	Alphaproteobacteria	unclassified_Alphaproteobacteria	unclassified_Alphaproteobacteria	unclassified_Alphaproteobacteria	unclassified_Alphaproteobacteria	0	0	0	0	0	0	0	0	0	0	51	31	0	0	0	0	0	0	0	0	0
ASV1990	Bacteria	Proteobacteria	Alphaproteobacteria	Acetobacterales	Acetobacteraceae	Roseomonas	unclassified_Roseomonas	0	0	0	0	0	0	0	0	0	0	0	0	0	11	0	13	14	17	0	0	27
ASV1991	Bacteria	Bacteroidota	Bacteroidia	Chitinophagales	Chitinophagaceae	Sediminibacterium	uncultured_Flavobacteriia_bacterium	0	0	0	0	0	0	0	0	0	0	0	0	0	0	0	35	20	27	0	0	0
ASV1992	Bacteria	Proteobacteria	Alphaproteobacteria	Caulobacterales	Caulobacteraceae	unclassified_Caulobacteraceae	unclassified_Caulobacteraceae	0	0	0	0	0	0	0	0	0	0	0	0	0	0	0	0	0	0	45	0	37
ASV1993	Bacteria	Proteobacteria	Alphaproteobacteria	Rhizobiales	Rhizobiales_Incertae_Sedis	Bauldia	unclassified_Bauldia	81	0	0	0	0	0	0	0	0	0	0	0	0	0	0	0	0	0	0	0	0
ASV1994	Bacteria	Proteobacteria	Alphaproteobacteria	Caulobacterales	Caulobacteraceae	unclassified_Caulobacteraceae	unclassified_Caulobacteraceae	0	0	0	32	49	0	0	0	0	0	0	0	0	0	0	0	0	0	0	0	0
ASV1995	Bacteria	Patescibacteria	Saccharimonadia	Saccharimonadales	Saccharimonadaceae	TM7a	unclassified_TM7a	0	0	0	0	0	0	33	0	48	0	0	0	0	0	0	0	0	0	0	0	0
ASV1996	Bacteria	Proteobacteria	Gammaproteobacteria	Salinisphaerales	Solimonadaceae	Solimonas	unclassified_Solimonas	0	0	0	0	0	0	26	22	33	0	0	0	0	0	0	0	0	0	0	0	0
ASV1997	Bacteria	Bacteroidota	Bacteroidia	Sphingobacteriales	Sphingobacteriaceae	Pedobacter	Sphingobacteriaceae_str._EP211	0	0	0	0	0	0	0	81	0	0	0	0	0	0	0	0	0	0	0	0	0
ASV1998	Bacteria	Bacteroidota	Bacteroidia	Bacteroidales	Rikenellaceae	Rikenellaceae_RC9_gut_group	uncultured_rumen_bacterium	0	0	0	0	0	0	0	0	0	37	44	0	0	0	0	0	0	0	0	0	0
[truncated: 12,098 more rows]

## Sheet: analysis_ASVs
2. Bacterial ASVs applied to analyses: abundance
OTU ID	kingdom	phylum	class	order	family	genus	species	CB1_1	CB1_2	CB1_3	CB2_1	CB2_2	CB2_3	CB3_1	CB3_2	CB3_3	V1_1	V1_2	V1_3	V2_1	V2_2	V2_3	V3_1	V3_2	V3_3	CV3_1	CV3_2	CV3_3
ASV2	Bacteria	Proteobacteria	Gammaproteobacteria	Xanthomonadales	Xanthomonadaceae	Stenotrophomonas	unclassified_Stenotrophomonas	210	218	201	44	44	68	71	78	67	0	0	0	0	0	0	3855	5239	5973	0	0	0
ASV3	Bacteria	Proteobacteria	Gammaproteobacteria	Pseudomonadales	Pseudomonadaceae	Pseudomonas	unclassified_Pseudomonas	0	0	0	0	0	0	0	0	0	0	0	0	4312	4202	4345	0	0	0	0	0	0
ASV4	Bacteria	Proteobacteria	Gammaproteobacteria	Xanthomonadales	Rhodanobacteraceae	Dyella	unclassified_Dyella	0	0	0	0	0	0	0	0	0	0	0	0	0	0	0	937	1439	1182	1941	2079	2271
ASV5	Bacteria	Proteobacteria	Alphaproteobacteria	Rickettsiales	Mitochondria	unclassified_Mitochondria	unclassified_Mitochondria	0	0	0	0	0	0	971	906	975	28	29	55	0	0	0	1195	1093	1278	837	901	874
ASV6	Bacteria	Proteobacteria	Gammaproteobacteria	Burkholderiales	Oxalobacteraceae	Massilia	unclassified_Massilia	0	0	0	0	0	0	0	0	0	0	0	0	2842	2900	2887	0	0	0	0	0	0
ASV7	Bacteria	Proteobacteria	Alphaproteobacteria	Sphingomonadales	Sphingomonadaceae	Blastomonas	unclassified_Blastomonas	0	0	0	0	0	0	27	0	0	0	0	0	2714	2421	2434	0	0	0	84	0	0
ASV8	Bacteria	Proteobacteria	Gammaproteobacteria	Burkholderiales	Oxalobacteraceae	Noviherbaspirillum	unclassified_Noviherbaspirillum	0	0	0	0	0	0	0	0	0	0	0	0	2154	2084	2131	0	0	0	0	0	0
ASV9	Bacteria	Proteobacteria	Gammaproteobacteria	Enterobacterales	Pectobacteriaceae	Pectobacterium	unclassified_Pectobacterium	0	0	0	0	0	0	0	0	0	0	0	0	0	0	0	1673	2213	2227	0	0	0
ASV10	Bacteria	Proteobacteria	Gammaproteobacteria	Pseudomonadales	Pseudomonadaceae	Pseudomonas	unclassified_Pseudomonas	0	18	0	199	219	200	0	0	0	0	0	0	1072	1272	1059	212	254	258	415	418	422
ASV11	Bacteria	Proteobacteria	Gammaproteobacteria	Enterobacterales	Aeromonadaceae	Aeromonas	unclassified_Aeromonas	0	0	0	0	0	0	0	0	0	0	0	0	1931	1803	2245	0	0	0	0	0	0
ASV12	Bacteria	Bacteroidota	Bacteroidia	Sphingobacteriales	Sphingobacteriaceae	Mucilaginibacter	unclassified_Mucilaginibacter	231	296	262	1624	1709	1400	0	0	0	0	0	0	29	38	0	0	0	0	0	0	0
ASV13	Bacteria	Patescibacteria	Saccharimonadia	Saccharimonadales	Saccharimonadaceae	unclassified_Saccharimonadaceae	unclassified_Saccharimonadaceae	201	188	192	1391	1201	1427	0	19	0	0	0	0	119	183	218	0	0	0	0	0	0
ASV14	Bacteria	Proteobacteria	Gammaproteobacteria	Burkholderiales	Burkholderiaceae	Burkholderia_Caballeronia_Paraburkholderia	unclassified_Burkholderia_Caballeronia_Paraburkholderia	0	0	0	0	0	0	818	884	955	0	0	0	0	0	0	0	0	0	841	798	825
ASV15	Bacteria	Proteobacteria	Alphaproteobacteria	Sphingomonadales	Sphingomonadaceae	unclassified_Sphingomonadaceae	unclassified_Sphingomonadaceae	0	0	0	0	0	0	0	0	0	0	0	0	0	0	0	514	461	542	1075	1300	1226
ASV16	Bacteria	Proteobacteria	Gammaproteobacteria	Burkholderiales	Alcaligenaceae	Bordetella	unclassified_Bordetella	0	0	0	0	0	0	0	0	0	0	0	0	0	0	0	0	0	0	1806	1529	1688
ASV17	Bacteria	Actinobacteriota	Actinobacteria	Micrococcales	Micrococcaceae	unclassified_Micrococcaceae	unclassified_Micrococcaceae	0	67	95	0	0	0	0	0	0	66	52	41	1242	1159	1563	236	204	259	0	0	0
ASV18	Bacteria	Proteobacteria	Gammaproteobacteria	Xanthomonadales	Rhodanobacteraceae	Rhodanobacter	unclassified_Rhodanobacter	0	0	0	0	0	0	0	0	0	0	0	0	0	0	0	0	0	0	1584	1627	1726
ASV19	Bacteria	Proteobacteria	Gammaproteobacteria	Xanthomonadales	Rhodanobacteraceae	Rhodanobacter	unclassified_Rhodanobacter	0	0	0	0	0	0	0	0	0	0	0	0	21	0	0	1350	1669	1852	0	0	0
ASV20	Bacteria	Proteobacteria	Gammaproteobacteria	Burkholderiales	Oxalobacteraceae	Massilia	unclassified_Massilia	0	209	176	683	688	673	0	0	0	0	0	0	742	769	760	0	0	0	0	0	0
ASV21	Bacteria	Proteobacteria	Alphaproteobacteria	Rhizobiales	Xanthobacteraceae	unclassified_Xanthobacteraceae	unclassified_Xanthobacteraceae	0	0	0	0	0	0	0	0	0	0	0	0	0	0	0	0	0	0	1600	1696	1352
ASV22	Bacteria	Proteobacteria	Alphaproteobacteria	Caulobacterales	Caulobacteraceae	Caulobacter	unclassified_Caulobacter	829	897	720	0	0	0	97	118	95	0	0	0	79	67	28	154	121	123	383	416	422
ASV23	Bacteria	Proteobacteria	Gammaproteobacteria	Burkholderiales	Oxalobacteraceae	Massilia	uncultured_Telluria_sp.	0	0	0	15	24	12	59	79	48	0	0	0	105	137	136	689	967	1053	396	339	376
ASV24	Bacteria	Actinobacteriota	Actinobacteria	Micrococcales	Microbacteriaceae	Leifsonia	unclassified_Leifsonia	0	0	0	0	0	0	0	0	0	0	0	0	0	0	0	1305	1370	1490	53	57	51
ASV25	Bacteria	Proteobacteria	Gammaproteobacteria	Pseudomonadales	Pseudomonadaceae	Pseudomonas	unclassified_Pseudomonas	0	0	0	0	0	0	0	0	0	0	0	0	1495	1466	1278	0	0	0	0	0	0
ASV26	Bacteria	Proteobacteria	Gammaproteobacteria	Burkholderiales	Oxalobacteraceae	Noviherbaspirillum	unclassified_Noviherbaspirillum	0	0	0	0	0	0	0	0	0	0	0	0	1223	1504	1327	0	0	0	0	0	0
ASV27	Bacteria	Proteobacteria	Gammaproteobacteria	Burkholderiales	Burkholderiaceae	Burkholderia_Caballeronia_Paraburkholderia	unclassified_Burkholderia_Caballeronia_Paraburkholderia	0	0	0	0	0	0	0	0	0	0	0	0	0	0	0	589	739	802	600	670	642
ASV28	Bacteria	Proteobacteria	Gammaproteobacteria	Burkholderiales	Oxalobacteraceae	Massilia	unclassified_Massilia	236	0	0	434	407	457	0	0	0	0	0	0	773	960	759	0	0	0	0	0	0
ASV29	Bacteria	Proteobacteria	Gammaproteobacteria	Burkholderiales	Oxalobacteraceae	Noviherbaspirillum	unclassified_Noviherbaspirillum	97	95	107	956	1029	901	0	12	12	0	0	0	306	235	233	0	0	0	0	0	0
ASV30	Bacteria	Proteobacteria	Gammaproteobacteria	Xanthomonadales	Xanthomonadaceae	Thermomonas	unclassified_Thermomonas	0	0	0	0	0	0	532	500	506	0	0	0	0	0	0	0	0	0	762	764	758
ASV31	Bacteria	Actinobacteriota	Actinobacteria	Micrococcales	Micrococcaceae	Pseudarthrobacter	unclassified_Pseudarthrobacter	0	0	0	0	0	0	0	0	0	0	0	0	916	792	639	457	529	487	0	0	0
ASV32	Bacteria	Actinobacteriota	Actinobacteria	Pseudonocardiales	Pseudonocardiaceae	Saccharopolyspora	unclassified_Saccharopolyspora	1285	1213	1209	0	0	0	14	0	0	0	0	0	0	0	0	0	0	0	0	0	0
ASV33	Bacteria	Proteobacteria	Alphaproteobacteria	Rhizobiales	Rhizobiaceae	Allorhizobium_Neorhizobium_Pararhizobium_Rhizobium	unclassified_Allorhizobium_Neorhizobium_Pararhizobium_Rhizobium	0	0	0	0	0	0	104	89	96	0	0	0	0	0	0	788	1018	1075	194	157	199
ASV34	Bacteria	Proteobacteria	Alphaproteobacteria	Caulobacterales	Caulobacteraceae	Asticcacaulis	unclassified_Asticcacaulis	0	0	0	0	0	0	1285	1294	1117	0	0	0	0	0	0	0	0	0	0	0	0
ASV35	Bacteria	Proteobacteria	Alphaproteobacteria	Sphingomonadales	Sphingomonadaceae	Sphingopyxis	unclassified_Sphingopyxis	0	0	0	0	0	0	348	346	391	0	0	0	0	0	0	218	230	253	644	619	634
ASV36	Bacteria	Proteobacteria	Alphaproteobacteria	Caulobacterales	Caulobacteraceae	Asticcacaulis	uncultured_Asticcacaulis_sp.	0	0	0	0	0	0	928	953	881	0	0	0	0	0	0	157	213	195	84	95	94
ASV37	Bacteria	Proteobacteria	Alphaproteobacteria	Rhizobiales	Rhizobiaceae	Allorhizobium_Neorhizobium_Pararhizobium_Rhizobium	unclassified_Allorhizobium_Neorhizobium_Pararhizobium_Rhizobium	95	73	107	0	0	0	0	0	0	0	0	0	0	0	0	383	438	465	577	661	668
ASV38	Bacteria	Proteobacteria	Gammaproteobacteria	Xanthomonadales	Rhodanobacteraceae	Dyella	unclassified_Dyella	0	0	0	0	0	0	0	0	0	0	0	0	0	0	0	201	253	266	890	921	935
ASV39	Bacteria	Bacteroidota	Bacteroidia	Chitinophagales	Chitinophagaceae	Aurantisolimonas	unclassified_Aurantisolimonas	281	336	370	821	781	773	0	0	0	0	0	0	0	0	0	0	0	0	0	0	0
ASV40	Bacteria	Proteobacteria	Gammaproteobacteria	Enterobacterales	Enterobacteriaceae	unclassified_Enterobacteriaceae	unclassified_Enterobacteriaceae	0	0	0	0	0	0	0	0	0	0	0	0	0	0	0	885	1184	1224	0	0	0
ASV41	Bacteria	Proteobacteria	Gammaproteobacteria	Pseudomonadales	Pseudomonadaceae	Pseudomonas	unclassified_Pseudomonas	0	0	0	0	0	0	1046	943	872	0	0	0	0	174	182	0	0	0	32	0	0
ASV42	Bacteria	Proteobacteria	Gammaproteobacteria	Burkholderiales	Comamonadaceae	Comamonas	Comamonas_terrigena	0	0	0	0	0	0	0	0	0	0	0	0	0	0	0	825	1045	1378	0	0	0
ASV43	Bacteria	Actinobacteriota	Actinobacteria	Propionibacteriales	Nocardioidaceae	Nocardioides	unclassified_Nocardioides	1138	1193	889	0	0	0	0	0	0	0	0	0	0	0	0	0	0	0	0	0	0
ASV44	Bacteria	Actinobacteriota	Actinobacteria	Propionibacteriales	Nocardioidaceae	Nocardioides	unclassified_Nocardioides	1114	1167	915	0	0	0	0	0	0	0	0	0	0	0	0	0	0	0	0	0	0
ASV45	Bacteria	Proteobacteria	Alphaproteobacteria	Caulobacterales	Caulobacteraceae	Asticcacaulis	unclassified_Asticcacaulis	0	0	0	0	0	0	531	568	523	0	0	0	0	0	0	309	373	339	131	139	146
ASV46	Bacteria	Bacteroidota	Bacteroidia	Flavobacteriales	Flavobacteriaceae	Flavobacterium	unclassified_Flavobacterium	0	0	0	0	0	0	281	423	292	0	0	0	0	0	0	425	444	434	211	228	304
ASV47	Bacteria	Bacteroidota	Bacteroidia	Flavobacteriales	Weeksellaceae	Chryseobacterium	unclassified_Chryseobacterium	0	0	0	0	0	0	0	0	0	0	0	0	0	0	0	893	972	1047	22	29	41
ASV48	Bacteria	Proteobacteria	Gammaproteobacteria	Xanthomonadales	Xanthomonadaceae	Pseudoxanthomonas	unclassified_Pseudoxanthomonas	0	0	0	39	45	40	105	90	79	0	0	0	0	0	0	241	315	250	588	607	578
ASV49	Bacteria	Bacteroidota	Bacteroidia	Sphingobacteriales	Sphingobacteriaceae	Mucilaginibacter	unclassified_Mucilaginibacter	0	0	0	1053	934	933	0	0	0	0	0	0	0	0	39	0	0	0	0	0	0
ASV50	Bacteria	Proteobacteria	Gammaproteobacteria	Xanthomonadales	Rhodanobacteraceae	Rhodanobacter	unclassified_Rhodanobacter	0	0	0	0	0	0	15	16	0	0	0	0	0	0	0	592	737	811	255	284	236
ASV51	Bacteria	Proteobacteria	Alphaproteobacteria	Caulobacterales	Caulobacteraceae	Brevundimonas	unclassified_Brevundimonas	439	396	419	0	54	30	103	109	89	0	0	0	24	0	16	61	40	73	366	313	399
ASV52	Bacteria	Proteobacteria	Gammaproteobacteria	Burkholderiales	Oxalobacteraceae	Massilia	unclassified_Massilia	0	0	0	0	0	0	0	0	0	0	0	0	937	991	982	0	0	0	0	0	0
ASV53	Bacteria	Proteobacteria	Gammaproteobacteria	Burkholderiales	Oxalobacteraceae	Massilia	unclassified_Massilia	158	180	111	246	459	502	0	0	0	0	0	0	362	172	311	0	0	0	180	0	125
ASV54	Bacteria	Proteobacteria	Alphaproteobacteria	Rhizobiales	Xanthobacteraceae	Pseudolabrys	unclassified_Pseudolabrys	322	313	255	0	0	0	456	460	552	0	0	0	0	0	0	17	15	0	118	114	163
ASV55	Bacteria	Proteobacteria	Alphaproteobacteria	Sphingomonadales	Sphingomonadaceae	Novosphingobium	unclassified_Novosphingobium	390	486	498	0	0	0	30	0	0	0	0	0	0	0	0	303	349	398	89	104	110
ASV56	Bacteria	Proteobacteria	Gammaproteobacteria	Burkholderiales	Oxalobacteraceae	Massilia	unclassified_Massilia	114	135	105	734	707	812	0	0	0	0	0	0	27	52	68	0	0	0	0	0	0
ASV57	Bacteria	Proteobacteria	Gammaproteobacteria	Burkholderiales	Oxalobacteraceae	Massilia	unclassified_Massilia	62	0	0	231	341	210	0	0	0	0	0	0	651	606	591	0	0	0	0	0	0
ASV58	Bacteria	Proteobacteria	Gammaproteobacteria	Burkholderiales	Comamonadaceae	unclassified_Comamonadaceae	unclassified_Comamonadaceae	0	0	0	71	98	70	165	136	160	0	0	0	62	15	20	362	421	470	205	185	240
ASV59	Bacteria	Proteobacteria	Alphaproteobacteria	Rhizobiales	Beijerinckiaceae	Methylobacterium_Methylorubrum	unclassified_Methylobacterium_Methylorubrum	402	393	325	355	367	384	46	47	42	0	0	0	33	34	55	0	19	0	69	46	35
ASV60	Bacteria	Proteobacteria	Gammaproteobacteria	Burkholderiales	Comamonadaceae	Pelomonas	unclassified_Pelomonas	0	0	0	0	0	0	0	0	0	0	0	0	852	805	886	0	0	0	0	0	0
ASV61	Bacteria	Proteobacteria	Gammaproteobacteria	Pseudomonadales	Pseudomonadaceae	Pseudomonas	unclassified_Pseudomonas	0	0	0	0	0	0	0	0	0	0	0	0	861	828	833	0	0	0	0	0	0
ASV62	Bacteria	Proteobacteria	Gammaproteobacteria	Burkholderiales	Methylophilaceae	Methylophilus	unclassified_Methylophilus	0	0	0	0	0	0	654	609	777	0	0	0	0	0	0	0	33	0	196	154	97
ASV63	Bacteria	Proteobacteria	Alphaproteobacteria	Sphingomonadales	Sphingomonadaceae	Sphingomonas	unclassified_Sphingomonas	138	109	171	125	87	120	569	591	587	0	0	0	0	0	0	0	0	0	0	0	0
ASV64	Bacteria	Proteobacteria	Alphaproteobacteria	Rhizobiales	Beijerinckiaceae	Psychroglaciecola	unclassified_Psychroglaciecola	173	222	196	559	656	526	21	15	18	0	0	0	0	28	39	0	0	0	0	0	0
ASV65	Bacteria	Proteobacteria	Gammaproteobacteria	Burkholderiales	Comamonadaceae	Hydrogenophaga	unclassified_Hydrogenophaga	0	0	0	0	0	0	0	0	0	0	0	0	689	885	871	0	0	0	0	0	0
ASV66	Bacteria	Proteobacteria	Gammaproteobacteria	Burkholderiales	Alcaligenaceae	Achromobacter	unclassified_Achromobacter	20	0	0	0	0	0	22	24	29	0	0	0	0	0	0	703	745	752	37	40	61
ASV67	Bacteria	Proteobacteria	Alphaproteobacteria	Rhodobacterales	Rhodobacteraceae	Paracoccus	unclassified_Paracoccus	875	852	646	0	0	0	0	0	0	0	0	0	0	0	0	0	0	0	0	0	0
ASV68	Bacteria	Proteobacteria	Gammaproteobacteria	Burkholderiales	Comamonadaceae	unclassified_Comamonadaceae	unclassified_Comamonadaceae	0	0	0	0	0	0	652	731	980	0	0	0	0	0	0	0	0	0	0	0	0
ASV69	Bacteria	Proteobacteria	Gammaproteobacteria	Burkholderiales	Oxalobacteraceae	Massilia	unclassified_Massilia	0	0	0	0	0	0	202	216	310	0	0	0	0	0	0	340	447	488	99	109	103
ASV70	Bacteria	Proteobacteria	Gammaproteobacteria	Burkholderiales	Comamonadaceae	Hydrogenophaga	unclassified_Hydrogenophaga	0	0	0	0	0	0	0	0	0	0	0	0	695	907	709	0	0	0	0	0	0
ASV71	Bacteria	Acidobacteriota	Acidobacteriae	Acidobacteriales	Acidobacteriaceae__Subgroup_1	Granulicella	unclassified_Granulicella	0	0	0	0	0	0	0	0	0	0	0	0	0	0	0	158	192	197	620	557	579
ASV72	Bacteria	Actinobacteriota	Actinobacteria	Propionibacteriales	Nocardioidaceae	Nocardioides	unclassified_Nocardioides	251	207	232	304	342	278	0	0	0	0	0	0	203	237	226	0	0	0	0	0	0
ASV73	Bacteria	Proteobacteria	Alphaproteobacteria	Sphingomonadales	Sphingomonadaceae	Sphingomonas	unclassified_Sphingomonas	115	129	141	637	646	605	0	0	0	0	0	0	0	0	0	0	0	0	0	0	0
ASV74	Bacteria	Proteobacteria	Alphaproteobacteria	Rhizobiales	Rhizobiaceae	Allorhizobium_Neorhizobium_Pararhizobium_Rhizobium	unclassified_Allorhizobium_Neorhizobium_Pararhizobium_Rhizobium	641	866	732	0	0	0	0	0	0	0	0	0	0	0	0	0	0	0	0	0	0
ASV75	Bacteria	Proteobacteria	Alphaproteobacteria	Rhizobiales	Rhizobiaceae	Mesorhizobium	unclassified_Mesorhizobium	0	0	0	0	0	0	0	0	0	0	88	0	0	0	0	306	381	381	346	339	375
ASV76	Bacteria	Proteobacteria	Gammaproteobacteria	Burkholderiales	Oxalobacteraceae	unclassified_Oxalobacteraceae	unclassified_Oxalobacteraceae	0	0	0	0	0	0	0	0	0	0	0	0	814	679	679	0	0	0	0	0	0
ASV77	Bacteria	Proteobacteria	Gammaproteobacteria	Burkholderiales	Methylophilaceae	Methylophilus	unclassified_Methylophilus	0	0	0	0	0	0	703	674	657	0	0	0	0	0	0	0	0	0	0	0	98
ASV78	Bacteria	Bacteroidota	Bacteroidia	Sphingobacteriales	Sphingobacteriaceae	Mucilaginibacter	unclassified_Mucilaginibacter	94	97	94	592	650	602	0	0	0	0	0	0	0	0	0	0	0	0	0	0	0
ASV79	Bacteria	Proteobacteria	Gammaproteobacteria	Pseudomonadales	Pseudomonadaceae	Pseudomonas	unclassified_Pseudomonas	0	0	0	53	0	40	77	0	64	0	0	0	540	606	709	31	0	0	0	0	0
ASV80	Bacteria	Proteobacteria	Gammaproteobacteria	Pseudomonadales	Moraxellaceae	Acinetobacter	unclassified_Acinetobacter	0	0	0	0	0	0	0	0	0	0	0	0	656	740	716	0	0	0	0	0	0
ASV81	Bacteria	Actinobacteriota	Actinobacteria	Micrococcales	Microbacteriaceae	Microbacterium	unclassified_Microbacterium	706	771	631	0	0	0	0	0	0	0	0	0	0	0	0	0	0	0	0	0	0
ASV82	Bacteria	Bacteroidota	Bacteroidia	Flavobacteriales	Flavobacteriaceae	Flavobacterium	unclassified_Flavobacterium	0	0	0	0	0	0	0	0	0	0	0	0	0	0	0	694	695	718	0	0	0
ASV83	Bacteria	Proteobacteria	Alphaproteobacteria	Sphingomonadales	Sphingomonadaceae	Sphingomonas	unclassified_Sphingomonas	0	0	0	0	0	0	0	0	0	0	0	0	590	818	698	0	0	0	0	0	0
ASV84	Bacteria	Bacteroidota	Bacteroidia	Flavobacteriales	Flavobacteriaceae	Flavobacterium	unclassified_Flavobacterium	0	0	0	0	0	0	533	553	527	0	0	0	0	0	0	143	133	202	0	0	0
ASV85	Bacteria	Proteobacteria	Gammaproteobacteria	Xanthomonadales	Rhodanobacteraceae	Dyella	unclassified_Dyella	0	0	0	0	0	0	0	0	0	0	0	0	0	0	0	521	614	702	82	71	75
ASV86	Bacteria	Bacteroidota	Bacteroidia	Sphingobacteriales	Sphingobacteriaceae	Pedobacter	unclassified_Pedobacter	0	0	0	0	0	0	641	714	635	0	0	0	0	0	0	0	0	0	0	56	0
ASV87	Bacteria	Proteobacteria	Gammaproteobacteria	Burkholderiales	Oxalobacteraceae	Massilia	uncultured_Telluria_sp.	0	0	0	0	0	0	0	0	0	0	0	0	144	291	274	303	400	481	92	0	49
ASV88	Bacteria	Proteobacteria	Alphaproteobacteria	Micropepsales	Micropepsaceae	unclassified_Micropepsaceae	unclassified_Micropepsaceae	0	0	0	0	0	0	0	0	0	0	0	0	0	0	0	0	0	0	645	667	706
ASV89	Bacteria	Proteobacteria	Alphaproteobacteria	Caulobacterales	Caulobacteraceae	Caulobacter	unclassified_Caulobacter	0	0	0	235	286	199	192	205	187	0	0	0	0	0	0	0	0	0	245	207	241
ASV90	Bacteria	Patescibacteria	Saccharimonadia	Saccharimonadales	LWQ8	unclassified_LWQ8	unclassified_LWQ8	0	108	99	571	513	572	0	0	0	0	0	0	49	32	34	0	0	0	0	0	0
ASV91	Bacteria	Proteobacteria	Alphaproteobacteria	Sphingomonadales	Sphingomonadaceae	Sphingobium	unclassified_Sphingobium	0	0	0	0	0	0	0	0	0	0	0	0	0	0	0	461	564	545	97	137	155
ASV92	Bacteria	Proteobacteria	Gammaproteobacteria	Burkholderiales	Oxalobacteraceae	Massilia	unclassified_Massilia	19	0	0	0	0	0	0	0	0	0	0	0	679	581	679	0	0	0	0	0	0
ASV93	Bacteria	Proteobacteria	Gammaproteobacteria	Burkholderiales	Chromobacteriaceae	Vogesella	unclassified_Vogesella	0	0	0	0	0	0	0	0	0	0	0	0	578	749	617	0	0	0	0	0	0
ASV94	Bacteria	Proteobacteria	Gammaproteobacteria	Pseudomonadales	Moraxellaceae	Acinetobacter	unclassified_Acinetobacter	0	0	0	46	43	43	0	0	0	0	0	0	585	621	596	0	0	0	0	0	0
ASV95	Bacteria	Bdellovibrionota	Oligoflexia	0319_6G20	uncultured_Bacteriovorax_sp.	uncultured_Bacteriovorax_sp.	uncultured_Bacteriovorax_sp.	50	58	56	558	632	577	0	0	0	0	0	0	1	0	0	0	0	0	0	0	0
ASV96	Bacteria	Proteobacteria	Gammaproteobacteria	Burkholderiales	Burkholderiaceae	Burkholderia_Caballeronia_Paraburkholderia	unclassified_Burkholderia_Caballeronia_Paraburkholderia	0	0	0	0	0	0	0	0	0	0	0	0	0	0	0	0	0	0	647	595	684
ASV97	Bacteria	Proteobacteria	Alphaproteobacteria	Rhizobiales	Rhizobiaceae	Allorhizobium_Neorhizobium_Pararhizobium_Rhizobium	unclassified_Allorhizobium_Neorhizobium_Pararhizobium_Rhizobium	0	0	0	0	0	0	117	113	124	0	0	0	0	0	0	185	200	168	327	336	329
ASV98	Bacteria	Proteobacteria	Alphaproteobacteria	Sphingomonadales	Sphingomonadaceae	Novosphingobium	unclassified_Novosphingobium	678	600	615	0	0	0	0	0	0	0	0	0	0	0	0	0	0	0	0	0	0
ASV99	Bacteria	Proteobacteria	Gammaproteobacteria	Burkholderiales	Comamonadaceae	Acidovorax	unclassified_Acidovorax	48	23	0	109	106	0	94	90	91	0	0	0	79	90	86	122	155	165	192	206	217
ASV100	Bacteria	Proteobacteria	Alphaproteobacteria	Rhizobiales	Devosiaceae	Devosia	unclassified_Devosia	165	0	0	243	291	251	312	282	264	0	0	0	0	0	0	0	0	0	0	41	13
ASV101	Bacteria	Bacteroidota	Bacteroidia	Chitinophagales	Chitinophagaceae	Arachidicoccus	Arachidicoccus_soli	0	0	0	0	0	0	0	0	0	0	0	0	0	0	0	475	471	609	106	107	94
ASV102	Bacteria	Proteobacteria	Gammaproteobacteria	Burkholderiales	Comamonadaceae	Comamonas	unclassified_Comamonas	24	0	0	195	227	190	0	0	0	0	0	0	429	435	359	0	0	0	0	0	0
ASV103	Bacteria	Proteobacteria	Gammaproteobacteria	Burkholderiales	Burkholderiaceae	Burkholderia_Caballeronia_Paraburkholderia	unclassified_Burkholderia_Caballeronia_Paraburkholderia	116	111	122	229	257	241	15	0	19	0	0	0	165	235	207	0	0	0	46	44	47
ASV104	Bacteria	Proteobacteria	Alphaproteobacteria	Rhizobiales	Rhizobiaceae	Allorhizobium_Neorhizobium_Pararhizobium_Rhizobium	unclassified_Allorhizobium_Neorhizobium_Pararhizobium_Rhizobium	51	23	0	0	0	0	0	0	0	0	0	0	0	0	0	356	396	349	197	277	199
ASV105	Bacteria	Proteobacteria	Gammaproteobacteria	Burkholderiales	Oxalobacteraceae	Massilia	unclassified_Massilia	0	0	137	333	287	333	0	90	0	0	0	0	201	170	279	0	0	0	0	0	0
ASV106	Bacteria	Proteobacteria	Gammaproteobacteria	Burkholderiales	Comamonadaceae	unclassified_Comamonadaceae	unclassified_Comamonadaceae	0	0	0	74	77	60	174	188	184	0	0	0	0	50	61	0	0	0	331	320	311
ASV107	Bacteria	Proteobacteria	Alphaproteobacteria	Acetobacterales	Acetobacteraceae	Acidisoma	Acidisoma_tundrae	0	0	0	0	0	0	0	2	0	0	0	0	0	0	0	366	385	410	225	210	232
ASV108	Bacteria	Bacteroidota	Bacteroidia	Flavobacteriales	Flavobacteriaceae	Flavobacterium	unclassified_Flavobacterium	0	0	0	0	0	0	0	0	0	0	0	0	0	0	0	600	598	616	0	0	0
ASV109	Bacteria	Proteobacteria	Gammaproteobacteria	Pseudomonadales	Pseudomonadaceae	Pseudomonas	unclassified_Pseudomonas	19	9	15	223	179	186	20	0	0	0	0	0	361	411	354	0	0	0	0	20	0
ASV110	Bacteria	Actinobacteriota	Actinobacteria	Micrococcales	Microbacteriaceae	Curtobacterium	unclassified_Curtobacterium	454	448	420	0	0	0	66	0	0	0	0	0	173	0	223	0	0	0	0	0	0
ASV111	Bacteria	Proteobacteria	Alphaproteobacteria	Rhizobiales	Rhizobiaceae	Allorhizobium_Neorhizobium_Pararhizobium_Rhizobium	unclassified_Allorhizobium_Neorhizobium_Pararhizobium_Rhizobium	192	235	187	51	33	31	57	51	48	0	0	0	144	187	184	92	140	116	0	26	0
ASV112	Bacteria	Proteobacteria	Gammaproteobacteria	Burkholderiales	Rhodocyclaceae	Uliginosibacterium	unclassified_Uliginosibacterium	0	0	0	0	0	0	568	601	597	0	0	0	0	0	0	0	0	0	0	0	0
ASV113	Bacteria	Proteobacteria	Gammaproteobacteria	Xanthomonadales	Xanthomonadaceae	Thermomonas	unclassified_Thermomonas	0	0	0	0	0	0	276	288	282	0	0	0	0	0	0	0	0	0	305	285	325
ASV114	Bacteria	Proteobacteria	Alphaproteobacteria	Rhizobiales	Rhizobiaceae	unclassified_Rhizobiaceae	unclassified_Rhizobiaceae	72	53	51	449	535	512	0	0	13	0	0	0	40	0	23	0	0	0	0	0	0
ASV115	Bacteria	Proteobacteria	Gammaproteobacteria	Burkholderiales	Oxalobacteraceae	Massilia	unclassified_Massilia	77	0	0	407	325	470	0	0	0	0	0	0	0	208	226	0	0	0	0	0	0
ASV116	Bacteria	Proteobacteria	Alphaproteobacteria	Caulobacterales	Caulobacteraceae	unclassified_Caulobacteraceae	unclassified_Caulobacteraceae	68	52	71	448	441	425	0	60	0	0	0	0	0	0	0	0	0	0	54	39	32
ASV117	Bacteria	Proteobacteria	Gammaproteobacteria	Burkholderiales	Comamonadaceae	unclassified_Comamonadaceae	unclassified_Comamonadaceae	0	0	0	0	0	0	478	483	542	0	0	0	0	0	0	0	0	0	55	64	59
ASV118	Bacteria	Proteobacteria	Gammaproteobacteria	Burkholderiales	Comamonadaceae	Variovorax	unclassified_Variovorax	0	0	0	0	0	0	0	0	0	0	0	0	623	532	523	0	0	0	0	0	0
ASV119	Bacteria	Bacteroidota	Bacteroidia	Chitinophagales	Chitinophagaceae	Edaphobaculum	unclassified_Edaphobaculum	65	70	52	481	479	515	0	0	0	0	0	0	0	0	0	0	0	0	0	0	0
ASV120	Bacteria	Proteobacteria	Gammaproteobacteria	Pseudomonadales	Pseudomonadaceae	Pseudomonas	unclassified_Pseudomonas	0	0	0	34	43	56	0	0	0	0	0	0	58	62	49	392	486	477	0	0	0
ASV121	Bacteria	Proteobacteria	Alphaproteobacteria	Sphingomonadales	Sphingomonadaceae	unclassified_Sphingomonadaceae	unclassified_Sphingomonadaceae	586	545	516	0	0	0	0	0	0	0	0	0	0	0	0	0	0	0	0	0	0
ASV122	Bacteria	Proteobacteria	Alphaproteobacteria	Sphingomonadales	Sphingomonadaceae	Sphingomonas	unclassified_Sphingomonas	132	148	127	398	377	453	0	0	0	0	0	0	0	0	11	0	0	0	0	0	0
ASV123	Bacteria	Proteobacteria	Gammaproteobacteria	Xanthomonadales	Xanthomonadaceae	Stenotrophomonas	unclassified_Stenotrophomonas	0	0	0	0	0	0	0	0	0	0	0	0	0	0	0	473	570	601	0	0	0
ASV124	Bacteria	Verrucomicrobiota	Verrucomicrobiae	Chthoniobacterales	Xiphinematobacteraceae	Candidatus_Xiphinematobacter	unclassified_Candidatus_Xiphinematobacter	0	0	0	0	0	0	560	572	497	0	0	0	0	0	0	0	0	0	0	0	0
ASV125	Bacteria	Actinobacteriota	Actinobacteria	Micrococcales	Microbacteriaceae	unclassified_Microbacteriaceae	unclassified_Microbacteriaceae	0	0	0	0	0	0	0	2	7	0	0	0	0	0	0	540	533	544	0	0	0
ASV126	Bacteria	Proteobacteria	Gammaproteobacteria	Xanthomonadales	Xanthomonadaceae	Thermomonas	unclassified_Thermomonas	0	0	0	0	0	0	0	0	0	0	0	0	0	0	0	0	0	0	533	511	578
ASV127	Bacteria	Actinobacteriota	Actinobacteria	Micrococcales	Microbacteriaceae	Curtobacterium	unclassified_Curtobacterium	0	0	0	396	396	460	51	0	0	0	0	0	105	213	0	0	0	0	0	0	0
ASV128	Bacteria	Actinobacteriota	Actinobacteria	Micrococcales	Microbacteriaceae	Amnibacterium	unclassified_Amnibacterium	303	357	263	210	254	226	0	0	0	0	0	0	0	0	0	0	0	0	0	0	0
ASV129	Bacteria	Proteobacteria	Alphaproteobacteria	Sphingomonadales	Sphingomonadaceae	Sphingomonas	unclassified_Sphingomonas	0	0	0	0	0	0	16	19	15	0	0	0	0	0	0	0	0	0	523	494	543
ASV130	Bacteria	Proteobacteria	Alphaproteobacteria	Micropepsales	Micropepsaceae	unclassified_Micropepsaceae	uncultured_Alphaproteobacteria_bacterium	0	0	0	0	0	0	0	0	0	0	0	0	0	0	0	13	12	15	518	488	551
ASV131	Bacteria	Patescibacteria	Saccharimonadia	Saccharimonadales	unclassified_Saccharimonadales	unclassified_Saccharimonadales	unclassified_Saccharimonadales	72	58	36	442	429	534	0	0	0	0	0	0	0	0	0	0	0	0	0	0	0
ASV132	Bacteria	Verrucomicrobiota	Verrucomicrobiae	Opitutales	Opitutaceae	Opitutus	Nibricoccus_aquaticus	0	0	0	0	0	0	534	541	478	0	0	0	0	0	0	0	0	0	8	0	8
ASV133	Bacteria	Proteobacteria	Alphaproteobacteria	Sphingomonadales	Sphingomonadaceae	Sphingopyxis	unclassified_Sphingopyxis	0	0	0	0	0	0	159	146	151	0	0	0	0	0	0	145	239	187	172	190	175
ASV134	Bacteria	Proteobacteria	Gammaproteobacteria	Enterobacterales	Enterobacteriaceae	Enterobacter	unclassified_Enterobacter	577	238	174	106	98	108	0	105	74	0	0	0	0	0	80	0	0	0	0	0	0
ASV135	Bacteria	Proteobacteria	Alphaproteobacteria	Caulobacterales	Caulobacteraceae	Brevundimonas	unclassified_Brevundimonas	282	180	208	0	0	0	327	309	248	0	0	0	0	0	0	0	0	0	0	0	0
ASV136	Bacteria	Proteobacteria	Alphaproteobacteria	Rhizobiales	Xanthobacteraceae	Bradyrhizobium	unclassified_Bradyrhizobium	0	46	0	0	0	0	0	0	0	621	484	361	0	0	0	0	0	0	0	12	12
ASV137	Bacteria	Proteobacteria	Gammaproteobacteria	Pseudomonadales	Moraxellaceae	Acinetobacter	unclassified_Acinetobacter	0	0	0	0	0	0	0	0	0	0	0	0	565	467	502	0	0	0	0	0	0
ASV138	Bacteria	Proteobacteria	Gammaproteobacteria	Burkholderiales	Oxalobacteraceae	Massilia	unclassified_Massilia	96	102	69	195	192	176	78	120	116	0	0	0	87	140	87	0	0	0	25	37	12
ASV139	Bacteria	Proteobacteria	Alphaproteobacteria	Rhizobiales	Xanthobacteraceae	Pseudolabrys	unclassified_Pseudolabrys	0	64	0	0	0	0	222	221	330	0	0	0	0	0	0	0	0	0	262	272	161
ASV140	Bacteria	Bacteroidota	Bacteroidia	Sphingobacteriales	Sphingobacteriaceae	Pedobacter	Pedobacter_sp._b3N1b_b5	0	0	0	0	0	0	0	0	0	0	0	0	0	0	0	313	303	310	203	198	192
ASV141	Bacteria	Proteobacteria	Alphaproteobacteria	Caulobacterales	Caulobacteraceae	Brevundimonas	unclassified_Brevundimonas	0	0	0	0	0	0	121	146	91	0	0	0	0	0	0	177	189	205	193	188	199
ASV142	Bacteria	Proteobacteria	Alphaproteobacteria	Caulobacterales	Caulobacteraceae	Asticcacaulis	unclassified_Asticcacaulis	160	182	188	296	309	260	50	0	50	0	0	0	0	0	0	0	0	0	0	0	0
ASV143	Bacteria	Bacteroidota	Bacteroidia	Sphingobacteriales	Sphingobacteriaceae	unclassified_Sphingobacteriaceae	unclassified_Sphingobacteriaceae	0	88	62	440	448	401	0	0	0	0	0	0	17	15	11	0	0	0	0	0	0
ASV144	Bacteria	Proteobacteria	Gammaproteobacteria	Burkholderiales	Oxalobacteraceae	Massilia	unclassified_Massilia	0	0	0	451	496	532	0	0	0	0	0	0	0	0	0	0	0	0	0	0	0
ASV145	Bacteria	Proteobacteria	Gammaproteobacteria	Burkholderiales	Comamonadaceae	unclassified_Comamonadaceae	unclassified_Comamonadaceae	0	0	0	0	0	0	0	0	0	0	0	0	435	546	493	0	0	0	0	0	0
ASV146	Bacteria	Proteobacteria	Gammaproteobacteria	Pseudomonadales	Moraxellaceae	Acinetobacter	unclassified_Acinetobacter	0	0	0	55	44	37	0	0	0	0	0	0	96	115	161	0	0	0	330	299	329
ASV147	Bacteria	Proteobacteria	Gammaproteobacteria	Pseudomonadales	Pseudomonadaceae	Pseudomonas	unclassified_Pseudomonas	0	0	0	0	0	0	0	0	0	0	0	0	561	408	479	0	0	0	0	0	0
ASV148	Bacteria	Patescibacteria	Saccharimonadia	Saccharimonadales	unclassified_Saccharimonadales	unclassified_Saccharimonadales	unclassified_Saccharimonadales	51	86	79	418	418	395	0	0	0	0	0	0	0	0	0	0	0	0	0	0	0
ASV149	Bacteria	Proteobacteria	Alphaproteobacteria	Rhizobiales	Rhizobiaceae	Allorhizobium_Neorhizobium_Pararhizobium_Rhizobium	unclassified_Allorhizobium_Neorhizobium_Pararhizobium_Rhizobium	40	47	44	0	0	0	19	23	29	0	0	0	0	0	0	248	257	268	149	158	165
ASV150	Bacteria	Patescibacteria	Saccharimonadia	Saccharimonadales	LWQ8	unclassified_LWQ8	unclassified_LWQ8	0	0	0	0	0	0	0	0	0	0	0	0	0	0	0	0	0	0	494	451	500
ASV151	Bacteria	Proteobacteria	Gammaproteobacteria	Burkholderiales	Oxalobacteraceae	Massilia	unclassified_Massilia	0	0	0	0	0	0	0	0	0	0	0	0	439	523	476	0	0	0	0	0	0
ASV152	Bacteria	Proteobacteria	Gammaproteobacteria	Burkholderiales	Chromobacteriaceae	Vogesella	unclassified_Vogesella	0	0	0	0	0	0	0	0	0	0	0	0	432	510	495	0	0	0	0	0	0
ASV153	Bacteria	Proteobacteria	Gammaproteobacteria	Xanthomonadales	Rhodanobacteraceae	Rhodanobacter	unclassified_Rhodanobacter	0	0	0	0	0	0	0	0	0	0	0	0	0	0	0	0	0	0	462	456	470
ASV154	Bacteria	Proteobacteria	Gammaproteobacteria	Pseudomonadales	Pseudomonadaceae	Pseudomonas	unclassified_Pseudomonas	0	0	0	91	95	97	0	0	0	0	0	0	362	366	338	35	0	0	0	0	0
ASV155	Bacteria	Bacteroidota	Bacteroidia	Sphingobacteriales	Sphingobacteriaceae	Mucilaginibacter	unclassified_Mucilaginibacter	109	176	183	272	282	287	0	0	0	0	0	0	31	42	0	0	0	0	0	0	0
ASV156	Bacteria	Firmicutes	Bacilli	Bacillales	Sporolactobacillaceae	Pullulanibacillus	unclassified_Pullulanibacillus	25	23	44	301	350	331	0	0	0	0	0	0	119	89	97	0	0	0	0	0	0
ASV157	Bacteria	Proteobacteria	Alphaproteobacteria	Sphingomonadales	Sphingomonadaceae	unclassified_Sphingomonadaceae	unclassified_Sphingomonadaceae	0	0	0	0	0	0	0	0	0	0	0	0	0	0	0	209	275	263	188	208	228
ASV158	Bacteria	Proteobacteria	Alphaproteobacteria	Rhizobiales	Rhizobiaceae	Ochrobactrum	unclassified_Ochrobactrum	0	0	0	0	0	0	0	0	0	0	0	0	0	0	0	387	511	471	0	0	0
ASV159	Bacteria	Proteobacteria	Gammaproteobacteria	Burkholderiales	Oxalobacteraceae	Massilia	unclassified_Massilia	0	0	0	230	343	339	0	0	0	0	0	0	242	112	96	0	0	0	0	0	0
ASV160	Bacteria	Proteobacteria	Gammaproteobacteria	Xanthomonadales	Xanthomonadaceae	Thermomonas	unclassified_Thermomonas	0	0	0	0	0	0	0	0	0	0	0	0	0	0	0	89	101	99	342	355	361
ASV161	Bacteria	Proteobacteria	Alphaproteobacteria	Rhizobiales	Rhizobiaceae	Allorhizobium_Neorhizobium_Pararhizobium_Rhizobium	unclassified_Allorhizobium_Neorhizobium_Pararhizobium_Rhizobium	0	0	0	22	25	14	92	52	41	0	0	0	0	0	0	119	0	140	271	286	282
ASV162	Bacteria	Proteobacteria	Alphaproteobacteria	Acetobacterales	Acetobacteraceae	Acidisoma	unclassified_Acidisoma	0	0	0	0	0	0	0	0	0	0	0	0	0	0	0	0	0	0	479	413	450
ASV163	Bacteria	Proteobacteria	Alphaproteobacteria	Caulobacterales	Caulobacteraceae	Caulobacter	unclassified_Caulobacter	0	0	0	252	246	262	49	36	46	0	0	0	0	37	0	0	0	42	135	111	123
ASV164	Bacteria	Proteobacteria	Alphaproteobacteria	Rhizobiales	Rhizobiaceae	Allorhizobium_Neorhizobium_Pararhizobium_Rhizobium	unclassified_Allorhizobium_Neorhizobium_Pararhizobium_Rhizobium	407	459	457	0	0	0	0	0	0	0	0	0	0	0	0	0	0	0	0	0	0
ASV165	Bacteria	Proteobacteria	Alphaproteobacteria	Rhizobiales	Rhizobiaceae	unclassified_Rhizobiaceae	unclassified_Rhizobiaceae	0	0	0	0	0	0	0	0	0	0	0	0	0	0	0	0	0	0	426	441	448
ASV166	Bacteria	Proteobacteria	Gammaproteobacteria	Burkholderiales	Burkholderiaceae	Burkholderia_Caballeronia_Paraburkholderia	unclassified_Burkholderia_Caballeronia_Paraburkholderia	0	0	0	0	0	0	0	0	0	0	0	0	0	0	0	0	0	0	395	509	403
ASV167	Bacteria	Proteobacteria	Alphaproteobacteria	Sphingomonadales	Sphingomonadaceae	unclassified_Sphingomonadaceae	unclassified_Sphingomonadaceae	0	46	44	412	375	411	0	0	17	0	0	0	0	0	0	0	0	0	0	0	0
ASV168	Bacteria	Firmicutes	Bacilli	Mycoplasmatales	Mycoplasmataceae	Mycoplasma	Mycoplasma_sualvi	337	362	301	55	43	74	34	43	49	0	0	0	0	0	0	0	0	0	0	0	2
ASV169	Bacteria	Proteobacteria	Alphaproteobacteria	Sphingomonadales	Sphingomonadaceae	Sphingomonas	unclassified_Sphingomonas	0	0	0	0	0	0	227	233	233	0	0	0	0	0	0	0	0	0	208	185	208
ASV170	Bacteria	Bacteroidota	Bacteroidia	Chitinophagales	Chitinophagaceae	Ferruginibacter	unclassified_Ferruginibacter	0	0	0	0	0	0	411	427	446	0	0	0	0	0	0	0	0	0	0	0	0
ASV171	Bacteria	Proteobacteria	Alphaproteobacteria	Rhizobiales	Xanthobacteraceae	unclassified_Xanthobacteraceae	unclassified_Xanthobacteraceae	140	224	214	0	0	0	236	246	218	0	0	0	0	0	0	0	0	0	0	0	0
ASV172	Bacteria	Bacteroidota	Bacteroidia	Flavobacteriales	Flavobacteriaceae	Flavobacterium	unclassified_Flavobacterium	0	0	0	0	0	0	61	67	80	0	0	0	0	0	0	232	237	230	115	129	122
ASV173	Bacteria	Proteobacteria	Alphaproteobacteria	Rhizobiales	Rhizobiaceae	unclassified_Rhizobiaceae	unclassified_Rhizobiaceae	0	0	0	0	0	0	97	57	126	0	0	0	0	0	0	134	156	141	180	176	201
ASV174	Bacteria	Proteobacteria	Gammaproteobacteria	Enterobacterales	Enterobacteriaceae	unclassified_Enterobacteriaceae	unclassified_Enterobacteriaceae	0	0	0	0	0	0	0	0	0	0	0	0	0	0	0	355	455	457	0	0	0
ASV175	Bacteria	Proteobacteria	Alphaproteobacteria	Sphingomonadales	Sphingomonadaceae	Sphingomonas	unclassified_Sphingomonas	412	432	422	0	0	0	0	0	0	0	0	0	0	0	0	0	0	0	0	0	0
ASV176	Bacteria	Proteobacteria	Gammaproteobacteria	Salinisphaerales	Solimonadaceae	Alkanibacter	unclassified_Alkanibacter	0	0	0	0	0	0	380	358	433	0	0	0	0	0	0	0	0	0	22	37	36
ASV177	Bacteria	Proteobacteria	Gammaproteobacteria	Burkholderiales	Oxalobacteraceae	Massilia	uncultured_Telluria_sp.	0	0	0	0	0	0	0	0	0	0	0	0	54	0	0	298	353	351	63	78	69
ASV178	Bacteria	Firmicutes	Bacilli	Bacillales	Bacillaceae	Bacillus	unclassified_Bacillus	0	46	86	359	386	387	0	0	0	0	0	0	0	0	0	0	0	0	0	0	0
ASV179	Bacteria	Bacteroidota	Bacteroidia	Chitinophagales	Chitinophagaceae	Terrimonas	unclassified_Terrimonas	0	0	0	0	0	0	356	375	358	0	0	0	0	0	0	14	0	0	50	51	59
ASV180	Bacteria	Actinobacteriota	Actinobacteria	Propionibacteriales	Nocardioidaceae	Nocardioides	unclassified_Nocardioides	424	415	351	0	0	0	0	34	34	0	0	0	0	0	0	0	0	0	0	0	0
ASV181	Bacteria	Proteobacteria	Gammaproteobacteria	Salinisphaerales	Solimonadaceae	Alkanibacter	gamma_proteobacterium_W1.09_152	0	0	0	0	0	0	378	417	416	0	0	0	0	0	0	0	0	0	16	0	28
ASV182	Bacteria	Proteobacteria	Gammaproteobacteria	Pseudomonadales	Moraxellaceae	Acinetobacter	unclassified_Acinetobacter	0	0	0	0	24	21	0	0	0	0	0	0	364	437	404	0	0	0	0	0	0
ASV183	Bacteria	Proteobacteria	Alphaproteobacteria	Rhizobiales	Devosiaceae	Devosia	unclassified_Devosia	0	0	0	0	0	0	0	0	0	0	0	0	0	0	0	0	0	0	416	433	378
ASV184	Bacteria	Proteobacteria	Gammaproteobacteria	Pseudomonadales	Pseudomonadaceae	Pseudomonas	unclassified_Pseudomonas	0	0	0	37	32	28	24	27	18	0	0	0	170	219	181	113	144	123	38	35	37
ASV185	Bacteria	Proteobacteria	Gammaproteobacteria	Pseudomonadales	Moraxellaceae	Alkanindiges	unclassified_Alkanindiges	0	0	0	0	0	0	0	0	0	0	0	0	411	391	419	0	0	0	0	0	0
ASV186	Bacteria	Proteobacteria	Gammaproteobacteria	Enterobacterales	Enterobacteriaceae	unclassified_Enterobacteriaceae	unclassified_Enterobacteriaceae	0	0	0	0	0	0	0	64	49	0	0	0	0	0	0	254	317	333	68	55	74
ASV187	Bacteria	Proteobacteria	Alphaproteobacteria	Rhizobiales	Rhizobiaceae	Allorhizobium_Neorhizobium_Pararhizobium_Rhizobium	unclassified_Allorhizobium_Neorhizobium_Pararhizobium_Rhizobium	0	0	0	0	0	0	0	0	0	0	0	0	97	147	74	51	0	0	263	291	287
ASV188	Bacteria	Proteobacteria	Alphaproteobacteria	Sphingomonadales	Sphingomonadaceae	Novosphingobium	unclassified_Novosphingobium	0	0	0	0	0	0	0	0	0	0	0	0	0	0	0	355	390	450	0	0	0
ASV189	Bacteria	Verrucomicrobiota	Chlamydiae	Chlamydiales	Simkaniaceae	Candidatus_Rhabdochlamydia	Candidatus_Rhabdochlamydia_porcellionis	339	261	329	58	39	51	37	31	49	0	0	0	0	0	0	0	0	0	0	0	0
ASV190	Bacteria	Proteobacteria	Gammaproteobacteria	Burkholderiales	Methylophilaceae	Methylobacillus	unclassified_Methylobacillus	0	0	0	0	0	0	0	0	0	0	0	0	0	0	0	247	301	383	51	90	117
ASV191	Bacteria	Proteobacteria	Gammaproteobacteria	Burkholderiales	Burkholderiaceae	Burkholderia_Caballeronia_Paraburkholderia	unclassified_Burkholderia_Caballeronia_Paraburkholderia	0	47	56	318	390	296	0	0	0	0	0	0	0	40	40	0	0	0	0	0	0
ASV192	Bacteria	Proteobacteria	Gammaproteobacteria	Burkholderiales	Comamonadaceae	unclassified_Comamonadaceae	unclassified_Comamonadaceae	0	0	0	0	0	0	0	27	21	0	0	0	379	299	311	28	44	53	0	11	14
ASV193	Bacteria	Proteobacteria	Alphaproteobacteria	Rhizobiales	Beijerinckiaceae	Bosea	unclassified_Bosea	0	0	0	0	0	0	85	0	103	0	0	0	0	0	0	0	0	0	245	355	392
ASV194	Bacteria	Proteobacteria	Gammaproteobacteria	Burkholderiales	Oxalobacteraceae	Massilia	unclassified_Massilia	62	0	36	256	346	293	0	0	0	0	0	0	60	0	117	0	0	0	0	0	0
ASV195	Bacteria	Proteobacteria	Alphaproteobacteria	Rhizobiales	Rhizobiaceae	Allorhizobium_Neorhizobium_Pararhizobium_Rhizobium	unclassified_Allorhizobium_Neorhizobium_Pararhizobium_Rhizobium	0	0	0	0	0	0	0	0	0	0	0	0	431	409	330	0	0	0	0	0	0
ASV196	Bacteria	Bacteroidota	Bacteroidia	Flavobacteriales	Weeksellaceae	Chryseobacterium	Chryseobacterium_piscium	0	0	0	0	0	0	0	0	0	0	0	0	0	0	0	375	388	404	0	0	0
ASV197	Bacteria	Proteobacteria	Alphaproteobacteria	Sphingomonadales	Sphingomonadaceae	unclassified_Sphingomonadaceae	unclassified_Sphingomonadaceae	0	0	0	0	0	0	375	383	404	0	0	0	0	0	0	0	0	0	0	0	0
ASV198	Bacteria	Bacteroidota	Bacteroidia	Sphingobacteriales	Sphingobacteriaceae	Mucilaginibacter	unclassified_Mucilaginibacter	0	0	0	0	0	0	0	0	0	0	0	0	0	0	0	0	0	0	398	398	364
ASV199	Bacteria	Bacteroidota	Bacteroidia	Chitinophagales	Chitinophagaceae	Flavisolibacter	unclassified_Flavisolibacter	95	0	0	136	251	179	0	268	209	0	0	0	18	0	0	0	0	0	0	0	0
ASV200	Bacteria	Actinobacteriota	Actinobacteria	Micrococcales	Micrococcaceae	Paenarthrobacter	unclassified_Paenarthrobacter	0	0	0	0	0	0	0	0	0	0	0	0	396	390	369	0	0	0	0	0	0
ASV201	Bacteria	Actinobacteriota	Actinobacteria	Micrococcales	Microbacteriaceae	Leifsonia	unclassified_Leifsonia	0	0	0	0	62	64	0	0	0	0	0	0	0	0	0	354	329	344	0	0	0
ASV202	Bacteria	Proteobacteria	Gammaproteobacteria	Burkholderiales	Methylophilaceae	Methylobacillus	unclassified_Methylobacillus	0	0	0	0	0	0	214	262	295	0	0	0	0	0	0	0	0	0	123	112	130
ASV203	Bacteria	Proteobacteria	Alphaproteobacteria	Sphingomonadales	Sphingomonadaceae	Sphingomonas	unclassified_Sphingomonas	0	115	0	0	0	0	33	29	24	0	0	0	0	0	0	54	60	56	250	264	248
ASV204	Bacteria	Proteobacteria	Alphaproteobacteria	Sphingomonadales	Sphingomonadaceae	Sphingomonas	unclassified_Sphingomonas	0	0	0	189	211	139	112	122	98	0	0	0	0	0	0	0	0	0	101	71	81
ASV205	Bacteria	Bacteroidota	Bacteroidia	Chitinophagales	Chitinophagaceae	Sediminibacterium	unclassified_Sediminibacterium	0	0	0	0	0	0	368	358	396	0	0	0	0	0	0	0	0	0	0	0	0
ASV206	Bacteria	Proteobacteria	Alphaproteobacteria	Rhizobiales	Xanthobacteraceae	Bradyrhizobium	unclassified_Bradyrhizobium	140	110	131	0	33	52	0	0	0	77	72	73	0	0	0	0	0	0	147	133	150
ASV207	Bacteria	Proteobacteria	Gammaproteobacteria	Burkholderiales	Comamonadaceae	unclassified_Comamonadaceae	unclassified_Comamonadaceae	0	0	0	0	0	0	0	0	0	0	0	0	385	383	346	0	0	0	0	0	0
ASV208	Bacteria	Proteobacteria	Gammaproteobacteria	Pseudomonadales	Pseudomonadaceae	Pseudomonas	unclassified_Pseudomonas	318	300	298	0	0	0	0	0	0	0	0	0	104	0	91	0	0	0	0	0	0
ASV209	Bacteria	Proteobacteria	Alphaproteobacteria	Acetobacterales	Acetobacteraceae	Roseomonas	unclassified_Roseomonas	362	402	346	0	0	0	0	0	0	0	0	0	0	0	0	0	0	0	0	0	0
ASV210	Bacteria	Proteobacteria	Gammaproteobacteria	Burkholderiales	Oxalobacteraceae	Massilia	unclassified_Massilia	0	0	0	0	0	0	0	0	0	0	0	0	298	420	391	0	0	0	0	0	0
ASV211	Bacteria	Proteobacteria	Gammaproteobacteria	Burkholderiales	Oxalobacteraceae	unclassified_Oxalobacteraceae	unclassified_Oxalobacteraceae	0	0	0	0	0	0	0	0	0	0	0	0	391	372	346	0	0	0	0	0	0
ASV212	Bacteria	Actinobacteriota	Thermoleophilia	Solirubrobacterales	67_14	unclassified_67_14	unclassified_67_14	0	0	0	0	0	0	0	0	0	0	0	0	0	0	0	0	0	0	376	365	358
ASV213	Bacteria	Bacteroidota	Bacteroidia	Sphingobacteriales	Sphingobacteriaceae	Mucilaginibacter	Mucilaginibacter_mallensis	0	0	0	0	0	0	0	0	0	0	0	0	0	0	0	0	0	0	332	389	369
ASV214	Bacteria	Bacteroidota	Bacteroidia	Flavobacteriales	Flavobacteriaceae	Flavobacterium	unclassified_Flavobacterium	0	0	0	0	0	0	0	0	0	0	0	0	0	0	0	324	272	236	106	75	69
ASV215	Bacteria	Proteobacteria	Gammaproteobacteria	Pseudomonadales	Pseudomonadaceae	Pseudomonas	unclassified_Pseudomonas	0	0	0	0	0	0	0	0	0	0	0	0	379	367	327	0	0	0	0	0	0
ASV216	Bacteria	Proteobacteria	Gammaproteobacteria	Pseudomonadales	Moraxellaceae	Acinetobacter	unclassified_Acinetobacter	0	0	0	0	0	0	0	0	0	0	0	0	371	351	345	0	0	0	0	0	0
ASV217	Bacteria	Proteobacteria	Gammaproteobacteria	Burkholderiales	Oxalobacteraceae	unclassified_Oxalobacteraceae	unclassified_Oxalobacteraceae	0	0	0	0	0	0	0	0	0	0	0	0	0	0	0	322	326	418	0	0	0
ASV218	Bacteria	Actinobacteriota	Actinobacteria	Streptomycetales	Streptomycetaceae	Streptomyces	unclassified_Streptomyces	0	0	0	0	0	0	0	0	0	0	0	0	360	353	335	0	0	0	0	0	0
ASV219	Bacteria	Bacteroidota	Bacteroidia	Chitinophagales	Chitinophagaceae	unclassified_Chitinophagaceae	Ilyomonas_limi	49	0	64	393	301	233	0	0	0	0	0	0	0	0	0	0	0	0	0	0	0
ASV220	Bacteria	Actinobacteriota	Actinobacteria	Propionibacteriales	Nocardioidaceae	Nocardioides	unclassified_Nocardioides	0	0	0	304	324	362	0	0	47	0	0	0	0	0	0	0	0	0	0	0	0
ASV221	Bacteria	Proteobacteria	Gammaproteobacteria	Burkholderiales	Oxalobacteraceae	Massilia	unclassified_Massilia	0	0	0	0	0	0	127	170	0	0	0	0	0	0	0	173	305	259	0	0	0
ASV222	Bacteria	Proteobacteria	Gammaproteobacteria	Burkholderiales	Rhodocyclaceae	Uliginosibacterium	unclassified_Uliginosibacterium	0	0	0	0	0	0	350	310	362	0	0	0	0	0	0	0	0	0	0	0	0
ASV223	Bacteria	Proteobacteria	Gammaproteobacteria	Burkholderiales	Gallionellaceae	unclassified_Gallionellaceae	unclassified_Gallionellaceae	0	0	0	0	0	0	336	340	346	0	0	0	0	0	0	0	0	0	0	0	0
ASV224	Bacteria	Proteobacteria	Alphaproteobacteria	Rhizobiales	Methyloligellaceae	unclassified_Methyloligellaceae	unclassified_Methyloligellaceae	158	167	125	0	0	0	180	177	207	0	0	0	0	0	0	0	0	0	0	5	0
[truncated: 13,272 more rows]

## Sheet: analysis_phylum
3. Relative abundance of bacterial phylum in each sample used for analysis
[truncated: 39 more rows]

## Sheet: analysis_genus
4. Relative abundance of bacterial genus in each sample used for analysis
[truncated: 1,361 more rows]
