# Supplementary material for: Exploring the Impact of Coconut Peat and Vermiculite on the Rhizosphere Microbiome of Pre-Basic Seed Potatoes under Soilless Cultivation Conditions
Source: Microorganisms. 2024 Mar 14;12(3):584. doi: 10.3390/microorganisms12030584 (PMC10974569; doi:10.3390/microorganisms12030584)
Supplement: Supplementary file 1 [file microorganisms-12-00584-s001.zip › Supplementary Files/Supplementary Data2/2. Fungi abundance and taxonomic data.xlsx]

## Sheet: Overview
Fungi abundance and taxonomic data
1. sheet "All ASVs": Raw data on fungi ASVs in all samples, including "unclassified_Fungi". Abundance and taxonomic properties of all ASVs in each sample are described.
2. sheet "analysis_ASVs": Fungi data for analysis, excluding "unclassified_Fungi" in sheet "All ASVs". Applied to Figures 10, S2b, S4 and S5b.
3. sheet "analysis_phylum": Relative abundance of the fungi phylum used for the analysis, corresponding to what is in sheet "analysis_ASVs". Applied to Figures 2b and 6b.
4. sheet "analysis_genus": Relative abundance of the fungi genus used for the analysis, corresponding to what is in sheet "analysis_ASVs". Applied to Figures 3b, 5b, 7b and S3b.

## Sheet: All_ASVs
1. All fungi ASVs included in each sample
OTU ID	kingdom	phylum	class	order	family	genus	species	CB1_1	CB1_2	CB1_3	CB2_1	CB2_2	CB2_3	CB3_1	CB3_2	CB3_3	V1_1	V1_2	V1_3	V2_1	V2_2	V2_3	V3_1	V3_2	V3_3	CV3_1	CV3_2	CV3_3
ASV1	Fungi	Basidiomycota	Microbotryomycetes	Sporidiobolales	Sporidiobolaceae	Rhodotorula	Rhodotorula_toruloides	723	559	878	43371	40823	43116	0	159	100	0	113	0	4275	4661	5384	131	21	96	1880	1506	1445
ASV2	Fungi	Ascomycota	Sordariomycetes	Coniochaetales	Coniochaetaceae	Coniochaeta	unclassified_Coniochaeta	390	406	622	1055	1485	1103	28964	26459	28038	0	0	0	0	0	352	0	0	0	4935	4479	5794
ASV3	Fungi	Basidiomycota	Tremellomycetes	Tremellales	Rhynchogastremataceae	Papiliotrema	Papiliotrema_flavescens	0	198	31	46	22	47	0	19	14	464	400	71	140	290	388	30935	22949	34055	4218	4563	4644
ASV4	Fungi	Ascomycota	Sordariomycetes	Coniochaetales	Coniochaetaceae	Coniochaeta	Coniochaeta_baysunika	289	334	524	838	602	627	23665	21972	22794	0	0	0	0	0	0	0	0	0	1946	1693	1995
ASV5	Fungi	Ascomycota	Eurotiomycetes	Eurotiales	Aspergillaceae	Aspergillus	Aspergillus_halophilicus	21939	21090	21945	1	0	0	0	0	1	0	0	0	0	0	0	0	2	0	0	0	0
ASV6	Fungi	Ascomycota	Eurotiomycetes	Eurotiales	Aspergillaceae	Aspergillus	Aspergillus_penicillioides	20903	20444	21389	0	0	0	0	0	0	0	63	23	18	0	0	23	16	0	0	39	44
ASV7	Fungi	Ascomycota	Dothideomycetes	Pleosporales	Pleosporaceae	Alternaria	unclassified_Alternaria	425	1177	469	474	576	482	177	159	222	3942	4599	1137	2215	4167	3621	6506	4061	6137	7036	7948	6821
ASV8	Fungi	Ascomycota	Dothideomycetes	Cladosporiales	Cladosporiaceae	Cladosporium	unclassified_Cladosporium	1401	2496	1692	866	938	733	222	377	263	4074	5187	9843	4995	4851	4957	1612	885	955	1438	2212	1172
ASV9	Fungi	Ascomycota	Sordariomycetes	Glomerellales	Plectosphaerellaceae	Plectosphaerella	Plectosphaerella_niemeijerarum	0	0	0	0	0	41	0	117	0	0	0	0	432	1013	625	5353	4011	5602	6529	5841	7723
ASV10	Fungi	Basidiomycota	Tremellomycetes	Tremellales	Bulleribasidiaceae	Hannaella	Hannaella_luteola	54	134	0	43	0	47	19	0	15	231	192	75	250	687	183	12041	9155	12139	87	618	98
ASV11	Fungi	Basidiomycota	Microbotryomycetes	Sporidiobolales	Sporidiobolaceae	Rhodotorula	Rhodotorula_toruloides	445	507	555	10030	9916	9593	0	0	0	0	0	0	986	917	1803	0	0	0	0	0	0
ASV12	Fungi	Basidiomycota	Microbotryomycetes	unidentified	Chrysozymaceae	Sampaiozyma	Sampaiozyma_ingeniosa	16	0	0	9	0	0	0	0	0	0	0	0	0	0	0	4500	4167	4803	4582	5107	6127
ASV13	Fungi	Basidiomycota	Tremellomycetes	Filobasidiales	Filobasidiaceae	Filobasidium	unclassified_Filobasidium	304	1145	357	280	302	0	84	420	172	2882	3121	671	1989	2535	2446	781	361	376	917	2376	748
ASV14	Fungi	Ascomycota	Sordariomycetes	Coniochaetales	Coniochaetaceae	Coniochaeta	Coniochaeta_cipronana	57	168	142	4881	5247	5229	20	0	29	0	0	0	688	1054	0	0	0	0	0	0	0
ASV15	Fungi	Basidiomycota	Microbotryomycetes	Sporidiobolales	Sporidiobolaceae	unclassified_Sporidiobolaceae	unclassified_Sporidiobolaceae	104	94	290	4379	4946	5223	20	33	5	0	0	0	289	379	466	0	0	0	0	0	0
ASV16	Fungi	unclassified_Fungi	unclassified_Fungi	unclassified_Fungi	unclassified_Fungi	unclassified_Fungi	unclassified_Fungi	0	0	0	0	0	0	0	0	0	0	0	0	0	0	0	0	0	0	5875	3033	5677
ASV17	Fungi	unclassified_Fungi	unclassified_Fungi	unclassified_Fungi	unclassified_Fungi	unclassified_Fungi	unclassified_Fungi	0	0	0	0	1	0	3717	4168	3318	0	0	0	0	1	0	0	0	0	0	0	0
ASV18	Fungi	Ascomycota	Sordariomycetes	Hypocreales	Nectriaceae	Fusarium	unclassified_Fusarium	700	986	806	0	0	0	0	0	0	385	0	1090	0	0	0	0	0	0	1738	1826	1526
ASV19	Fungi	unclassified_Fungi	unclassified_Fungi	unclassified_Fungi	unclassified_Fungi	unclassified_Fungi	unclassified_Fungi	0	0	0	0	0	0	0	0	0	0	0	0	0	0	0	12	0	13	3560	2065	3035
ASV20	Fungi	Ascomycota	Dothideomycetes	Cladosporiales	Cladosporiaceae	Cladosporium	unclassified_Cladosporium	173	179	94	109	90	185	0	41	33	935	1612	458	665	1147	1115	360	348	254	130	480	180
ASV21	Fungi	Ascomycota	Leotiomycetes	Helotiales	unclassified_Helotiales	unclassified_Helotiales	unclassified_Helotiales	92	0	111	181	226	175	32	77	41	1345	1043	0	1626	1232	896	156	408	99	182	154	422
ASV22	Fungi	Ascomycota	Eurotiomycetes	Eurotiales	Aspergillaceae	Aspergillus	Aspergillus_heterocaryoticus	2558	2592	2186	0	0	0	0	70	0	0	380	0	457	0	0	0	0	0	0	0	0
ASV23	Fungi	Ascomycota	Sordariomycetes	Coniochaetales	Coniochaetaceae	Coniochaeta	Coniochaeta_baysunika	0	0	0	0	0	0	2651	2809	2153	0	0	0	0	0	0	0	0	0	0	299	316
ASV24	Fungi	Basidiomycota	Microbotryomycetes	Sporidiobolales	Sporidiobolaceae	Rhodotorula	unclassified_Rhodotorula	89	0	102	2271	2699	2564	0	0	0	0	0	0	55	355	0	0	0	0	0	0	0
ASV25	Fungi	Ascomycota	Eurotiomycetes	Eurotiales	Aspergillaceae	Aspergillus	unclassified_Aspergillus	2563	2790	2733	0	0	0	0	0	0	0	0	0	0	0	0	0	0	0	0	0	0
ASV26	Fungi	Ascomycota	Dothideomycetes	Capnodiales	Cladosporiaceae	Cladosporium	Cladosporium_velox	114	148	90	275	223	86	0	52	60	1593	1017	212	872	529	632	120	411	154	223	569	450
ASV27	Fungi	unclassified_Fungi	unclassified_Fungi	unclassified_Fungi	unclassified_Fungi	unclassified_Fungi	unclassified_Fungi	0	0	0	0	0	0	0	0	0	0	0	0	0	0	0	0	0	0	2514	2359	2911
ASV28	Fungi	Ascomycota	Sordariomycetes	Calosphaeriales	Calosphaeriaceae	unidentified	unidentified	2081	2020	2259	0	0	0	0	0	0	0	0	0	0	0	0	0	0	0	0	0	0
ASV29	Fungi	Ascomycota	Dothideomycetes	Cladosporiales	Cladosporiaceae	Cladosporium	unclassified_Cladosporium	0	0	0	0	0	0	0	0	0	585	1245	0	596	529	723	825	587	519	0	0	0
ASV30	Fungi	Basidiomycota	Tremellomycetes	Tremellales	Bulleribasidiaceae	Vishniacozyma	Vishniacozyma_victoriae	0	0	621	0	49	0	0	0	31	595	0	33	1519	527	396	0	1579	58	0	0	0
ASV31	Fungi	Ascomycota	Sordariomycetes	Hypocreales	Nectriaceae	Fusarium	Fusarium_equiseti	0	0	0	131	0	0	0	0	0	0	0	4447	0	0	0	0	0	0	124	154	0
ASV32	Fungi	Ascomycota	Eurotiomycetes	Eurotiales	Trichocomaceae	Thermomyces	Thermomyces_lanuginosus	158	48	53	27	125	66	49	30	26	405	1534	346	70	925	406	130	0	13	82	137	106
ASV33	Fungi	Ascomycota	Eurotiomycetes	Eurotiales	Aspergillaceae	Penicillium	unclassified_Penicillium	107	133	95	0	105	105	50	34	33	866	776	83	413	658	671	0	0	80	269	0	206
ASV34	Fungi	unclassified_Fungi	unclassified_Fungi	unclassified_Fungi	unclassified_Fungi	unclassified_Fungi	unclassified_Fungi	0	0	0	0	0	0	1404	1604	1409	0	0	0	0	0	0	0	0	0	0	0	20
ASV35	Fungi	Ascomycota	Dothideomycetes	Pleosporales	Didymellaceae	Epicoccum	unclassified_Epicoccum	0	0	0	0	0	0	0	57	0	1105	577	180	0	1490	0	209	0	0	346	387	0
ASV36	Fungi	Ascomycota	Taphrinomycetes	Taphrinales	Taphrinaceae	Taphrina	unidentified	92	55	77	102	121	0	63	0	34	464	852	101	780	230	603	75	46	28	152	257	89
ASV37	Fungi	Ascomycota	Sordariomycetes	Hypocreales	Nectriaceae	Fusicolla	Fusicolla_ossicola	0	0	0	0	0	0	0	0	0	0	0	0	700	1915	1590	0	0	0	0	0	0
ASV38	Fungi	Ascomycota	Dothideomycetes	Pleosporales	Sporormiaceae	Preussia	Preussia_terricola	81	38	39	83	36	43	38	8	0	570	588	108	1083	315	580	45	43	33	188	116	112
ASV39	Fungi	unclassified_Fungi	unclassified_Fungi	unclassified_Fungi	unclassified_Fungi	unclassified_Fungi	unclassified_Fungi	0	0	0	0	0	0	10	9	1	0	1	0	0	0	0	0	0	0	1401	1229	1263
ASV40	Fungi	unclassified_Fungi	unclassified_Fungi	unclassified_Fungi	unclassified_Fungi	unclassified_Fungi	unclassified_Fungi	0	0	0	0	0	0	0	32	37	0	0	0	0	0	0	0	0	0	1127	1161	1491
ASV41	Fungi	Ascomycota	Leotiomycetes	Helotiales	Sclerotiniaceae	Botryotinia	Botryotinia_ranunculi	0	0	0	0	0	0	9	0	0	0	0	0	0	1527	0	0	2147	0	0	0	126
ASV42	Fungi	Basidiomycota	Tremellomycetes	Cystofilobasidiales	unclassified_Cystofilobasidiales	unclassified_Cystofilobasidiales	unclassified_Cystofilobasidiales	14	36	41	14	29	0	15	0	151	76	387	34	1532	388	0	0	790	93	93	0	81
ASV43	Fungi	Ascomycota	Sordariomycetes	Hypocreales	Nectriaceae	Fusarium	unclassified_Fusarium	0	0	0	0	0	0	26	0	0	0	527	0	0	509	2244	0	108	0	0	0	296
ASV44	Fungi	Ascomycota	Leotiomycetes	Helotiales	Sclerotiniaceae	Botryotinia	Botryotinia_ranunculi	10	0	108	0	0	88	0	0	43	85	0	0	0	0	0	0	0	3122	0	0	0
ASV45	Fungi	Ascomycota	Eurotiomycetes	Eurotiales	Thermoascaceae	Thermoascus	Thermoascus_aurantiacus	71	54	38	18	38	41	0	32	12	445	593	1132	0	258	126	18	44	0	93	100	81
ASV46	Fungi	Basidiomycota	Agaricomycetes	Boletales	unclassified_Boletales	unclassified_Boletales	unclassified_Boletales	13	29	0	0	25	49	0	0	13	286	128	2206	70	94	47	6	0	27	49	18	0
ASV47	Fungi	Mortierellomycota	Mortierellomycetes	Mortierellales	Mortierellaceae	Mortierella	unclassified_Mortierella	0	0	0	0	0	140	0	0	0	0	0	2605	0	0	0	0	0	0	0	0	287
ASV48	Fungi	Ascomycota	Sordariomycetes	Hypocreales	Hypocreales_fam_Incertae_sedis	Sarocladium	Sarocladium_kiliense	21	39	68	61	64	35	8	26	19	461	728	120	662	0	219	115	80	111	12	100	62
ASV49	Fungi	Ascomycota	Sordariomycetes	Coniochaetales	Coniochaetaceae	Coniochaeta	Coniochaeta_baysunika	0	0	0	0	0	0	975	861	1163	0	0	0	0	0	0	0	0	0	0	0	0
ASV50	Fungi	Ascomycota	Pezizomycetes	Pezizales	Pyronemataceae	unidentified	unidentified	66	69	102	85	119	87	24	24	38	353	134	94	461	377	396	91	30	58	154	85	52
ASV51	Fungi	Basidiomycota	Tremellomycetes	Tremellales	Bulleribasidiaceae	Vishniacozyma	Vishniacozyma_carnescens	0	250	32	109	62	0	0	0	0	426	389	0	0	292	202	0	0	50	231	703	140
ASV52	Fungi	unclassified_Fungi	unclassified_Fungi	unclassified_Fungi	unclassified_Fungi	unclassified_Fungi	unclassified_Fungi	0	0	0	0	0	0	926	1071	873	0	0	0	0	0	0	0	0	0	0	0	0
ASV53	Fungi	Ascomycota	Leotiomycetes	Helotiales	Sclerotiniaceae	Botryotinia	Botryotinia_ranunculi	0	0	0	0	0	0	0	0	0	0	0	0	0	0	0	2832	0	0	0	0	0
ASV54	Fungi	Basidiomycota	Tremellomycetes	Trichosporonales	Trichosporonaceae	Cutaneotrichosporon	Cutaneotrichosporon_cyanovorans	0	0	0	0	0	0	11	0	6	487	463	875	204	149	490	0	0	0	25	84	0
ASV55	Fungi	Basidiomycota	Tremellomycetes	Filobasidiales	Filobasidiaceae	Filobasidium	Filobasidium_floriforme	82	126	0	54	43	40	0	15	35	258	287	79	309	409	33	142	74	84	197	422	89
ASV56	Fungi	Basidiomycota	Tremellomycetes	Cystofilobasidiales	Mrakiaceae	Mrakia	Mrakia_frigida	55	59	54	58	0	0	0	0	0	0	152	219	1085	347	151	62	229	64	65	100	0
ASV57	Fungi	Ascomycota	Sordariomycetes	Hypocreales	Hypocreaceae	Trichoderma	unclassified_Trichoderma	0	0	0	0	0	0	0	0	0	0	0	0	0	897	0	0	0	0	409	808	584
ASV58	Fungi	unclassified_Fungi	unclassified_Fungi	unclassified_Fungi	unclassified_Fungi	unclassified_Fungi	unclassified_Fungi	0	0	0	0	0	0	732	912	755	0	0	0	0	0	0	0	0	0	42	64	157
ASV59	Fungi	unclassified_Fungi	unclassified_Fungi	unclassified_Fungi	unclassified_Fungi	unclassified_Fungi	unclassified_Fungi	0	0	0	0	0	0	906	1104	651	0	0	0	0	0	0	0	0	0	0	0	0
ASV60	Fungi	Ascomycota	Eurotiomycetes	Chaetothyriales	unidentified	Strelitziana	unclassified_Strelitziana	65	50	0	63	88	27	0	0	0	394	514	191	0	326	485	84	57	0	0	205	104
ASV61	Fungi	unclassified_Fungi	unclassified_Fungi	unclassified_Fungi	unclassified_Fungi	unclassified_Fungi	unclassified_Fungi	0	1	0	0	0	1	881	884	819	0	0	0	0	0	0	0	1	0	0	0	0
ASV62	Fungi	Ascomycota	Dothideomycetes	Pleosporales	Cucurbitariaceae	unclassified_Cucurbitariaceae	unclassified_Cucurbitariaceae	0	0	25	0	0	0	0	0	0	139	188	1906	0	201	0	0	0	0	0	0	0
ASV63	Fungi	unclassified_Fungi	unclassified_Fungi	unclassified_Fungi	unclassified_Fungi	unclassified_Fungi	unclassified_Fungi	0	0	0	0	0	0	0	0	0	0	0	0	0	0	0	0	0	0	881	856	665
ASV64	Fungi	Ascomycota	Dothideomycetes	Pleosporales	Pleosporaceae	Alternaria	unclassified_Alternaria	0	0	0	0	0	36	0	0	0	77	0	46	1107	458	612	0	4	0	0	33	0
ASV65	Fungi	Ascomycota	Dothideomycetes	Pleosporales	Didymosphaeriaceae	unclassified_Didymosphaeriaceae	unclassified_Didymosphaeriaceae	21	9	0	0	90	0	11	14	78	190	0	94	536	190	320	0	609	14	20	56	0
ASV66	Fungi	Ascomycota	Sordariomycetes	Hypocreales	Nectriaceae	Fusarium	unclassified_Fusarium	0	0	0	0	0	0	0	0	78	0	0	504	1587	0	0	0	0	69	0	0	0
ASV67	Fungi	Ascomycota	Eurotiomycetes	Eurotiales	Aspergillaceae	Aspergillus	Aspergillus_asclerogenus	702	742	734	0	0	0	27	0	0	0	0	0	0	0	0	0	0	0	0	0	0
ASV68	Fungi	Basidiomycota	Agaricomycetes	Atheliales	Atheliaceae	Athelopsis	Athelopsis_lembospora	40	41	84	8	0	51	47	29	0	184	337	147	398	251	320	19	35	52	74	29	39
ASV69	Fungi	Ascomycota	Sordariomycetes	Pleurotheciales	Pleurotheciaceae	Phaeoisaria	Phaeoisaria_filiformis	18	0	6	0	0	0	749	782	579	0	0	0	0	0	0	0	0	0	0	0	0
ASV70	Fungi	Basidiomycota	unclassified_Basidiomycota	unclassified_Basidiomycota	unclassified_Basidiomycota	unclassified_Basidiomycota	unclassified_Basidiomycota	0	0	0	0	0	0	11	19	8	0	0	0	0	0	0	0	0	0	1025	548	511
ASV71	Fungi	Ascomycota	Dothideomycetes	Pleosporales	Didymellaceae	Epicoccum	unclassified_Epicoccum	0	0	0	0	99	53	0	0	0	0	0	0	1947	0	0	0	0	0	0	0	0
ASV72	Fungi	Basidiomycota	unclassified_Basidiomycota	unclassified_Basidiomycota	unclassified_Basidiomycota	unclassified_Basidiomycota	unclassified_Basidiomycota	0	0	0	0	0	1	648	631	673	0	0	0	0	0	1	0	0	0	69	36	29
ASV73	Fungi	Rozellomycota	unidentified	unidentified	unidentified	unidentified	unidentified	0	0	0	0	0	0	540	704	809	0	0	0	0	0	0	0	0	0	0	0	0
ASV74	Fungi	Ascomycota	Dothideomycetes	Dothideales	Saccotheciaceae	Aureobasidium	Aureobasidium_melanogenum	441	525	286	0	74	106	16	31	50	0	0	371	0	0	0	0	24	36	83	0	0
ASV75	Fungi	Ascomycota	Sordariomycetes	Coniochaetales	Coniochaetaceae	Coniochaeta	unclassified_Coniochaeta	0	0	0	0	0	0	0	0	0	0	0	0	0	0	0	0	0	0	706	699	617
ASV76	Fungi	Ascomycota	Leotiomycetes	Helotiales	Chaetomellaceae	Chaetomella	unclassified_Chaetomella	14	0	0	0	0	0	0	16	1	0	135	1704	41	0	63	0	0	0	0	0	0
ASV77	Fungi	Ascomycota	Dothideomycetes	Pleosporales	Didymosphaeriaceae	Pseudopithomyces	Pseudopithomyces_palmicola	13	70	0	0	49	27	0	43	25	569	160	233	182	0	483	24	18	23	0	52	0
ASV78	Fungi	Basidiomycota	Tremellomycetes	Tremellales	Trimorphomycetaceae	Saitozyma	Saitozyma_podzolica	38	26	50	0	35	54	0	0	0	0	616	444	117	169	0	53	219	40	0	0	0
ASV79	Fungi	Ascomycota	Sordariomycetes	Glomerellales	Plectosphaerellaceae	Gibellulopsis	Gibellulopsis_serrae	0	0	0	0	0	0	0	0	0	0	0	0	0	0	0	0	747	1078	0	0	0
ASV80	Fungi	Ascomycota	Sordariomycetes	Hypocreales	unidentified	Acremonium	Acremonium_tubakii	0	0	0	0	0	0	0	0	0	0	0	0	0	0	0	0	0	0	506	876	439
ASV81	Fungi	Ascomycota	Eurotiomycetes	Eurotiales	Aspergillaceae	Aspergillus	Aspergillus_penicillioides	1633	46	45	16	0	0	0	0	0	34	0	0	0	0	0	0	0	0	0	43	0
ASV82	Fungi	Ascomycota	Dothideomycetes	unclassified_Dothideomycetes	unclassified_Dothideomycetes	unclassified_Dothideomycetes	unclassified_Dothideomycetes	23	31	27	0	0	30	0	25	0	93	319	30	282	412	243	0	0	36	58	109	96
ASV83	Fungi	unclassified_Fungi	unclassified_Fungi	unclassified_Fungi	unclassified_Fungi	unclassified_Fungi	unclassified_Fungi	0	0	0	0	0	0	537	710	526	0	0	0	0	0	0	0	0	0	0	0	0
ASV84	Fungi	Ascomycota	Sordariomycetes	Sordariales	Chaetomiaceae	Chaetomium	unclassified_Chaetomium	0	9	0	29	0	86	30	0	0	262	531	17	492	52	34	0	0	41	43	39	55
ASV85	Fungi	Ascomycota	Sordariomycetes	Hypocreales	Clavicipitaceae	Metarhizium	Metarhizium_robertsii	0	0	0	58	0	0	0	0	26	583	884	99	0	0	0	0	0	0	65	0	0
ASV86	Fungi	unclassified_Fungi	unclassified_Fungi	unclassified_Fungi	unclassified_Fungi	unclassified_Fungi	unclassified_Fungi	6	26	24	0	0	0	8	0	0	165	0	1185	147	35	80	0	0	0	7	1	0
ASV87	Fungi	Ascomycota	Sordariomycetes	Coniochaetales	Coniochaetaceae	Coniochaeta	Coniochaeta_baysunika	0	0	0	0	0	0	344	632	698	0	0	0	0	0	0	0	0	0	0	0	0
ASV88	Fungi	Ascomycota	Dothideomycetes	Dothideales	Saccotheciaceae	Aureobasidium	Aureobasidium_leucospermi	107	58	0	71	70	0	26	0	0	256	0	100	40	178	292	65	68	43	149	88	32
ASV89	Fungi	Mortierellomycota	Mortierellomycetes	Mortierellales	Mortierellaceae	Mortierella	Mortierella_humilis	0	14	117	68	8	12	25	18	0	442	99	63	193	0	185	27	56	39	129	70	18
ASV90	Fungi	Ascomycota	Eurotiomycetes	Eurotiales	Aspergillaceae	Aspergillus	unclassified_Aspergillus	127	164	109	0	98	51	23	0	0	0	143	241	321	0	0	42	146	0	0	110	0
ASV91	Fungi	Mortierellomycota	Mortierellomycetes	Mortierellales	Mortierellaceae	Mortierella	unclassified_Mortierella	0	0	0	0	0	0	0	0	0	0	917	0	658	0	0	0	0	0	0	0	0
ASV92	Fungi	Ascomycota	Sordariomycetes	Chaetosphaeriales	Chaetosphaeriaceae	Codinaea	Codinaea_acaciae	0	0	6	12	0	12	4	0	26	0	253	1050	0	61	0	0	17	0	0	38	35
ASV93	Fungi	Basidiomycota	Microbotryomycetes	Sporidiobolales	Sporidiobolaceae	Rhodotorula	Rhodotorula_babjevae	0	16	0	0	0	0	0	0	0	0	0	0	0	0	0	28	18	10	634	356	427
ASV94	Fungi	Ascomycota	Leotiomycetes	unidentified	unidentified	Leohumicola	Leohumicola_minima	61	0	0	30	37	22	0	0	0	252	0	0	400	138	0	34	336	0	24	29	123
ASV95	Fungi	Basidiomycota	Agaricomycetes	Agaricales	Psathyrellaceae	Coprinellus	Coprinellus_sclerocystidiosus	22	0	58	14	0	17	28	13	0	171	53	114	157	150	465	18	21	10	69	0	37
ASV96	Fungi	Ascomycota	Sordariomycetes	Xylariales	Apiosporaceae	Arthrinium	Arthrinium_paraphaeospermum	0	0	0	31	103	0	0	0	0	503	0	70	0	32	438	0	0	0	0	148	75
ASV97	Fungi	Ascomycota	Sordariomycetes	Chaetosphaeriales	Chaetosphaeriaceae	Chloridium	Chloridium_aseptatum	0	15	24	18	0	0	0	0	7	85	78	607	152	260	86	10	8	10	0	18	0
ASV98	Fungi	Ascomycota	Eurotiomycetes	Eurotiales	Trichocomaceae	Talaromyces	unclassified_Talaromyces	13	0	0	17	0	0	0	0	0	0	0	1157	120	0	0	0	0	40	0	0	29
ASV99	Fungi	Ascomycota	Saccharomycetes	Saccharomycetales	Debaryomycetaceae	Meyerozyma	Meyerozyma_caribbica	0	0	27	0	0	0	0	0	0	223	22	927	0	145	0	17	0	0	0	0	0
ASV100	Fungi	Mortierellomycota	Mortierellomycetes	Mortierellales	Mortierellaceae	Mortierella	Mortierella_globalpina	0	0	0	41	30	0	0	0	0	43	0	66	330	441	268	0	41	0	15	0	86
ASV101	Fungi	Ascomycota	Dothideomycetes	Pleosporales	Pleosporaceae	Alternaria	unclassified_Alternaria	318	570	470	0	0	0	0	0	0	0	0	0	0	0	0	0	0	0	0	0	0
ASV102	Fungi	Ascomycota	Eurotiomycetes	Eurotiales	unclassified_Eurotiales	unclassified_Eurotiales	unclassified_Eurotiales	561	422	370	0	0	0	0	0	0	0	0	0	0	0	0	0	0	0	0	0	0
ASV103	Fungi	Ascomycota	Dothideomycetes	Dothideales	Saccotheciaceae	Aureobasidium	Aureobasidium_melanogenum	0	0	0	66	0	0	0	0	0	577	316	0	59	0	113	89	0	0	0	129	0
ASV104	Fungi	Ascomycota	Pezizomycetes	Pezizales	Pezizaceae	Peziza	Peziza_fruticosa	12	0	0	18	16	0	12	0	52	0	0	37	230	61	41	0	748	6	0	0	45
ASV105	Fungi	Ascomycota	Sordariomycetes	Togniniales	Togniniaceae	Phaeoacremonium	unclassified_Phaeoacremonium	364	271	514	0	5	0	54	30	32	0	0	0	0	0	0	0	0	0	0	0	0
ASV106	Fungi	Ascomycota	Leotiomycetes	Helotiales	Sclerotiniaceae	Botryotinia	Botryotinia_ranunculi	0	0	0	0	0	0	0	0	0	0	0	0	0	0	1021	0	0	0	0	229	0
ASV107	Fungi	Glomeromycota	Paraglomeromycetes	Paraglomerales	Paraglomeraceae	Paraglomus	Paraglomus_laccatum	0	56	0	0	24	0	0	0	0	0	0	1124	0	0	0	13	0	0	0	22	0
ASV108	Fungi	Ascomycota	Sordariomycetes	Glomerellales	Plectosphaerellaceae	Gibellulopsis	Gibellulopsis_serrae	0	0	0	0	0	0	0	0	0	0	0	0	0	0	0	1191	0	0	0	0	0
ASV109	Fungi	Ascomycota	Sordariomycetes	Hypocreales	Clavicipitaceae	Metarhizium	Metarhizium_robertsii	0	96	0	0	0	42	0	0	0	0	0	0	949	0	0	0	0	0	0	95	0
ASV110	Fungi	Ascomycota	Sordariomycetes	Coniochaetales	Coniochaetaceae	Coniochaeta	Coniochaeta_hoffmannii	0	0	0	0	0	0	13	0	35	0	0	0	54	157	77	391	118	329	0	0	0
ASV111	Fungi	Chytridiomycota	unidentified	unidentified	unidentified	unidentified	unidentified	0	0	0	0	0	0	2	0	0	0	0	0	0	0	0	247	182	322	216	111	94
ASV112	Fungi	Mortierellomycota	Mortierellomycetes	Mortierellales	Mortierellaceae	Mortierella	unclassified_Mortierella	0	0	0	0	0	0	0	0	63	1103	0	0	0	0	0	0	0	0	0	0	0
ASV113	Fungi	Ascomycota	Pezizomycetes	Pezizales	Pezizaceae	Peziza	Peziza_buxea	24	53	26	0	8	5	11	0	22	88	61	12	123	223	229	1	34	45	0	74	100
ASV114	Fungi	Ascomycota	Sordariomycetes	Hypocreales	Bionectriaceae	Clonostachys	Clonostachys_compactiuscula	63	0	0	49	0	13	0	23	17	440	174	0	100	192	0	0	17	0	0	42	0
ASV115	Fungi	Ascomycota	Eurotiomycetes	Eurotiales	Aspergillaceae	Aspergillus	unclassified_Aspergillus	294	370	383	0	50	0	0	13	0	0	0	0	0	0	0	0	14	0	0	0	0
ASV116	Fungi	Rozellomycota	unidentified	unidentified	unidentified	unidentified	unidentified	0	0	0	0	0	0	365	421	336	0	0	0	0	0	0	0	0	0	0	0	0
ASV117	Fungi	Ascomycota	Eurotiomycetes	Eurotiales	Aspergillaceae	Aspergillus	Aspergillus_brunneus	551	544	0	0	0	0	0	0	0	0	0	0	0	0	0	0	0	0	0	0	0
ASV118	Fungi	Ascomycota	Eurotiomycetes	Eurotiales	Aspergillaceae	Aspergillus	Aspergillus_penicillioides	392	362	338	0	0	0	0	0	0	0	0	0	0	0	0	0	0	0	0	0	0
ASV119	Fungi	Glomeromycota	Glomeromycetes	Glomerales	Glomeraceae	Rhizophagus	unclassified_Rhizophagus	0	0	0	0	0	0	0	0	0	347	382	95	0	0	179	0	0	0	0	84	0
ASV120	Fungi	Basidiomycota	unclassified_Basidiomycota	unclassified_Basidiomycota	unclassified_Basidiomycota	unclassified_Basidiomycota	unclassified_Basidiomycota	1	0	0	0	0	0	360	384	337	0	0	0	0	0	0	0	0	0	0	0	0
ASV121	Fungi	Ascomycota	Sordariomycetes	Hypocreales	Nectriaceae	Fusarium	unclassified_Fusarium	0	0	0	0	0	0	0	0	0	0	0	0	210	122	0	168	130	0	170	277	0
ASV122	Fungi	Basidiomycota	Microbotryomycetes	Sporidiobolales	Sporidiobolaceae	Rhodotorula	Rhodotorula_alborubescens	0	24	0	0	0	13	0	0	21	0	0	38	81	189	0	40	154	95	181	155	83
ASV123	Fungi	Ascomycota	Dothideomycetes	Pleosporales	Didymellaceae	Epicoccum	unclassified_Epicoccum	0	0	0	0	0	0	0	0	0	0	0	0	0	0	1072	0	0	0	0	0	0
ASV124	Fungi	Ascomycota	Eurotiomycetes	Eurotiales	Aspergillaceae	Aspergillus	Aspergillus_caesiellus	344	381	332	0	0	0	0	8	0	0	0	0	0	0	0	0	0	0	0	0	0
ASV125	Fungi	unclassified_Fungi	unclassified_Fungi	unclassified_Fungi	unclassified_Fungi	unclassified_Fungi	unclassified_Fungi	40	33	16	0	0	46	0	0	19	103	0	0	540	215	0	0	33	0	0	19	0
ASV126	Fungi	Basidiomycota	unclassified_Basidiomycota	unclassified_Basidiomycota	unclassified_Basidiomycota	unclassified_Basidiomycota	unclassified_Basidiomycota	0	0	0	0	0	0	0	0	0	0	0	0	0	0	0	0	0	1	475	313	268
ASV127	Fungi	Ascomycota	Sordariomycetes	Hypocreales	unclassified_Hypocreales	unclassified_Hypocreales	unclassified_Hypocreales	0	0	0	0	0	0	0	0	0	0	0	158	0	0	0	234	298	336	0	0	30
ASV128	Fungi	Ascomycota	Sordariomycetes	Coniochaetales	Coniochaetaceae	Coniochaeta	unclassified_Coniochaeta	0	0	0	0	0	0	0	476	578	0	0	0	0	0	0	0	0	0	0	0	0
ASV129	Fungi	Mortierellomycota	Mortierellomycetes	Mortierellales	Mortierellaceae	Mortierella	Mortierella_globalpina	0	15	20	0	55	17	0	0	0	67	287	0	233	133	104	0	20	0	51	0	48
ASV130	Fungi	Ascomycota	Eurotiomycetes	Eurotiales	Aspergillaceae	Aspergillus	Aspergillus_flavus	148	177	123	14	0	0	0	0	9	0	72	91	0	0	243	18	65	0	0	50	35
ASV131	Fungi	unclassified_Fungi	unclassified_Fungi	unclassified_Fungi	unclassified_Fungi	unclassified_Fungi	unclassified_Fungi	0	0	0	0	0	0	158	0	128	0	0	0	0	0	0	0	0	0	232	269	256
ASV132	Fungi	Ascomycota	Dothideomycetes	Pleosporales	Coniothyriaceae	Coniothyrium	Coniothyrium_multiporum	364	304	364	0	0	0	0	0	0	0	0	0	0	0	0	0	0	0	0	0	0
ASV133	Fungi	Kickxellomycota	unidentified	Ramicandelaberales	Ramicandelaberaceae	Ramicandelaber	Ramicandelaber_brevisporus	32	5	0	0	0	0	0	0	1	133	0	791	0	45	0	0	0	0	14	0	9
ASV134	Fungi	Ascomycota	Dothideomycetes	Cladosporiales	Cladosporiaceae	Cladosporium	unclassified_Cladosporium	37	0	19	40	27	0	0	0	0	285	106	135	0	84	122	0	43	0	60	50	22
ASV135	Fungi	Ascomycota	Sordariomycetes	Pisorisporiales	Pisorisporiaceae	Achroceratosphaeria	Achroceratosphaeria_potamia	0	0	0	0	0	0	0	0	0	0	0	0	0	0	0	0	0	0	244	542	237
ASV136	Fungi	Ascomycota	Sordariomycetes	Glomerellales	Plectosphaerellaceae	Plectosphaerella	Plectosphaerella_niemeijerarum	152	0	0	0	0	0	0	0	0	54	476	0	0	334	0	0	0	0	0	0	0
ASV137	Fungi	Chytridiomycota	unidentified	unidentified	unidentified	unidentified	unidentified	0	0	0	0	0	0	0	0	0	0	0	0	0	0	0	0	0	0	345	321	347
ASV138	Fungi	Mortierellomycota	Mortierellomycetes	Mortierellales	Mortierellaceae	Mortierella	unclassified_Mortierella	0	109	0	0	0	0	87	0	0	0	0	0	0	0	474	0	0	135	194	0	0
ASV139	Fungi	Ascomycota	Sordariomycetes	Hypocreales	unidentified	Acremonium	Acremonium_egyptiacum	62	137	93	0	58	17	0	0	0	104	182	0	134	0	0	86	71	0	49	0	0
ASV140	Fungi	Ascomycota	Sordariomycetes	Sordariales	Chaetomiaceae	Trichocladium	Trichocladium_seminis-citrulli	0	0	0	17	26	42	28	0	30	0	355	0	261	99	55	19	29	26	0	0	0
ASV141	Fungi	Ascomycota	Dothideomycetes	Pleosporales	Didymellaceae	Didymella	Didymella_keratinophila	0	0	0	0	0	0	0	0	0	498	337	0	0	0	0	0	0	0	148	0	0
ASV142	Fungi	Ascomycota	Leotiomycetes	Erysiphales	Erysiphaceae	Erysiphe	unclassified_Erysiphe	52	20	13	0	0	0	0	0	0	265	355	13	0	125	0	33	13	0	25	20	27
ASV143	Fungi	Ascomycota	unclassified_Ascomycota	unclassified_Ascomycota	unclassified_Ascomycota	unclassified_Ascomycota	unclassified_Ascomycota	0	0	0	283	343	334	0	0	0	0	0	0	0	0	0	0	0	0	0	0	0
ASV144	Fungi	Ascomycota	Dothideomycetes	Pleosporales	Didymellaceae	unclassified_Didymellaceae	unclassified_Didymellaceae	0	26	0	15	0	0	0	12	11	0	0	895	0	0	0	0	0	0	0	0	0
ASV145	Fungi	Ascomycota	Eurotiomycetes	Chaetothyriales	Herpotrichiellaceae	Phialophora	Phialophora_alba	33	76	13	421	286	98	0	0	10	0	0	0	0	0	0	0	0	0	0	0	0
ASV146	Fungi	Kickxellomycota	unidentified	Ramicandelaberales	Ramicandelaberaceae	Ramicandelaber	Ramicandelaber_taiwanensis	0	0	0	0	9	0	0	0	0	0	77	699	0	44	26	0	1	6	40	15	0
ASV147	Fungi	Ascomycota	Leotiomycetes	Helotiales	Helotiaceae	Tetracladium	unclassified_Tetracladium	13	28	0	0	44	41	6	0	0	147	221	98	152	0	0	16	12	17	53	46	20
ASV148	Fungi	Ascomycota	Sordariomycetes	Glomerellales	Plectosphaerellaceae	Plectosphaerella	Plectosphaerella_niemeijerarum	0	0	0	0	160	0	187	0	0	565	0	0	0	0	0	0	0	0	0	0	0
ASV149	Fungi	Ascomycota	Eurotiomycetes	Eurotiales	Aspergillaceae	Aspergillus	Aspergillus_versicolor	196	173	344	0	0	0	5	0	12	0	0	0	0	67	0	45	0	40	0	0	28
ASV150	Fungi	Ascomycota	Sordariomycetes	Hypocreales	Nectriaceae	Fusarium	Fusarium_asiaticum	0	0	0	0	0	0	0	0	0	248	136	103	125	223	0	0	59	0	0	0	0
ASV151	Fungi	Basidiomycota	Agaricomycetes	Agaricales	unidentified	unidentified	unidentified	0	0	0	0	6	0	0	0	0	71	0	710	0	0	63	12	0	0	7	9	14
ASV152	Fungi	Ascomycota	Dothideomycetes	Pleosporales	Phaeosphaeriaceae	Setomelanomma	unidentified	12	21	0	0	0	0	0	2	66	153	119	17	68	81	54	0	262	18	0	18	0
ASV153	Fungi	Ascomycota	Sordariomycetes	Hypocreales	Clavicipitaceae	Keithomyces	Keithomyces_acicularis	54	0	28	0	0	10	0	0	0	78	0	695	0	0	0	8	0	0	0	0	0
ASV154	Fungi	Ascomycota	Eurotiomycetes	Eurotiales	Aspergillaceae	Aspergillus	Aspergillus_gracilis	257	252	358	0	0	0	0	0	0	0	0	0	0	0	0	0	0	0	0	0	0
ASV155	Fungi	Ascomycota	Sordariomycetes	Sordariales	Chaetomiaceae	Chaetomidium	Chaetomidium_leptoderma	0	0	24	0	19	28	0	29	0	330	0	0	146	52	62	0	40	24	29	45	21
ASV156	Fungi	Basidiomycota	Agaricomycetes	Agaricales	Bolbitiaceae	Panaeolus	Panaeolus_papilionaceus	6	0	0	0	0	0	0	0	0	152	0	587	0	32	49	0	3	0	0	19	0
ASV157	Fungi	Basidiomycota	Cystobasidiomycetes	Cystobasidiales	Cystobasidiaceae	Cystobasidium	Cystobasidium_minutum	0	0	0	0	0	0	0	0	0	0	0	700	146	0	0	0	0	0	0	0	0
ASV158	Fungi	Ascomycota	Sordariomycetes	Sordariales	Chaetomiaceae	Botryotrichum	Botryotrichum_domesticum	0	19	0	0	0	63	0	0	0	160	207	0	0	0	291	0	0	0	28	0	73
ASV159	Fungi	Basidiomycota	Agaricomycetes	Agaricales	Psathyrellaceae	Coprinellus	Coprinellus_velatopruinatus	0	37	17	33	0	0	0	14	0	67	0	28	85	68	355	21	10	19	35	19	30
ASV160	Fungi	Ascomycota	Sordariomycetes	Hypocreales	Hypocreales_fam_Incertae_sedis	Sarocladium	Sarocladium_implicatum	0	0	0	1	0	0	0	0	0	0	92	727	0	0	0	0	0	10	0	0	0
ASV161	Fungi	unclassified_Fungi	unclassified_Fungi	unclassified_Fungi	unclassified_Fungi	unclassified_Fungi	unclassified_Fungi	0	0	23	0	0	0	0	0	0	0	0	805	0	0	0	0	0	0	0	0	0
ASV162	Fungi	Ascomycota	Sordariomycetes	Hypocreales	Nectriaceae	Fusarium	Fusarium_equiseti	0	0	0	0	0	0	0	0	0	0	413	0	412	0	0	0	0	0	0	0	0
ASV163	Fungi	Basidiomycota	Microbotryomycetes	Sporidiobolales	Sporidiobolaceae	Rhodotorula	Rhodotorula_dairenensis	0	0	0	0	0	0	0	0	0	0	0	0	322	113	385	0	0	0	0	0	0
ASV164	Fungi	Ascomycota	Sordariomycetes	Coniochaetales	Coniochaetaceae	Coniochaeta	Coniochaeta_baysunika	0	0	0	0	0	0	255	373	191	0	0	0	0	0	0	0	0	0	0	0	0
ASV165	Fungi	Ascomycota	Sordariomycetes	Hypocreales	Hypocreaceae	Trichoderma	unclassified_Trichoderma	0	0	0	0	25	0	0	0	0	186	81	396	121	0	0	0	0	0	0	0	0
ASV166	Fungi	Ascomycota	Dothideomycetes	Pleosporales	Periconiaceae	Periconia	Periconia_byssoides	19	0	26	6	0	0	0	0	0	0	84	74	0	222	269	13	0	13	0	51	30
ASV167	Fungi	Ascomycota	Archaeorhizomycetes	Archaeorhizomycetales	Archaeorhizomycetaceae	Archaeorhizomyces	unidentified	62	0	41	76	0	0	0	0	0	158	0	50	0	231	115	33	0	20	20	0	0
ASV168	Fungi	unclassified_Fungi	unclassified_Fungi	unclassified_Fungi	unclassified_Fungi	unclassified_Fungi	unclassified_Fungi	0	0	3	0	0	0	0	0	0	335	174	6	29	63	144	0	0	1	16	2	26
ASV169	Fungi	Ascomycota	Pezizomycetes	Pezizales	Pyronemataceae	Tricharina	Tricharina_gilva	0	27	10	0	10	20	16	0	0	0	100	0	0	393	175	1	0	0	0	9	27
ASV170	Fungi	Ascomycota	unclassified_Ascomycota	unclassified_Ascomycota	unclassified_Ascomycota	unclassified_Ascomycota	unclassified_Ascomycota	0	36	0	16	24	0	6	0	9	0	164	0	0	213	224	45	0	0	0	18	29
ASV171	Fungi	Mortierellomycota	Mortierellomycetes	Mortierellales	Mortierellaceae	Mortierella	Mortierella_globalpina	70	39	12	0	0	0	11	0	0	0	278	0	373	0	0	0	0	0	0	0	0
ASV172	Fungi	unclassified_Fungi	unclassified_Fungi	unclassified_Fungi	unclassified_Fungi	unclassified_Fungi	unclassified_Fungi	0	0	0	0	0	0	203	240	295	0	0	0	0	0	0	0	0	0	0	0	43
ASV173	Fungi	Basidiomycota	Tremellomycetes	Tremellales	Bulleribasidiaceae	Vishniacozyma	Vishniacozyma_victoriae	0	0	0	0	0	14	0	0	0	0	0	0	0	0	0	405	0	355	0	0	0
ASV174	Fungi	Ascomycota	Leotiomycetes	Helotiales	Sclerotiniaceae	Botryotinia	Botryotinia_ranunculi	0	0	0	115	0	0	0	0	0	0	0	0	653	0	0	0	0	0	0	0	0
ASV175	Fungi	Ascomycota	Sordariomycetes	Sordariales	Lasiosphaeriaceae	Schizothecium	Schizothecium_carpinicola	0	0	32	18	0	0	0	0	281	0	0	0	138	0	0	0	292	0	0	0	0
ASV176	Fungi	Basidiomycota	Agaricomycetes	Agaricales	Psathyrellaceae	Psathyrella	unclassified_Psathyrella	0	0	9	0	0	0	0	0	0	0	1	482	0	114	119	0	0	0	31	0	0
ASV177	Fungi	Basidiomycota	unclassified_Basidiomycota	unclassified_Basidiomycota	unclassified_Basidiomycota	unclassified_Basidiomycota	unclassified_Basidiomycota	0	0	0	208	296	243	0	0	0	0	0	0	0	0	0	0	0	0	0	0	0
ASV178	Fungi	Ascomycota	Dothideomycetes	Pleosporales	Cucurbitariaceae	unclassified_Cucurbitariaceae	unclassified_Cucurbitariaceae	0	0	0	0	0	0	0	0	0	513	0	64	61	0	106	0	0	0	0	0	0
ASV179	Fungi	Ascomycota	Sordariomycetes	Hypocreales	Nectriaceae	Fusarium	Fusarium_equiseti	265	377	0	0	0	0	0	0	0	0	0	0	0	0	0	0	0	95	0	0	0
ASV180	Fungi	Ascomycota	Eurotiomycetes	Eurotiales	Aspergillaceae	Aspergillus	Aspergillus_heterocaryoticus	0	0	0	0	0	33	0	0	0	367	0	0	0	0	0	169	0	0	83	0	85
ASV181	Fungi	Basidiomycota	Agaricomycetes	Agaricales	Entolomataceae	Entoloma	unidentified	0	5	0	0	18	0	0	3	0	108	56	528	0	0	0	0	0	0	0	0	0
ASV182	Fungi	Basidiomycota	Microbotryomycetes	Sporidiobolales	Sporidiobolaceae	Sporobolomyces	Sporobolomyces_roseus	21	45	9	24	15	19	0	0	1	0	0	39	37	0	226	45	0	0	36	185	0
ASV183	Fungi	Mortierellomycota	Mortierellomycetes	Mortierellales	Mortierellaceae	Mortierella	Mortierella_globalpina	0	0	0	0	34	0	0	0	0	0	236	25	227	0	125	0	0	0	50	0	0
ASV184	Fungi	Ascomycota	unclassified_Ascomycota	unclassified_Ascomycota	unclassified_Ascomycota	unclassified_Ascomycota	unclassified_Ascomycota	41	21	54	0	0	0	0	0	0	0	265	0	0	0	268	0	0	0	0	0	45
ASV185	Fungi	unclassified_Fungi	unclassified_Fungi	unclassified_Fungi	unclassified_Fungi	unclassified_Fungi	unclassified_Fungi	14	0	0	0	0	40	0	11	0	0	302	0	0	195	0	21	0	0	0	106	0
ASV186	Fungi	Ascomycota	Leotiomycetes	Thelebolales	unclassified_Thelebolales	unclassified_Thelebolales	unclassified_Thelebolales	0	19	39	12	60	0	0	19	9	399	0	50	0	0	0	0	36	15	0	0	27
ASV187	Fungi	Ascomycota	Eurotiomycetes	Eurotiales	Trichocomaceae	Talaromyces	unclassified_Talaromyces	0	0	0	0	0	0	0	0	0	0	157	524	0	0	0	0	0	0	0	0	0
ASV188	Fungi	Chytridiomycota	Spizellomycetes	Spizellomycetales	unidentified	unidentified	unidentified	0	0	0	0	0	0	143	251	286	0	0	0	0	0	0	0	0	0	0	0	0
ASV189	Fungi	Ascomycota	unclassified_Ascomycota	unclassified_Ascomycota	unclassified_Ascomycota	unclassified_Ascomycota	unclassified_Ascomycota	0	0	0	0	0	0	0	0	0	0	0	0	0	0	0	0	0	0	231	160	287
ASV190	Fungi	unclassified_Fungi	unclassified_Fungi	unclassified_Fungi	unclassified_Fungi	unclassified_Fungi	unclassified_Fungi	0	0	0	0	0	0	0	0	0	0	0	0	0	0	0	0	0	0	337	179	160
ASV191	Fungi	Ascomycota	Sordariomycetes	Xylariales	Apiosporaceae	Arthrinium	Arthrinium_paraphaeospermum	0	0	36	0	0	52	18	0	8	0	67	0	220	0	0	100	122	50	0	0	0
ASV192	Fungi	Ascomycota	Dothideomycetes	Cladosporiales	Cladosporiaceae	Cladosporium	unclassified_Cladosporium	0	0	0	0	0	0	0	0	0	0	0	672	0	0	0	0	0	0	0	0	0
ASV193	Fungi	Ascomycota	Sordariomycetes	Trichosphaeriales	Trichosphaeriaceae	Nigrospora	Nigrospora_zimmermanii	0	0	0	0	0	0	0	0	0	0	0	566	90	0	0	0	0	0	0	0	0
ASV194	Fungi	unclassified_Fungi	unclassified_Fungi	unclassified_Fungi	unclassified_Fungi	unclassified_Fungi	unclassified_Fungi	0	0	0	0	0	0	334	318	0	0	0	0	0	0	0	0	0	0	0	0	0
ASV195	Fungi	Ascomycota	Sordariomycetes	Pisorisporiales	Pisorisporiaceae	Achroceratosphaeria	Achroceratosphaeria_potamia	0	0	0	0	0	0	0	0	0	0	0	0	0	0	0	0	0	0	0	459	188
ASV196	Fungi	Ascomycota	Sordariomycetes	Sordariales	Lasiosphaeriaceae	Schizothecium	Schizothecium_carpinicola	0	0	0	0	0	0	0	14	184	0	0	57	42	83	206	11	0	0	48	0	0
ASV197	Fungi	unclassified_Fungi	unclassified_Fungi	unclassified_Fungi	unclassified_Fungi	unclassified_Fungi	unclassified_Fungi	23	0	0	0	0	0	0	37	0	259	218	39	0	0	0	0	0	0	66	0	0
ASV198	Fungi	Ascomycota	Dothideomycetes	Pleosporales	Pleosporaceae	Alternaria	unclassified_Alternaria	0	0	0	0	0	0	0	0	0	243	0	0	46	0	68	19	262	0	0	0	0
ASV199	Fungi	Ascomycota	Sordariomycetes	Glomerellales	Plectosphaerellaceae	Verticillium	Verticillium_albo-atrum	0	0	0	0	0	0	0	0	0	0	0	0	0	0	0	169	112	101	25	0	228
ASV200	Fungi	Basidiomycota	Agaricomycetes	unidentified	unidentified	unidentified	unidentified	13	20	0	0	0	0	0	0	0	254	0	38	0	0	259	0	17	30	0	0	0
ASV201	Fungi	unclassified_Fungi	unclassified_Fungi	unclassified_Fungi	unclassified_Fungi	unclassified_Fungi	unclassified_Fungi	0	0	0	0	0	0	0	0	0	0	0	0	0	0	0	0	0	0	184	201	243
ASV202	Fungi	unclassified_Fungi	unclassified_Fungi	unclassified_Fungi	unclassified_Fungi	unclassified_Fungi	unclassified_Fungi	0	0	0	0	0	0	0	0	0	0	0	0	0	0	0	0	0	0	0	626	0
ASV203	Fungi	Ascomycota	Dothideomycetes	Capnodiales	Neodevriesiaceae	unidentified	unidentified	0	35	0	6	0	0	0	0	0	0	0	573	0	0	0	0	0	0	0	0	0
ASV204	Fungi	unclassified_Fungi	unclassified_Fungi	unclassified_Fungi	unclassified_Fungi	unclassified_Fungi	unclassified_Fungi	0	0	0	0	0	0	0	0	0	313	142	0	0	0	159	0	0	0	0	0	0
ASV205	Fungi	Ascomycota	Sordariomycetes	Hypocreales	Nectriaceae	Fusarium	unclassified_Fusarium	0	0	0	0	0	0	0	0	0	563	0	0	0	0	0	0	0	50	0	0	0
ASV206	Fungi	Ascomycota	Dothideomycetes	Pleosporales	Didymellaceae	Epicoccum	unclassified_Epicoccum	0	0	0	0	0	0	0	0	0	0	363	0	0	0	0	0	0	0	0	0	247
ASV207	Fungi	Mortierellomycota	Mortierellomycetes	Mortierellales	Mortierellaceae	Mortierella	unclassified_Mortierella	0	0	0	0	0	0	0	0	0	0	0	0	0	350	259	0	0	0	0	0	0
ASV208	Fungi	Ascomycota	Sordariomycetes	Hypocreales	Clavicipitaceae	Metarhizium	Metarhizium_robertsii	0	0	63	0	0	0	33	26	0	0	0	0	0	0	443	0	0	42	0	0	0
ASV209	Fungi	Ascomycota	Dothideomycetes	Pleosporales	Didymosphaeriaceae	Pseudopithomyces	Pseudopithomyces_karoo	218	226	149	0	10	0	0	0	0	0	0	0	0	0	0	0	0	0	0	0	0
ASV210	Fungi	Ascomycota	Eurotiomycetes	Eurotiales	Aspergillaceae	Aspergillus	Aspergillus_brunneus	0	0	594	0	0	0	0	0	0	0	0	0	0	0	0	0	0	0	0	0	0
ASV211	Fungi	Ascomycota	Sordariomycetes	Hypocreales	Sarocladiaceae	Sarocladium	Sarocladium_oryzae	0	0	0	9	0	0	0	0	0	106	97	0	64	163	152	0	0	0	0	0	0
ASV212	Fungi	Ascomycota	Dothideomycetes	Cladosporiales	Cladosporiaceae	Cladosporium	unclassified_Cladosporium	0	0	0	0	0	0	0	0	0	255	0	0	0	0	247	0	0	0	0	86	0
ASV213	Fungi	Basidiomycota	Microbotryomycetes	Leucosporidiales	Leucosporidiaceae	Leucosporidium	Leucosporidium_fragarium	0	0	0	0	0	0	0	0	0	0	0	0	0	0	0	292	174	122	0	0	0
ASV214	Fungi	Ascomycota	Saccharomycetes	Saccharomycetales	unidentified	unidentified	unidentified	0	0	0	0	0	0	0	0	0	0	0	0	0	0	0	0	0	0	222	175	177
ASV215	Fungi	Ascomycota	Eurotiomycetes	Eurotiales	Aspergillaceae	Aspergillus	unclassified_Aspergillus	139	152	133	19	0	0	0	0	0	0	0	18	0	0	0	39	0	0	19	18	36
ASV216	Fungi	Ascomycota	unclassified_Ascomycota	unclassified_Ascomycota	unclassified_Ascomycota	unclassified_Ascomycota	unclassified_Ascomycota	47	20	0	0	0	0	0	0	0	103	100	0	43	91	67	0	0	0	0	56	46
ASV217	Fungi	Ascomycota	unclassified_Ascomycota	unclassified_Ascomycota	unclassified_Ascomycota	unclassified_Ascomycota	unclassified_Ascomycota	0	0	39	0	0	0	0	15	17	0	112	0	0	359	0	0	0	29	0	0	0
ASV218	Fungi	Chytridiomycota	unidentified	unidentified	unidentified	unidentified	unidentified	0	0	0	0	0	0	169	174	103	0	0	0	0	91	0	30	0	0	0	0	0
ASV219	Fungi	unclassified_Fungi	unclassified_Fungi	unclassified_Fungi	unclassified_Fungi	unclassified_Fungi	unclassified_Fungi	0	0	0	0	0	0	55	94	66	0	0	0	0	0	0	0	0	0	176	76	98
ASV220	Fungi	Ascomycota	Leotiomycetes	unclassified_Leotiomycetes	unclassified_Leotiomycetes	unclassified_Leotiomycetes	unclassified_Leotiomycetes	0	0	0	0	0	0	0	6	121	0	0	133	46	0	0	26	185	17	16	15	0
ASV221	Fungi	Ascomycota	Sordariomycetes	Hypocreales	Nectriaceae	Fusarium	unclassified_Fusarium	0	0	0	0	0	0	0	0	0	0	0	138	0	232	72	0	0	0	0	51	72
ASV222	Fungi	Basidiomycota	unclassified_Basidiomycota	unclassified_Basidiomycota	unclassified_Basidiomycota	unclassified_Basidiomycota	unclassified_Basidiomycota	5	0	0	0	0	25	0	0	0	159	0	323	0	39	0	0	4	0	0	0	0
ASV223	Fungi	Ascomycota	unclassified_Ascomycota	unclassified_Ascomycota	unclassified_Ascomycota	unclassified_Ascomycota	unclassified_Ascomycota	0	0	0	2	0	0	10	0	0	86	111	196	0	62	55	0	0	0	0	33	0
ASV224	Fungi	Ascomycota	Dothideomycetes	Pleosporales	Sporormiaceae	Westerdykella	Westerdykella_dispersa	7	0	0	0	0	0	0	0	0	0	0	542	0	0	0	4	0	0	0	0	0
ASV225	Fungi	Ascomycota	Eurotiomycetes	Chaetothyriales	Trichomeriaceae	Trichomerium	Trichomerium_dioscoreae	0	0	19	45	0	0	11	0	0	54	131	0	100	0	0	52	29	0	31	74	0
ASV226	Fungi	Mortierellomycota	Mortierellomycetes	Mortierellales	Mortierellaceae	Mortierella	unclassified_Mortierella	0	0	135	171	0	0	0	0	0	0	0	0	0	0	0	0	238	0	0	0	0
ASV227	Fungi	Ascomycota	Sordariomycetes	Hypocreales	Nectriaceae	Fusarium	unclassified_Fusarium	21	37	0	0	0	0	0	0	0	0	0	0	0	0	271	0	0	212	0	0	0
ASV228	Fungi	Ascomycota	Leotiomycetes	Helotiales	Sclerotiniaceae	Botryotinia	Botryotinia_ranunculi	0	0	0	0	0	0	0	0	0	0	0	0	0	0	0	424	0	117	0	0	0
ASV229	Fungi	Ascomycota	Sordariomycetes	Hypocreales	Clavicipitaceae	Metapochonia	Metapochonia_suchlasporia	0	0	0	0	0	0	0	0	0	0	0	0	0	0	0	0	0	0	142	284	112
ASV230	Fungi	Ascomycota	Eurotiomycetes	Eurotiales	Aspergillaceae	Aspergillus	unclassified_Aspergillus	174	192	171	0	0	0	0	0	0	0	0	0	0	0	0	0	0	0	0	0	0
ASV231	Fungi	Basidiomycota	Tremellomycetes	Filobasidiales	Filobasidiaceae	Naganishia	unclassified_Naganishia	0	0	0	0	0	0	0	0	0	0	78	0	59	298	0	43	59	0	0	0	0
ASV232	Fungi	Ascomycota	Dothideomycetes	Botryosphaeriales	Botryosphaeriaceae	Neodeightonia	unclassified_Neodeightonia	161	163	207	0	0	0	0	0	0	0	0	0	0	0	0	0	0	0	5	0	0
ASV233	Fungi	Rozellomycota	unidentified	unidentified	unidentified	unidentified	unidentified	0	0	0	17	14	0	0	0	0	0	180	0	0	63	183	0	0	0	0	64	12
ASV234	Fungi	Basidiomycota	Agaricomycetes	Agaricales	Clavariaceae	Clavulinopsis	Clavulinopsis_luteoalba	0	12	0	0	0	3	0	0	0	164	43	0	96	0	158	0	0	6	0	24	22
ASV235	Fungi	Basidiomycota	Tremellomycetes	Cystofilobasidiales	Cystofilobasidiaceae	Cystofilobasidium	Cystofilobasidium_infirmominiatum	0	0	0	0	0	0	0	0	0	276	0	0	92	0	0	0	158	0	0	0	0
ASV236	Fungi	Ascomycota	Sordariomycetes	Glomerellales	Plectosphaerellaceae	Plectosphaerella	Plectosphaerella_niemeijerarum	0	0	0	0	0	0	0	0	0	0	524	0	0	0	0	0	0	0	0	0	0
ASV237	Fungi	Basidiomycota	Microbotryomycetes	Kriegeriales	Kriegeriaceae	Kriegeria	Kriegeria_eriophori	0	0	18	0	0	0	5	0	10	0	0	49	90	327	0	0	20	0	0	0	0
ASV238	Fungi	Ascomycota	Leotiomycetes	unidentified	unidentified	Leohumicola	Leohumicola_minima	41	0	9	0	0	0	0	0	32	0	0	0	0	0	173	0	258	0	0	0	0
ASV239	Fungi	Basidiomycota	Microbotryomycetes	Sporidiobolales	Sporidiobolaceae	Rhodosporidiobolus	Rhodosporidiobolus_ruineniae	0	0	0	96	329	88	0	0	0	0	0	0	0	0	0	0	0	0	0	0	0
ASV240	Fungi	Chytridiomycota	unidentified	unidentified	unidentified	unidentified	unidentified	0	0	0	27	0	0	127	276	83	0	0	0	0	0	0	0	0	0	0	0	0
ASV241	Fungi	Ascomycota	Eurotiomycetes	Eurotiales	Aspergillaceae	Penicillium	Penicillium_menonorum	148	165	199	0	0	0	0	0	0	0	0	0	0	0	0	0	0	0	0	0	0
ASV242	Fungi	Basidiomycota	Tremellomycetes	Tremellales	Bulleribasidiaceae	Hannaella	unclassified_Hannaella	0	0	0	0	0	17	0	12	0	0	0	425	0	0	54	0	0	0	0	0	0
ASV243	Fungi	Ascomycota	Sordariomycetes	Sordariales	Chaetomiaceae	Chaetomium	Chaetomium_globosum	85	77	112	0	0	0	121	40	60	0	0	0	0	0	0	0	0	0	0	12	0
ASV244	Fungi	Ascomycota	Eurotiomycetes	Eurotiales	Trichocomaceae	Talaromyces	unclassified_Talaromyces	0	0	0	0	0	50	15	0	0	0	0	0	310	0	0	45	0	0	0	82	0
ASV245	Fungi	Chytridiomycota	unidentified	unidentified	unidentified	unidentified	unidentified	0	0	0	0	0	0	6	0	0	38	57	388	0	0	0	0	0	0	0	0	13
ASV246	Fungi	Ascomycota	Sordariomycetes	Hypocreales	Nectriaceae	Fusarium	Fusarium_equiseti	0	0	0	0	0	0	0	0	0	0	206	0	295	0	0	0	0	0	0	0	0
ASV247	Fungi	Basidiomycota	unclassified_Basidiomycota	unclassified_Basidiomycota	unclassified_Basidiomycota	unclassified_Basidiomycota	unclassified_Basidiomycota	171	165	159	0	0	0	0	0	0	0	0	0	0	0	0	0	0	0	0	0	0
ASV248	Fungi	Basidiomycota	Tremellomycetes	Tremellales	Bulleribasidiaceae	Hannaella	Hannaella_zeae	0	0	0	0	0	0	0	0	0	0	0	0	30	0	0	157	70	208	30	0	0
ASV249	Fungi	Chytridiomycota	GS13	unidentified	unidentified	unidentified	unidentified	0	0	5	0	0	0	0	0	15	0	42	0	121	157	0	0	153	0	0	0	0
ASV250	Fungi	Ascomycota	Dothideomycetes	Pleosporales	Phaeosphaeriaceae	Phaeosphaeria	unclassified_Phaeosphaeria	0	0	0	0	0	0	0	0	0	438	0	0	0	0	0	0	55	0	0	0	0
ASV251	Fungi	unclassified_Fungi	unclassified_Fungi	unclassified_Fungi	unclassified_Fungi	unclassified_Fungi	unclassified_Fungi	0	0	0	0	0	0	0	2	0	0	101	34	0	78	0	0	264	0	0	10	0
ASV252	Fungi	Ascomycota	Leotiomycetes	unclassified_Leotiomycetes	unclassified_Leotiomycetes	unclassified_Leotiomycetes	unclassified_Leotiomycetes	19	10	25	50	20	7	0	0	0	0	0	0	104	1	197	6	0	0	0	0	48
ASV253	Fungi	Ascomycota	Leotiomycetes	Thelebolales	Pseudeurotiaceae	Pseudogymnoascus	unclassified_Pseudogymnoascus	0	0	0	0	0	0	0	0	11	0	0	22	145	79	98	30	0	0	14	72	16
ASV254	Fungi	Ascomycota	Dothideomycetes	Pleosporales	Phaeosphaeriaceae	Phaeosphaeria	Phaeosphaeria_podocarpi	0	0	0	0	0	0	0	0	0	151	336	0	0	0	0	0	0	0	0	0	0
ASV255	Fungi	Ascomycota	Eurotiomycetes	Chaetothyriales	Trichomeriaceae	unidentified	unidentified	0	0	0	11	0	0	0	0	0	0	148	0	131	0	129	21	0	0	26	19	0
ASV256	Fungi	Basidiomycota	unclassified_Basidiomycota	unclassified_Basidiomycota	unclassified_Basidiomycota	unclassified_Basidiomycota	unclassified_Basidiomycota	0	0	0	0	0	0	0	0	0	0	0	0	0	0	0	0	0	0	305	180	0
ASV257	Fungi	unclassified_Fungi	unclassified_Fungi	unclassified_Fungi	unclassified_Fungi	unclassified_Fungi	unclassified_Fungi	0	0	0	0	0	0	129	213	140	0	0	0	0	0	0	0	0	0	0	0	0
ASV258	Fungi	Mortierellomycota	Mortierellomycetes	Mortierellales	Mortierellaceae	Mortierella	unclassified_Mortierella	0	0	0	0	0	0	0	0	0	0	0	0	0	481	0	0	0	0	0	0	0
ASV259	Fungi	Ascomycota	Saccharomycetes	Saccharomycetales	Debaryomycetaceae	Meyerozyma	Meyerozyma_caribbica	0	38	0	0	35	39	0	0	0	0	0	0	165	0	157	0	19	20	0	0	0
ASV260	Fungi	Ascomycota	Sordariomycetes	Hypocreales	Clavicipitaceae	Metarhizium	Metarhizium_robertsii	0	0	0	0	0	0	0	0	0	0	0	0	0	472	0	0	0	0	0	0	0
ASV261	Fungi	Basidiomycota	Tremellomycetes	Trichosporonales	Trichosporonaceae	Trichosporon	unclassified_Trichosporon	0	0	32	0	29	0	0	0	0	0	0	0	20	0	322	0	66	0	0	0	0
ASV262	Fungi	Basidiomycota	Microbotryomycetes	Sporidiobolales	Sporidiobolaceae	Rhodotorula	Rhodotorula_diobovata	0	0	0	0	0	0	0	0	0	0	0	348	0	117	0	0	0	0	0	0	0
ASV263	Fungi	Ascomycota	Taphrinomycetes	Taphrinales	Taphrinaceae	Taphrina	unidentified	0	0	0	0	0	0	0	0	0	0	0	0	197	126	142	0	0	0	0	0	0
ASV264	Fungi	Basidiomycota	Microbotryomycetes	Sporidiobolales	Sporidiobolaceae	Rhodotorula	Rhodotorula_kratochvilovae	0	0	0	260	0	204	0	0	0	0	0	0	0	0	0	0	0	0	0	0	0
ASV265	Fungi	Rozellomycota	unidentified	unidentified	unidentified	unidentified	unidentified	259	0	147	0	0	0	0	0	0	0	0	0	54	0	0	0	0	0	0	0	0
ASV266	Fungi	Basidiomycota	Wallemiomycetes	Wallemiales	Wallemiaceae	Wallemia	unclassified_Wallemia	105	76	0	17	0	0	0	0	0	0	113	0	0	36	0	0	0	0	0	91	22
ASV267	Fungi	Ascomycota	Leotiomycetes	Helotiales	Sclerotiniaceae	Botryotinia	Botryotinia_ranunculi	0	0	0	0	0	0	0	0	0	0	0	0	0	0	0	0	459	0	0	0	0
ASV268	Fungi	Ascomycota	Eurotiomycetes	Eurotiales	Aspergillaceae	Penicillium	unclassified_Penicillium	18	33	27	37	10	0	111	143	79	0	0	0	0	0	0	0	0	0	0	0	0
ASV269	Fungi	Ascomycota	Sordariomycetes	Sordariales	unclassified_Sordariales	unclassified_Sordariales	unclassified_Sordariales	0	0	0	107	173	94	10	30	44	0	0	0	0	0	0	0	0	0	0	0	0
ASV270	Fungi	Ascomycota	Sordariomycetes	unclassified_Sordariomycetes	unclassified_Sordariomycetes	unclassified_Sordariomycetes	unclassified_Sordariomycetes	0	250	182	0	0	0	23	0	0	0	0	0	0	0	0	0	0	0	0	0	0
ASV271	Fungi	Ascomycota	Leotiomycetes	Helotiales	Helotiaceae	Tetracladium	Tetracladium_marchalianum	0	0	30	49	0	0	0	0	19	0	158	81	51	65	0	0	0	0	0	0	0
ASV272	Fungi	Basidiomycota	Agaricomycetes	unclassified_Agaricomycetes	unclassified_Agaricomycetes	unclassified_Agaricomycetes	unclassified_Agaricomycetes	0	0	0	0	0	0	0	0	0	0	0	330	0	123	0	0	0	0	0	0	0
ASV273	Fungi	Basidiomycota	Agaricomycetes	Cantharellales	unclassified_Cantharellales	unclassified_Cantharellales	unclassified_Cantharellales	20	0	0	0	0	0	8	0	0	145	0	21	127	0	124	0	0	0	0	7	0
ASV274	Fungi	Ascomycota	Arthoniomycetes	Lichenostigmatales	Phaeococcomycetaceae	Phaeococcomyces	Phaeococcomyces_eucalypti	26	15	0	0	0	16	0	0	12	318	0	0	0	0	0	0	8	26	29	0	0
ASV275	Fungi	Ascomycota	Pezizomycetes	Pezizales	Pezizaceae	unidentified	unidentified	33	31	0	34	0	0	0	0	26	0	55	0	159	0	0	27	0	13	26	0	45
ASV276	Fungi	Ascomycota	Eurotiomycetes	Chaetothyriales	Herpotrichiellaceae	Exophiala	Exophiala_cancerae	0	0	0	0	0	0	0	2	0	115	129	203	0	0	0	0	0	0	0	0	0
ASV277	Fungi	Ascomycota	Eurotiomycetes	Eurotiales	Aspergillaceae	Aspergillus	Aspergillus_penicillioides	300	68	0	0	0	0	0	0	0	0	79	0	0	0	0	0	0	0	0	0	0
ASV278	Fungi	unclassified_Fungi	unclassified_Fungi	unclassified_Fungi	unclassified_Fungi	unclassified_Fungi	unclassified_Fungi	0	0	0	0	0	0	162	152	132	0	0	0	0	0	0	0	0	0	0	0	0
ASV279	Fungi	Ascomycota	Sordariomycetes	Sordariales	Chaetomiaceae	unclassified_Chaetomiaceae	unclassified_Chaetomiaceae	64	20	25	69	67	101	64	20	12	0	0	0	0	0	0	0	0	0	0	0	0
ASV280	Fungi	Ascomycota	Leotiomycetes	Helotiales	unclassified_Helotiales	unclassified_Helotiales	unclassified_Helotiales	0	0	0	0	0	0	0	0	0	0	0	0	0	0	0	0	0	0	232	100	110
ASV281	Fungi	Chytridiomycota	unidentified	unidentified	unidentified	unidentified	unidentified	0	0	0	147	190	104	0	0	0	0	0	0	0	0	0	0	0	0	0	0	0
ASV282	Fungi	Basidiomycota	Tremellomycetes	Filobasidiales	Filobasidiaceae	Naganishia	Naganishia_friedmannii	0	0	0	0	0	0	0	0	0	0	0	0	348	0	0	72	21	0	0	0	0
ASV283	Fungi	Ascomycota	Dothideomycetes	Pleosporales	Didymellaceae	Didymella	Didymella_keratinophila	68	0	0	0	0	0	0	0	0	0	0	0	0	372	0	0	0	0	0	0	0
ASV284	Fungi	Basidiomycota	Microbotryomycetes	Sporidiobolales	Sporidiobolaceae	unclassified_Sporidiobolaceae	unclassified_Sporidiobolaceae	0	97	0	214	129	0	0	0	0	0	0	0	0	0	0	0	0	0	0	0	0
ASV285	Fungi	Basidiomycota	Tremellomycetes	Cystofilobasidiales	unclassified_Cystofilobasidiales	unclassified_Cystofilobasidiales	unclassified_Cystofilobasidiales	0	44	30	0	0	0	0	0	0	73	0	0	40	117	64	17	0	0	17	0	36
ASV286	Fungi	Ascomycota	Sordariomycetes	Glomerellales	Plectosphaerellaceae	Plectosphaerella	Plectosphaerella_niemeijerarum	0	0	0	191	0	0	0	0	0	0	0	247	0	0	0	0	0	0	0	0	0
ASV287	Fungi	unclassified_Fungi	unclassified_Fungi	unclassified_Fungi	unclassified_Fungi	unclassified_Fungi	unclassified_Fungi	0	0	0	0	0	0	0	0	0	97	232	0	0	50	0	0	0	0	0	59	0
ASV288	Fungi	unclassified_Fungi	unclassified_Fungi	unclassified_Fungi	unclassified_Fungi	unclassified_Fungi	unclassified_Fungi	0	0	0	0	0	0	0	0	5	102	0	214	0	52	39	6	5	0	0	0	13
ASV289	Fungi	Ascomycota	Eurotiomycetes	Eurotiales	Aspergillaceae	Aspergillus	Aspergillus_penicillioides	326	0	64	0	0	0	0	0	0	0	0	41	0	0	0	0	0	0	0	0	0
ASV290	Fungi	Ascomycota	Dothideomycetes	Pleosporales	Didymosphaeriaceae	Pseudopithomyces	Pseudopithomyces_angolensis	12	0	16	15	0	0	0	0	0	0	0	233	0	0	128	0	5	0	0	0	20
ASV291	Fungi	unclassified_Fungi	unclassified_Fungi	unclassified_Fungi	unclassified_Fungi	unclassified_Fungi	unclassified_Fungi	0	0	0	0	0	0	0	0	0	144	48	0	188	0	0	0	35	0	0	0	13
ASV292	Fungi	Ascomycota	Dothideomycetes	Botryosphaeriales	Botryosphaeriaceae	Lasiodiplodia	unclassified_Lasiodiplodia	234	191	0	0	0	0	0	0	0	0	0	0	0	0	0	0	0	0	0	0	0
ASV293	Fungi	Basidiomycota	Agaricomycetes	Agaricales	Strophariaceae	Hypholoma	unclassified_Hypholoma	5	0	0	0	0	0	0	0	0	75	0	8	76	0	200	0	45	0	0	15	0
ASV294	Fungi	Basidiomycota	Agaricomycetes	Thelephorales	Thelephoraceae	Tomentella	unclassified_Tomentella	0	0	0	0	0	0	0	0	0	0	0	0	0	110	266	6	0	23	0	0	19
ASV295	Fungi	Basidiomycota	Tremellomycetes	Tremellales	Rhynchogastremataceae	Papiliotrema	Papiliotrema_odontotermitis	13	0	6	103	126	155	0	0	0	0	0	0	0	0	0	16	0	0	0	0	0
ASV296	Fungi	Ascomycota	Leotiomycetes	Helotiales	unclassified_Helotiales	unclassified_Helotiales	unclassified_Helotiales	0	161	0	0	0	0	0	0	0	0	0	258	0	0	0	0	0	0	0	0	0
ASV297	Fungi	Ascomycota	Sordariomycetes	Hypocreales	Nectriaceae	Fusarium	Fusarium_equiseti	0	0	0	0	0	0	0	0	0	0	0	417	0	0	0	0	0	0	0	0	0
ASV298	Fungi	unclassified_Fungi	unclassified_Fungi	unclassified_Fungi	unclassified_Fungi	unclassified_Fungi	unclassified_Fungi	0	29	0	0	9	0	0	0	0	205	0	63	33	0	0	0	9	0	67	0	0
ASV299	Fungi	Ascomycota	Sordariomycetes	Xylariales	Apiosporaceae	Arthrinium	Arthrinium_jiangxiense	0	0	16	56	30	0	0	0	0	0	0	0	0	53	87	40	8	14	0	51	60
ASV300	Fungi	Ascomycota	Sordariomycetes	Hypocreales	unidentified	Acremonium	Acremonium_egyptiacum	0	0	0	25	0	0	0	23	15	0	0	21	0	0	169	0	0	0	0	0	156
ASV301	Fungi	Ascomycota	Sordariomycetes	Pisorisporiales	Pisorisporiaceae	Achroceratosphaeria	Achroceratosphaeria_potamia	0	0	0	0	0	0	34	90	124	0	0	0	0	0	0	0	0	0	161	0	0
ASV302	Fungi	Basidiomycota	Tremellomycetes	Tremellales	Bulleribasidiaceae	Vishniacozyma	Vishniacozyma_victoriae	0	0	0	0	0	0	0	0	0	0	0	0	0	0	0	0	408	0	0	0	0
ASV303	Fungi	Ascomycota	Sordariomycetes	Hypocreales	Nectriaceae	Xenoacremonium	unclassified_Xenoacremonium	0	242	163	0	0	0	0	0	0	0	0	0	0	0	0	0	0	0	0	0	0
ASV304	Fungi	Basidiomycota	Tremellomycetes	Filobasidiales	Filobasidiaceae	Filobasidium	Filobasidium_floriforme	0	47	0	0	0	0	0	0	0	0	0	0	98	78	0	38	0	0	26	88	30
ASV305	Fungi	Basidiomycota	unclassified_Basidiomycota	unclassified_Basidiomycota	unclassified_Basidiomycota	unclassified_Basidiomycota	unclassified_Basidiomycota	0	0	0	1	0	0	107	182	107	0	0	0	0	0	0	0	0	0	0	0	0
ASV306	Fungi	Mortierellomycota	Mortierellomycetes	Mortierellales	Mortierellaceae	Mortierella	Mortierella_angusta	0	0	5	0	14	0	5	0	0	0	114	26	0	192	0	5	0	5	11	0	16
ASV307	Fungi	Basidiomycota	Tremellomycetes	Tremellales	Bulleribasidiaceae	Dioszegia	unclassified_Dioszegia	0	0	0	0	0	0	8	0	0	60	0	6	0	0	121	0	162	0	36	0	0
ASV308	Fungi	unclassified_Fungi	unclassified_Fungi	unclassified_Fungi	unclassified_Fungi	unclassified_Fungi	unclassified_Fungi	0	0	0	0	0	0	0	0	0	0	0	0	0	0	0	0	0	0	193	122	78
ASV309	Fungi	Basidiomycota	unidentified	unidentified	unidentified	unidentified	unidentified	0	0	0	0	0	0	94	113	85	0	0	0	0	0	0	0	0	0	60	40	0
ASV310	Fungi	Ascomycota	Dothideomycetes	Pleosporales	Didymellaceae	Epicoccum	unclassified_Epicoccum	0	0	0	0	0	0	0	0	0	0	0	0	0	127	261	0	0	0	0	0	0
ASV311	Fungi	Ascomycota	Sordariomycetes	Sordariales	Lasiosphaeriaceae	Schizothecium	Schizothecium_carpinicola	0	0	0	0	0	0	0	0	0	105	67	0	0	0	0	0	211	0	0	0	0
ASV312	Fungi	Ascomycota	Leotiomycetes	Helotiales	Helotiales_fam_Incertae_sedis	Cadophora	Cadophora_melinii	0	0	0	0	0	0	0	0	0	0	0	0	0	0	0	190	81	111	0	0	0
ASV313	Fungi	unclassified_Fungi	unclassified_Fungi	unclassified_Fungi	unclassified_Fungi	unclassified_Fungi	unclassified_Fungi	0	0	0	0	0	0	0	0	0	156	0	0	0	63	85	0	0	0	52	0	21
ASV314	Fungi	Ascomycota	Sordariomycetes	Glomerellales	Plectosphaerellaceae	Gibellulopsis	Gibellulopsis_serrae	0	0	0	0	0	0	0	0	0	0	0	0	0	0	0	0	0	0	135	236	0
ASV315	Fungi	Ascomycota	Sordariomycetes	Glomerellales	Plectosphaerellaceae	Plectosphaerella	Plectosphaerella_niemeijerarum	0	0	0	0	0	0	0	0	0	0	0	0	0	0	0	0	0	0	0	0	371
ASV316	Fungi	Ascomycota	Sordariomycetes	Hypocreales	Stachybotryaceae	Alfaria	unclassified_Alfaria	12	0	19	0	0	0	0	4	0	0	1	332	0	0	0	0	0	0	0	0	0
ASV317	Fungi	Ascomycota	Dothideomycetes	Cladosporiales	Cladosporiaceae	Cladosporium	unclassified_Cladosporium	0	14	0	7	0	0	0	0	0	166	58	0	0	53	0	0	22	33	0	0	12
ASV318	Fungi	Rozellomycota	unidentified	unidentified	unidentified	unidentified	unidentified	0	9	0	0	0	0	0	0	0	22	0	270	0	0	42	0	0	0	21	0	0
ASV319	Fungi	Chytridiomycota	Spizellomycetes	Spizellomycetales	Powellomycetaceae	Powellomyces	unidentified	0	0	0	0	0	0	50	101	212	0	0	0	0	0	0	0	0	0	0	0	0
ASV320	Fungi	Basidiomycota	Tremellomycetes	Tremellales	Trimorphomycetaceae	Saitozyma	Saitozyma_podzolica	0	0	0	0	0	0	0	0	0	138	0	0	0	0	224	0	0	0	0	0	0
ASV321	Fungi	Mortierellomycota	Mortierellomycetes	Mortierellales	Mortierellaceae	Mortierella	Mortierella_hyalina	0	0	0	0	0	0	0	0	0	0	0	87	69	0	0	29	126	0	0	0	51
ASV322	Fungi	Ascomycota	Dothideomycetes	Pleosporales	Didymellaceae	Didymella	Didymella_keratinophila	0	0	0	0	0	0	0	0	0	0	0	0	0	0	0	0	189	172	0	0	0
ASV323	Fungi	Ascomycota	Saccharomycetes	Saccharomycetales	Debaryomycetaceae	Candida	Candida_tropicalis	0	0	29	0	0	0	0	0	0	0	0	259	0	0	0	0	71	0	0	0	0
ASV324	Fungi	Mortierellomycota	unclassified_Mortierellomycota	unclassified_Mortierellomycota	unclassified_Mortierellomycota	unclassified_Mortierellomycota	unclassified_Mortierellomycota	8	0	0	0	0	0	0	0	0	350	0	0	0	0	0	0	0	0	0	0	0
ASV325	Fungi	Ascomycota	Dothideomycetes	Pleosporales	unclassified_Pleosporales	unclassified_Pleosporales	unclassified_Pleosporales	23	0	0	0	0	0	0	0	0	215	0	0	0	100	0	6	0	0	0	14	0
ASV326	Fungi	Ascomycota	Sordariomycetes	unclassified_Sordariomycetes	unclassified_Sordariomycetes	unclassified_Sordariomycetes	unclassified_Sordariomycetes	0	0	0	0	0	0	0	0	0	217	0	0	0	118	0	0	0	23	0	0	0
ASV327	Fungi	unclassified_Fungi	unclassified_Fungi	unclassified_Fungi	unclassified_Fungi	unclassified_Fungi	unclassified_Fungi	0	0	0	66	152	137	0	0	0	0	0	0	0	1	0	0	0	0	0	0	0
ASV328	Fungi	Ascomycota	Sordariomycetes	Hypocreales	Nectriaceae	Fusarium	unclassified_Fusarium	0	0	0	57	0	0	0	12	31	0	69	0	0	0	0	0	0	0	0	0	186
ASV329	Fungi	unclassified_Fungi	unclassified_Fungi	unclassified_Fungi	unclassified_Fungi	unclassified_Fungi	unclassified_Fungi	0	0	0	0	0	0	0	0	0	0	0	53	0	0	301	0	0	0	0	0	0
ASV330	Fungi	Mortierellomycota	Mortierellomycetes	Mortierellales	Mortierellaceae	Mortierella	Mortierella_calciphila	14	0	0	0	0	0	0	0	0	215	0	0	0	0	123	0	0	0	0	0	0
ASV331	Fungi	Chytridiomycota	Rhizophlyctidomycetes	Rhizophlyctidales	Rhizophlyctidaceae	Rhizophlyctis	unidentified	0	0	0	0	0	0	98	181	73	0	0	0	0	0	0	0	0	0	0	0	0
ASV332	Fungi	Ascomycota	Sordariomycetes	Togniniales	Togniniaceae	Phaeoacremonium	Phaeoacremonium_venezuelense	118	166	64	0	0	0	0	0	0	0	0	0	0	0	0	0	0	0	0	0	0
ASV333	Fungi	Ascomycota	Sordariomycetes	Sordariales	Lasiosphaeriaceae	Schizothecium	Schizothecium_carpinicola	0	0	0	14	0	0	0	0	0	239	0	0	89	0	0	6	0	0	0	0	0
ASV334	Fungi	unclassified_Fungi	unclassified_Fungi	unclassified_Fungi	unclassified_Fungi	unclassified_Fungi	unclassified_Fungi	0	0	0	0	0	0	0	0	0	0	0	345	0	0	0	3	0	0	0	0	0
ASV335	Fungi	Ascomycota	Dothideomycetes	unclassified_Dothideomycetes	unclassified_Dothideomycetes	unclassified_Dothideomycetes	unclassified_Dothideomycetes	0	0	0	0	0	0	0	0	0	78	126	0	35	0	71	0	36	0	0	0	0
ASV336	Fungi	Ascomycota	Sordariomycetes	Hypocreales	Nectriaceae	Fusarium	unclassified_Fusarium	0	0	0	0	0	0	0	0	0	0	0	0	0	344	0	0	0	0	0	0	0
ASV337	Fungi	Ascomycota	Pezizomycetes	Pezizales	unclassified_Pezizales	unclassified_Pezizales	unclassified_Pezizales	0	0	0	23	0	0	0	0	0	0	204	23	55	0	0	0	0	0	16	0	21
ASV338	Fungi	Ascomycota	Leotiomycetes	Helotiales	Chaetomellaceae	Chaetomella	Chaetomella_zambiensis	0	0	0	8	0	0	12	0	0	113	87	0	87	0	0	0	22	13	0	0	0
ASV339	Fungi	Ascomycota	Dothideomycetes	Pleosporales	Didymosphaeriaceae	Paraphaeosphaeria	Paraphaeosphaeria_sardoa	0	0	0	0	0	0	0	0	0	0	92	250	0	0	0	0	0	0	0	0	0
ASV340	Fungi	Mortierellomycota	unclassified_Mortierellomycota	unclassified_Mortierellomycota	unclassified_Mortierellomycota	unclassified_Mortierellomycota	unclassified_Mortierellomycota	0	0	0	0	0	0	0	0	0	0	232	0	94	0	0	0	0	0	0	0	16
ASV341	Fungi	Basidiomycota	Malasseziomycetes	Malasseziales	Malasseziaceae	Malassezia	Malassezia_globosa	0	0	0	11	0	3	0	0	0	0	0	70	0	35	69	12	0	135	0	6	0
ASV342	Fungi	Basidiomycota	Cystobasidiomycetes	Erythrobasidiales	Erythrobasidiaceae	Erythrobasidium	Erythrobasidium_yunnanense	0	0	0	0	6	0	0	0	0	307	0	0	0	0	0	0	0	0	17	10	0
ASV343	Fungi	Ascomycota	Sordariomycetes	Hypocreales	Nectriaceae	Fusarium	unclassified_Fusarium	0	0	0	0	18	0	0	0	0	0	0	0	322	0	0	0	0	0	0	0	0
ASV344	Fungi	Ascomycota	Dothideomycetes	Dothideales	Saccotheciaceae	Aureobasidium	Aureobasidium_melanogenum	0	0	0	0	0	0	0	0	0	0	0	0	0	338	0	0	0	0	0	0	0
ASV345	Fungi	Ascomycota	Leotiomycetes	Erysiphales	Erysiphaceae	Blumeria	Blumeria_graminis	0	0	0	0	0	0	0	0	0	0	0	28	55	220	0	0	0	0	0	0	30
ASV346	Fungi	Basidiomycota	Cystobasidiomycetes	Erythrobasidiales	Erythrobasidiaceae	Erythrobasidium	Erythrobasidium_yunnanense	0	0	0	0	0	0	0	0	0	0	0	0	0	333	0	0	0	0	0	0	0
ASV347	Fungi	Ascomycota	Sordariomycetes	Hypocreales	Hypocreaceae	Trichoderma	unclassified_Trichoderma	0	0	21	0	0	0	0	0	0	0	311	0	0	0	0	0	0	0	0	0	0
ASV348	Fungi	Ascomycota	Sordariomycetes	Hypocreales	Nectriaceae	Fusarium	Fusarium_equiseti	0	0	0	0	0	0	0	0	0	0	0	0	0	330	0	0	0	0	0	0	0
ASV349	Fungi	Basidiomycota	Microbotryomycetes	Sporidiobolales	Sporidiobolaceae	Rhodosporidiobolus	Rhodosporidiobolus_fluvialis	62	40	147	0	0	0	0	0	0	0	63	0	0	0	0	0	17	0	0	0	0
ASV350	Fungi	Basidiomycota	Tremellomycetes	Cystofilobasidiales	Mrakiaceae	Itersonilia	Itersonilia_perplexans	0	0	0	5	18	16	0	0	0	0	175	0	44	0	54	0	0	0	0	0	17
ASV351	Fungi	Ascomycota	Dothideomycetes	Mycosphaerellales	Mycosphaerellaceae	Cercospora	unclassified_Cercospora	0	0	0	0	0	0	0	0	0	0	0	0	0	0	328	0	0	0	0	0	0
ASV352	Fungi	Ascomycota	Dothideomycetes	Pleosporales	Pleosporaceae	Curvularia	Curvularia_pisi	0	0	42	0	0	0	0	0	4	0	0	223	55	0	0	0	3	0	0	0	0
ASV353	Fungi	Ascomycota	Leotiomycetes	Thelebolales	Pseudeurotiaceae	unidentified	unidentified	0	0	0	21	0	0	0	0	3	0	0	20	106	0	138	21	0	0	0	18	0
ASV354	Fungi	Basidiomycota	Microbotryomycetes	Kriegeriales	Camptobasidiaceae	Glaciozyma	Glaciozyma_antarctica	0	0	4	0	0	0	0	0	0	52	0	0	257	0	0	0	0	0	0	13	0
ASV355	Fungi	Ascomycota	unclassified_Ascomycota	unclassified_Ascomycota	unclassified_Ascomycota	unclassified_Ascomycota	unclassified_Ascomycota	0	0	0	0	0	0	0	0	0	110	0	0	95	121	0	0	0	0	0	0	0
ASV356	Fungi	Ascomycota	Eurotiomycetes	Chaetothyriales	Trichomeriaceae	unidentified	unidentified	21	0	0	0	7	0	11	2	0	0	0	15	0	194	0	0	20	12	0	0	43
ASV357	Fungi	Chytridiomycota	unidentified	unidentified	unidentified	unidentified	unidentified	0	9	0	7	0	0	0	0	0	184	124	0	0	0	0	0	0	0	0	0	0
ASV358	Fungi	Basidiomycota	Agaricomycetes	Russulales	Russulaceae	Russula	Russula_rosea	0	0	0	0	0	0	0	0	0	0	324	0	0	0	0	0	0	0	0	0	0
ASV359	Fungi	Basidiomycota	Tremellomycetes	Filobasidiales	Filobasidiaceae	Filobasidium	unclassified_Filobasidium	0	0	0	0	0	321	0	0	0	0	0	0	0	0	0	0	0	0	0	0	0
ASV360	Fungi	unclassified_Fungi	unclassified_Fungi	unclassified_Fungi	unclassified_Fungi	unclassified_Fungi	unclassified_Fungi	0	0	0	0	0	0	0	0	0	0	0	0	0	256	64	0	0	0	0	0	0
ASV361	Fungi	Ascomycota	Sordariomycetes	unclassified_Sordariomycetes	unclassified_Sordariomycetes	unclassified_Sordariomycetes	unclassified_Sordariomycetes	0	0	29	0	0	0	0	0	0	0	0	0	0	0	0	0	0	0	54	84	152
ASV362	Fungi	Ascomycota	Sordariomycetes	Hypocreales	Cordycipitaceae	Simplicillium	Simplicillium_aogashimaense	0	0	0	0	0	0	0	0	0	319	0	0	0	0	0	0	0	0	0	0	0
ASV363	Fungi	Ascomycota	Dothideomycetes	Cladosporiales	Cladosporiaceae	Cladosporium	Cladosporium_cycadicola	114	121	60	0	0	0	0	0	0	0	0	0	0	0	0	0	0	0	23	0	0
ASV364	Fungi	Ascomycota	Sordariomycetes	Hypocreales	Cordycipitaceae	Lecanicillium	Lecanicillium_saksenae	0	0	0	0	0	0	0	0	0	97	0	154	67	0	0	0	0	0	0	0	0
ASV365	Fungi	Ascomycota	Pezizomycetes	Pezizales	Pezizaceae	Peziza	Peziza_buxea	0	0	0	0	0	0	0	0	0	0	0	10	0	63	245	0	0	0	0	0	0
ASV366	Fungi	Ascomycota	Eurotiomycetes	Eurotiales	Aspergillaceae	Aspergillus	Aspergillus_heterocaryoticus	0	0	0	0	0	0	0	0	0	0	0	0	0	0	0	0	0	0	0	318	0
ASV367	Fungi	unclassified_Fungi	unclassified_Fungi	unclassified_Fungi	unclassified_Fungi	unclassified_Fungi	unclassified_Fungi	0	0	0	46	128	143	0	0	0	0	0	0	0	0	0	0	0	0	0	0	0
ASV368	Fungi	Ascomycota	Sordariomycetes	Hypocreales	Niessliaceae	Monocillium	Monocillium_griseo-ochraceum	0	0	0	15	0	0	0	0	0	0	0	275	0	0	0	0	0	0	23	0	0
ASV369	Fungi	Ascomycota	Sordariomycetes	Pisorisporiales	Pisorisporiaceae	Achroceratosphaeria	Achroceratosphaeria_potamia	0	0	0	0	0	0	0	0	0	0	0	0	0	0	0	0	0	0	54	104	154
ASV370	Fungi	Ascomycota	Dothideomycetes	Myriangiales	Elsinoaceae	Elsinoe	Elsinoe_citricola	0	0	21	0	0	0	0	0	0	253	0	0	0	0	0	0	0	0	0	0	35
ASV371	Fungi	Mortierellomycota	Mortierellomycetes	Mortierellales	Mortierellaceae	Mortierella	Mortierella_zychae	0	0	0	0	0	0	0	0	0	0	0	0	0	0	0	0	0	0	0	204	105
ASV372	Fungi	Ascomycota	Dothideomycetes	Pleosporales	unclassified_Pleosporales	unclassified_Pleosporales	unclassified_Pleosporales	0	0	5	0	0	0	0	0	0	0	140	49	113	0	0	0	0	0	0	0	0
ASV373	Fungi	Basidiomycota	Tremellomycetes	Cystofilobasidiales	Mrakiaceae	Mrakia	Mrakia_frigida	0	0	0	0	0	0	0	0	0	0	0	0	249	0	0	0	58	0	0	0	0
ASV374	Fungi	Chytridiomycota	unidentified	unidentified	unidentified	unidentified	unidentified	0	0	0	0	0	0	0	0	0	0	0	0	0	0	0	0	0	0	100	119	86
ASV375	Fungi	Ascomycota	Sordariomycetes	Xylariales	Apiosporaceae	Arthrinium	unclassified_Arthrinium	0	2	0	0	3	17	3	0	0	177	0	0	96	0	0	0	5	0	0	0	0
ASV376	Fungi	Ascomycota	Dothideomycetes	Pleosporales	unidentified	unclassified_unidentified	unclassified_unidentified	0	0	14	0	0	0	0	0	0	152	0	0	0	124	0	0	11	0	0	0	0
ASV377	Fungi	Chytridiomycota	unidentified	unidentified	unidentified	unidentified	unidentified	71	20	70	100	0	39	0	0	0	0	0	0	0	0	0	0	0	0	0	0	0
ASV378	Fungi	Ascomycota	Dothideomycetes	Dothideales	Dothioraceae	Dothiora	unclassified_Dothiora	8	39	0	0	19	0	0	7	0	0	0	0	0	51	124	0	13	0	23	0	15
ASV379	Fungi	Ascomycota	Dothideomycetes	Pleosporales	Didymosphaeriaceae	Paraconiothyrium	unclassified_Paraconiothyrium	0	0	0	0	0	10	0	0	4	0	0	176	0	0	106	0	0	0	0	0	0
ASV380	Fungi	Ascomycota	Leotiomycetes	Helotiales	Sclerotiniaceae	Botryotinia	Botryotinia_ranunculi	0	0	0	0	0	0	0	0	0	0	0	0	0	0	0	0	0	294	0	0	0
ASV381	Fungi	unclassified_Fungi	unclassified_Fungi	unclassified_Fungi	unclassified_Fungi	unclassified_Fungi	unclassified_Fungi	7	0	0	0	0	0	0	0	0	0	0	30	0	0	255	0	0	0	0	0	0
ASV382	Fungi	Ascomycota	Dothideomycetes	Pleosporales	Didymellaceae	Pseudoascochyta	unclassified_Pseudoascochyta	0	0	0	36	0	0	0	0	0	0	0	12	0	0	244	0	0	0	0	0	0
ASV383	Fungi	Ascomycota	Sordariomycetes	Xylariales	Sporocadaceae	Neopestalotiopsis	unclassified_Neopestalotiopsis	0	0	0	0	0	0	0	0	0	0	174	0	0	118	0	0	0	0	0	0	0
ASV384	Fungi	Ascomycota	Sordariomycetes	Hypocreales	Stachybotryaceae	Stachybotrys	unclassified_Stachybotrys	0	0	8	30	0	13	0	0	5	0	0	0	161	55	0	0	19	0	0	0	0
ASV385	Fungi	Chytridiomycota	unidentified	unidentified	unidentified	unidentified	unidentified	0	0	4	0	0	0	13	0	0	0	0	273	0	0	0	0	0	0	0	0	0
ASV386	Fungi	Ascomycota	Sordariomycetes	Coniochaetales	Coniochaetaceae	Coniochaeta	Coniochaeta_cipronana	0	0	14	70	155	0	0	51	0	0	0	0	0	0	0	0	0	0	0	0	0
ASV387	Fungi	Ascomycota	Sordariomycetes	Myrmecridiales	Myrmecridiaceae	Myrmecridium	unclassified_Myrmecridium	9	0	0	0	0	0	12	0	0	177	0	59	0	0	0	15	0	0	0	0	17
ASV388	Fungi	Basidiomycota	Tremellomycetes	Filobasidiales	Filobasidiaceae	Naganishia	unclassified_Naganishia	20	50	27	0	0	0	0	0	0	0	143	0	39	0	0	0	0	0	0	0	10
ASV389	Fungi	Ascomycota	Sordariomycetes	Hypocreales	Nectriaceae	Fusarium	Fusarium_equiseti	0	0	0	0	35	0	0	0	0	0	0	0	0	0	253	0	0	0	0	0	0
ASV390	Fungi	unclassified_Fungi	unclassified_Fungi	unclassified_Fungi	unclassified_Fungi	unclassified_Fungi	unclassified_Fungi	0	0	8	0	14	0	0	0	54	83	0	0	0	31	97	0	0	0	0	0	0
ASV391	Fungi	Ascomycota	Eurotiomycetes	Eurotiales	Aspergillaceae	Aspergillus	Aspergillus_alabamensis	0	124	0	0	0	0	0	0	0	70	0	0	50	42	0	0	0	0	0	0	0
ASV392	Fungi	Ascomycota	Sordariomycetes	Microascales	Microascaceae	Cephalotrichum	unclassified_Cephalotrichum	0	0	0	0	0	0	0	0	0	0	0	0	116	0	151	0	18	0	0	0	0
ASV393	Fungi	Basidiomycota	unclassified_Basidiomycota	unclassified_Basidiomycota	unclassified_Basidiomycota	unclassified_Basidiomycota	unclassified_Basidiomycota	0	0	0	0	0	0	0	0	0	0	0	0	0	0	0	0	0	0	167	66	52
ASV394	Fungi	Ascomycota	Eurotiomycetes	Eurotiales	Aspergillaceae	Aspergillus	unclassified_Aspergillus	0	0	153	0	0	65	0	0	0	0	0	0	46	0	0	0	0	0	7	0	13
ASV395	Fungi	Ascomycota	Sordariomycetes	Sordariales	Lasiosphaeriaceae	Schizothecium	unclassified_Schizothecium	0	0	0	15	0	0	0	0	0	0	0	0	110	0	140	0	0	19	0	0	0
ASV396	Fungi	Ascomycota	Leotiomycetes	Helotiales	Helotiales_fam_Incertae_sedis	Graphium	Graphium_rubrum	0	0	0	0	0	0	0	0	6	0	0	0	0	0	81	0	12	0	0	185	0
ASV397	Fungi	unclassified_Fungi	unclassified_Fungi	unclassified_Fungi	unclassified_Fungi	unclassified_Fungi	unclassified_Fungi	0	0	0	0	0	0	0	0	0	0	0	0	284	0	0	0	0	0	0	0	0
ASV398	Fungi	Ascomycota	Dothideomycetes	Pleosporales	Phaeosphaeriaceae	Phaeosphaeria	unclassified_Phaeosphaeria	0	0	0	0	0	0	0	0	0	0	0	0	0	0	284	0	0	0	0	0	0
ASV399	Fungi	Ascomycota	Sordariomycetes	Sordariales	Lasiosphaeriaceae	Apiosordaria	Apiosordaria_jamaicensis	0	0	37	0	0	0	0	0	0	0	0	0	0	0	0	0	121	0	81	44	0
ASV400	Fungi	Ascomycota	Sordariomycetes	Microascales	Microascaceae	Cephalotrichum	unclassified_Cephalotrichum	0	0	0	0	0	0	0	0	0	0	283	0	0	0	0	0	0	0	0	0	0
ASV401	Fungi	Basidiomycota	Tremellomycetes	Tremellales	Rhynchogastremataceae	Papiliotrema	Papiliotrema_mangalensis	0	0	0	0	0	0	0	0	0	0	93	190	0	0	0	0	0	0	0	0	0
ASV402	Fungi	Ascomycota	Sordariomycetes	Sordariales	Lasiosphaeriaceae	Schizothecium	Schizothecium_carpinicola	0	0	0	0	0	0	8	0	0	0	0	262	0	0	0	0	0	0	0	11	0
ASV403	Fungi	Basidiomycota	Tremellomycetes	Tremellales	Bulleribasidiaceae	Vishniacozyma	Vishniacozyma_tephrensis	0	0	0	0	0	0	0	0	0	77	0	0	204	0	0	0	0	0	0	0	0
ASV404	Fungi	unclassified_Fungi	unclassified_Fungi	unclassified_Fungi	unclassified_Fungi	unclassified_Fungi	unclassified_Fungi	0	0	0	0	0	0	0	0	0	0	0	241	40	0	0	0	0	0	0	0	0
ASV405	Fungi	Ascomycota	Dothideomycetes	Pleosporales	Torulaceae	Torula	Torula_gaodangensis	50	81	147	1	0	0	0	0	0	0	0	0	0	0	0	0	0	0	0	0	0
ASV406	Fungi	Ascomycota	Sordariomycetes	Hypocreales	Nectriaceae	Fusarium	Fusarium_perseae	279	0	0	0	0	0	0	0	0	0	0	0	0	0	0	0	0	0	0	0	0
ASV407	Fungi	unclassified_Fungi	unclassified_Fungi	unclassified_Fungi	unclassified_Fungi	unclassified_Fungi	unclassified_Fungi	0	0	0	0	13	0	67	78	83	0	0	0	0	0	0	0	35	3	0	0	0
ASV408	Fungi	Mortierellomycota	Mortierellomycetes	Mortierellales	Mortierellaceae	Mortierella	Mortierella_calciphila	0	0	0	0	0	0	0	0	0	0	0	0	38	241	0	0	0	0	0	0	0
ASV409	Fungi	Aphelidiomycota	Aphelidiomycetes	GS16	unidentified	unidentified	unidentified	0	1	0	0	0	0	0	0	0	0	0	277	0	0	0	0	0	0	0	0	0
ASV410	Fungi	Ascomycota	Eurotiomycetes	Eurotiales	Aspergillaceae	Penicillium	unclassified_Penicillium	0	0	0	0	0	0	0	0	0	80	198	0	0	0	0	0	0	0	0	0	0
ASV411	Fungi	Ascomycota	Sordariomycetes	Hypocreales	Nectriaceae	Fusarium	[Neocosmospora]_rubicola	0	0	0	0	0	0	0	0	0	105	0	64	46	0	63	0	0	0	0	0	0
ASV412	Fungi	Mortierellomycota	Mortierellomycetes	Mortierellales	Mortierellaceae	Mortierella	unclassified_Mortierella	0	0	0	0	0	0	0	0	0	0	0	0	0	0	276	0	0	0	0	0	0
ASV413	Fungi	Ascomycota	Leotiomycetes	Thelebolales	Pseudeurotiaceae	unidentified	unidentified	0	0	0	24	0	0	0	18	0	0	0	0	108	0	0	28	0	70	0	27	0
ASV414	Fungi	Basidiomycota	Agaricomycetes	Polyporales	Meruliaceae	Ceriporia	Ceriporia_lacerata	0	0	0	0	0	0	0	0	0	0	0	263	0	0	0	0	12	0	0	0	0
ASV415	Fungi	Basidiomycota	Tremellomycetes	Trichosporonales	Trichosporonaceae	Apiotrichum	unclassified_Apiotrichum	0	0	0	0	0	0	0	0	0	0	274	0	0	0	0	0	0	0	0	0	0
ASV416	Fungi	Ascomycota	Dothideomycetes	Pleosporales	Leptosphaeriaceae	Leptosphaeria	Leptosphaeria_ebuli	0	0	7	0	0	0	0	0	0	82	0	82	0	0	102	0	0	0	0	0	0
ASV417	Fungi	Glomeromycota	Glomeromycetes	Glomerales	Glomeraceae	unidentified	unidentified	0	0	0	0	0	0	0	0	0	273	0	0	0	0	0	0	0	0	0	0	0
ASV418	Fungi	Ascomycota	Sordariomycetes	unclassified_Sordariomycetes	unclassified_Sordariomycetes	unclassified_Sordariomycetes	unclassified_Sordariomycetes	0	0	0	0	0	0	0	0	0	0	100	0	0	0	173	0	0	0	0	0	0
ASV419	Fungi	Rozellomycota	unidentified	unidentified	unidentified	unidentified	unidentified	0	0	0	12	0	0	0	0	0	155	0	0	46	59	0	0	0	0	0	0	0
ASV420	Fungi	Basidiomycota	unclassified_Basidiomycota	unclassified_Basidiomycota	unclassified_Basidiomycota	unclassified_Basidiomycota	unclassified_Basidiomycota	15	0	0	0	0	0	0	0	0	0	0	0	103	132	0	0	0	0	0	0	21
ASV421	Fungi	Ascomycota	Sordariomycetes	unclassified_Sordariomycetes	unclassified_Sordariomycetes	unclassified_Sordariomycetes	unclassified_Sordariomycetes	0	0	0	0	0	0	0	0	0	58	135	0	0	0	56	0	5	6	0	11	0
ASV422	Fungi	Ascomycota	Dothideomycetes	Pleosporales	Phaeosphaeriaceae	Neosetophoma	Neosetophoma_poaceicola	0	0	0	0	0	0	0	0	0	227	0	44	0	0	0	0	0	0	0	0	0
ASV423	Fungi	Ascomycota	Sordariomycetes	Hypocreales	unidentified	Acremonium	Acremonium_persicinum	46	0	43	0	0	0	0	0	0	0	0	0	80	0	78	23	0	0	0	0	0
ASV424	Fungi	Ascomycota	Sordariomycetes	Hypocreales	Nectriaceae	Neonectria	Neonectria_major	0	0	0	0	0	0	6	0	0	0	67	0	118	79	0	0	0	0	0	0	0
ASV425	Fungi	Ascomycota	Dothideomycetes	Tubeufiales	Wiesneriomycetaceae	Spissiomyces	unidentified	0	0	0	0	0	0	0	0	0	0	60	0	0	0	194	4	0	0	0	12	0
ASV426	Fungi	Ascomycota	Leotiomycetes	Helotiales	Sclerotiniaceae	Botryotinia	Botryotinia_ranunculi	0	27	0	0	100	0	0	0	0	0	0	52	0	0	0	0	0	0	89	0	0
ASV427	Fungi	Ascomycota	Sordariomycetes	Chaetosphaeriales	Chaetosphaeriaceae	Thozetella	unclassified_Thozetella	0	0	0	0	0	0	0	0	0	0	267	0	0	0	0	0	0	0	0	0	0
ASV428	Fungi	Ascomycota	Dothideomycetes	Pleosporales	Pleosporaceae	Alternaria	unclassified_Alternaria	0	0	0	0	0	0	0	0	0	0	0	0	0	13	69	0	166	0	18	0	0
ASV429	Fungi	unclassified_Fungi	unclassified_Fungi	unclassified_Fungi	unclassified_Fungi	unclassified_Fungi	unclassified_Fungi	5	0	0	0	0	0	0	0	0	0	0	168	44	0	34	0	0	0	13	0	0
ASV430	Fungi	unclassified_Fungi	unclassified_Fungi	unclassified_Fungi	unclassified_Fungi	unclassified_Fungi	unclassified_Fungi	0	0	0	0	0	0	0	0	0	264	0	0	0	0	0	0	0	0	0	0	0
ASV431	Fungi	Basidiomycota	Cystobasidiomycetes	Erythrobasidiales	Erythrobasidiaceae	Erythrobasidium	Erythrobasidium_yunnanense	0	0	0	0	0	0	0	0	0	0	263	0	0	0	0	0	0	0	0	0	0
ASV432	Fungi	Basidiomycota	Agaricomycetes	unclassified_Agaricomycetes	unclassified_Agaricomycetes	unclassified_Agaricomycetes	unclassified_Agaricomycetes	7	11	0	0	0	0	10	6	0	0	0	0	0	0	228	0	0	0	0	0	0
ASV433	Fungi	Ascomycota	Sordariomycetes	Hypocreales	Nectriaceae	Fusarium	Fusarium_domesticum	0	0	0	0	0	0	0	0	0	0	0	0	0	0	0	0	262	0	0	0	0
ASV434	Fungi	Ascomycota	Dothideomycetes	Pleosporales	Didymellaceae	Epicoccum	unclassified_Epicoccum	0	113	0	87	0	0	0	0	0	0	0	0	0	0	0	0	61	0	0	0	0
ASV435	Fungi	Ascomycota	Sordariomycetes	Savoryellales	Savoryellaceae	unidentified	unidentified	0	104	142	0	0	0	0	0	13	0	0	0	0	0	0	0	0	0	0	0	0
ASV436	Fungi	Ascomycota	Sordariomycetes	unclassified_Sordariomycetes	unclassified_Sordariomycetes	unclassified_Sordariomycetes	unclassified_Sordariomycetes	258	0	0	0	0	0	0	0	0	0	0	0	0	0	0	0	0	0	0	0	0
ASV437	Fungi	unclassified_Fungi	unclassified_Fungi	unclassified_Fungi	unclassified_Fungi	unclassified_Fungi	unclassified_Fungi	0	0	0	0	0	0	2	0	0	0	1	241	0	0	0	1	0	0	13	0	0
ASV438	Fungi	Basidiomycota	Tremellomycetes	Tremellales	Tremellaceae	Cryptococcus	unidentified	0	0	0	0	0	0	0	0	0	0	249	0	0	0	0	0	0	0	9	0	0
ASV439	Fungi	unclassified_Fungi	unclassified_Fungi	unclassified_Fungi	unclassified_Fungi	unclassified_Fungi	unclassified_Fungi	0	0	1	0	0	0	0	0	0	0	81	175	0	0	0	0	0	0	0	0	0
ASV440	Fungi	unclassified_Fungi	unclassified_Fungi	unclassified_Fungi	unclassified_Fungi	unclassified_Fungi	unclassified_Fungi	0	0	0	0	0	0	0	0	0	0	0	0	0	0	0	120	0	137	0	0	0
ASV441	Fungi	Chytridiomycota	Chytridiomycetes	Lobulomycetales	Lobulomycetaceae	Clydaea	Clydaea_vesicula	0	0	0	0	0	0	0	0	0	0	0	36	115	0	105	0	0	0	0	0	0
ASV442	Fungi	Rozellomycota	unidentified	unidentified	unidentified	unidentified	unidentified	0	0	0	0	0	0	0	0	0	0	0	0	0	0	0	0	0	0	85	81	90
ASV443	Fungi	Ascomycota	Eurotiomycetes	Chaetothyriales	unclassified_Chaetothyriales	unclassified_Chaetothyriales	unclassified_Chaetothyriales	0	0	0	0	0	0	0	0	7	0	0	0	74	122	0	23	0	7	0	0	22
ASV444	Fungi	Ascomycota	Sordariomycetes	Microascales	Microascaceae	Microascus	Microascus_brevicaulis	64	64	48	0	0	0	0	0	0	78	0	0	0	0	0	0	0	0	0	0	0
ASV445	Fungi	Ascomycota	Sordariomycetes	Glomerellales	Glomerellaceae	Colletotrichum	unclassified_Colletotrichum	0	0	0	0	0	0	0	0	0	81	0	0	53	118	0	0	0	0	0	0	0
ASV446	Fungi	unclassified_Fungi	unclassified_Fungi	unclassified_Fungi	unclassified_Fungi	unclassified_Fungi	unclassified_Fungi	0	0	0	0	0	0	0	0	0	0	0	238	0	0	0	0	0	0	14	0	0
ASV447	Fungi	Ascomycota	Dothideomycetes	Pleosporales	Didymellaceae	Didymella	Didymella_rosea	0	0	0	0	0	0	0	0	0	0	0	0	0	0	252	0	0	0	0	0	0
ASV448	Fungi	Ascomycota	Sordariomycetes	Hypocreales	Nectriaceae	Fusarium	Fusarium_perseae	0	226	0	0	0	0	0	25	0	0	0	0	0	0	0	0	0	0	0	0	0
ASV449	Fungi	Ascomycota	Sordariomycetes	Chaetosphaeriales	Chaetosphaeriaceae	Thozetella	unclassified_Thozetella	0	0	0	0	21	11	0	0	0	0	0	0	0	0	219	0	0	0	0	0	0
ASV450	Fungi	Ascomycota	unclassified_Ascomycota	unclassified_Ascomycota	unclassified_Ascomycota	unclassified_Ascomycota	unclassified_Ascomycota	0	0	0	0	0	0	0	0	0	0	0	0	49	142	60	0	0	0	0	0	0
ASV451	Fungi	Ascomycota	Dothideomycetes	Pleosporales	Pleosporaceae	Curvularia	Curvularia_caricae-papayae	0	0	0	89	74	82	0	5	0	0	0	0	0	0	0	0	0	0	0	0	0
ASV452	Fungi	Ascomycota	Dothideomycetes	Pleosporales	Didymellaceae	Didymella	Didymella_keratinophila	0	0	0	0	0	0	0	0	0	0	249	0	0	0	0	0	0	0	0	0	0
ASV453	Fungi	Ascomycota	Sordariomycetes	Hypocreales	Ophiocordycipitaceae	Tolypocladium	unclassified_Tolypocladium	19	0	0	0	29	0	0	0	0	0	0	0	0	0	64	0	19	22	0	23	72
ASV454	Fungi	Ascomycota	Dothideomycetes	Pleosporales	Didymellaceae	unclassified_Didymellaceae	unclassified_Didymellaceae	0	194	54	0	0	0	0	0	0	0	0	0	0	0	0	0	0	0	0	0	0
ASV455	Fungi	Basidiomycota	Tremellomycetes	Tremellales	Bulleribasidiaceae	Vishniacozyma	Vishniacozyma_victoriae	0	0	0	0	0	0	0	0	0	0	248	0	0	0	0	0	0	0	0	0	0
ASV456	Fungi	Ascomycota	Sordariomycetes	Hypocreales	Stachybotryaceae	Alfaria	unclassified_Alfaria	0	0	0	0	0	0	0	0	0	0	0	248	0	0	0	0	0	0	0	0	0
ASV457	Fungi	Ascomycota	Sordariomycetes	Sordariales	Cephalothecaceae	unclassified_Cephalothecaceae	unclassified_Cephalothecaceae	0	0	0	0	0	0	0	0	0	0	0	0	0	0	0	0	0	0	65	176	7
ASV458	Fungi	Ascomycota	Dothideomycetes	Pleosporales	Coniothyriaceae	Coniothyrium	Coniothyrium_multiporum	0	0	0	0	0	0	91	94	62	0	0	0	0	0	0	0	0	0	0	0	0
ASV459	Fungi	Ascomycota	Sordariomycetes	Branch06	unidentified	unidentified	unidentified	0	0	0	0	0	0	0	0	0	109	0	0	0	0	138	0	0	0	0	0	0
ASV460	Fungi	Ascomycota	Dothideomycetes	Pleosporales	Phaeosphaeriaceae	Phaeosphaeria	unclassified_Phaeosphaeria	0	0	0	0	0	0	0	0	0	0	166	0	0	0	0	0	81	0	0	0	0
ASV461	Fungi	Ascomycota	Eurotiomycetes	Eurotiales	Aspergillaceae	Aspergillus	Aspergillus_alabamensis	0	0	156	0	0	0	0	0	0	0	0	0	0	0	89	0	0	0	0	0	0
ASV462	Fungi	Basidiomycota	Tremellomycetes	Tremellales	Bulleribasidiaceae	Dioszegia	Dioszegia_antarctica	0	0	0	0	0	0	0	0	11	0	0	0	60	49	0	0	105	20	0	0	0
ASV463	Fungi	Ascomycota	Sordariomycetes	Hypocreales	Nectriaceae	Ilyonectria	Ilyonectria_cyclaminicola	0	0	0	0	0	0	0	0	0	112	0	0	0	0	133	0	0	0	0	0	0
ASV464	Fungi	Chytridiomycota	unidentified	unidentified	unidentified	unidentified	unidentified	13	0	0	0	0	0	0	0	0	137	0	0	0	0	0	0	94	0	0	0	0
ASV465	Fungi	Basidiomycota	Tremellomycetes	unclassified_Tremellomycetes	unclassified_Tremellomycetes	unclassified_Tremellomycetes	unclassified_Tremellomycetes	0	0	0	0	0	0	0	0	0	244	0	0	0	0	0	0	0	0	0	0	0
ASV466	Fungi	Ascomycota	Sordariomycetes	Hypocreales	Nectriaceae	Fusarium	unclassified_Fusarium	0	0	0	0	0	0	0	0	0	0	244	0	0	0	0	0	0	0	0	0	0
ASV467	Fungi	Basidiomycota	unclassified_Basidiomycota	unclassified_Basidiomycota	unclassified_Basidiomycota	unclassified_Basidiomycota	unclassified_Basidiomycota	0	0	0	0	0	0	80	70	93	0	0	0	0	0	0	0	0	0	0	0	0
ASV468	Fungi	unclassified_Fungi	unclassified_Fungi	unclassified_Fungi	unclassified_Fungi	unclassified_Fungi	unclassified_Fungi	0	0	0	0	0	0	0	0	0	0	136	0	0	0	0	0	107	0	0	0	0
ASV469	Fungi	Ascomycota	Saccharomycetes	Saccharomycetales	Trichomonascaceae	Blastobotrys	Blastobotrys_raffinosifermentans	0	0	0	0	0	0	0	0	0	0	0	160	53	30	0	0	0	0	0	0	0
ASV470	Fungi	unclassified_Fungi	unclassified_Fungi	unclassified_Fungi	unclassified_Fungi	unclassified_Fungi	unclassified_Fungi	0	0	0	0	0	0	0	0	0	197	0	0	0	0	0	0	0	0	0	45	0
ASV471	Fungi	Ascomycota	Dothideomycetes	Pleosporales	Phaeosphaeriaceae	Phaeosphaeria	unclassified_Phaeosphaeria	0	0	0	0	0	0	0	0	0	0	0	0	154	0	0	0	0	0	88	0	0
ASV472	Fungi	Ascomycota	Eurotiomycetes	Chaetothyriales	Herpotrichiellaceae	Exophiala	Exophiala_spinifera	77	104	60	0	0	0	0	0	0	0	0	0	0	0	0	0	0	0	0	0	0
ASV473	Fungi	Ascomycota	Leotiomycetes	unclassified_Leotiomycetes	unclassified_Leotiomycetes	unclassified_Leotiomycetes	unclassified_Leotiomycetes	0	0	1	0	0	0	11	3	0	0	84	21	62	57	0	0	0	0	0	0	0
ASV474	Fungi	Chytridiomycota	unidentified	unidentified	unidentified	unidentified	unidentified	0	0	0	0	0	0	0	2	0	0	0	99	48	0	88	0	2	0	0	0	0
ASV475	Fungi	Basidiomycota	Microbotryomycetes	Sporidiobolales	Sporidiobolaceae	Sporobolomyces	Sporobolomyces_beijingensis	0	0	0	0	0	0	0	0	0	238	0	0	0	0	0	0	0	0	0	0	0
ASV476	Fungi	Ascomycota	Eurotiomycetes	Chaetothyriales	unidentified	unidentified	unidentified	0	0	0	9	13	0	0	0	0	0	0	0	87	0	101	0	0	0	27	0	0
ASV477	Fungi	Chytridiomycota	Chytridiomycetes	Chytridiales	Chytridiaceae	Phlyctochytrium	Phlyctochytrium_africanum	0	0	0	0	0	0	5	0	0	0	176	0	55	0	0	0	0	0	0	0	0
ASV478	Fungi	Ascomycota	unclassified_Ascomycota	unclassified_Ascomycota	unclassified_Ascomycota	unclassified_Ascomycota	unclassified_Ascomycota	0	0	0	0	0	0	27	21	0	69	82	0	0	0	0	0	37	0	0	0	0
ASV479	Fungi	unclassified_Fungi	unclassified_Fungi	unclassified_Fungi	unclassified_Fungi	unclassified_Fungi	unclassified_Fungi	0	0	0	0	0	0	0	0	0	4	105	0	0	127	0	0	0	0	0	0	0
ASV480	Fungi	Ascomycota	Sordariomycetes	Glomerellales	Plectosphaerellaceae	Plectosphaerella	Plectosphaerella_niemeijerarum	0	0	0	0	0	0	0	0	0	235	0	0	0	0	0	0	0	0	0	0	0
ASV481	Fungi	Basidiomycota	Cystobasidiomycetes	Erythrobasidiales	Erythrobasidiaceae	Erythrobasidium	Erythrobasidium_yunnanense	0	0	0	0	0	0	0	0	0	0	0	0	0	0	235	0	0	0	0	0	0
ASV482	Fungi	Ascomycota	Sordariomycetes	Pisorisporiales	Pisorisporiaceae	Achroceratosphaeria	Achroceratosphaeria_potamia	64	31	137	2	0	0	0	0	0	0	0	0	0	0	0	0	0	0	0	0	0
ASV483	Fungi	Basidiomycota	Agaricomycetes	Agaricales	unclassified_Agaricales	unclassified_Agaricales	unclassified_Agaricales	0	0	6	0	0	0	10	6	0	120	0	18	0	0	74	0	0	0	0	0	0
ASV484	Fungi	Mortierellomycota	Mortierellomycetes	Mortierellales	Mortierellaceae	Mortierella	unclassified_Mortierella	0	0	0	0	0	0	0	0	0	234	0	0	0	0	0	0	0	0	0	0	0
ASV485	Fungi	Ascomycota	Leotiomycetes	Helotiales	unidentified	Cadophora	unclassified_Cadophora	0	0	0	0	0	0	0	0	0	0	82	0	0	0	0	0	152	0	0	0	0
ASV486	Fungi	Ascomycota	Eurotiomycetes	Chaetothyriales	Chaetothyriaceae	Camptophora	Camptophora_hylomeconis	16	0	0	12	0	0	2	0	0	84	0	0	0	111	0	8	0	0	0	0	0
ASV487	Fungi	Ascomycota	Saccharomycetes	Saccharomycetales	unidentified	unidentified	unidentified	0	8	0	0	0	0	0	0	0	0	120	15	82	0	0	0	0	0	8	0	0
ASV488	Fungi	Rozellomycota	unidentified	unidentified	unidentified	unidentified	unidentified	0	0	0	0	0	0	0	0	0	74	0	0	0	0	131	0	28	0	0	0	0
ASV489	Fungi	Ascomycota	unclassified_Ascomycota	unclassified_Ascomycota	unclassified_Ascomycota	unclassified_Ascomycota	unclassified_Ascomycota	0	0	0	0	0	0	0	0	0	0	0	0	0	233	0	0	0	0	0	0	0
ASV490	Fungi	Ascomycota	Dothideomycetes	Pleosporales	Phaeosphaeriaceae	Parastagonospora	Parastagonospora_forlicesenica	0	0	0	0	0	0	0	0	0	0	0	0	0	0	233	0	0	0	0	0	0
ASV491	Fungi	Ascomycota	Dothideomycetes	Dothideales	unclassified_Dothideales	unclassified_Dothideales	unclassified_Dothideales	0	101	131	0	0	0	0	0	0	0	0	0	0	0	0	0	0	0	0	0	0
ASV492	Fungi	Ascomycota	Sordariomycetes	Xylariales	Diatrypaceae	Diatrypella	Diatrypella_atlantica	0	0	10	0	0	0	0	0	0	0	0	22	0	150	0	0	17	0	33	0	0
ASV493	Fungi	Basidiomycota	Tremellomycetes	unclassified_Tremellomycetes	unclassified_Tremellomycetes	unclassified_Tremellomycetes	unclassified_Tremellomycetes	0	0	4	0	7	0	0	0	0	0	0	187	34	0	0	0	0	0	0	0	0
ASV494	Fungi	Ascomycota	Sordariomycetes	Sordariales	Chaetomiaceae	Botryotrichum	Botryotrichum_domesticum	0	0	0	0	0	0	0	0	43	0	0	0	102	0	0	0	87	0	0	0	0
ASV495	Fungi	Ascomycota	Dothideomycetes	Mycosphaerellales	Teratosphaeriaceae	Acrodontium	Acrodontium_neolitseae	0	0	0	0	0	0	0	0	0	0	232	0	0	0	0	0	0	0	0	0	0
ASV496	Fungi	unclassified_Fungi	unclassified_Fungi	unclassified_Fungi	unclassified_Fungi	unclassified_Fungi	unclassified_Fungi	0	0	0	0	0	0	0	0	0	0	0	0	0	0	0	41	33	72	40	26	20
ASV497	Fungi	Ascomycota	Sordariomycetes	unclassified_Sordariomycetes	unclassified_Sordariomycetes	unclassified_Sordariomycetes	unclassified_Sordariomycetes	0	0	0	0	0	0	0	0	0	0	0	38	0	0	55	0	137	0	0	0	0
ASV498	Fungi	Ascomycota	Sordariomycetes	Sordariales	Chaetomiaceae	unclassified_Chaetomiaceae	unclassified_Chaetomiaceae	0	0	0	0	0	0	0	0	0	216	0	0	0	0	0	0	0	12	0	0	0
ASV499	Fungi	Ascomycota	Sordariomycetes	unclassified_Sordariomycetes	unclassified_Sordariomycetes	unclassified_Sordariomycetes	unclassified_Sordariomycetes	0	227	0	0	0	0	0	0	0	0	0	0	0	0	0	0	0	0	0	0	0
ASV500	Fungi	Ascomycota	Sordariomycetes	Hypocreales	Niessliaceae	Monocillium	Monocillium_ligusticum	82	59	85	0	0	0	0	0	0	0	0	0	0	0	0	0	0	0	0	0	0
ASV501	Fungi	Ascomycota	Sordariomycetes	Hypocreales	Stachybotryaceae	Paramyrothecium	unclassified_Paramyrothecium	0	0	0	0	0	0	14	0	0	0	0	212	0	0	0	0	0	0	0	0	0
ASV502	Fungi	Ascomycota	Saccharomycetes	Saccharomycetales	unclassified_Saccharomycetales	unclassified_Saccharomycetales	unclassified_Saccharomycetales	0	5	0	0	0	0	0	0	0	113	0	0	0	106	0	0	0	0	0	0	0
ASV503	Fungi	Ascomycota	Dothideomycetes	Mycosphaerellales	Teratosphaeriaceae	Acrodontium	Acrodontium_neolitseae	0	0	0	0	0	0	0	0	0	224	0	0	0	0	0	0	0	0	0	0	0
ASV504	Fungi	Basidiomycota	Tremellomycetes	Tremellales	Bulleribasidiaceae	Dioszegia	Dioszegia_crocea	0	0	0	0	0	0	0	0	0	0	0	0	0	106	0	0	118	0	0	0	0
ASV505	Fungi	Ascomycota	Sordariomycetes	Hypocreales	Nectriaceae	Fusarium	Fusarium_domesticum	0	0	0	0	0	0	0	0	0	0	0	0	0	0	0	224	0	0	0	0	0
ASV506	Fungi	Ascomycota	Taphrinomycetes	Taphrinales	Taphrinaceae	Taphrina	Taphrina_carnea	7	0	0	10	21	0	3	10	0	0	75	0	0	0	68	0	0	0	0	0	29
ASV507	Fungi	Ascomycota	Sordariomycetes	Sordariales	Sordariales_fam_Incertae_sedis	Remersonia	Remersonia_thermophila	0	0	0	0	0	13	0	0	0	0	189	0	0	0	0	0	0	0	0	0	21
ASV508	Fungi	Ascomycota	Eurotiomycetes	Eurotiales	Aspergillaceae	Aspergillus	Aspergillus_flavus	0	0	0	0	0	0	0	0	0	223	0	0	0	0	0	0	0	0	0	0	0
ASV509	Fungi	Basidiomycota	unclassified_Basidiomycota	unclassified_Basidiomycota	unclassified_Basidiomycota	unclassified_Basidiomycota	unclassified_Basidiomycota	0	0	0	0	0	0	0	0	0	0	223	0	0	0	0	0	0	0	0	0	0
ASV510	Fungi	unclassified_Fungi	unclassified_Fungi	unclassified_Fungi	unclassified_Fungi	unclassified_Fungi	unclassified_Fungi	0	0	0	0	0	0	0	0	0	0	0	223	0	0	0	0	0	0	0	0	0
ASV511	Fungi	unclassified_Fungi	unclassified_Fungi	unclassified_Fungi	unclassified_Fungi	unclassified_Fungi	unclassified_Fungi	0	0	0	0	0	0	0	0	0	0	0	0	0	0	220	0	3	0	0	0	0
ASV512	Fungi	Ascomycota	Dothideomycetes	Capnodiales	unclassified_Capnodiales	unclassified_Capnodiales	unclassified_Capnodiales	0	0	0	9	0	0	0	0	0	134	0	52	0	0	0	0	0	27	0	0	0
ASV513	Fungi	Basidiomycota	Tremellomycetes	Filobasidiales	Piskurozymaceae	Solicoccozyma	Solicoccozyma_keelungensis	0	0	0	79	16	64	0	0	0	0	0	0	0	0	63	0	0	0	0	0	0
ASV514	Fungi	Ascomycota	Leotiomycetes	Helotiales	Dermateaceae	Pezicula	unclassified_Pezicula	0	0	0	0	0	2	0	0	0	141	0	0	0	56	0	0	0	0	23	0	0
ASV515	Fungi	Ascomycota	Eurotiomycetes	Eurotiales	Aspergillaceae	Aspergillus	Aspergillus_heterocaryoticus	0	0	0	0	0	0	0	0	0	0	0	0	0	222	0	0	0	0	0	0	0
ASV516	Fungi	Chytridiomycota	unidentified	unidentified	unidentified	unidentified	unidentified	17	0	0	0	0	0	0	13	0	0	0	0	65	112	0	0	0	0	14	0	0
ASV517	Fungi	unclassified_Fungi	unclassified_Fungi	unclassified_Fungi	unclassified_Fungi	unclassified_Fungi	unclassified_Fungi	135	0	86	0	0	0	0	0	0	0	0	0	0	0	0	0	0	0	0	0	0
ASV518	Fungi	Chytridiomycota	unclassified_Chytridiomycota	unclassified_Chytridiomycota	unclassified_Chytridiomycota	unclassified_Chytridiomycota	unclassified_Chytridiomycota	0	0	0	0	0	0	0	0	0	0	0	221	0	0	0	0	0	0	0	0	0
ASV519	Fungi	Ascomycota	Eurotiomycetes	Eurotiales	Aspergillaceae	Aspergillus	unclassified_Aspergillus	97	68	55	0	0	0	0	0	0	0	0	0	0	0	0	0	0	0	0	0	0
ASV520	Fungi	Ascomycota	Saccharomycetes	Saccharomycetales	Saccharomycodaceae	Hanseniaspora	Hanseniaspora_valbyensis	0	0	0	0	0	0	0	0	0	0	154	0	0	0	60	6	0	0	0	0	0
ASV521	Fungi	Ascomycota	Dothideomycetes	Pleosporales	unclassified_Pleosporales	unclassified_Pleosporales	unclassified_Pleosporales	35	0	0	0	0	0	0	2	0	0	0	53	129	0	0	0	0	0	0	0	0
ASV522	Fungi	Ascomycota	Pezizomycetes	Pezizales	Pyronemataceae	Lasiobolidium	Lasiobolidium_spirale	0	19	0	0	0	0	6	0	0	0	0	0	141	0	0	0	0	0	23	30	0
ASV523	Fungi	Basidiomycota	Tremellomycetes	Tremellales	Bulleribasidiaceae	Vishniacozyma	Vishniacozyma_dimennae	0	0	0	0	0	0	0	0	0	0	65	0	0	101	0	0	52	0	0	0	0
ASV524	Fungi	Ascomycota	Dothideomycetes	Pleosporales	Didymosphaeriaceae	Paraphaeosphaeria	Paraphaeosphaeria_michotii	0	0	0	0	0	0	0	0	0	0	0	20	0	131	0	0	0	0	28	39	0
ASV525	Fungi	Ascomycota	Dothideomycetes	Pleosporales	Didymellaceae	unclassified_Didymellaceae	unclassified_Didymellaceae	0	0	0	0	0	0	0	0	0	0	0	0	0	0	0	0	0	0	218	0	0
ASV526	Fungi	Basidiomycota	Agaricomycetes	Agaricales	Psathyrellaceae	Coprinopsis	Coprinopsis_episcopalis	5	0	0	1	8	0	0	0	0	0	0	158	45	0	0	0	0	0	0	0	0
ASV527	Fungi	Ascomycota	Leotiomycetes	Helotiales	Helotiaceae	Tricladium	Tricladium_terrestre	12	0	0	0	27	0	0	0	0	0	0	0	0	134	44	0	0	0	0	0	0
ASV528	Fungi	Basidiomycota	Cystobasidiomycetes	Cystobasidiales	Cystobasidiaceae	Cystobasidium	Cystobasidium_minutum	0	0	0	0	0	0	0	0	0	0	177	0	0	24	0	16	0	0	0	0	0
ASV529	Fungi	Chytridiomycota	unidentified	unidentified	unidentified	unidentified	unidentified	0	0	0	0	0	0	0	116	100	0	0	0	0	0	0	0	0	0	0	0	0
ASV530	Fungi	Basidiomycota	Agaricomycetes	Agaricales	Omphalotaceae	Marasmiellus	Marasmiellus_tricolor	6	0	0	0	0	0	0	12	0	0	0	0	0	0	149	0	5	6	0	37	0
ASV531	Fungi	Ascomycota	Sordariomycetes	Hypocreales	Ophiocordycipitaceae	Ophiocordyceps	Ophiocordyceps_sinensis	0	0	0	0	0	0	0	0	7	0	0	85	0	61	0	0	35	0	0	0	27
ASV532	Fungi	Chytridiomycota	Chytridiomycetes	Rhizophydiales	Terramycetaceae	Boothiomyces	Boothiomyces_macroporosum	0	0	0	0	0	0	0	0	0	156	0	0	0	0	0	0	0	0	0	59	0
ASV533	Fungi	Chytridiomycota	unidentified	unidentified	unidentified	unidentified	unidentified	0	0	0	0	0	0	0	0	0	0	0	0	0	0	0	0	0	0	84	69	62
ASV534	Fungi	Ascomycota	Sordariomycetes	Hypocreales	Bionectriaceae	Gliomastix	unclassified_Gliomastix	11	0	0	0	0	0	0	0	4	91	0	0	0	78	0	0	7	0	0	0	23
ASV535	Fungi	Ascomycota	Dothideomycetes	Pleosporales	Phaeosphaeriaceae	Setophoma	Setophoma_sacchari	14	0	0	0	0	0	0	0	3	131	66	0	0	0	0	0	0	0	0	0	0
ASV536	Fungi	unclassified_Fungi	unclassified_Fungi	unclassified_Fungi	unclassified_Fungi	unclassified_Fungi	unclassified_Fungi	0	0	0	0	0	0	0	0	214	0	0	0	0	0	0	0	0	0	0	0	0
ASV537	Fungi	Ascomycota	unclassified_Ascomycota	unclassified_Ascomycota	unclassified_Ascomycota	unclassified_Ascomycota	unclassified_Ascomycota	0	0	20	0	0	0	0	0	0	70	0	20	0	91	0	0	0	0	11	0	0
ASV538	Fungi	Glomeromycota	Glomeromycetes	Glomerales	Glomeraceae	Funneliformis	Funneliformis_mosseae	0	0	0	0	0	0	0	0	0	212	0	0	0	0	0	0	0	0	0	0	0
ASV539	Fungi	unclassified_Fungi	unclassified_Fungi	unclassified_Fungi	unclassified_Fungi	unclassified_Fungi	unclassified_Fungi	0	0	0	0	0	0	0	0	0	0	166	0	0	0	0	0	46	0	0	0	0
ASV540	Fungi	Ascomycota	Dothideomycetes	Mycosphaerellales	unclassified_Mycosphaerellales	unclassified_Mycosphaerellales	unclassified_Mycosphaerellales	0	0	0	46	35	48	25	28	29	0	0	0	0	0	0	0	0	0	0	0	0
ASV541	Fungi	Ascomycota	Dothideomycetes	Pleosporales	Phaeosphaeriaceae	Phaeosphaeria	Phaeosphaeria_thysanolaenicola	0	0	0	0	0	21	0	0	7	0	0	156	0	0	0	0	0	0	0	0	27
ASV542	Fungi	Mortierellomycota	Mortierellomycetes	Mortierellales	Mortierellaceae	Mortierella	Mortierella_zychae	0	0	0	0	0	0	0	0	0	0	0	0	0	0	0	0	0	0	211	0	0
ASV543	Fungi	Mortierellomycota	Mortierellomycetes	Mortierellales	Mortierellaceae	Mortierella	unclassified_Mortierella	0	0	0	0	0	0	0	0	0	0	0	0	0	0	0	0	0	0	0	211	0
ASV544	Fungi	Chytridiomycota	Rhizophlyctidomycetes	Rhizophlyctidales	Rhizophlyctidaceae	Rhizophlyctis	unclassified_Rhizophlyctis	17	0	0	0	14	0	0	0	0	179	0	0	0	0	0	0	0	0	0	0	0
ASV545	Fungi	unclassified_Fungi	unclassified_Fungi	unclassified_Fungi	unclassified_Fungi	unclassified_Fungi	unclassified_Fungi	0	0	0	0	0	0	0	0	0	0	0	0	97	66	0	0	47	0	0	0	0
ASV546	Fungi	Ascomycota	Eurotiomycetes	Eurotiales	Aspergillaceae	Penicillium	Penicillium_raistrickii	0	0	0	0	0	0	0	0	0	0	0	0	0	0	0	19	9	30	81	52	19
ASV547	Fungi	Ascomycota	Sordariomycetes	Hypocreales	Nectriaceae	Fusicolla	Fusicolla_ossicola	15	0	0	0	0	0	0	0	16	0	87	0	0	62	0	17	0	11	0	0	0
ASV548	Fungi	Ascomycota	Sordariomycetes	Trichosphaeriales	Trichosphaeriaceae	Nigrospora	Nigrospora_zimmermanii	0	0	0	0	0	0	0	0	0	175	0	0	0	0	0	33	0	0	0	0	0
ASV549	Fungi	Basidiomycota	Tremellomycetes	Tremellales	Bulleribasidiaceae	Vishniacozyma	Vishniacozyma_carnescens	0	0	0	0	0	0	0	0	0	0	0	0	208	0	0	0	0	0	0	0	0
ASV550	Fungi	Ascomycota	Dothideomycetes	Pleosporales	Phaeosphaeriaceae	Setophoma	Setophoma_terrestris	0	0	0	0	1	0	0	0	0	0	131	0	46	0	0	20	0	0	9	0	0
ASV551	Fungi	Glomeromycota	Glomeromycetes	Archaeosporales	Archaeosporaceae	Archaeospora	Archaeospora_ecuadoriana	0	0	0	0	0	0	0	0	0	207	0	0	0	0	0	0	0	0	0	0	0
ASV552	Fungi	Ascomycota	Dothideomycetes	Pleosporales	Phaeosphaeriaceae	Paraphoma	Paraphoma_rhaphiolepidis	0	0	0	0	0	0	0	0	0	0	60	0	0	56	56	0	0	35	0	0	0
ASV553	Fungi	Basidiomycota	Cystobasidiomycetes	unidentified	Symmetrosporaceae	Symmetrospora	unclassified_Symmetrospora	0	0	0	0	0	0	0	0	0	0	0	0	0	207	0	0	0	0	0	0	0
ASV554	Fungi	Ascomycota	Sordariomycetes	Trichosphaeriales	Trichosphaeriaceae	Nigrospora	Nigrospora_zimmermanii	45	0	0	0	0	0	0	0	0	0	0	0	0	0	141	0	20	0	0	0	0
ASV555	Fungi	Ascomycota	unclassified_Ascomycota	unclassified_Ascomycota	unclassified_Ascomycota	unclassified_Ascomycota	unclassified_Ascomycota	0	6	0	0	0	0	0	0	0	0	1	84	0	0	0	0	92	0	10	0	13
ASV556	Fungi	Ascomycota	Eurotiomycetes	Eurotiales	Thermoascaceae	Byssochlamys	Byssochlamys_spectabilis	0	0	0	46	160	0	0	0	0	0	0	0	0	0	0	0	0	0	0	0	0
ASV557	Fungi	Basidiomycota	unclassified_Basidiomycota	unclassified_Basidiomycota	unclassified_Basidiomycota	unclassified_Basidiomycota	unclassified_Basidiomycota	0	0	0	0	0	0	51	105	50	0	0	0	0	0	0	0	0	0	0	0	0
ASV558	Fungi	Basidiomycota	Cystobasidiomycetes	unidentified	unidentified	Sakaguchia	Sakaguchia_dacryoidea	0	0	0	0	0	0	0	0	0	0	0	0	33	173	0	0	0	0	0	0	0
ASV559	Fungi	Basidiomycota	Microbotryomycetes	Leucosporidiales	Leucosporidiaceae	Leucosporidium	Leucosporidium_yakuticum	0	0	0	0	0	0	0	0	0	0	0	0	0	0	0	0	0	206	0	0	0
ASV560	Fungi	unclassified_Fungi	unclassified_Fungi	unclassified_Fungi	unclassified_Fungi	unclassified_Fungi	unclassified_Fungi	0	0	0	0	0	0	0	0	0	0	0	0	0	0	0	0	0	0	84	69	53
ASV561	Fungi	Ascomycota	Dothideomycetes	Cladosporiales	Cladosporiaceae	Cladosporium	unclassified_Cladosporium	0	0	0	0	0	0	0	0	0	0	140	0	0	64	0	0	0	0	0	0	0
ASV562	Fungi	Ascomycota	Leotiomycetes	Thelebolales	unclassified_Thelebolales	unclassified_Thelebolales	unclassified_Thelebolales	0	0	0	0	0	0	0	0	0	0	0	0	0	204	0	0	0	0	0	0	0
ASV563	Fungi	Ascomycota	Sordariomycetes	Sordariales	Lasiosphaeriaceae	Schizothecium	Schizothecium_carpinicola	0	0	0	0	0	0	0	0	0	0	0	0	0	0	0	0	204	0	0	0	0
ASV564	Fungi	Ascomycota	Pezizomycetes	Pezizales	Pyronemataceae	Tricharina	Tricharina_gilva	0	0	0	0	0	0	0	0	0	0	0	0	202	0	0	0	0	0	0	0	0
ASV565	Fungi	unclassified_Fungi	unclassified_Fungi	unclassified_Fungi	unclassified_Fungi	unclassified_Fungi	unclassified_Fungi	0	0	0	0	0	0	0	0	0	0	0	0	0	0	0	0	0	0	75	68	58
ASV566	Fungi	Ascomycota	Dothideomycetes	Pleosporales	Pleosporaceae	Alternaria	unclassified_Alternaria	15	0	0	0	0	0	0	0	0	0	0	0	71	36	0	29	0	0	0	49	0
ASV567	Fungi	Ascomycota	Sordariomycetes	Hypocreales	Nectriaceae	Fusarium	unclassified_Fusarium	0	74	0	0	0	0	0	0	0	0	0	0	0	68	0	0	0	0	58	0	0
ASV568	Fungi	Ascomycota	Dothideomycetes	Pleosporales	Pleosporaceae	Alternaria	Alternaria_rosae	0	0	0	0	0	0	0	0	0	0	141	59	0	0	0	0	0	0	0	0	0
ASV569	Fungi	Ascomycota	Dothideomycetes	Pleosporales	Didymellaceae	unclassified_Didymellaceae	unclassified_Didymellaceae	0	0	0	0	0	0	0	0	0	0	200	0	0	0	0	0	0	0	0	0	0
ASV570	Fungi	Ascomycota	Sordariomycetes	Hypocreales	Nectriaceae	Dactylonectria	Dactylonectria_alcacerensis	0	0	0	0	0	0	0	0	0	0	0	0	0	0	200	0	0	0	0	0	0
ASV571	Fungi	Ascomycota	Orbiliomycetes	Orbiliales	Orbiliaceae	Retiarius	unidentified	0	0	0	0	0	0	0	0	0	199	0	0	0	0	0	0	0	0	0	0	0
ASV572	Fungi	Basidiomycota	unclassified_Basidiomycota	unclassified_Basidiomycota	unclassified_Basidiomycota	unclassified_Basidiomycota	unclassified_Basidiomycota	0	0	0	0	0	0	0	0	0	0	18	161	0	0	0	5	0	0	0	0	15
ASV573	Fungi	Ascomycota	Sordariomycetes	Trichosphaeriales	Trichosphaeriaceae	Nigrospora	unclassified_Nigrospora	0	0	0	16	0	0	0	0	0	0	0	0	0	0	182	0	0	0	0	0	0
ASV574	Fungi	unclassified_Fungi	unclassified_Fungi	unclassified_Fungi	unclassified_Fungi	unclassified_Fungi	unclassified_Fungi	0	0	0	0	0	0	50	72	76	0	0	0	0	0	0	0	0	0	0	0	0
ASV575	Fungi	Ascomycota	Sordariomycetes	unclassified_Sordariomycetes	unclassified_Sordariomycetes	unclassified_Sordariomycetes	unclassified_Sordariomycetes	0	0	0	0	0	0	44	59	76	0	0	0	0	0	0	0	0	0	19	0	0
ASV576	Fungi	unclassified_Fungi	unclassified_Fungi	unclassified_Fungi	unclassified_Fungi	unclassified_Fungi	unclassified_Fungi	0	0	0	25	0	26	0	0	0	85	0	0	0	61	0	0	0	0	0	0	0
ASV577	Fungi	Ascomycota	Sordariomycetes	Sordariales	Lasiosphaeriaceae	Cercophora	Cercophora_mirabilis	0	0	0	0	0	0	0	0	0	197	0	0	0	0	0	0	0	0	0	0	0
ASV578	Fungi	Ascomycota	Leotiomycetes	Helotiales	Helotiaceae	Tetracladium	unclassified_Tetracladium	0	0	0	0	0	0	0	0	0	0	0	0	0	196	0	0	0	0	0	0	0
ASV579	Fungi	Ascomycota	Saccharomycetes	Saccharomycetales	Debaryomycetaceae	Debaryomyces	unclassified_Debaryomyces	0	0	18	0	0	9	0	0	6	0	0	0	78	0	0	0	62	0	22	0	0
ASV580	Fungi	Ascomycota	Sordariomycetes	Hypocreales	Nectriaceae	Fusarium	unclassified_Fusarium	0	0	0	0	0	0	0	0	0	195	0	0	0	0	0	0	0	0	0	0	0
ASV581	Fungi	unclassified_Fungi	unclassified_Fungi	unclassified_Fungi	unclassified_Fungi	unclassified_Fungi	unclassified_Fungi	0	0	0	0	0	0	0	0	0	0	0	195	0	0	0	0	0	0	0	0	0
ASV582	Fungi	unclassified_Fungi	unclassified_Fungi	unclassified_Fungi	unclassified_Fungi	unclassified_Fungi	unclassified_Fungi	0	0	0	0	0	0	0	0	0	0	0	0	0	0	0	0	0	0	47	59	89
ASV583	Fungi	unclassified_Fungi	unclassified_Fungi	unclassified_Fungi	unclassified_Fungi	unclassified_Fungi	unclassified_Fungi	0	0	0	0	0	0	0	7	0	0	103	0	36	0	41	0	7	0	0	0	0
ASV584	Fungi	Glomeromycota	Paraglomeromycetes	Paraglomerales	Paraglomeraceae	Paraglomus	Paraglomus_laccatum	0	0	0	0	0	0	0	0	0	0	151	0	43	0	0	0	0	0	0	0	0
ASV585	Fungi	Basidiomycota	Agaricomycetes	unclassified_Agaricomycetes	unclassified_Agaricomycetes	unclassified_Agaricomycetes	unclassified_Agaricomycetes	0	0	0	0	0	0	0	0	0	0	0	0	0	0	185	0	9	0	0	0	0
ASV586	Fungi	Basidiomycota	Tremellomycetes	Tremellales	Bulleribasidiaceae	Vishniacozyma	Vishniacozyma_heimaeyensis	0	0	0	0	0	0	0	0	0	0	0	0	0	0	194	0	0	0	0	0	0
ASV587	Fungi	Ascomycota	Sordariomycetes	Hypocreales	Nectriaceae	Fusarium	unclassified_Fusarium	0	0	0	193	0	0	0	0	0	0	0	0	0	0	0	0	0	0	0	0	0
ASV588	Fungi	Ascomycota	Leotiomycetes	Helotiales	Rutstroemiaceae	Lambertella	Lambertella_himalayensis	0	0	0	0	0	8	0	0	0	0	0	24	161	0	0	0	0	0	0	0	0
ASV589	Fungi	Ascomycota	Leotiomycetes	unidentified	unidentified	Leohumicola	unclassified_Leohumicola	0	0	0	0	0	0	0	0	0	0	0	0	0	0	0	0	193	0	0	0	0
ASV590	Fungi	unclassified_Fungi	unclassified_Fungi	unclassified_Fungi	unclassified_Fungi	unclassified_Fungi	unclassified_Fungi	0	0	0	0	0	0	86	106	0	0	0	0	0	0	0	0	0	0	0	0	0
ASV591	Fungi	Ascomycota	Pezizomycetes	Pezizales	Pezizaceae	Peziza	Peziza_fruticosa	0	0	0	0	0	0	0	0	0	0	192	0	0	0	0	0	0	0	0	0	0
ASV592	Fungi	Basidiomycota	Tremellomycetes	Tremellales	Bulleribasidiaceae	Vishniacozyma	Vishniacozyma_carnescens	0	0	0	0	0	0	0	0	0	0	0	59	0	0	0	133	0	0	0	0	0
ASV593	Fungi	Rozellomycota	unidentified	unidentified	unidentified	unidentified	unidentified	0	0	0	0	0	0	0	0	0	0	0	30	0	0	91	0	71	0	0	0	0
ASV594	Fungi	Chytridiomycota	unidentified	unidentified	unidentified	unidentified	unidentified	0	0	104	26	61	0	0	0	0	0	0	0	0	0	0	0	0	0	0	0	0
ASV595	Fungi	Basidiomycota	Tremellomycetes	Cystofilobasidiales	Mrakiaceae	Tausonia	Tausonia_pullulans	0	0	7	21	0	0	2	0	0	0	0	20	41	0	0	14	32	2	14	38	0
ASV596	Fungi	Ascomycota	Sordariomycetes	Hypocreales	Nectriaceae	Fusarium	Fusarium_equiseti	0	0	191	0	0	0	0	0	0	0	0	0	0	0	0	0	0	0	0	0	0
ASV597	Fungi	Ascomycota	Dothideomycetes	Mycosphaerellales	Mycosphaerellaceae	Cercospora	unclassified_Cercospora	0	0	0	28	0	0	0	0	0	163	0	0	0	0	0	0	0	0	0	0	0
ASV598	Fungi	Ascomycota	Sordariomycetes	unclassified_Sordariomycetes	unclassified_Sordariomycetes	unclassified_Sordariomycetes	unclassified_Sordariomycetes	0	0	0	14	0	0	67	75	35	0	0	0	0	0	0	0	0	0	0	0	0
ASV599	Fungi	Basidiomycota	Wallemiomycetes	Wallemiales	Wallemiaceae	Wallemia	unclassified_Wallemia	0	0	0	0	10	0	0	0	0	0	0	31	0	0	150	0	0	0	0	0	0
ASV600	Fungi	unclassified_Fungi	unclassified_Fungi	unclassified_Fungi	unclassified_Fungi	unclassified_Fungi	unclassified_Fungi	0	0	0	0	0	0	8	0	0	0	155	0	0	0	0	0	0	0	0	28	0
ASV601	Fungi	Ascomycota	Dothideomycetes	Pleosporales	Didymellaceae	unclassified_Didymellaceae	unclassified_Didymellaceae	0	0	0	0	0	0	0	0	0	191	0	0	0	0	0	0	0	0	0	0	0
ASV602	Fungi	unclassified_Fungi	unclassified_Fungi	unclassified_Fungi	unclassified_Fungi	unclassified_Fungi	unclassified_Fungi	0	0	0	0	0	0	0	0	0	0	0	0	97	0	91	0	3	0	0	0	0
ASV603	Fungi	unclassified_Fungi	unclassified_Fungi	unclassified_Fungi	unclassified_Fungi	unclassified_Fungi	unclassified_Fungi	0	0	0	0	0	0	0	0	0	0	0	0	0	167	0	24	0	0	0	0	0
ASV604	Fungi	Ascomycota	Dothideomycetes	Pleosporales	Didymellaceae	unclassified_Didymellaceae	unclassified_Didymellaceae	190	0	0	0	0	0	0	0	0	0	0	0	0	0	0	0	0	0	0	0	0
ASV605	Fungi	Ascomycota	Leotiomycetes	unidentified	unidentified	Leohumicola	Leohumicola_minima	0	0	0	0	0	0	0	0	0	174	0	16	0	0	0	0	0	0	0	0	0
ASV606	Fungi	Ascomycota	Sordariomycetes	Sordariales	Chaetomiaceae	Botryotrichum	Botryotrichum_domesticum	0	0	0	0	0	0	0	0	0	0	0	0	0	190	0	0	0	0	0	0	0
ASV607	Fungi	Ascomycota	Sordariomycetes	Xylariales	Apiosporaceae	Arthrinium	Arthrinium_marii	0	0	0	0	0	0	0	0	0	82	0	0	0	0	60	0	0	0	0	47	0
ASV608	Fungi	Ascomycota	Dothideomycetes	Pleosporales	Phaeosphaeriaceae	Didymocyrtis	Didymocyrtis_brachylaenae	41	61	86	0	0	0	0	0	0	0	0	0	0	0	0	0	0	0	0	0	0
ASV609	Fungi	Ascomycota	Dothideomycetes	Pleosporales	Phaeosphaeriaceae	Phaeosphaeria	Phaeosphaeria_podocarpi	31	0	0	0	0	0	0	0	0	0	0	0	0	157	0	0	0	0	0	0	0
ASV610	Fungi	Ascomycota	Sordariomycetes	Hypocreales	Nectriaceae	Lasionectria	Lasionectria_hilhorstii	0	0	22	18	0	0	0	0	42	0	73	17	0	0	0	0	0	0	16	0	0
ASV611	Fungi	Rozellomycota	unidentified	unidentified	unidentified	unidentified	unidentified	0	0	0	0	0	0	56	61	71	0	0	0	0	0	0	0	0	0	0	0	0
ASV612	Fungi	Ascomycota	Sordariomycetes	Hypocreales	Hypocreaceae	Trichoderma	Trichoderma_simmonsii	0	0	0	0	0	0	0	0	0	0	0	68	0	0	75	0	0	10	0	0	35
ASV613	Fungi	Ascomycota	unclassified_Ascomycota	unclassified_Ascomycota	unclassified_Ascomycota	unclassified_Ascomycota	unclassified_Ascomycota	0	0	0	0	0	0	0	0	0	187	0	0	0	0	0	0	0	0	0	0	0
ASV614	Fungi	Ascomycota	Eurotiomycetes	Chaetothyriales	Trichomeriaceae	unclassified_Trichomeriaceae	unclassified_Trichomeriaceae	0	0	0	0	0	0	0	0	0	0	187	0	0	0	0	0	0	0	0	0	0
ASV615	Fungi	Ascomycota	Sordariomycetes	Sordariales	Chaetomiaceae	Cladorrhinum	unclassified_Cladorrhinum	0	0	0	0	9	0	0	7	0	101	0	0	0	0	0	0	13	0	56	0	0
ASV616	Fungi	Ascomycota	Eurotiomycetes	Chaetothyriales	Trichomeriaceae	Trichomerium	Trichomerium_dioscoreae	0	0	0	0	0	0	0	0	0	0	0	0	0	186	0	0	0	0	0	0	0
ASV617	Fungi	Ascomycota	Sordariomycetes	Diaporthales	Diaporthaceae	Diaporthe	unclassified_Diaporthe	0	0	20	0	0	0	0	0	0	0	0	0	0	103	0	16	0	0	46	0	0
ASV618	Fungi	unclassified_Fungi	unclassified_Fungi	unclassified_Fungi	unclassified_Fungi	unclassified_Fungi	unclassified_Fungi	0	0	0	0	0	0	28	0	0	0	0	0	0	0	0	0	69	88	0	0	0
ASV619	Fungi	Ascomycota	Leotiomycetes	Helotiales	Helotiales_fam_Incertae_sedis	Acephala	unidentified	0	0	0	0	0	0	0	0	0	98	87	0	0	0	0	0	0	0	0	0	0
ASV620	Fungi	Ascomycota	Eurotiomycetes	Eurotiales	Trichocomaceae	Xerochrysium	Xerochrysium_xerophilum	0	0	7	0	0	0	0	0	0	55	72	0	50	0	0	0	0	0	0	0	0
ASV621	Fungi	Ascomycota	Eurotiomycetes	Eurotiales	Aspergillaceae	Penicillium	Penicillium_kongii	0	0	0	5	5	0	0	0	0	0	60	13	0	0	0	38	24	11	0	0	28
ASV622	Fungi	unclassified_Fungi	unclassified_Fungi	unclassified_Fungi	unclassified_Fungi	unclassified_Fungi	unclassified_Fungi	0	0	0	0	0	0	53	60	71	0	0	0	0	0	0	0	0	0	0	0	0
ASV623	Fungi	Ascomycota	Sordariomycetes	unclassified_Sordariomycetes	unclassified_Sordariomycetes	unclassified_Sordariomycetes	unclassified_Sordariomycetes	0	0	0	0	0	0	0	0	0	0	0	184	0	0	0	0	0	0	0	0	0
ASV624	Fungi	Ascomycota	Eurotiomycetes	Chaetothyriales	unidentified	Strelitziana	unclassified_Strelitziana	0	0	0	0	0	0	0	0	0	0	0	0	124	0	0	0	0	24	36	0	0
ASV625	Fungi	Mortierellomycota	Mortierellomycetes	Mortierellales	Mortierellaceae	Mortierella	Mortierella_calciphila	0	18	0	0	0	18	0	0	0	0	147	0	0	0	0	0	0	0	0	0	0
ASV626	Fungi	Ascomycota	unidentified	unidentified	unidentified	Tetracladium	Tetracladium_furcatum	0	0	0	0	0	0	6	0	0	0	146	0	0	0	0	31	0	0	0	0	0
ASV627	Fungi	Ascomycota	Eurotiomycetes	Eurotiales	Aspergillaceae	unclassified_Aspergillaceae	unclassified_Aspergillaceae	0	0	0	0	0	0	0	0	0	67	0	0	0	98	0	0	0	0	18	0	0
ASV628	Fungi	Ascomycota	Dothideomycetes	Pleosporales	Phaeosphaeriaceae	Sclerostagonospora	Sclerostagonospora_cycadis	0	0	0	0	0	0	0	0	0	0	0	0	0	106	49	0	0	0	0	28	0
ASV629	Fungi	Rozellomycota	unidentified	unidentified	unidentified	unidentified	unidentified	63	57	56	0	0	0	0	6	0	0	0	0	0	0	0	0	0	0	0	0	0
ASV630	Fungi	Ascomycota	Sordariomycetes	unclassified_Sordariomycetes	unclassified_Sordariomycetes	unclassified_Sordariomycetes	unclassified_Sordariomycetes	0	0	0	0	0	0	0	0	0	181	0	0	0	0	0	0	0	0	0	0	0
ASV631	Fungi	Ascomycota	Leotiomycetes	unclassified_Leotiomycetes	unclassified_Leotiomycetes	unclassified_Leotiomycetes	unclassified_Leotiomycetes	0	0	0	0	0	0	0	0	0	181	0	0	0	0	0	0	0	0	0	0	0
ASV632	Fungi	Ascomycota	Sordariomycetes	Myrmecridiales	Myrmecridiaceae	Myrmecridium	Myrmecridium_schulzeri	0	0	0	0	0	0	0	0	0	0	181	0	0	0	0	0	0	0	0	0	0
ASV633	Fungi	Glomeromycota	Glomeromycetes	Glomerales	Glomeraceae	unclassified_Glomeraceae	unclassified_Glomeraceae	0	0	0	0	0	0	15	0	0	0	0	0	36	0	0	0	58	0	0	71	0
ASV634	Fungi	Ascomycota	Eurotiomycetes	Eurotiales	Thermoascaceae	Byssochlamys	Byssochlamys_zollerniae	0	0	0	0	0	0	0	0	0	180	0	0	0	0	0	0	0	0	0	0	0
ASV635	Fungi	Ascomycota	Sordariomycetes	Hypocreales	Nectriaceae	Fusarium	Fusarium_equiseti	0	0	0	0	0	0	0	0	0	0	0	0	0	0	0	0	180	0	0	0	0
ASV636	Fungi	unclassified_Fungi	unclassified_Fungi	unclassified_Fungi	unclassified_Fungi	unclassified_Fungi	unclassified_Fungi	54	51	56	0	0	0	0	0	0	0	0	0	0	0	0	0	0	0	0	18	0
ASV637	Fungi	Ascomycota	Eurotiomycetes	Eurotiales	Aspergillaceae	Aspergillus	Aspergillus_heterocaryoticus	0	0	0	0	111	0	0	0	68	0	0	0	0	0	0	0	0	0	0	0	0
ASV638	Fungi	Ascomycota	Sordariomycetes	Hypocreales	Nectriaceae	Fusarium	unclassified_Fusarium	0	0	0	0	0	0	0	0	0	179	0	0	0	0	0	0	0	0	0	0	0
ASV639	Fungi	Ascomycota	Taphrinomycetes	Taphrinales	Taphrinaceae	Taphrina	Taphrina_inositophila	0	0	0	0	0	0	0	0	0	179	0	0	0	0	0	0	0	0	0	0	0
ASV640	Fungi	Ascomycota	Dothideomycetes	Pleosporales	Didymellaceae	Epicoccum	unclassified_Epicoccum	0	0	0	0	0	0	0	0	0	179	0	0	0	0	0	0	0	0	0	0	0
ASV641	Fungi	Ascomycota	Taphrinomycetes	Taphrinales	Taphrinaceae	Taphrina	Taphrina_inositophila	0	0	0	0	0	0	0	0	0	0	179	0	0	0	0	0	0	0	0	0	0
ASV642	Fungi	Ascomycota	unclassified_Ascomycota	unclassified_Ascomycota	unclassified_Ascomycota	unclassified_Ascomycota	unclassified_Ascomycota	0	0	0	0	0	0	0	0	0	178	0	0	0	0	0	0	0	0	0	0	0
ASV643	Fungi	Ascomycota	unclassified_Ascomycota	unclassified_Ascomycota	unclassified_Ascomycota	unclassified_Ascomycota	unclassified_Ascomycota	0	0	0	0	0	0	0	0	0	0	0	0	178	0	0	0	0	0	0	0	0
ASV644	Fungi	Ascomycota	Sordariomycetes	Hypocreales	Nectriaceae	Fusarium	Fusarium_perseae	0	0	177	0	0	0	0	0	0	0	0	0	0	0	0	0	0	0	0	0	0
ASV645	Fungi	Kickxellomycota	Kickxellomycetes	Kickxellales	Kickxellaceae	Spiromyces	unidentified	0	0	0	6	0	2	0	0	0	78	69	0	0	0	0	0	8	0	14	0	0
ASV646	Fungi	Mortierellomycota	Mortierellomycetes	Mortierellales	Mortierellaceae	Mortierella	Mortierella_globalpina	0	0	0	0	0	0	0	0	0	0	134	0	0	0	0	0	0	0	0	0	43
ASV647	Fungi	Ascomycota	Sordariomycetes	Chaetosphaeriales	Chaetosphaeriaceae	Thozetella	unclassified_Thozetella	0	0	0	0	0	0	0	0	0	0	0	0	177	0	0	0	0	0	0	0	0
ASV648	Fungi	unclassified_Fungi	unclassified_Fungi	unclassified_Fungi	unclassified_Fungi	unclassified_Fungi	unclassified_Fungi	0	0	0	0	0	0	0	0	0	0	0	0	0	0	0	0	0	0	66	39	72
ASV649	Fungi	unclassified_Fungi	unclassified_Fungi	unclassified_Fungi	unclassified_Fungi	unclassified_Fungi	unclassified_Fungi	0	27	14	0	0	3	0	0	0	0	0	0	0	0	118	5	0	0	9	0	0
ASV650	Fungi	unclassified_Fungi	unclassified_Fungi	unclassified_Fungi	unclassified_Fungi	unclassified_Fungi	unclassified_Fungi	0	0	0	0	0	0	22	45	28	0	0	0	0	0	0	32	8	34	7	0	0
ASV651	Fungi	Basidiomycota	Agaricomycetes	Boletales	Suillaceae	Suillus	Suillus_granulatus	0	0	0	0	0	0	0	0	0	176	0	0	0	0	0	0	0	0	0	0	0
ASV652	Fungi	Basidiomycota	Tremellomycetes	Trichosporonales	Trichosporonaceae	Apiotrichum	unclassified_Apiotrichum	0	0	0	0	0	0	0	0	0	147	0	0	0	0	29	0	0	0	0	0	0
ASV653	Fungi	Ascomycota	Dothideomycetes	Mycosphaerellales	Mycosphaerellaceae	Ramularia	Ramularia_pistaciae	0	0	0	0	0	0	0	0	0	0	176	0	0	0	0	0	0	0	0	0	0
ASV654	Fungi	Basidiomycota	Wallemiomycetes	Wallemiales	Wallemiaceae	Wallemia	unidentified	0	0	0	17	0	0	0	0	0	122	0	0	0	0	0	0	0	0	0	36	0
ASV655	Fungi	Ascomycota	Sordariomycetes	Hypocreales	Nectriaceae	Fusarium	Fusarium_equiseti	0	0	0	0	73	0	0	0	0	0	0	0	0	0	0	102	0	0	0	0	0
ASV656	Fungi	Ascomycota	unclassified_Ascomycota	unclassified_Ascomycota	unclassified_Ascomycota	unclassified_Ascomycota	unclassified_Ascomycota	0	0	0	0	0	0	0	0	0	175	0	0	0	0	0	0	0	0	0	0	0
ASV657	Fungi	Basidiomycota	Wallemiomycetes	Wallemiales	Wallemiaceae	Wallemia	unclassified_Wallemia	0	0	0	0	0	0	0	0	0	175	0	0	0	0	0	0	0	0	0	0	0
ASV658	Fungi	Glomeromycota	Glomeromycetes	Glomerales	Glomeraceae	Funneliformis	Funneliformis_mosseae	0	0	0	0	0	0	0	0	0	0	0	0	100	0	75	0	0	0	0	0	0
ASV659	Fungi	Ascomycota	Arthoniomycetes	Lichenostigmatales	Phaeococcomycetaceae	Phaeococcomyces	Phaeococcomyces_eucalypti	0	0	0	0	0	0	0	0	0	0	0	0	0	0	175	0	0	0	0	0	0
ASV660	Fungi	Ascomycota	Eurotiomycetes	Chaetothyriales	unclassified_Chaetothyriales	unclassified_Chaetothyriales	unclassified_Chaetothyriales	0	10	20	0	0	0	0	0	0	0	74	0	0	0	0	13	9	0	16	18	14
ASV661	Fungi	Ascomycota	Dothideomycetes	unclassified_Dothideomycetes	unclassified_Dothideomycetes	unclassified_Dothideomycetes	unclassified_Dothideomycetes	0	0	7	0	0	0	0	0	0	0	0	167	0	0	0	0	0	0	0	0	0
ASV662	Fungi	Basidiomycota	Agaricomycetes	unclassified_Agaricomycetes	unclassified_Agaricomycetes	unclassified_Agaricomycetes	unclassified_Agaricomycetes	0	0	0	0	0	0	0	4	0	0	0	160	0	0	0	0	0	0	0	10	0
ASV663	Fungi	unclassified_Fungi	unclassified_Fungi	unclassified_Fungi	unclassified_Fungi	unclassified_Fungi	unclassified_Fungi	0	0	0	0	0	0	0	0	0	0	0	0	0	0	0	0	0	0	174	0	0
ASV664	Fungi	Ascomycota	Eurotiomycetes	Eurotiales	Aspergillaceae	Aspergillus	Aspergillus_penicillioides	172	0	0	0	0	0	0	0	0	0	0	0	0	0	0	0	0	0	0	0	0
ASV665	Fungi	Ascomycota	Dothideomycetes	Pleosporales	Sporormiaceae	Preussia	Preussia_terricola	0	0	0	13	0	0	0	8	0	0	0	0	0	0	68	0	18	0	48	0	17
ASV666	Fungi	Ascomycota	unclassified_Ascomycota	unclassified_Ascomycota	unclassified_Ascomycota	unclassified_Ascomycota	unclassified_Ascomycota	0	0	0	0	0	0	0	0	0	84	0	88	0	0	0	0	0	0	0	0	0
ASV667	Fungi	Ascomycota	Eurotiomycetes	Eurotiales	Trichocomaceae	Talaromyces	unclassified_Talaromyces	0	0	0	0	0	0	0	0	0	0	172	0	0	0	0	0	0	0	0	0	0
ASV668	Fungi	Ascomycota	Sordariomycetes	Hypocreales	Nectriaceae	Fusarium	Fusarium_domesticum	0	0	0	0	0	0	0	0	0	0	0	0	0	0	0	0	0	172	0	0	0
ASV669	Fungi	Ascomycota	Dothideomycetes	Pleosporales	Sporormiaceae	Sporormiella	Sporormiella_megalospora	0	10	0	0	0	0	0	0	0	161	0	0	0	0	0	0	0	0	0	0	0
ASV670	Fungi	Ascomycota	Sordariomycetes	Microascales	Microascaceae	Kernia	Kernia_geniculotricha	0	0	0	0	23	0	0	0	0	0	0	0	101	0	0	0	22	25	0	0	0
ASV671	Fungi	Basidiomycota	Agaricomycetes	Sebacinales	Sebacinaceae	Sebacina	unidentified	0	0	0	0	0	0	5	3	0	0	89	0	0	0	74	0	0	0	0	0	0
ASV672	Fungi	Basidiomycota	unclassified_Basidiomycota	unclassified_Basidiomycota	unclassified_Basidiomycota	unclassified_Basidiomycota	unclassified_Basidiomycota	0	0	0	0	0	0	0	0	0	80	0	0	91	0	0	0	0	0	0	0	0
ASV673	Fungi	Basidiomycota	Microbotryomycetes	Kriegeriales	Camptobasidiaceae	Glaciozyma	Glaciozyma_antarctica	0	0	0	0	0	0	0	0	0	133	0	0	0	0	0	0	38	0	0	0	0
ASV674	Fungi	Ascomycota	Pezizomycetes	Pezizales	Ascodesmidaceae	Cephaliophora	unidentified	0	0	0	0	0	0	0	0	0	0	67	0	50	54	0	0	0	0	0	0	0
ASV675	Fungi	Ascomycota	unclassified_Ascomycota	unclassified_Ascomycota	unclassified_Ascomycota	unclassified_Ascomycota	unclassified_Ascomycota	0	0	0	0	0	0	0	0	1	0	0	0	73	0	96	0	0	0	0	0	0
ASV676	Fungi	Ascomycota	Saccharomycetes	Saccharomycetales	Saccharomycetaceae	Kazachstania	Kazachstania_pintolopesii	0	0	0	0	0	0	0	0	0	1	74	0	95	0	0	0	0	0	0	0	0
ASV677	Fungi	Ascomycota	Pezizomycetes	Pezizales	Pyronemataceae	Pseudaleuria	unidentified	6	0	25	3	13	0	0	0	0	0	86	0	0	0	0	0	19	17	0	0	0
ASV678	Fungi	Chytridiomycota	unidentified	unidentified	unidentified	unidentified	unidentified	0	0	0	0	0	0	0	0	0	169	0	0	0	0	0	0	0	0	0	0	0
ASV679	Fungi	Ascomycota	Sordariomycetes	Hypocreales	Clavicipitaceae	Metarhizium	Metarhizium_robertsii	0	0	0	0	0	0	0	0	0	0	0	0	0	0	0	0	0	0	0	0	169
ASV680	Fungi	Basidiomycota	Agaricomycetes	Agaricales	Mycenaceae	Mycena	Mycena_fulgoris	0	0	0	16	0	10	0	0	3	0	42	0	0	97	0	0	0	0	0	0	0
ASV681	Fungi	Basidiomycota	unclassified_Basidiomycota	unclassified_Basidiomycota	unclassified_Basidiomycota	unclassified_Basidiomycota	unclassified_Basidiomycota	0	0	0	0	0	0	0	85	0	0	0	0	83	0	0	0	0	0	0	0	0
ASV682	Fungi	Ascomycota	Eurotiomycetes	Chaetothyriales	Herpotrichiellaceae	Phialophora	Phialophora_mustea	0	0	0	0	0	0	0	0	0	0	42	0	0	126	0	0	0	0	0	0	0
ASV683	Fungi	Basidiomycota	Tremellomycetes	Tremellales	Bulleribasidiaceae	Vishniacozyma	Vishniacozyma_carnescens	0	0	0	0	0	0	5	23	59	0	0	0	0	0	0	0	80	0	0	0	0
ASV684	Fungi	Ascomycota	Leotiomycetes	Thelebolales	Thelebolaceae	Thelebolus	Thelebolus_ellipsoideus	0	0	0	0	0	0	0	0	4	0	45	0	0	118	0	0	0	0	0	0	0
ASV685	Fungi	Ascomycota	Sordariomycetes	Microascales	Microascaceae	Pithoascus	Pithoascus_ater	0	0	0	0	0	0	0	0	0	0	124	43	0	0	0	0	0	0	0	0	0
ASV686	Fungi	Ascomycota	Dothideomycetes	Pleosporales	Sporormiaceae	Preussia	Preussia_pilosella	0	0	14	0	0	0	0	0	0	0	152	0	0	0	0	0	0	0	0	0	0
ASV687	Fungi	Basidiomycota	Cystobasidiomycetes	unidentified	Symmetrosporaceae	Symmetrospora	Symmetrospora_gracilis	0	0	19	0	0	0	0	0	0	0	0	0	147	0	0	0	0	0	0	0	0
ASV688	Fungi	Ascomycota	Dothideomycetes	Pleosporales	Massarinaceae	Stagonospora	Stagonospora_trichophoricola	0	0	0	0	19	0	0	0	17	0	0	0	0	0	0	0	130	0	0	0	0
ASV689	Fungi	Basidiomycota	unclassified_Basidiomycota	unclassified_Basidiomycota	unclassified_Basidiomycota	unclassified_Basidiomycota	unclassified_Basidiomycota	0	0	0	0	0	0	0	0	0	0	0	0	0	0	0	0	0	0	71	70	25
ASV690	Fungi	Ascomycota	Sordariomycetes	Hypocreales	Stachybotryaceae	Achroiostachys	unclassified_Achroiostachys	48	76	41	0	0	0	0	0	0	0	0	0	0	0	0	0	0	0	0	0	0
ASV691	Fungi	Ascomycota	Sordariomycetes	Glomerellales	Plectosphaerellaceae	Gibellulopsis	unclassified_Gibellulopsis	0	0	165	0	0	0	0	0	0	0	0	0	0	0	0	0	0	0	0	0	0
ASV692	Fungi	unclassified_Fungi	unclassified_Fungi	unclassified_Fungi	unclassified_Fungi	unclassified_Fungi	unclassified_Fungi	0	0	0	0	0	0	0	0	0	165	0	0	0	0	0	0	0	0	0	0	0
ASV693	Fungi	Ascomycota	Sordariomycetes	Glomerellales	Plectosphaerellaceae	unclassified_Plectosphaerellaceae	unclassified_Plectosphaerellaceae	19	14	0	0	0	0	0	0	0	85	0	0	0	0	0	0	0	0	46	0	0
ASV694	Fungi	unclassified_Fungi	unclassified_Fungi	unclassified_Fungi	unclassified_Fungi	unclassified_Fungi	unclassified_Fungi	0	0	0	0	11	0	0	0	0	0	0	0	0	113	0	0	40	0	0	0	0
ASV695	Fungi	Ascomycota	Taphrinomycetes	Taphrinales	Taphrinaceae	Taphrina	unidentified	0	0	0	0	0	0	0	0	0	164	0	0	0	0	0	0	0	0	0	0	0
ASV696	Fungi	Ascomycota	unclassified_Ascomycota	unclassified_Ascomycota	unclassified_Ascomycota	unclassified_Ascomycota	unclassified_Ascomycota	0	0	0	0	0	0	0	0	0	0	164	0	0	0	0	0	0	0	0	0	0
ASV697	Fungi	Ascomycota	Dothideomycetes	Myriangiales	Elsinoaceae	Elsinoe	Elsinoe_genipae-americanae	0	0	0	0	0	11	0	0	0	0	0	0	111	0	0	12	0	0	0	0	29
ASV698	Fungi	Basidiomycota	Cystobasidiomycetes	Erythrobasidiales	Erythrobasidiaceae	Erythrobasidium	Erythrobasidium_yunnanense	0	0	0	0	0	0	0	0	0	163	0	0	0	0	0	0	0	0	0	0	0
ASV699	Fungi	Ascomycota	Eurotiomycetes	Eurotiales	Aspergillaceae	Penicillium	unclassified_Penicillium	0	0	0	0	0	0	0	0	0	0	0	0	0	0	63	0	80	0	0	20	0
ASV700	Fungi	Ascomycota	Sordariomycetes	Hypocreales	unidentified	Acremonium	Acremonium_sordidulum	15	0	47	0	24	0	0	0	0	0	76	0	0	0	0	0	0	0	0	0	0
ASV701	Fungi	Ascomycota	Sordariomycetes	Hypocreales	Hypocreaceae	Trichoderma	Trichoderma_yunnanense	0	60	0	0	0	0	0	0	0	102	0	0	0	0	0	0	0	0	0	0	0
ASV702	Fungi	Ascomycota	Dothideomycetes	Cladosporiales	Cladosporiaceae	Cladosporium	Cladosporium_aggregatocicatricatum	0	0	0	0	0	0	7	0	0	61	0	0	39	0	0	9	3	15	17	11	0
ASV703	Fungi	Ascomycota	Dothideomycetes	Pleosporales	Didymellaceae	Epicoccum	unclassified_Epicoccum	0	0	0	0	0	0	0	0	0	0	162	0	0	0	0	0	0	0	0	0	0
ASV704	Fungi	Basidiomycota	Tremellomycetes	Tremellales	Bulleribasidiaceae	Vishniacozyma	Vishniacozyma_victoriae	0	0	0	0	0	0	0	0	0	0	77	0	0	0	59	0	0	0	0	26	0
ASV705	Fungi	Ascomycota	Dothideomycetes	Cladosporiales	Cladosporiaceae	Cladosporium	unclassified_Cladosporium	0	0	0	0	0	0	0	0	0	0	0	0	162	0	0	0	0	0	0	0	0
ASV706	Fungi	Basidiomycota	Agaricomycetes	Agaricales	Typhulaceae	Typhula	Typhula_spathulata	0	0	0	0	0	0	0	0	0	0	0	0	0	0	162	0	0	0	0	0	0
ASV707	Fungi	Ascomycota	Eurotiomycetes	Eurotiales	Aspergillaceae	Aspergillus	Aspergillus_heterocaryoticus	0	0	0	0	0	0	0	0	0	0	0	0	0	0	162	0	0	0	0	0	0
ASV708	Fungi	Rozellomycota	unidentified	unidentified	unidentified	unidentified	unidentified	16	0	0	0	0	0	0	0	0	0	0	0	111	0	0	0	28	6	0	0	0
ASV709	Fungi	Ascomycota	Sordariomycetes	Hypocreales	Ophiocordycipitaceae	Tolypocladium	unclassified_Tolypocladium	0	0	0	0	0	0	0	0	0	0	161	0	0	0	0	0	0	0	0	0	0
ASV710	Fungi	Ascomycota	Pezizomycetes	Pezizales	Pyronemataceae	unclassified_Pyronemataceae	unclassified_Pyronemataceae	0	0	0	0	0	0	0	0	0	0	121	0	0	0	0	0	0	40	0	0	0
ASV711	Fungi	Chytridiomycota	Rhizophydiomycetes	Rhizophydiales	unidentified	unidentified	unidentified	0	0	0	0	0	0	0	0	0	0	0	0	0	0	0	85	0	76	0	0	0
ASV712	Fungi	unclassified_Fungi	unclassified_Fungi	unclassified_Fungi	unclassified_Fungi	unclassified_Fungi	unclassified_Fungi	0	0	0	0	0	0	0	0	0	0	0	0	0	0	0	0	0	0	30	33	98
ASV713	Fungi	Basidiomycota	Agaricostilbomycetes	Agaricostilbales	Kondoaceae	Bensingtonia	Bensingtonia_pseudonaganoensis	0	0	0	0	21	0	0	0	0	139	0	0	0	0	0	0	0	0	0	0	0
ASV714	Fungi	Basidiomycota	Microbotryomycetes	Sporidiobolales	Sporidiobolaceae	Rhodotorula	Rhodotorula_kratochvilovae	0	0	0	0	160	0	0	0	0	0	0	0	0	0	0	0	0	0	0	0	0
ASV715	Fungi	unclassified_Fungi	unclassified_Fungi	unclassified_Fungi	unclassified_Fungi	unclassified_Fungi	unclassified_Fungi	0	0	0	0	0	0	0	160	0	0	0	0	0	0	0	0	0	0	0	0	0
ASV716	Fungi	unclassified_Fungi	unclassified_Fungi	unclassified_Fungi	unclassified_Fungi	unclassified_Fungi	unclassified_Fungi	0	0	0	0	0	0	0	0	0	160	0	0	0	0	0	0	0	0	0	0	0
ASV717	Fungi	Ascomycota	Sordariomycetes	Hypocreales	Nectriaceae	unclassified_Nectriaceae	unclassified_Nectriaceae	51	32	76	0	0	0	0	0	0	0	0	0	0	0	0	0	0	0	0	0	0
ASV718	Fungi	Rozellomycota	unidentified	unidentified	unidentified	unidentified	unidentified	0	0	0	0	0	12	0	0	0	0	82	0	0	0	0	8	57	0	0	0	0
ASV719	Fungi	unclassified_Fungi	unclassified_Fungi	unclassified_Fungi	unclassified_Fungi	unclassified_Fungi	unclassified_Fungi	0	0	0	0	0	0	4	0	0	0	105	0	0	50	0	0	0	0	0	0	0
ASV720	Fungi	Basidiomycota	Agaricomycetes	Agaricales	Strophariaceae	unidentified	unidentified	0	0	0	0	0	0	0	0	0	0	0	159	0	0	0	0	0	0	0	0	0
ASV721	Fungi	Ascomycota	Eurotiomycetes	Eurotiales	Aspergillaceae	Aspergillus	Aspergillus_heterocaryoticus	0	0	0	0	0	0	0	0	0	0	0	159	0	0	0	0	0	0	0	0	0
ASV722	Fungi	Basidiomycota	Agaricomycetes	Agaricales	Tricholomataceae	Tricholoma	Tricholoma_terreum	13	3	0	0	0	12	3	0	0	0	0	0	0	78	0	0	20	0	0	0	29
ASV723	Fungi	Ascomycota	Leotiomycetes	Helotiales	Helotiaceae	Articulospora	Articulospora_proliferata	0	0	0	0	0	0	0	0	0	0	158	0	0	0	0	0	0	0	0	0	0
ASV724	Fungi	Basidiomycota	unclassified_Basidiomycota	unclassified_Basidiomycota	unclassified_Basidiomycota	unclassified_Basidiomycota	unclassified_Basidiomycota	0	0	0	0	0	0	0	0	0	0	0	158	0	0	0	0	0	0	0	0	0
ASV725	Fungi	Ascomycota	Sordariomycetes	Sordariales	Sordariales_fam_Incertae_sedis	Remersonia	Remersonia_thermophila	0	0	0	0	0	0	0	0	0	0	0	0	0	158	0	0	0	0	0	0	0
ASV726	Fungi	Basidiomycota	Agaricomycetes	Agaricales	Cortinariaceae	Cortinarius	Cortinarius_comarostaphylidis	0	0	0	0	0	0	0	0	0	157	0	0	0	0	0	0	0	0	0	0	0
ASV727	Fungi	Ascomycota	Eurotiomycetes	Eurotiales	Trichocomaceae	Talaromyces	unclassified_Talaromyces	0	0	0	0	0	0	0	0	0	0	0	0	0	0	157	0	0	0	0	0	0
ASV728	Fungi	Ascomycota	Leotiomycetes	Helotiales	unidentified	Cadophora	Cadophora_luteo-olivacea	0	0	0	0	0	0	0	0	0	0	0	0	0	0	0	30	0	0	39	88	0
ASV729	Fungi	unclassified_Fungi	unclassified_Fungi	unclassified_Fungi	unclassified_Fungi	unclassified_Fungi	unclassified_Fungi	0	0	0	0	0	0	0	0	0	0	0	0	55	0	0	0	89	12	0	0	0
ASV730	Fungi	unclassified_Fungi	unclassified_Fungi	unclassified_Fungi	unclassified_Fungi	unclassified_Fungi	unclassified_Fungi	0	0	0	0	0	0	0	0	0	0	0	0	0	0	0	0	0	0	73	35	48
ASV731	Fungi	unclassified_Fungi	unclassified_Fungi	unclassified_Fungi	unclassified_Fungi	unclassified_Fungi	unclassified_Fungi	0	0	0	0	0	0	0	0	0	0	0	0	0	0	0	0	0	0	94	27	35
ASV732	Fungi	Basidiomycota	Tremellomycetes	Filobasidiales	Piskurozymaceae	Solicoccozyma	Solicoccozyma_aeria	6	5	0	0	0	0	0	0	0	0	0	0	0	0	81	21	0	0	27	0	15
ASV733	Fungi	Basidiomycota	Agaricomycetes	unclassified_Agaricomycetes	unclassified_Agaricomycetes	unclassified_Agaricomycetes	unclassified_Agaricomycetes	2	0	0	0	0	8	0	0	0	0	0	16	0	0	107	0	0	7	0	15	0
ASV734	Fungi	unclassified_Fungi	unclassified_Fungi	unclassified_Fungi	unclassified_Fungi	unclassified_Fungi	unclassified_Fungi	0	14	0	0	19	0	0	0	3	0	0	29	0	72	0	18	0	0	0	0	0
ASV735	Fungi	Ascomycota	Leotiomycetes	Thelebolales	Pseudeurotiaceae	Pseudogymnoascus	unclassified_Pseudogymnoascus	0	20	37	0	0	0	0	0	0	88	0	0	0	0	0	0	0	0	0	0	10
ASV736	Fungi	Basidiomycota	Agaricomycetes	Agaricales	Physalacriaceae	Cylindrobasidium	Cylindrobasidium_evolvens	0	0	10	0	0	0	0	0	0	0	105	0	35	0	0	0	5	0	0	0	0
ASV737	Fungi	Ascomycota	Leotiomycetes	Helotiales	Hyaloscyphaceae	Microscypha	unidentified	0	0	0	0	0	0	0	5	0	0	75	0	0	71	0	0	0	0	0	4	0
ASV738	Fungi	Basidiomycota	Microbotryomycetes	Sporidiobolales	Sporidiobolaceae	Rhodotorula	Rhodotorula_toruloides	0	0	0	0	0	0	0	0	0	155	0	0	0	0	0	0	0	0	0	0	0
ASV739	Fungi	Ascomycota	Dothideomycetes	Pleosporales	Didymellaceae	Didymella	Didymella_keratinophila	0	0	0	0	0	0	0	0	0	0	0	155	0	0	0	0	0	0	0	0	0
ASV740	Fungi	Glomeromycota	unidentified	unidentified	unidentified	unidentified	unidentified	0	0	0	0	0	0	0	0	0	0	0	0	70	0	85	0	0	0	0	0	0
ASV741	Fungi	Mortierellomycota	Mortierellomycetes	Mortierellales	Mortierellaceae	Mortierella	unclassified_Mortierella	0	0	0	0	0	0	0	0	0	0	0	0	155	0	0	0	0	0	0	0	0
ASV742	Fungi	Ascomycota	Sordariomycetes	unclassified_Sordariomycetes	unclassified_Sordariomycetes	unclassified_Sordariomycetes	unclassified_Sordariomycetes	0	0	0	0	0	0	0	0	0	0	0	0	0	155	0	0	0	0	0	0	0
ASV743	Fungi	Basidiomycota	Tremellomycetes	Tremellales	Bulleribasidiaceae	Vishniacozyma	Vishniacozyma_victoriae	0	0	0	0	0	0	0	0	0	0	154	0	0	0	0	0	0	0	0	0	0
ASV744	Fungi	Ascomycota	Sordariomycetes	Xylariales	Microdochiaceae	Idriella	unidentified	13	0	0	0	0	0	0	4	0	0	0	11	34	0	0	0	91	0	0	0	0
ASV745	Fungi	Basidiomycota	Agaricomycetes	Agaricales	Physalacriaceae	Cylindrobasidium	Cylindrobasidium_evolvens	0	0	0	0	0	0	0	0	0	153	0	0	0	0	0	0	0	0	0	0	0
ASV746	Fungi	unclassified_Fungi	unclassified_Fungi	unclassified_Fungi	unclassified_Fungi	unclassified_Fungi	unclassified_Fungi	0	0	0	0	0	0	0	0	0	0	0	0	0	0	0	0	0	0	0	115	38
ASV747	Fungi	Basidiomycota	Cystobasidiomycetes	Erythrobasidiales	Erythrobasidiaceae	Erythrobasidium	Erythrobasidium_yunnanense	0	0	0	0	0	0	0	0	0	0	152	0	0	0	0	0	0	0	0	0	0
ASV748	Fungi	Ascomycota	Dothideomycetes	Pleosporales	Didymellaceae	Pseudoascochyta	unclassified_Pseudoascochyta	0	0	0	0	0	0	0	0	0	0	152	0	0	0	0	0	0	0	0	0	0
ASV749	Fungi	Ascomycota	Sordariomycetes	Hypocreales	Clavicipitaceae	Paecilomyces	Paecilomyces_penicillatus	0	0	0	0	0	0	0	0	0	0	0	0	0	152	0	0	0	0	0	0	0
ASV750	Fungi	Ascomycota	Eurotiomycetes	Chaetothyriales	Cyphellophoraceae	Cyphellophora	Cyphellophora_oxyspora	23	43	48	0	0	0	0	0	0	0	0	37	0	0	0	0	0	0	0	0	0
ASV751	Fungi	Ascomycota	Sordariomycetes	Hypocreales	Nectriaceae	Dactylonectria	Dactylonectria_alcacerensis	0	0	50	0	0	55	12	0	0	0	0	0	0	0	0	0	34	0	0	0	0
ASV752	Fungi	Basidiomycota	Microbotryomycetes	Sporidiobolales	Sporidiobolaceae	Rhodotorula	Rhodotorula_toruloides	0	0	0	0	0	0	146	0	0	0	0	5	0	0	0	0	0	0	0	0	0
ASV753	Fungi	Ascomycota	Sordariomycetes	Glomerellales	Glomerellaceae	Colletotrichum	unclassified_Colletotrichum	0	0	0	0	0	0	0	0	0	0	151	0	0	0	0	0	0	0	0	0	0
ASV754	Fungi	Ascomycota	Sordariomycetes	Glomerellales	Plectosphaerellaceae	Verticillium	unclassified_Verticillium	0	0	0	0	0	0	0	0	0	0	0	0	0	84	0	0	0	0	0	67	0
ASV755	Fungi	Ascomycota	Sordariomycetes	Hypocreales	Nectriaceae	Fusarium	unclassified_Fusarium	0	0	0	0	0	0	0	0	0	0	0	0	0	0	0	151	0	0	0	0	0
ASV756	Fungi	Ascomycota	Sordariomycetes	Hypocreales	unidentified	Acremonium	Acremonium_egyptiacum	0	0	0	0	0	0	0	0	0	0	0	0	0	150	0	0	0	0	0	0	0
ASV757	Fungi	Ascomycota	Leotiomycetes	unidentified	unidentified	Leohumicola	unclassified_Leohumicola	0	19	0	0	0	0	19	0	0	0	0	0	0	0	111	0	0	0	0	0	0
ASV758	Fungi	Basidiomycota	Agaricomycetes	unclassified_Agaricomycetes	unclassified_Agaricomycetes	unclassified_Agaricomycetes	unclassified_Agaricomycetes	0	0	0	0	0	0	0	4	0	145	0	0	0	0	0	0	0	0	0	0	0
ASV759	Fungi	unclassified_Fungi	unclassified_Fungi	unclassified_Fungi	unclassified_Fungi	unclassified_Fungi	unclassified_Fungi	0	0	0	0	0	0	0	0	0	149	0	0	0	0	0	0	0	0	0	0	0
ASV760	Fungi	Ascomycota	Dothideomycetes	Pleosporales	Didymellaceae	unclassified_Didymellaceae	unclassified_Didymellaceae	0	0	0	0	0	0	0	0	0	0	0	0	149	0	0	0	0	0	0	0	0
ASV761	Fungi	unclassified_Fungi	unclassified_Fungi	unclassified_Fungi	unclassified_Fungi	unclassified_Fungi	unclassified_Fungi	0	31	0	16	0	0	0	0	0	0	0	0	83	0	0	0	18	0	0	0	0
ASV762	Fungi	unclassified_Fungi	unclassified_Fungi	unclassified_Fungi	unclassified_Fungi	unclassified_Fungi	unclassified_Fungi	0	0	0	0	0	0	37	42	69	0	0	0	0	0	0	0	0	0	0	0	0
ASV763	Fungi	unclassified_Fungi	unclassified_Fungi	unclassified_Fungi	unclassified_Fungi	unclassified_Fungi	unclassified_Fungi	0	0	0	0	0	0	0	0	0	148	0	0	0	0	0	0	0	0	0	0	0
ASV764	Fungi	Ascomycota	Sordariomycetes	Hypocreales	Nectriaceae	Thelonectria	Thelonectria_blackeriella	0	0	0	0	0	0	0	0	0	0	115	0	33	0	0	0	0	0	0	0	0
ASV765	Fungi	unclassified_Fungi	unclassified_Fungi	unclassified_Fungi	unclassified_Fungi	unclassified_Fungi	unclassified_Fungi	0	0	0	0	0	0	0	0	0	0	0	145	0	0	0	0	0	3	0	0	0
ASV766	Fungi	Ascomycota	Dothideomycetes	Dothideales	unclassified_Dothideales	unclassified_Dothideales	unclassified_Dothideales	147	0	0	0	0	0	0	0	0	0	0	0	0	0	0	0	0	0	0	0	0
ASV767	Fungi	Ascomycota	Dothideomycetes	Pleosporales	Phaeosphaeriaceae	Paraphoma	Paraphoma_rhaphiolepidis	0	0	8	40	5	0	0	0	0	0	0	0	66	0	0	28	0	0	0	0	0
ASV768	Fungi	Ascomycota	Sordariomycetes	Microascales	Microascaceae	Cephalotrichum	unclassified_Cephalotrichum	0	0	0	0	0	0	0	0	147	0	0	0	0	0	0	0	0	0	0	0	0
ASV769	Fungi	Glomeromycota	Glomeromycetes	Glomerales	Glomeraceae	unclassified_Glomeraceae	unclassified_Glomeraceae	0	0	0	0	0	0	0	0	0	0	0	0	50	0	82	15	0	0	0	0	0
ASV770	Fungi	Basidiomycota	Tremellomycetes	Filobasidiales	Filobasidiaceae	Filobasidium	Filobasidium_oeirense	0	0	0	0	0	0	0	0	0	0	0	0	0	147	0	0	0	0	0	0	0
ASV771	Fungi	unclassified_Fungi	unclassified_Fungi	unclassified_Fungi	unclassified_Fungi	unclassified_Fungi	unclassified_Fungi	0	0	0	0	0	0	46	34	66	0	0	0	0	0	0	0	0	0	0	0	0
ASV772	Fungi	unclassified_Fungi	unclassified_Fungi	unclassified_Fungi	unclassified_Fungi	unclassified_Fungi	unclassified_Fungi	0	0	0	0	0	0	0	0	0	0	146	0	0	0	0	0	0	0	0	0	0
ASV773	Fungi	Ascomycota	Sordariomycetes	Sordariales	Lasiosphaeriaceae	Schizothecium	Schizothecium_carpinicola	0	0	0	0	0	0	0	0	0	0	89	0	57	0	0	0	0	0	0	0	0
ASV774	Fungi	Ascomycota	Dothideomycetes	Pleosporales	Didymosphaeriaceae	unclassified_Didymosphaeriaceae	unclassified_Didymosphaeriaceae	0	0	0	0	0	0	0	0	0	0	146	0	0	0	0	0	0	0	0	0	0
ASV775	Fungi	Basidiomycota	unclassified_Basidiomycota	unclassified_Basidiomycota	unclassified_Basidiomycota	unclassified_Basidiomycota	unclassified_Basidiomycota	0	0	0	0	0	0	0	0	0	0	146	0	0	0	0	0	0	0	0	0	0
ASV776	Fungi	Basidiomycota	Agaricomycetes	Geastrales	Sphaerobolaceae	Sphaerobolus	Sphaerobolus_ingoldii	0	0	0	0	0	0	0	0	0	0	0	123	0	0	23	0	0	0	0	0	0
ASV777	Fungi	Ascomycota	Dothideomycetes	Pleosporales	Didymellaceae	Didymella	Didymella_keratinophila	0	0	0	0	0	0	0	0	0	0	0	0	0	0	0	0	0	0	0	146	0
ASV778	Fungi	Ascomycota	Sordariomycetes	Hypocreales	Hypocreaceae	Trichoderma	Trichoderma_yunnanense	0	0	0	0	0	28	0	0	0	0	0	0	38	0	0	0	79	0	0	0	0
ASV779	Fungi	Basidiomycota	Agaricomycetes	Agaricales	Strophariaceae	Hypholoma	Hypholoma_fasciculare	0	0	0	0	0	0	0	0	0	145	0	0	0	0	0	0	0	0	0	0	0
ASV780	Fungi	unclassified_Fungi	unclassified_Fungi	unclassified_Fungi	unclassified_Fungi	unclassified_Fungi	unclassified_Fungi	0	0	0	0	0	0	0	0	0	145	0	0	0	0	0	0	0	0	0	0	0
ASV781	Fungi	Ascomycota	unclassified_Ascomycota	unclassified_Ascomycota	unclassified_Ascomycota	unclassified_Ascomycota	unclassified_Ascomycota	0	0	0	0	0	0	0	0	0	0	0	108	37	0	0	0	0	0	0	0	0
ASV782	Fungi	Basidiomycota	unclassified_Basidiomycota	unclassified_Basidiomycota	unclassified_Basidiomycota	unclassified_Basidiomycota	unclassified_Basidiomycota	0	0	0	0	0	0	0	0	0	0	0	0	125	0	0	0	20	0	0	0	0
ASV783	Fungi	Basidiomycota	unclassified_Basidiomycota	unclassified_Basidiomycota	unclassified_Basidiomycota	unclassified_Basidiomycota	unclassified_Basidiomycota	0	0	0	0	0	0	0	0	0	0	0	0	19	126	0	0	0	0	0	0	0
ASV784	Fungi	Mortierellomycota	Mortierellomycetes	Mortierellales	Mortierellaceae	Mortierella	Mortierella_globalpina	0	0	0	0	0	0	0	0	0	0	0	0	47	98	0	0	0	0	0	0	0
ASV785	Fungi	Ascomycota	Sordariomycetes	Sordariales	Chaetomiaceae	Chaetomium	unclassified_Chaetomium	0	0	0	0	0	0	0	0	0	0	0	0	144	0	0	0	0	0	0	0	0
ASV786	Fungi	Basidiomycota	Microbotryomycetes	Leucosporidiales	Leucosporidiaceae	Leucosporidium	Leucosporidium_yakuticum	0	0	0	0	0	0	0	0	0	0	0	0	0	0	0	144	0	0	0	0	0
ASV787	Fungi	Ascomycota	Dothideomycetes	Dothideales	Saccotheciaceae	Aureobasidium	Aureobasidium_melanogenum	0	0	0	0	0	0	0	0	0	143	0	0	0	0	0	0	0	0	0	0	0
ASV788	Fungi	Ascomycota	Leotiomycetes	Rhytismatales	Rhytismataceae	Coccomyces	Coccomyces_australis	0	0	0	0	0	0	0	0	0	143	0	0	0	0	0	0	0	0	0	0	0
ASV789	Fungi	Ascomycota	Leotiomycetes	unidentified	unidentified	Leohumicola	Leohumicola_minima	0	0	0	0	0	0	0	0	0	0	114	29	0	0	0	0	0	0	0	0	0
ASV790	Fungi	Ascomycota	Saccharomycetes	Saccharomycetales	unidentified	Candida	[Candida]_africana	0	0	0	0	0	0	0	0	0	0	143	0	0	0	0	0	0	0	0	0	0
ASV791	Fungi	Basidiomycota	Tremellomycetes	Tremellales	Rhynchogastremataceae	Papiliotrema	unclassified_Papiliotrema	0	30	112	0	0	0	0	0	0	0	0	0	0	0	0	0	0	0	0	0	0
ASV792	Fungi	Ascomycota	Sordariomycetes	Hypocreales	Ophiocordycipitaceae	Tolypocladium	Tolypocladium_album	0	0	0	0	0	0	0	0	0	96	0	0	46	0	0	0	0	0	0	0	0
ASV793	Fungi	Ascomycota	Dothideomycetes	Pleosporales	Phaeosphaeriaceae	Phaeosphaeria	unclassified_Phaeosphaeria	0	0	0	0	0	0	0	0	0	0	0	0	0	0	0	0	0	0	0	0	142
ASV794	Fungi	Ascomycota	Sordariomycetes	Hypocreales	Nectriaceae	unclassified_Nectriaceae	unclassified_Nectriaceae	0	0	0	0	15	0	0	0	0	0	88	0	0	0	0	0	0	0	0	38	0
ASV795	Fungi	Ascomycota	Eurotiomycetes	Chaetothyriales	Trichomeriaceae	Trichomerium	Trichomerium_dioscoreae	0	0	0	0	0	0	0	0	0	0	141	0	0	0	0	0	0	0	0	0	0
ASV796	Fungi	Ascomycota	Sordariomycetes	Hypocreales	Nectriaceae	Fusarium	Fusarium_equiseti	0	0	0	0	0	0	0	0	0	0	0	0	0	141	0	0	0	0	0	0	0
ASV797	Fungi	Ascomycota	Lecanoromycetes	Lecanorales	Ramalinaceae	Bacidia	unclassified_Bacidia	0	0	0	0	0	0	0	0	0	0	0	0	0	119	0	9	0	13	0	0	0
ASV798	Fungi	Ascomycota	Dothideomycetes	Pleosporales	Didymellaceae	Didymella	Didymella_keratinophila	0	0	0	0	0	0	0	0	0	0	0	0	0	0	0	141	0	0	0	0	0
ASV799	Fungi	Ascomycota	Dothideomycetes	Pleosporales	Didymellaceae	unclassified_Didymellaceae	unclassified_Didymellaceae	0	0	0	0	0	0	0	0	0	0	0	0	0	0	0	0	0	0	0	141	0
ASV800	Fungi	Ascomycota	Eurotiomycetes	Chaetothyriales	Herpotrichiellaceae	Veronaea	Veronaea_botryosa	84	43	13	0	0	0	0	0	0	0	0	0	0	0	0	0	0	0	0	0	0
ASV801	Fungi	Ascomycota	Dothideomycetes	Pleosporales	Didymellaceae	Epicoccum	Epicoccum_keratinophilum	61	0	0	79	0	0	0	0	0	0	0	0	0	0	0	0	0	0	0	0	0
ASV802	Fungi	Ascomycota	Eurotiomycetes	Chaetothyriales	unidentified	unidentified	unidentified	0	8	0	0	0	0	0	0	0	0	0	5	0	0	112	0	0	0	0	15	0
ASV803	Fungi	Basidiomycota	Cystobasidiomycetes	Cystobasidiales	Cystobasidiaceae	Cystobasidium	Cystobasidium_minutum	0	0	28	0	43	0	0	0	0	58	0	0	0	0	11	0	0	0	0	0	0
ASV804	Fungi	Ascomycota	Leotiomycetes	Helotiales	Porodiplodiaceae	unidentified	[Chalara]_clidemiae	0	0	0	0	0	0	0	0	0	87	0	0	0	0	53	0	0	0	0	0	0
ASV805	Fungi	Glomeromycota	Glomeromycetes	Glomerales	Glomeraceae	Funneliformis	Funneliformis_mosseae	0	0	0	0	0	0	0	0	0	140	0	0	0	0	0	0	0	0	0	0	0
ASV806	Fungi	Ascomycota	Sordariomycetes	Hypocreales	Nectriaceae	Fusarium	[Neocosmospora]_rubicola	0	0	0	0	0	0	0	0	0	0	140	0	0	0	0	0	0	0	0	0	0
ASV807	Fungi	Ascomycota	unclassified_Ascomycota	unclassified_Ascomycota	unclassified_Ascomycota	unclassified_Ascomycota	unclassified_Ascomycota	0	0	0	0	0	0	13	0	3	0	0	0	0	0	123	0	0	0	0	0	0
ASV808	Fungi	Basidiomycota	Agaricomycetes	Auriculariales	Exidiaceae	unclassified_Exidiaceae	unclassified_Exidiaceae	0	0	0	0	0	0	0	0	0	139	0	0	0	0	0	0	0	0	0	0	0
ASV809	Fungi	Glomeromycota	Glomeromycetes	Glomerales	Glomeraceae	unclassified_Glomeraceae	unclassified_Glomeraceae	0	0	0	0	0	0	0	0	0	0	0	0	0	0	87	0	0	0	0	52	0
ASV810	Fungi	Ascomycota	Dothideomycetes	Pleosporales	Pleosporaceae	Alternaria	unclassified_Alternaria	0	0	0	17	0	0	0	0	0	77	0	0	0	0	0	44	0	0	0	0	0
ASV811	Fungi	Mortierellomycota	Mortierellomycetes	Mortierellales	Mortierellaceae	Mortierella	unclassified_Mortierella	0	0	0	0	0	0	0	0	0	0	120	0	0	0	0	0	18	0	0	0	0
ASV812	Fungi	Ascomycota	Dothideomycetes	Pleosporales	Phaeosphaeriaceae	Setophoma	Setophoma_vernoniae	0	0	0	0	0	0	0	0	0	0	0	0	0	138	0	0	0	0	0	0	0
ASV813	Fungi	Ascomycota	Sordariomycetes	Glomerellales	Glomerellaceae	Colletotrichum	Colletotrichum_coccodes	31	0	31	0	62	0	0	0	0	0	0	0	0	0	0	0	13	0	0	0	0
ASV814	Fungi	Ascomycota	Eurotiomycetes	Eurotiales	Aspergillaceae	unclassified_Aspergillaceae	unclassified_Aspergillaceae	0	58	79	0	0	0	0	0	0	0	0	0	0	0	0	0	0	0	0	0	0
ASV815	Fungi	Ascomycota	Saccharomycetes	Saccharomycetales	unidentified	Candida	[Candida]_africana	0	0	0	0	0	0	0	0	8	0	0	0	0	0	129	0	0	0	0	0	0
ASV816	Fungi	unclassified_Fungi	unclassified_Fungi	unclassified_Fungi	unclassified_Fungi	unclassified_Fungi	unclassified_Fungi	0	0	0	0	0	0	0	0	0	0	137	0	0	0	0	0	0	0	0	0	0
ASV817	Fungi	Ascomycota	Leotiomycetes	unidentified	unidentified	Leohumicola	Leohumicola_minima	0	0	0	0	0	0	0	0	0	0	137	0	0	0	0	0	0	0	0	0	0
ASV818	Fungi	Ascomycota	Dothideomycetes	Dothideales	Saccotheciaceae	Aureobasidium	Aureobasidium_leucospermi	0	0	0	0	0	0	0	0	0	0	137	0	0	0	0	0	0	0	0	0	0
ASV819	Fungi	Basidiomycota	Tremellomycetes	Filobasidiales	Filobasidiaceae	Filobasidium	Filobasidium_oeirense	0	0	0	0	0	0	0	0	0	0	0	0	83	0	0	0	0	20	16	0	18
ASV820	Fungi	Ascomycota	Dothideomycetes	Pleosporales	unclassified_Pleosporales	unclassified_Pleosporales	unclassified_Pleosporales	0	0	0	0	0	0	0	0	0	0	0	0	0	137	0	0	0	0	0	0	0
ASV821	Fungi	Ascomycota	Dothideomycetes	unidentified	Zopfiaceae	Didymocrea	Didymocrea_leucaenae	58	13	65	0	0	0	0	0	0	0	0	0	0	0	0	0	0	0	0	0	0
ASV822	Fungi	Ascomycota	Sordariomycetes	unclassified_Sordariomycetes	unclassified_Sordariomycetes	unclassified_Sordariomycetes	unclassified_Sordariomycetes	0	0	0	0	0	0	0	0	6	0	0	0	116	0	0	0	0	0	0	14	0
ASV823	Fungi	Ascomycota	Sordariomycetes	Glomerellales	Plectosphaerellaceae	Plectosphaerella	Plectosphaerella_niemeijerarum	0	0	0	0	0	0	0	0	136	0	0	0	0	0	0	0	0	0	0	0	0
ASV824	Fungi	Basidiomycota	Agaricomycetes	Agaricales	Entolomataceae	Entoloma	unclassified_Entoloma	0	0	0	0	0	0	0	0	0	0	136	0	0	0	0	0	0	0	0	0	0
ASV825	Fungi	Ascomycota	unclassified_Ascomycota	unclassified_Ascomycota	unclassified_Ascomycota	unclassified_Ascomycota	unclassified_Ascomycota	0	0	0	0	0	0	0	0	0	0	0	0	0	136	0	0	0	0	0	0	0
ASV826	Fungi	Ascomycota	Leotiomycetes	Helotiales	Helotiaceae	Tetracladium	unclassified_Tetracladium	0	0	0	0	0	0	0	0	0	0	0	0	0	0	136	0	0	0	0	0	0
ASV827	Fungi	Ascomycota	Dothideomycetes	Pleosporales	unclassified_Pleosporales	unclassified_Pleosporales	unclassified_Pleosporales	0	23	0	0	0	0	0	0	0	78	0	0	0	0	0	0	0	0	0	34	0
ASV828	Fungi	unclassified_Fungi	unclassified_Fungi	unclassified_Fungi	unclassified_Fungi	unclassified_Fungi	unclassified_Fungi	0	3	0	0	0	0	0	0	0	0	0	0	0	0	0	0	0	0	67	22	43
ASV829	Fungi	Basidiomycota	Cystobasidiomycetes	unidentified	Symmetrosporaceae	Symmetrospora	Symmetrospora_gracilis	0	0	0	0	0	39	0	0	0	0	0	0	0	0	96	0	0	0	0	0	0
ASV830	Fungi	Ascomycota	Sordariomycetes	Hypocreales	Hypocreaceae	Trichoderma	Trichoderma_pubescens	0	0	0	0	0	0	0	0	2	0	0	133	0	0	0	0	0	0	0	0	0
ASV831	Fungi	Rozellomycota	unidentified	unidentified	unidentified	unidentified	unidentified	0	0	0	0	0	0	0	0	0	0	0	19	0	0	0	0	116	0	0	0	0
ASV832	Fungi	unclassified_Fungi	unclassified_Fungi	unclassified_Fungi	unclassified_Fungi	unclassified_Fungi	unclassified_Fungi	0	0	0	0	0	0	0	0	0	0	0	0	119	0	0	0	0	16	0	0	0
ASV833	Fungi	Ascomycota	Dothideomycetes	Pleosporales	Didymellaceae	Epicoccum	unclassified_Epicoccum	0	0	0	0	0	0	0	0	0	0	0	0	0	0	51	26	0	0	0	58	0
ASV834	Fungi	unclassified_Fungi	unclassified_Fungi	unclassified_Fungi	unclassified_Fungi	unclassified_Fungi	unclassified_Fungi	0	0	0	0	0	0	0	0	0	0	0	0	0	0	0	0	135	0	0	0	0
ASV835	Fungi	Basidiomycota	Tremellomycetes	Cystofilobasidiales	Cystofilobasidiaceae	Cystofilobasidium	Cystofilobasidium_infirmominiatum	0	0	0	0	0	0	0	19	0	0	0	0	0	115	0	0	0	0	0	0	0
ASV836	Fungi	Mortierellomycota	Mortierellomycetes	Mortierellales	Mortierellaceae	Mortierella	unclassified_Mortierella	0	0	0	0	0	0	0	0	0	79	0	0	55	0	0	0	0	0	0	0	0
ASV837	Fungi	Rozellomycota	unidentified	unidentified	unidentified	unidentified	unidentified	0	0	0	0	0	0	0	0	0	96	38	0	0	0	0	0	0	0	0	0	0
ASV838	Fungi	unclassified_Fungi	unclassified_Fungi	unclassified_Fungi	unclassified_Fungi	unclassified_Fungi	unclassified_Fungi	0	0	0	0	0	0	0	0	0	134	0	0	0	0	0	0	0	0	0	0	0
ASV839	Fungi	Basidiomycota	Tremellomycetes	Tremellales	Bulleraceae	Bullera	Bullera_alba	0	0	0	0	0	0	0	0	0	0	0	0	50	84	0	0	0	0	0	0	0
ASV840	Fungi	Ascomycota	Dothideomycetes	Capnodiales	unidentified	unidentified	unidentified	0	0	0	0	0	0	0	0	0	0	0	0	0	134	0	0	0	0	0	0	0
ASV841	Fungi	Basidiomycota	Agaricomycetes	Agaricales	unclassified_Agaricales	unclassified_Agaricales	unclassified_Agaricales	0	0	0	0	0	0	0	0	0	0	0	0	0	0	134	0	0	0	0	0	0
ASV842	Fungi	unclassified_Fungi	unclassified_Fungi	unclassified_Fungi	unclassified_Fungi	unclassified_Fungi	unclassified_Fungi	0	0	0	0	0	0	0	0	0	133	0	0	0	0	0	0	0	0	0	0	0
ASV843	Fungi	Ascomycota	Saccharomycetes	Saccharomycetales	unclassified_Saccharomycetales	unclassified_Saccharomycetales	unclassified_Saccharomycetales	0	0	0	0	0	0	0	0	0	133	0	0	0	0	0	0	0	0	0	0	0
ASV844	Fungi	Basidiomycota	Agaricomycetes	Agaricales	Schizophyllaceae	Schizophyllum	Schizophyllum_commune	0	0	0	0	0	0	0	0	0	0	133	0	0	0	0	0	0	0	0	0	0
ASV845	Fungi	Ascomycota	Dothideomycetes	Pleosporales	Didymosphaeriaceae	Paraconiothyrium	Paraconiothyrium_archidendri	0	0	0	0	0	0	0	0	0	0	0	0	97	0	0	0	0	0	0	36	0
ASV846	Fungi	Ascomycota	Eurotiomycetes	Eurotiales	Aspergillaceae	Penicillium	Penicillium_paneum	0	0	0	0	0	0	0	0	0	0	0	0	0	133	0	0	0	0	0	0	0
ASV847	Fungi	Ascomycota	Sordariomycetes	Savoryellales	Savoryellaceae	unidentified	unidentified	132	0	0	0	0	0	0	0	0	0	0	0	0	0	0	0	0	0	0	0	0
ASV848	Fungi	Ascomycota	Eurotiomycetes	Eurotiales	Trichocomaceae	Talaromyces	unclassified_Talaromyces	5	0	0	0	0	0	0	0	0	0	0	127	0	0	0	0	0	0	0	0	0
ASV849	Fungi	Basidiomycota	Tremellomycetes	Filobasidiales	Piskurozymaceae	Solicoccozyma	Solicoccozyma_terricola	0	0	13	0	7	3	2	6	7	0	0	0	54	0	0	8	1	0	0	19	12
ASV850	Fungi	unclassified_Fungi	unclassified_Fungi	unclassified_Fungi	unclassified_Fungi	unclassified_Fungi	unclassified_Fungi	0	0	0	0	0	0	132	0	0	0	0	0	0	0	0	0	0	0	0	0	0
ASV851	Fungi	Basidiomycota	Agaricomycetes	Agaricales	Strophariaceae	Hypholoma	Hypholoma_fasciculare	0	0	0	0	0	0	0	0	0	0	132	0	0	0	0	0	0	0	0	0	0
ASV852	Fungi	Ascomycota	Dothideomycetes	Mycosphaerellales	Mycosphaerellaceae	Zymoseptoria	Zymoseptoria_tritici	0	0	0	0	0	0	0	0	0	0	132	0	0	0	0	0	0	0	0	0	0
ASV853	Fungi	Ascomycota	Dothideomycetes	Pleosporales	Didymellaceae	unclassified_Didymellaceae	unclassified_Didymellaceae	0	0	0	0	0	0	0	0	0	0	132	0	0	0	0	0	0	0	0	0	0
ASV854	Fungi	Ascomycota	Sordariomycetes	Glomerellales	Glomerellaceae	Colletotrichum	Colletotrichum_coccodes	0	0	0	0	0	0	0	0	0	0	0	0	111	0	0	0	0	21	0	0	0
ASV855	Fungi	Ascomycota	Leotiomycetes	unidentified	unidentified	Leohumicola	Leohumicola_minima	8	0	16	0	0	0	0	0	0	0	57	0	40	0	0	0	10	0	0	0	0
ASV856	Fungi	Ascomycota	Dothideomycetes	Pleosporales	Amorosiaceae	Angustimassarina	Angustimassarina_camporesii	0	119	0	0	0	0	4	8	0	0	0	0	0	0	0	0	0	0	0	0	0
ASV857	Fungi	unclassified_Fungi	unclassified_Fungi	unclassified_Fungi	unclassified_Fungi	unclassified_Fungi	unclassified_Fungi	0	0	0	0	0	0	131	0	0	0	0	0	0	0	0	0	0	0	0	0	0
ASV858	Fungi	Ascomycota	Dothideomycetes	Dothideales	Saccotheciaceae	unclassified_Saccotheciaceae	unclassified_Saccotheciaceae	0	0	0	0	0	0	0	0	0	0	0	0	131	0	0	0	0	0	0	0	0
ASV859	Fungi	Basidiomycota	unclassified_Basidiomycota	unclassified_Basidiomycota	unclassified_Basidiomycota	unclassified_Basidiomycota	unclassified_Basidiomycota	0	0	0	0	0	0	0	0	0	0	0	0	0	0	131	0	0	0	0	0	0
ASV860	Fungi	Mortierellomycota	Mortierellomycetes	Mortierellales	Mortierellaceae	Mortierella	unclassified_Mortierella	0	0	0	0	130	0	0	0	0	0	0	0	0	0	0	0	0	0	0	0	0
ASV861	Fungi	Mortierellomycota	Mortierellomycetes	Mortierellales	Mortierellaceae	Mortierella	unclassified_Mortierella	0	0	0	0	0	0	0	0	0	0	130	0	0	0	0	0	0	0	0	0	0
ASV862	Fungi	Basidiomycota	Tremellomycetes	Tremellales	Rhynchogastremataceae	Papiliotrema	Papiliotrema_odontotermitis	0	0	0	13	0	0	0	0	0	0	0	0	0	0	0	0	116	0	0	0	0
ASV863	Fungi	Basidiomycota	unclassified_Basidiomycota	unclassified_Basidiomycota	unclassified_Basidiomycota	unclassified_Basidiomycota	unclassified_Basidiomycota	0	0	0	0	0	6	1	0	0	0	2	117	0	0	0	0	0	3	0	0	0
ASV864	Fungi	unclassified_Fungi	unclassified_Fungi	unclassified_Fungi	unclassified_Fungi	unclassified_Fungi	unclassified_Fungi	0	0	0	0	0	0	35	49	45	0	0	0	0	0	0	0	0	0	0	0	0
ASV865	Fungi	Chytridiomycota	unidentified	unidentified	unidentified	unidentified	unidentified	0	0	0	0	0	0	0	0	0	105	0	0	0	0	0	0	0	0	3	0	21
ASV866	Fungi	Glomeromycota	Glomeromycetes	unclassified_Glomeromycetes	unclassified_Glomeromycetes	unclassified_Glomeromycetes	unclassified_Glomeromycetes	0	0	0	0	0	0	0	0	0	0	0	129	0	0	0	0	0	0	0	0	0
ASV867	Fungi	Basidiomycota	Tremellomycetes	Filobasidiales	Filobasidiaceae	Filobasidium	Filobasidium_floriforme	0	0	0	0	0	0	0	0	0	0	0	0	0	0	129	0	0	0	0	0	0
ASV868	Fungi	Ascomycota	Leotiomycetes	unidentified	unidentified	Leohumicola	Leohumicola_minima	0	0	20	0	0	0	0	0	0	0	0	0	0	0	0	0	108	0	0	0	0
ASV869	Fungi	Ascomycota	Sordariomycetes	Pisorisporiales	Pisorisporiaceae	Achroceratosphaeria	Achroceratosphaeria_potamia	0	0	0	21	84	0	23	0	0	0	0	0	0	0	0	0	0	0	0	0	0
ASV870	Fungi	Chytridiomycota	Chytridiomycetes	Chytridiales	Chytridiaceae	Phlyctochytrium	Phlyctochytrium_africanum	0	0	0	0	14	0	0	0	0	0	0	0	0	0	67	9	0	0	38	0	0
ASV871	Fungi	Ascomycota	Sordariomycetes	Sordariales	Lasiosphaeriaceae	Cercophora	Cercophora_mirabilis	0	0	0	0	0	0	5	0	0	123	0	0	0	0	0	0	0	0	0	0	0
ASV872	Fungi	Ascomycota	Dothideomycetes	Pleosporales	unclassified_Pleosporales	unclassified_Pleosporales	unclassified_Pleosporales	0	0	0	0	0	0	0	0	0	0	0	91	0	0	37	0	0	0	0	0	0
ASV873	Fungi	Ascomycota	Sordariomycetes	unclassified_Sordariomycetes	unclassified_Sordariomycetes	unclassified_Sordariomycetes	unclassified_Sordariomycetes	0	0	0	0	0	0	0	0	0	0	0	0	128	0	0	0	0	0	0	0	0
ASV874	Fungi	Ascomycota	Eurotiomycetes	Onygenales	Onygenales_fam_Incertae_sedis	Zeloasperisporium	unidentified	0	0	0	0	0	0	0	0	0	0	0	0	0	0	128	0	0	0	0	0	0
ASV875	Fungi	Ascomycota	Eurotiomycetes	Eurotiales	Trichocomaceae	Sagenomella	Sagenomella_striatispora	0	0	0	0	0	0	0	0	0	0	0	0	0	0	63	0	65	0	0	0	0
ASV876	Fungi	Ascomycota	Sordariomycetes	Hypocreales	Nectriaceae	Ilyonectria	unclassified_Ilyonectria	0	0	0	0	0	0	0	0	0	0	0	0	0	0	128	0	0	0	0	0	0
ASV877	Fungi	Ascomycota	Sordariomycetes	unclassified_Sordariomycetes	unclassified_Sordariomycetes	unclassified_Sordariomycetes	unclassified_Sordariomycetes	0	0	17	0	0	0	0	0	0	0	0	0	79	0	0	0	0	0	0	31	0
ASV878	Fungi	Ascomycota	Eurotiomycetes	Eurotiales	Aspergillaceae	Aspergillus	Aspergillus_versicolor	0	0	0	0	0	0	0	0	0	0	0	0	0	99	0	0	0	0	28	0	0
ASV879	Fungi	Ascomycota	Eurotiomycetes	Eurotiales	Trichocomaceae	Talaromyces	unclassified_Talaromyces	0	0	0	0	0	0	0	0	0	0	0	0	0	0	127	0	0	0	0	0	0
ASV880	Fungi	Basidiomycota	Tremellomycetes	Tremellales	Bulleribasidiaceae	Vishniacozyma	Vishniacozyma_tephrensis	0	0	0	0	0	0	0	0	0	0	0	0	0	0	127	0	0	0	0	0	0
ASV881	Fungi	unclassified_Fungi	unclassified_Fungi	unclassified_Fungi	unclassified_Fungi	unclassified_Fungi	unclassified_Fungi	0	0	0	0	0	0	126	0	0	0	0	0	0	0	0	0	0	0	0	0	0
ASV882	Fungi	unclassified_Fungi	unclassified_Fungi	unclassified_Fungi	unclassified_Fungi	unclassified_Fungi	unclassified_Fungi	0	0	0	0	0	0	52	40	34	0	0	0	0	0	0	0	0	0	0	0	0
ASV883	Fungi	Ascomycota	Eurotiomycetes	Eurotiales	Aspergillaceae	Aspergillus	Aspergillus_heterocaryoticus	0	0	0	0	0	0	47	0	0	0	0	0	0	0	0	0	79	0	0	0	0
ASV884	Fungi	Basidiomycota	Cystobasidiomycetes	Cystobasidiales	Cystobasidiaceae	Cystobasidium	Cystobasidium_minutum	0	0	0	0	0	0	0	0	6	0	0	0	0	88	0	0	0	0	32	0	0
ASV885	Fungi	unclassified_Fungi	unclassified_Fungi	unclassified_Fungi	unclassified_Fungi	unclassified_Fungi	unclassified_Fungi	0	0	0	0	0	0	0	0	0	126	0	0	0	0	0	0	0	0	0	0	0
ASV886	Fungi	Basidiobolomycota	Basidiobolomycetes	Basidiobolales	Basidiobolaceae	Basidiobolus	unidentified	0	0	0	0	0	0	0	0	0	0	126	0	0	0	0	0	0	0	0	0	0
ASV887	Fungi	Ascomycota	Eurotiomycetes	Eurotiales	Trichocomaceae	Talaromyces	unclassified_Talaromyces	0	0	0	0	0	0	0	0	0	0	0	0	0	126	0	0	0	0	0	0	0
ASV888	Fungi	Ascomycota	Eurotiomycetes	Eurotiales	Aspergillaceae	Aspergillus	Aspergillus_flavus	0	0	0	0	0	0	0	0	0	0	0	0	0	126	0	0	0	0	0	0	0
ASV889	Fungi	Ascomycota	Sordariomycetes	Hypocreales	Nectriaceae	Fusarium	unclassified_Fusarium	0	0	0	0	0	0	0	0	0	0	0	0	0	0	126	0	0	0	0	0	0
ASV890	Fungi	Basidiomycota	Agaricomycetes	Agaricales	Hygrophoraceae	Hygrocybe	Hygrocybe_conica	0	0	0	0	0	0	0	0	0	0	0	0	0	0	126	0	0	0	0	0	0
ASV891	Fungi	Basidiomycota	Agaricomycetes	Agaricales	Pleurotaceae	Hohenbuehelia	Hohenbuehelia_thornii	53	39	33	0	0	0	0	0	0	0	0	0	0	0	0	0	0	0	0	0	0
ASV892	Fungi	unclassified_Fungi	unclassified_Fungi	unclassified_Fungi	unclassified_Fungi	unclassified_Fungi	unclassified_Fungi	0	0	0	0	0	0	0	0	0	0	0	0	0	113	0	0	0	0	0	12	0
ASV893	Fungi	unclassified_Fungi	unclassified_Fungi	unclassified_Fungi	unclassified_Fungi	unclassified_Fungi	unclassified_Fungi	0	0	0	0	0	0	0	0	0	0	0	0	0	0	0	0	0	0	0	56	69
ASV894	Fungi	Ascomycota	Pezizomycetes	Pezizales	Pyronemataceae	Geopora	unidentified	12	10	0	0	0	0	0	0	0	0	0	0	102	0	0	0	0	0	0	0	0
ASV895	Fungi	Ascomycota	Saccharomycetes	Saccharomycetales	Saccharomycetaceae	Kazachstania	Kazachstania_exigua	0	0	0	0	0	0	0	0	0	0	124	0	0	0	0	0	0	0	0	0	0
ASV896	Fungi	Basidiomycota	Tremellomycetes	Trichosporonales	Trichosporonaceae	Cutaneotrichosporon	Cutaneotrichosporon_mucoides	0	0	0	0	0	0	0	0	0	0	0	0	0	98	0	0	0	0	0	0	26
ASV897	Fungi	Ascomycota	Sordariomycetes	Microascales	Microascaceae	Cephalotrichum	unclassified_Cephalotrichum	0	9	0	0	14	0	0	0	0	100	0	0	0	0	0	0	0	0	0	0	0
ASV898	Fungi	Ascomycota	Eurotiomycetes	Eurotiales	Aspergillaceae	Aspergillus	Aspergillus_penicillioides	0	123	0	0	0	0	0	0	0	0	0	0	0	0	0	0	0	0	0	0	0
ASV899	Fungi	Ascomycota	Eurotiomycetes	Onygenales	Ascosphaeraceae	Ascosphaera	Ascosphaera_proliperda	0	0	2	4	0	8	0	0	2	0	0	0	0	41	56	0	10	0	0	0	0
ASV900	Fungi	Ascomycota	Sordariomycetes	Hypocreales	Nectriaceae	Ilyonectria	Ilyonectria_cyclaminicola	0	0	0	0	0	0	0	12	0	0	0	0	0	0	0	21	0	0	0	0	90
ASV901	Fungi	Ascomycota	Sordariomycetes	Hypocreales	Nectriaceae	Dactylonectria	Dactylonectria_alcacerensis	0	0	0	0	0	0	0	0	16	0	0	0	0	0	0	42	0	0	0	0	65
ASV902	Fungi	Basidiomycota	Agaricomycetes	Agaricales	Tricholomataceae	Mycena	unclassified_Mycena	14	0	0	0	0	0	0	0	0	0	108	0	0	0	0	0	0	0	0	0	0
ASV903	Fungi	Ascomycota	Dothideomycetes	Capnodiales	Cladosporiaceae	Rachicladosporium	unclassified_Rachicladosporium	0	0	0	8	0	0	0	0	0	102	0	0	0	0	0	0	12	0	0	0	0
ASV904	Fungi	unclassified_Fungi	unclassified_Fungi	unclassified_Fungi	unclassified_Fungi	unclassified_Fungi	unclassified_Fungi	0	0	0	0	12	0	0	0	5	0	0	0	0	0	0	0	105	0	0	0	0
ASV905	Fungi	Ascomycota	Dothideomycetes	unclassified_Dothideomycetes	unclassified_Dothideomycetes	unclassified_Dothideomycetes	unclassified_Dothideomycetes	0	0	0	0	0	0	5	0	0	91	0	0	0	0	0	0	0	13	13	0	0
ASV906	Fungi	Ascomycota	Eurotiomycetes	Eurotiales	Aspergillaceae	Penicillium	Penicillium_neoechinulatum	0	0	0	0	0	0	0	0	0	0	122	0	0	0	0	0	0	0	0	0	0
ASV907	Fungi	unclassified_Fungi	unclassified_Fungi	unclassified_Fungi	unclassified_Fungi	unclassified_Fungi	unclassified_Fungi	0	0	0	0	0	0	0	0	0	0	50	0	0	47	0	0	25	0	0	0	0
ASV908	Fungi	Mortierellomycota	Mortierellomycetes	Mortierellales	Mortierellaceae	Mortierella	Mortierella_humilis	0	0	0	0	0	0	0	0	0	0	0	0	0	122	0	0	0	0	0	0	0
ASV909	Fungi	Ascomycota	Saccharomycetes	Saccharomycetales	Debaryomycetaceae	Candida	Candida_tropicalis	0	0	0	0	0	0	0	0	0	0	0	0	0	122	0	0	0	0	0	0	0
ASV910	Fungi	Ascomycota	Saccharomycetes	Saccharomycetales	Debaryomycetaceae	Meyerozyma	Meyerozyma_caribbica	52	47	22	0	0	0	0	0	0	0	0	0	0	0	0	0	0	0	0	0	0
ASV911	Fungi	Ascomycota	unclassified_Ascomycota	unclassified_Ascomycota	unclassified_Ascomycota	unclassified_Ascomycota	unclassified_Ascomycota	0	0	0	0	0	11	0	0	0	0	0	0	65	0	0	0	0	0	0	0	45
ASV912	Fungi	Mortierellomycota	Mortierellomycetes	Mortierellales	Mortierellaceae	Mortierella	Mortierella_globalpina	0	0	0	0	0	0	0	0	0	0	121	0	0	0	0	0	0	0	0	0	0
ASV913	Fungi	Mortierellomycota	Mortierellomycetes	Mortierellales	Mortierellaceae	Mortierella	Mortierella_elongata	0	0	0	0	0	0	0	0	0	0	121	0	0	0	0	0	0	0	0	0	0
ASV914	Fungi	Ascomycota	Dothideomycetes	Venturiales	Sympoventuriaceae	Scolecobasidium	unidentified	0	0	0	0	0	0	0	0	0	0	0	113	0	0	0	0	0	8	0	0	0
ASV915	Fungi	Ascomycota	Sordariomycetes	Hypocreales	Clavicipitaceae	unclassified_Clavicipitaceae	unclassified_Clavicipitaceae	0	0	0	0	0	0	0	0	0	0	0	0	62	0	59	0	0	0	0	0	0
ASV916	Fungi	Ascomycota	Dothideomycetes	Pleosporales	Pseudopyrenochaetaceae	Pseudopyrenochaeta	Pseudopyrenochaeta_terrestris	0	0	0	0	0	0	0	0	0	0	0	0	121	0	0	0	0	0	0	0	0
ASV917	Fungi	Basidiomycota	Microbotryomycetes	Leucosporidiales	Leucosporidiaceae	Leucosporidium	Leucosporidium_yakuticum	0	0	0	0	0	0	0	0	0	0	0	0	0	0	0	0	0	121	0	0	0
ASV918	Fungi	Mortierellomycota	Mortierellomycetes	Mortierellales	Mortierellaceae	Mortierella	Mortierella_wolfii	0	0	0	6	0	5	0	0	0	0	0	0	109	0	0	0	0	0	0	0	0
ASV919	Fungi	Ascomycota	Sordariomycetes	Conioscyphales	unidentified	unidentified	unidentified	0	0	0	0	0	0	5	0	0	0	0	0	56	59	0	0	0	0	0	0	0
ASV920	Fungi	Ascomycota	Sordariomycetes	Hypocreales	Nectriaceae	Fusarium	unclassified_Fusarium	0	0	0	0	0	0	0	0	0	120	0	0	0	0	0	0	0	0	0	0	0
ASV921	Fungi	Mortierellomycota	unidentified	unidentified	unidentified	unidentified	unidentified	0	0	0	0	0	0	0	0	0	69	0	40	0	0	0	0	0	0	0	11	0
ASV922	Fungi	Glomeromycota	Glomeromycetes	Glomerales	Glomeraceae	unclassified_Glomeraceae	unclassified_Glomeraceae	0	0	0	0	0	0	0	0	0	120	0	0	0	0	0	0	0	0	0	0	0
ASV923	Fungi	Ascomycota	Eurotiomycetes	Chaetothyriales	unidentified	unidentified	unidentified	0	0	0	0	0	0	0	0	0	0	120	0	0	0	0	0	0	0	0	0	0
ASV924	Fungi	Basidiomycota	Tremellomycetes	Tremellales	Bulleribasidiaceae	Dioszegia	unclassified_Dioszegia	0	0	0	44	0	0	0	0	0	0	0	0	0	44	0	0	0	0	0	18	13
ASV925	Fungi	Chytridiomycota	Spizellomycetes	Spizellomycetales	unidentified	unidentified	unidentified	0	0	0	0	0	0	119	0	0	0	0	0	0	0	0	0	0	0	0	0	0
ASV926	Fungi	Ascomycota	Dothideomycetes	Mycosphaerellales	Dissoconiaceae	Uwebraunia	Uwebraunia_communis	0	0	0	0	0	0	0	0	0	119	0	0	0	0	0	0	0	0	0	0	0
ASV927	Fungi	unclassified_Fungi	unclassified_Fungi	unclassified_Fungi	unclassified_Fungi	unclassified_Fungi	unclassified_Fungi	0	0	0	0	0	0	0	0	0	93	0	0	26	0	0	0	0	0	0	0	0
ASV928	Fungi	Ascomycota	Leotiomycetes	Helotiales	Sclerotiniaceae	Botryotinia	Botryotinia_ranunculi	0	0	0	0	0	0	0	0	0	0	119	0	0	0	0	0	0	0	0	0	0
ASV929	Fungi	Basidiomycota	Agaricomycetes	Auriculariales	unidentified	unidentified	unidentified	0	0	0	0	0	0	0	0	0	0	84	14	0	0	0	0	0	0	0	21	0
ASV930	Fungi	Mortierellomycota	unidentified	unidentified	unidentified	unidentified	unidentified	0	0	0	0	0	0	0	0	0	0	67	0	0	52	0	0	0	0	0	0	0
ASV931	Fungi	Ascomycota	Dothideomycetes	Pleosporales	Phaeosphaeriaceae	Phaeosphaeria	Phaeosphaeria_thysanolaenicola	0	0	0	0	0	0	0	0	0	0	0	119	0	0	0	0	0	0	0	0	0
ASV932	Fungi	Basidiomycota	Tremellomycetes	Tremellales	Bulleribasidiaceae	Vishniacozyma	Vishniacozyma_tephrensis	0	0	0	0	0	0	0	0	0	0	0	0	0	119	0	0	0	0	0	0	0
ASV933	Fungi	Ascomycota	Dothideomycetes	Pleosporales	Didymellaceae	Didymella	Didymella_keratinophila	0	0	0	0	0	0	0	0	0	0	0	0	0	0	0	0	0	0	0	0	119
ASV934	Fungi	unclassified_Fungi	unclassified_Fungi	unclassified_Fungi	unclassified_Fungi	unclassified_Fungi	unclassified_Fungi	0	10	0	0	0	0	0	0	0	0	0	0	0	55	53	0	0	0	0	0	0
ASV935	Fungi	Ascomycota	Sordariomycetes	Hypocreales	Bionectriaceae	Clonostachys	Clonostachys_solani	0	0	0	0	0	0	0	6	0	0	0	0	0	86	0	0	6	0	20	0	0
ASV936	Fungi	Basidiomycota	unclassified_Basidiomycota	unclassified_Basidiomycota	unclassified_Basidiomycota	unclassified_Basidiomycota	unclassified_Basidiomycota	0	0	0	0	0	0	0	0	0	79	0	39	0	0	0	0	0	0	0	0	0
ASV937	Fungi	Ascomycota	Dothideomycetes	Pleosporales	unidentified	Aaosphaeria	Aaosphaeria_arxii	0	0	0	0	0	0	0	0	0	118	0	0	0	0	0	0	0	0	0	0	0
ASV938	Fungi	Ascomycota	Sordariomycetes	unclassified_Sordariomycetes	unclassified_Sordariomycetes	unclassified_Sordariomycetes	unclassified_Sordariomycetes	0	0	0	0	0	0	0	0	0	118	0	0	0	0	0	0	0	0	0	0	0
ASV939	Fungi	Ascomycota	Sordariomycetes	Sordariales	Chaetomiaceae	Chaetomium	Chaetomium_longiciliata	0	0	0	0	0	0	0	0	0	0	73	45	0	0	0	0	0	0	0	0	0
ASV940	Fungi	Basidiomycota	Cystobasidiomycetes	Erythrobasidiales	Erythrobasidiaceae	Erythrobasidium	Erythrobasidium_yunnanense	0	0	0	0	0	0	0	0	0	0	118	0	0	0	0	0	0	0	0	0	0
ASV941	Fungi	Ascomycota	Dothideomycetes	Pleosporales	Didymellaceae	Epicoccum	unclassified_Epicoccum	0	0	0	0	0	0	0	0	0	0	118	0	0	0	0	0	0	0	0	0	0
ASV942	Fungi	Ascomycota	Dothideomycetes	Pleosporales	Phaeosphaeriaceae	Chaetosphaeronema	unidentified	0	0	0	0	0	0	0	0	0	0	0	0	118	0	0	0	0	0	0	0	0
ASV943	Fungi	Ascomycota	Eurotiomycetes	Eurotiales	Aspergillaceae	Aspergillus	Aspergillus_halophilicus	31	57	29	0	0	0	0	0	0	0	0	0	0	0	0	0	0	0	0	0	0
ASV944	Fungi	Ascomycota	Sordariomycetes	Glomerellales	Glomerellaceae	Colletotrichum	unclassified_Colletotrichum	0	85	0	0	0	0	0	0	0	0	0	0	0	0	0	0	0	0	0	32	0
ASV945	Fungi	Basidiomycota	Ustilaginomycetes	Ustilaginales	Ustilaginaceae	Ustilago	Ustilago_esculenta	0	0	0	0	0	0	0	0	0	0	117	0	0	0	0	0	0	0	0	0	0
ASV946	Fungi	Ascomycota	Leotiomycetes	Helotiales	Helotiales_fam_Incertae_sedis	Chalara	Chalara_heteroderae	0	0	0	0	0	0	0	0	0	0	0	117	0	0	0	0	0	0	0	0	0
ASV947	Fungi	Basidiomycota	Tremellomycetes	Filobasidiales	Filobasidiaceae	Filobasidium	Filobasidium_floriforme	0	0	0	0	0	0	0	0	0	0	0	0	0	0	117	0	0	0	0	0	0
ASV948	Fungi	unclassified_Fungi	unclassified_Fungi	unclassified_Fungi	unclassified_Fungi	unclassified_Fungi	unclassified_Fungi	0	0	0	0	0	0	0	0	0	0	0	0	0	0	0	0	0	0	117	0	0
ASV949	Fungi	Ascomycota	Leotiomycetes	unclassified_Leotiomycetes	unclassified_Leotiomycetes	unclassified_Leotiomycetes	unclassified_Leotiomycetes	0	0	31	0	0	0	0	0	0	0	0	22	0	0	0	0	0	31	32	0	0
ASV950	Fungi	Ascomycota	unclassified_Ascomycota	unclassified_Ascomycota	unclassified_Ascomycota	unclassified_Ascomycota	unclassified_Ascomycota	0	0	0	0	0	11	0	0	0	0	0	0	0	105	0	0	0	0	0	0	0
ASV951	Fungi	Ascomycota	Archaeorhizomycetes	Archaeorhizomycetales	Archaeorhizomycetaceae	Archaeorhizomyces	unclassified_Archaeorhizomyces	0	0	0	0	0	0	0	0	9	0	0	0	0	0	107	0	0	0	0	0	0
ASV952	Fungi	unclassified_Fungi	unclassified_Fungi	unclassified_Fungi	unclassified_Fungi	unclassified_Fungi	unclassified_Fungi	0	0	0	0	0	0	0	0	116	0	0	0	0	0	0	0	0	0	0	0	0
ASV953	Fungi	Mortierellomycota	Mortierellomycetes	Mortierellales	Mortierellaceae	Mortierella	unclassified_Mortierella	0	0	0	0	0	0	0	0	0	116	0	0	0	0	0	0	0	0	0	0	0
ASV954	Fungi	Glomeromycota	unclassified_Glomeromycota	unclassified_Glomeromycota	unclassified_Glomeromycota	unclassified_Glomeromycota	unclassified_Glomeromycota	0	0	0	0	0	0	0	0	0	116	0	0	0	0	0	0	0	0	0	0	0
ASV955	Fungi	unclassified_Fungi	unclassified_Fungi	unclassified_Fungi	unclassified_Fungi	unclassified_Fungi	unclassified_Fungi	0	0	0	0	0	0	0	0	0	0	0	116	0	0	0	0	0	0	0	0	0
ASV956	Fungi	Basidiomycota	Agaricomycetes	Boletales	Rhizopogonaceae	Rhizopogon	Rhizopogon_sinoalbidus	0	0	0	0	0	0	0	0	0	0	0	0	116	0	0	0	0	0	0	0	0
ASV957	Fungi	Ascomycota	Archaeorhizomycetes	Archaeorhizomycetales	Archaeorhizomycetaceae	Archaeorhizomyces	unclassified_Archaeorhizomyces	0	0	0	0	0	0	0	0	0	0	0	0	0	111	0	0	0	5	0	0	0
ASV958	Fungi	Rozellomycota	unidentified	unidentified	unidentified	unidentified	unidentified	0	0	0	0	0	0	0	0	0	0	0	0	0	0	116	0	0	0	0	0	0
ASV959	Fungi	Ascomycota	Sordariomycetes	Chaetosphaeriales	Chaetosphaeriaceae	Thozetella	unclassified_Thozetella	0	0	38	0	0	0	0	0	0	0	0	77	0	0	0	0	0	0	0	0	0
ASV960	Fungi	Ascomycota	unclassified_Ascomycota	unclassified_Ascomycota	unclassified_Ascomycota	unclassified_Ascomycota	unclassified_Ascomycota	0	0	15	0	0	6	0	0	0	94	0	0	0	0	0	0	0	0	0	0	0
ASV961	Fungi	Ascomycota	Eurotiomycetes	Eurotiales	Aspergillaceae	Aspergillus	Aspergillus_penicillioides	0	0	0	0	0	0	52	36	27	0	0	0	0	0	0	0	0	0	0	0	0
ASV962	Fungi	Ascomycota	Eurotiomycetes	Eurotiales	Thermoascaceae	Thermoascus	Thermoascus_crustaceus	0	0	0	0	0	0	0	0	0	96	0	19	0	0	0	0	0	0	0	0	0
ASV963	Fungi	Ascomycota	Eurotiomycetes	Chaetothyriales	Trichomeriaceae	Trichomerium	Trichomerium_deniquelatum	0	0	0	0	0	0	0	0	0	92	0	0	0	0	0	23	0	0	0	0	0
ASV964	Fungi	Basidiomycota	Agaricomycetes	Agaricales	Mycenaceae	Mycena	Mycena_fulgoris	0	0	0	0	0	0	0	0	0	78	0	0	0	0	0	11	0	0	0	7	19
ASV965	Fungi	Ascomycota	unclassified_Ascomycota	unclassified_Ascomycota	unclassified_Ascomycota	unclassified_Ascomycota	unclassified_Ascomycota	0	0	0	0	0	0	0	0	0	115	0	0	0	0	0	0	0	0	0	0	0
ASV966	Fungi	unclassified_Fungi	unclassified_Fungi	unclassified_Fungi	unclassified_Fungi	unclassified_Fungi	unclassified_Fungi	0	0	0	0	0	0	0	0	0	0	0	0	115	0	0	0	0	0	0	0	0
ASV967	Fungi	Ascomycota	Sordariomycetes	Sordariales	Chaetomiaceae	Achaetomium	Achaetomium_strumarium	0	0	0	0	0	0	0	0	0	0	0	0	0	115	0	0	0	0	0	0	0
ASV968	Fungi	Ascomycota	Leotiomycetes	Helotiales	Helotiaceae	Tetracladium	Tetracladium_marchalianum	0	0	0	0	0	0	0	0	0	0	0	0	0	115	0	0	0	0	0	0	0
ASV969	Fungi	Ascomycota	Sordariomycetes	Hypocreales	unidentified	Acremonium	Acremonium_pinkertoniae	0	0	0	0	0	0	0	0	0	0	0	0	0	88	0	27	0	0	0	0	0
ASV970	Fungi	Basidiomycota	Microbotryomycetes	Sporidiobolales	Sporidiobolaceae	Sporidiobolus	Sporidiobolus_pararoseus	0	0	0	0	0	0	0	0	0	0	0	0	0	0	115	0	0	0	0	0	0
ASV971	Fungi	unclassified_Fungi	unclassified_Fungi	unclassified_Fungi	unclassified_Fungi	unclassified_Fungi	unclassified_Fungi	0	0	0	0	0	0	0	0	0	0	0	0	0	0	0	0	0	0	115	0	0
ASV972	Fungi	Ascomycota	unclassified_Ascomycota	unclassified_Ascomycota	unclassified_Ascomycota	unclassified_Ascomycota	unclassified_Ascomycota	0	0	26	0	0	0	0	7	2	32	0	0	27	0	0	0	20	0	0	0	0
ASV973	Fungi	unclassified_Fungi	unclassified_Fungi	unclassified_Fungi	unclassified_Fungi	unclassified_Fungi	unclassified_Fungi	0	0	0	1	0	0	36	45	32	0	0	0	0	0	0	0	0	0	0	0	0
ASV974	Fungi	Ascomycota	Dothideomycetes	Pleosporales	Didymellaceae	unclassified_Didymellaceae	unclassified_Didymellaceae	0	0	0	0	0	0	114	0	0	0	0	0	0	0	0	0	0	0	0	0	0
ASV975	Fungi	Basidiomycota	Agaricomycetes	Cantharellales	Ceratobasidiaceae	unclassified_Ceratobasidiaceae	unclassified_Ceratobasidiaceae	0	0	0	0	0	0	0	0	0	0	57	0	0	0	57	0	0	0	0	0	0
ASV976	Fungi	unclassified_Fungi	unclassified_Fungi	unclassified_Fungi	unclassified_Fungi	unclassified_Fungi	unclassified_Fungi	0	0	0	0	0	0	0	0	0	0	114	0	0	0	0	0	0	0	0	0	0
ASV977	Fungi	Basidiomycota	Tremellomycetes	Filobasidiales	Filobasidiaceae	Filobasidium	Filobasidium_wieringae	0	0	0	0	0	0	0	0	0	0	114	0	0	0	0	0	0	0	0	0	0
ASV978	Fungi	Mortierellomycota	Mortierellomycetes	Mortierellales	Mortierellaceae	Mortierella	unclassified_Mortierella	0	0	0	0	0	0	0	0	0	0	0	0	0	0	114	0	0	0	0	0	0
ASV979	Fungi	Basidiomycota	Tremellomycetes	Holtermanniales	unidentified	Holtermanniella	Holtermanniella_nyarrowii	0	0	0	0	0	0	0	0	0	0	0	0	0	0	0	77	37	0	0	0	0
ASV980	Fungi	Rozellomycota	unidentified	unidentified	unidentified	unidentified	unidentified	0	0	0	0	0	0	0	0	0	0	0	0	0	0	0	0	0	0	0	96	18
ASV981	Fungi	Ascomycota	unclassified_Ascomycota	unclassified_Ascomycota	unclassified_Ascomycota	unclassified_Ascomycota	unclassified_Ascomycota	0	13	10	1	0	0	0	0	0	0	0	31	0	0	42	0	0	0	0	0	16
ASV982	Fungi	Basidiomycota	unclassified_Basidiomycota	unclassified_Basidiomycota	unclassified_Basidiomycota	unclassified_Basidiomycota	unclassified_Basidiomycota	0	0	0	0	0	0	2	0	0	0	0	0	0	0	111	0	0	0	0	0	0
ASV983	Fungi	Ascomycota	Sordariomycetes	Myrmecridiales	Myrmecridiaceae	Myrmecridium	Myrmecridium_hiemale	0	0	0	0	0	0	0	0	0	0	0	8	0	79	0	0	0	11	0	15	0
ASV984	Fungi	Basidiomycota	unclassified_Basidiomycota	unclassified_Basidiomycota	unclassified_Basidiomycota	unclassified_Basidiomycota	unclassified_Basidiomycota	0	0	0	0	0	0	0	0	0	0	0	0	0	113	0	0	0	0	0	0	0
ASV985	Fungi	Rozellomycota	unidentified	unidentified	unidentified	unidentified	unidentified	0	0	0	0	0	0	0	12	0	0	0	0	0	0	46	0	0	0	38	16	0
ASV986	Fungi	Ascomycota	Sordariomycetes	Hypocreales	Nectriaceae	Fusarium	unclassified_Fusarium	0	0	0	0	0	0	0	0	0	84	0	0	0	0	0	28	0	0	0	0	0
ASV987	Fungi	Ascomycota	Sordariomycetes	Diaporthales	Diaporthaceae	Diaporthe	Diaporthe_vawdreyi	0	0	0	0	0	0	0	0	0	112	0	0	0	0	0	0	0	0	0	0	0
ASV988	Fungi	Ascomycota	Leotiomycetes	Helotiales	Helotiaceae	Dimorphospora	unidentified	0	0	0	0	0	0	0	0	0	112	0	0	0	0	0	0	0	0	0	0	0
ASV989	Fungi	Ascomycota	Saccharomycetes	Saccharomycetales	unclassified_Saccharomycetales	unclassified_Saccharomycetales	unclassified_Saccharomycetales	0	0	0	0	0	0	0	0	0	112	0	0	0	0	0	0	0	0	0	0	0
ASV990	Fungi	Basidiomycota	Agaricomycetes	Cantharellales	Ceratobasidiaceae	unidentified	unidentified	0	0	0	0	0	0	0	0	0	0	67	0	0	0	45	0	0	0	0	0	0
ASV991	Fungi	unclassified_Fungi	unclassified_Fungi	unclassified_Fungi	unclassified_Fungi	unclassified_Fungi	unclassified_Fungi	0	0	0	0	0	0	0	0	0	0	0	0	112	0	0	0	0	0	0	0	0
ASV992	Fungi	Ascomycota	Sordariomycetes	Coniochaetales	Coniochaetaceae	Coniochaeta	Coniochaeta_lignicola	0	0	0	0	0	0	0	0	0	0	0	0	0	0	0	101	0	11	0	0	0
ASV993	Fungi	Ascomycota	Leotiomycetes	Helotiales	Hyaloscyphaceae	Lachnum	Lachnum_pygmaeum	30	11	24	3	0	0	0	0	12	0	0	0	0	0	0	19	0	0	0	0	12
ASV994	Fungi	Basidiomycota	Agaricomycetes	Russulales	Peniophoraceae	Subulicystidium	Subulicystidium_brachysporum	23	43	0	0	0	0	0	0	0	0	0	0	45	0	0	0	0	0	0	0	0
ASV995	Fungi	Ascomycota	Sordariomycetes	Hypocreales	Nectriaceae	Fusarium	unclassified_Fusarium	0	0	0	0	111	0	0	0	0	0	0	0	0	0	0	0	0	0	0	0	0
ASV996	Fungi	Basidiomycota	Agaricomycetes	unclassified_Agaricomycetes	unclassified_Agaricomycetes	unclassified_Agaricomycetes	unclassified_Agaricomycetes	0	0	0	0	0	0	4	0	0	0	0	0	0	54	0	0	53	0	0	0	0
ASV997	Fungi	Ascomycota	Sordariomycetes	Hypocreales	Sarocladiaceae	Sarocladium	unclassified_Sarocladium	0	0	0	0	0	0	0	0	0	0	0	78	0	0	0	0	0	0	33	0	0
ASV998	Fungi	Ascomycota	Sordariomycetes	Hypocreales	Bionectriaceae	Paracylindrocarpon	Paracylindrocarpon_aloicola	0	0	0	0	0	0	0	0	0	0	0	111	0	0	0	0	0	0	0	0	0
ASV999	Fungi	unclassified_Fungi	unclassified_Fungi	unclassified_Fungi	unclassified_Fungi	unclassified_Fungi	unclassified_Fungi	0	0	0	0	0	0	0	0	0	0	0	51	0	0	0	0	60	0	0	0	0
ASV1000	Fungi	Basidiomycota	unclassified_Basidiomycota	unclassified_Basidiomycota	unclassified_Basidiomycota	unclassified_Basidiomycota	unclassified_Basidiomycota	0	0	0	0	0	0	0	0	0	0	0	0	0	111	0	0	0	0	0	0	0
ASV1001	Fungi	Basidiomycota	Agaricomycetes	Sebacinales	unclassified_Sebacinales	unclassified_Sebacinales	unclassified_Sebacinales	0	0	0	0	0	0	0	0	0	0	0	0	0	0	111	0	0	0	0	0	0
ASV1002	Fungi	unclassified_Fungi	unclassified_Fungi	unclassified_Fungi	unclassified_Fungi	unclassified_Fungi	unclassified_Fungi	0	0	0	0	0	0	0	0	0	0	0	0	0	0	0	0	0	0	13	98	0
ASV1003	Fungi	unclassified_Fungi	unclassified_Fungi	unclassified_Fungi	unclassified_Fungi	unclassified_Fungi	unclassified_Fungi	9	0	0	0	0	0	0	0	0	101	0	0	0	0	0	0	0	0	0	0	0
ASV1004	Fungi	Ascomycota	Leotiomycetes	Helotiales	Helotiaceae	Articulospora	Articulospora_proliferata	0	10	0	13	0	0	0	0	0	0	0	54	33	0	0	0	0	0	0	0	0
ASV1005	Fungi	Ascomycota	Eurotiomycetes	Onygenales	Onygenales_fam_Incertae_sedis	Zeloasperisporium	unidentified	0	0	0	0	0	0	0	0	0	0	0	0	110	0	0	0	0	0	0	0	0
ASV1006	Fungi	Basidiomycota	Agaricomycetes	Agaricales	Nidulariaceae	Cyathus	Cyathus_stercoreus	0	0	0	0	0	0	0	0	0	0	0	0	0	110	0	0	0	0	0	0	0
ASV1007	Fungi	Mortierellomycota	Mortierellomycetes	Mortierellales	Mortierellaceae	Mortierella	Mortierella_globulifera	12	0	0	0	0	0	0	0	0	0	0	0	0	0	59	29	0	0	0	9	0
ASV1008	Fungi	Basidiomycota	Agaricomycetes	Agaricales	Hymenogastraceae	Hymenogaster	Hymenogaster_rubyensis	0	0	1	0	0	0	0	0	0	0	108	0	0	0	0	0	0	0	0	0	0
ASV1009	Fungi	Basidiomycota	unclassified_Basidiomycota	unclassified_Basidiomycota	unclassified_Basidiomycota	unclassified_Basidiomycota	unclassified_Basidiomycota	0	0	0	0	0	0	0	5	0	104	0	0	0	0	0	0	0	0	0	0	0
ASV1010	Fungi	Ascomycota	Sordariomycetes	Hypocreales	Nectriaceae	Fusarium	Fusarium_equiseti	0	0	0	0	0	0	0	0	0	109	0	0	0	0	0	0	0	0	0	0	0
ASV1011	Fungi	Ascomycota	Eurotiomycetes	Chaetothyriales	unidentified	unidentified	unidentified	0	0	0	0	0	0	0	0	0	0	0	0	109	0	0	0	0	0	0	0	0
ASV1012	Fungi	Basidiomycota	Agaricomycetes	Russulales	Russulaceae	Russula	unclassified_Russula	0	0	0	0	0	0	0	0	0	0	0	0	109	0	0	0	0	0	0	0	0
ASV1013	Fungi	Basidiomycota	Tremellomycetes	Tremellales	Bulleribasidiaceae	Hannaella	Hannaella_luteola	0	0	0	0	0	0	0	0	0	0	0	0	109	0	0	0	0	0	0	0	0
ASV1014	Fungi	unclassified_Fungi	unclassified_Fungi	unclassified_Fungi	unclassified_Fungi	unclassified_Fungi	unclassified_Fungi	0	0	0	0	0	0	0	0	0	0	0	0	0	91	0	0	0	0	18	0	0
ASV1015	Fungi	Ascomycota	Dothideomycetes	Pleosporales	Didymosphaeriaceae	Pseudopithomyces	Pseudopithomyces_palmicola	0	0	0	0	0	0	0	0	0	0	0	0	0	77	0	0	0	0	0	0	32
ASV1016	Fungi	unclassified_Fungi	unclassified_Fungi	unclassified_Fungi	unclassified_Fungi	unclassified_Fungi	unclassified_Fungi	0	0	0	0	0	0	0	0	0	0	0	0	0	0	0	0	0	0	55	7	47
ASV1017	Fungi	Ascomycota	Sordariomycetes	Hypocreales	unidentified	unclassified_unidentified	unclassified_unidentified	10	0	0	0	0	0	0	0	0	0	0	0	0	0	62	0	0	0	22	14	0
ASV1018	Fungi	Mortierellomycota	Mortierellomycetes	Mortierellales	Mortierellaceae	Mortierella	unclassified_Mortierella	0	0	0	12	0	0	0	0	0	0	0	0	0	96	0	0	0	0	0	0	0
ASV1019	Fungi	unclassified_Fungi	unclassified_Fungi	unclassified_Fungi	unclassified_Fungi	unclassified_Fungi	unclassified_Fungi	0	0	0	0	0	0	0	0	0	0	108	0	0	0	0	0	0	0	0	0	0
ASV1020	Fungi	Basidiomycota	Agaricomycetes	Agaricales	Clavariaceae	Clavulinopsis	Clavulinopsis_luteoalba	0	0	0	0	0	0	0	0	0	0	0	0	108	0	0	0	0	0	0	0	0
ASV1021	Fungi	unclassified_Fungi	unclassified_Fungi	unclassified_Fungi	unclassified_Fungi	unclassified_Fungi	unclassified_Fungi	0	0	0	0	0	0	0	0	0	0	0	0	90	0	0	0	0	18	0	0	0
ASV1022	Fungi	Basidiomycota	Tremellomycetes	Cystofilobasidiales	Cystofilobasidiaceae	Cystofilobasidium	Cystofilobasidium_infirmominiatum	0	0	0	0	0	0	0	0	0	0	0	0	0	108	0	0	0	0	0	0	0
ASV1023	Fungi	Ascomycota	Eurotiomycetes	Chaetothyriales	unidentified	unidentified	unidentified	13	0	0	0	0	0	0	0	0	82	0	0	0	0	0	0	0	0	0	12	0
ASV1024	Fungi	Basidiomycota	Agaricostilbomycetes	Agaricostilbales	Kondoaceae	Kondoa	Kondoa_sorbi	0	0	0	12	0	0	0	3	0	0	0	10	0	20	0	0	0	0	0	62	0
ASV1025	Fungi	Ascomycota	Dothideomycetes	Pleosporales	Phaeosphaeriaceae	Phaeosphaeria	Phaeosphaeria_triglochinicola	0	0	0	0	0	4	0	0	0	0	0	0	0	0	0	0	103	0	0	0	0
ASV1026	Fungi	Basidiomycota	Cystobasidiomycetes	unidentified	Symmetrosporaceae	Symmetrospora	Symmetrospora_gracilis	0	0	0	0	0	0	0	0	0	54	0	0	0	53	0	0	0	0	0	0	0
ASV1027	Fungi	Rozellomycota	unidentified	unidentified	unidentified	unidentified	unidentified	0	0	0	0	0	0	0	0	0	90	0	0	0	0	0	0	17	0	0	0	0
ASV1028	Fungi	Ascomycota	Leotiomycetes	unclassified_Leotiomycetes	unclassified_Leotiomycetes	unclassified_Leotiomycetes	unclassified_Leotiomycetes	0	0	0	0	0	0	0	0	0	107	0	0	0	0	0	0	0	0	0	0	0
ASV1029	Fungi	Basidiomycota	Microbotryomycetes	Sporidiobolales	Sporidiobolaceae	Sporobolomyces	Sporobolomyces_roseus	0	0	0	0	0	0	0	0	0	107	0	0	0	0	0	0	0	0	0	0	0
ASV1030	Fungi	Neocallimastigomycota	Neocallimastigomycetes	Neocallimastigales	Neocallimastigaceae	Neocallimastix	Neocallimastix_californiae	0	0	0	0	0	0	0	0	0	0	107	0	0	0	0	0	0	0	0	0	0
ASV1031	Fungi	Basidiomycota	Agaricomycetes	Cantharellales	Ceratobasidiaceae	unclassified_Ceratobasidiaceae	unclassified_Ceratobasidiaceae	0	0	0	0	0	0	0	0	0	0	57	0	0	0	50	0	0	0	0	0	0
ASV1032	Fungi	Ascomycota	Sordariomycetes	Myrmecridiales	Myrmecridiaceae	Myrmecridium	unclassified_Myrmecridium	0	0	0	0	0	0	0	0	0	0	0	0	107	0	0	0	0	0	0	0	0
ASV1033	Fungi	unclassified_Fungi	unclassified_Fungi	unclassified_Fungi	unclassified_Fungi	unclassified_Fungi	unclassified_Fungi	0	0	0	0	0	0	0	0	0	0	0	0	107	0	0	0	0	0	0	0	0
ASV1034	Fungi	Rozellomycota	unidentified	unidentified	unidentified	unidentified	unidentified	0	0	0	0	0	0	0	0	0	0	0	0	0	0	107	0	0	0	0	0	0
ASV1035	Fungi	Ascomycota	Eurotiomycetes	Chaetothyriales	unclassified_Chaetothyriales	unclassified_Chaetothyriales	unclassified_Chaetothyriales	12	0	0	6	0	0	0	0	0	88	0	0	0	0	0	0	0	0	0	0	0
ASV1036	Fungi	Rozellomycota	unidentified	unidentified	unidentified	unidentified	unidentified	0	0	0	0	0	0	0	0	6	0	0	0	0	0	0	0	74	0	0	0	26
ASV1037	Fungi	Basidiomycota	Agaricomycetes	Thelephorales	Thelephoraceae	unclassified_Thelephoraceae	unclassified_Thelephoraceae	0	0	0	0	0	0	0	0	0	106	0	0	0	0	0	0	0	0	0	0	0
ASV1038	Fungi	Ascomycota	Sordariomycetes	Hypocreales	unclassified_Hypocreales	unclassified_Hypocreales	unclassified_Hypocreales	0	0	0	0	0	0	0	0	0	106	0	0	0	0	0	0	0	0	0	0	0
ASV1039	Fungi	unclassified_Fungi	unclassified_Fungi	unclassified_Fungi	unclassified_Fungi	unclassified_Fungi	unclassified_Fungi	0	0	0	0	0	0	0	0	0	0	106	0	0	0	0	0	0	0	0	0	0
ASV1040	Fungi	Basidiomycota	Tremellomycetes	Tremellales	Bulleribasidiaceae	Vishniacozyma	Vishniacozyma_carnescens	0	0	0	0	0	0	0	0	0	0	106	0	0	0	0	0	0	0	0	0	0
ASV1041	Fungi	Ascomycota	Sordariomycetes	unclassified_Sordariomycetes	unclassified_Sordariomycetes	unclassified_Sordariomycetes	unclassified_Sordariomycetes	0	0	0	0	0	0	0	0	0	0	0	105	0	0	0	1	0	0	0	0	0
ASV1042	Fungi	Basidiomycota	Cystobasidiomycetes	Erythrobasidiales	Erythrobasidiaceae	Erythrobasidium	Erythrobasidium_hasegawianum	0	0	0	0	0	0	0	0	0	0	0	0	32	0	0	0	0	0	0	0	74
ASV1043	Fungi	Basidiomycota	Cystobasidiomycetes	Erythrobasidiales	Erythrobasidiaceae	Erythrobasidium	Erythrobasidium_yunnanense	0	0	0	0	0	0	0	0	0	0	0	0	0	106	0	0	0	0	0	0	0
ASV1044	Fungi	Ascomycota	Dothideomycetes	Pleosporales	Pleosporaceae	Alternaria	unclassified_Alternaria	0	0	0	0	0	0	0	0	0	0	0	0	0	0	106	0	0	0	0	0	0
ASV1045	Fungi	Basidiomycota	Microbotryomycetes	Leucosporidiales	Leucosporidiaceae	Leucosporidium	Leucosporidium_yakuticum	0	0	0	0	0	0	0	0	0	0	0	0	0	0	0	48	58	0	0	0	0
ASV1046	Fungi	Ascomycota	Sordariomycetes	unclassified_Sordariomycetes	unclassified_Sordariomycetes	unclassified_Sordariomycetes	unclassified_Sordariomycetes	0	26	8	0	0	0	0	0	0	0	0	71	0	0	0	0	0	0	0	0	0
ASV1047	Fungi	Ascomycota	Dothideomycetes	Pleosporales	Leptosphaeriaceae	Leptosphaeria	Leptosphaeria_ebuli	0	0	0	21	19	10	0	0	0	0	0	39	0	0	0	0	0	0	0	0	16
ASV1048	Fungi	unclassified_Fungi	unclassified_Fungi	unclassified_Fungi	unclassified_Fungi	unclassified_Fungi	unclassified_Fungi	0	0	0	0	14	0	0	0	0	91	0	0	0	0	0	0	0	0	0	0	0
ASV1049	Fungi	Rozellomycota	unidentified	unidentified	unidentified	unidentified	unidentified	0	0	0	0	0	0	0	0	0	0	105	0	0	0	0	0	0	0	0	0	0
ASV1050	Fungi	Ascomycota	unclassified_Ascomycota	unclassified_Ascomycota	unclassified_Ascomycota	unclassified_Ascomycota	unclassified_Ascomycota	0	0	0	0	0	0	0	0	0	0	0	0	0	0	105	0	0	0	0	0	0
ASV1051	Fungi	unclassified_Fungi	unclassified_Fungi	unclassified_Fungi	unclassified_Fungi	unclassified_Fungi	unclassified_Fungi	0	0	0	0	0	0	0	0	0	85	0	0	0	0	0	0	0	0	0	19	0
ASV1052	Fungi	Glomeromycota	Glomeromycetes	Archaeosporales	Archaeosporaceae	Archaeospora	Archaeospora_ecuadoriana	0	0	0	0	0	0	0	0	0	104	0	0	0	0	0	0	0	0	0	0	0
ASV1053	Fungi	unclassified_Fungi	unclassified_Fungi	unclassified_Fungi	unclassified_Fungi	unclassified_Fungi	unclassified_Fungi	0	0	0	0	0	0	0	0	0	104	0	0	0	0	0	0	0	0	0	0	0
ASV1054	Fungi	Chytridiomycota	unidentified	unidentified	unidentified	unidentified	unidentified	0	0	0	0	0	0	0	0	0	0	103	0	0	0	1	0	0	0	0	0	0
ASV1055	Fungi	unclassified_Fungi	unclassified_Fungi	unclassified_Fungi	unclassified_Fungi	unclassified_Fungi	unclassified_Fungi	0	0	0	0	0	0	0	0	0	0	104	0	0	0	0	0	0	0	0	0	0
ASV1056	Fungi	Ascomycota	Eurotiomycetes	Chaetothyriales	unclassified_Chaetothyriales	unclassified_Chaetothyriales	unclassified_Chaetothyriales	0	0	0	0	0	0	0	0	0	0	0	35	0	0	0	0	0	13	46	0	10
ASV1057	Fungi	Ascomycota	unclassified_Ascomycota	unclassified_Ascomycota	unclassified_Ascomycota	unclassified_Ascomycota	unclassified_Ascomycota	0	0	0	0	0	0	0	0	0	0	0	18	54	0	0	0	0	7	25	0	0
ASV1058	Fungi	Ascomycota	unidentified	unidentified	unidentified	Humicolopsis	Humicolopsis_cephalosporioides	0	0	0	0	0	0	0	0	0	0	0	0	0	0	104	0	0	0	0	0	0
ASV1059	Fungi	unclassified_Fungi	unclassified_Fungi	unclassified_Fungi	unclassified_Fungi	unclassified_Fungi	unclassified_Fungi	0	0	0	0	0	0	0	0	0	0	0	0	0	0	0	0	0	0	73	31	0
ASV1060	Fungi	Ascomycota	Eurotiomycetes	Chaetothyriales	unclassified_Chaetothyriales	unclassified_Chaetothyriales	unclassified_Chaetothyriales	0	0	12	0	0	0	0	0	0	91	0	0	0	0	0	0	0	0	0	0	0
ASV1061	Fungi	Ascomycota	Sordariomycetes	Diaporthales	Diaporthaceae	Diaporthe	Diaporthe_alnea	0	0	0	0	24	12	0	0	0	0	0	0	0	0	51	0	0	0	0	0	16
ASV1062	Fungi	Ascomycota	Dothideomycetes	Botryosphaeriales	Phyllostictaceae	Phyllosticta	Phyllosticta_paxistimae	0	0	0	0	0	0	0	0	9	0	0	0	7	0	0	0	87	0	0	0	0
ASV1063	Fungi	Ascomycota	Dothideomycetes	unclassified_Dothideomycetes	unclassified_Dothideomycetes	unclassified_Dothideomycetes	unclassified_Dothideomycetes	0	0	0	0	0	0	0	0	0	103	0	0	0	0	0	0	0	0	0	0	0
ASV1064	Fungi	unclassified_Fungi	unclassified_Fungi	unclassified_Fungi	unclassified_Fungi	unclassified_Fungi	unclassified_Fungi	0	0	0	0	0	0	0	0	0	103	0	0	0	0	0	0	0	0	0	0	0
ASV1065	Fungi	Ascomycota	Leotiomycetes	Helotiales	unclassified_Helotiales	unclassified_Helotiales	unclassified_Helotiales	0	0	0	0	0	0	0	0	0	103	0	0	0	0	0	0	0	0	0	0	0
ASV1066	Fungi	Ascomycota	Saccharomycetes	Saccharomycetales	Saccharomycodaceae	Hanseniaspora	Hanseniaspora_valbyensis	0	0	0	0	0	0	0	0	0	91	0	0	0	0	0	0	0	2	0	10	0
ASV1067	Fungi	unclassified_Fungi	unclassified_Fungi	unclassified_Fungi	unclassified_Fungi	unclassified_Fungi	unclassified_Fungi	0	0	0	0	0	0	0	0	0	90	0	0	0	0	0	0	0	0	0	0	13
ASV1068	Fungi	Mortierellomycota	Mortierellomycetes	Mortierellales	Mortierellaceae	Mortierella	unclassified_Mortierella	0	0	0	0	0	0	0	0	0	103	0	0	0	0	0	0	0	0	0	0	0
ASV1069	Fungi	Basidiomycota	Agaricomycetes	Agaricales	Inocybaceae	Inocybe	unclassified_Inocybe	0	0	0	0	0	0	0	0	0	0	103	0	0	0	0	0	0	0	0	0	0
ASV1070	Fungi	Basidiomycota	Tremellomycetes	Filobasidiales	Filobasidiaceae	Filobasidium	Filobasidium_wieringae	0	0	0	0	0	0	0	0	0	0	103	0	0	0	0	0	0	0	0	0	0
ASV1071	Fungi	unclassified_Fungi	unclassified_Fungi	unclassified_Fungi	unclassified_Fungi	unclassified_Fungi	unclassified_Fungi	0	0	0	0	0	0	0	0	0	0	0	0	0	103	0	0	0	0	0	0	0
ASV1072	Fungi	unclassified_Fungi	unclassified_Fungi	unclassified_Fungi	unclassified_Fungi	unclassified_Fungi	unclassified_Fungi	0	0	0	0	0	0	0	0	0	0	0	0	0	103	0	0	0	0	0	0	0
ASV1073	Fungi	unclassified_Fungi	unclassified_Fungi	unclassified_Fungi	unclassified_Fungi	unclassified_Fungi	unclassified_Fungi	0	0	0	0	0	0	0	0	0	0	0	0	0	0	103	0	0	0	0	0	0
ASV1074	Fungi	Ascomycota	Dothideomycetes	Pleosporales	Phaeosphaeriaceae	Phaeosphaeria	Phaeosphaeria_thysanolaenicola	0	0	0	0	0	0	0	0	0	0	0	0	0	0	93	10	0	0	0	0	0
ASV1075	Fungi	Ascomycota	Sordariomycetes	Glomerellales	Plectosphaerellaceae	Plectosphaerella	Plectosphaerella_niemeijerarum	0	102	0	0	0	0	0	0	0	0	0	0	0	0	0	0	0	0	0	0	0
ASV1076	Fungi	Ascomycota	Dothideomycetes	Pleosporales	Phaeosphaeriaceae	Phaeosphaeria	Phaeosphaeria_podocarpi	0	0	102	0	0	0	0	0	0	0	0	0	0	0	0	0	0	0	0	0	0
ASV1077	Fungi	Ascomycota	Sordariomycetes	Chaetosphaeriales	Chaetosphaeriaceae	Thozetella	unclassified_Thozetella	0	0	0	0	0	0	0	0	15	87	0	0	0	0	0	0	0	0	0	0	0
ASV1078	Fungi	Ascomycota	Leotiomycetes	Helotiales	unclassified_Helotiales	unclassified_Helotiales	unclassified_Helotiales	0	0	0	0	0	0	0	0	0	102	0	0	0	0	0	0	0	0	0	0	0
ASV1079	Fungi	Ascomycota	Dothideomycetes	Pleosporales	Didymosphaeriaceae	Didymosphaeria	Didymosphaeria_futilis	0	0	0	0	0	0	0	0	0	102	0	0	0	0	0	0	0	0	0	0	0
ASV1080	Fungi	Mortierellomycota	Mortierellomycetes	Mortierellales	unidentified	unidentified	unidentified	0	0	0	0	0	0	0	0	0	77	0	25	0	0	0	0	0	0	0	0	0
ASV1081	Fungi	unclassified_Fungi	unclassified_Fungi	unclassified_Fungi	unclassified_Fungi	unclassified_Fungi	unclassified_Fungi	0	0	0	0	0	0	0	0	0	0	102	0	0	0	0	0	0	0	0	0	0
ASV1082	Fungi	Basidiomycota	Agaricomycetes	Thelephorales	Thelephoraceae	Tomentella	unclassified_Tomentella	0	0	0	0	0	0	0	0	0	0	0	102	0	0	0	0	0	0	0	0	0
ASV1083	Fungi	Ascomycota	Leotiomycetes	unidentified	unidentified	Leohumicola	Leohumicola_minima	0	0	0	0	0	0	0	0	0	0	0	0	102	0	0	0	0	0	0	0	0
ASV1084	Fungi	Ascomycota	Sordariomycetes	Xylariales	Diatrypaceae	Monosporascus	unidentified	0	0	0	0	0	0	0	0	0	0	0	0	0	102	0	0	0	0	0	0	0
ASV1085	Fungi	Ascomycota	Dothideomycetes	Mycosphaerellales	Mycosphaerellaceae	Cercospora	unclassified_Cercospora	0	0	0	0	0	0	0	0	0	0	0	0	0	102	0	0	0	0	0	0	0
ASV1086	Fungi	unclassified_Fungi	unclassified_Fungi	unclassified_Fungi	unclassified_Fungi	unclassified_Fungi	unclassified_Fungi	0	0	0	0	0	0	0	0	0	0	0	0	0	0	102	0	0	0	0	0	0
ASV1087	Fungi	Ascomycota	Saccharomycetes	Saccharomycetales	Trichomonascaceae	Blastobotrys	Blastobotrys_raffinosifermentans	0	0	0	0	0	0	0	0	0	0	0	0	0	0	102	0	0	0	0	0	0
ASV1088	Fungi	unclassified_Fungi	unclassified_Fungi	unclassified_Fungi	unclassified_Fungi	unclassified_Fungi	unclassified_Fungi	0	0	0	0	0	0	0	0	0	0	0	0	0	0	0	0	0	0	71	0	31
ASV1089	Fungi	unclassified_Fungi	unclassified_Fungi	unclassified_Fungi	unclassified_Fungi	unclassified_Fungi	unclassified_Fungi	9	0	0	0	0	0	0	0	0	0	0	0	0	54	0	0	38	0	0	0	0
ASV1090	Fungi	Ascomycota	Dothideomycetes	Botryosphaeriales	Botryosphaeriaceae	Lasiodiplodia	Lasiodiplodia_lignicola	0	101	0	0	0	0	0	0	0	0	0	0	0	0	0	0	0	0	0	0	0
ASV1091	Fungi	Ascomycota	Sordariomycetes	Hypocreales	unidentified	unclassified_unidentified	unclassified_unidentified	0	0	0	0	0	0	0	0	0	0	0	0	75	0	0	0	0	0	0	0	26
ASV1092	Fungi	Mortierellomycota	Mortierellomycetes	Mortierellales	Mortierellaceae	Mortierella	Mortierella_globalpina	0	0	0	0	0	0	0	0	0	0	0	0	101	0	0	0	0	0	0	0	0
ASV1093	Fungi	Basidiomycota	Tremellomycetes	Cystofilobasidiales	Cystofilobasidiaceae	Cystofilobasidium	Cystofilobasidium_infirmominiatum	0	0	0	0	0	0	0	0	0	0	0	0	0	0	84	0	0	0	0	0	17
ASV1094	Fungi	unclassified_Fungi	unclassified_Fungi	unclassified_Fungi	unclassified_Fungi	unclassified_Fungi	unclassified_Fungi	0	0	0	0	0	0	0	0	0	100	0	0	0	0	0	0	0	0	0	0	0
ASV1095	Fungi	Ascomycota	Sordariomycetes	Xylariales	unclassified_Xylariales	unclassified_Xylariales	unclassified_Xylariales	0	0	0	0	0	0	0	0	0	0	0	0	100	0	0	0	0	0	0	0	0
ASV1096	Fungi	Rozellomycota	unidentified	unidentified	unidentified	unidentified	unidentified	0	0	0	0	0	0	0	0	0	0	0	0	100	0	0	0	0	0	0	0	0
ASV1097	Fungi	Ascomycota	Dothideomycetes	Pleosporales	unidentified	unclassified_unidentified	unclassified_unidentified	0	0	0	0	0	0	0	0	0	0	0	0	0	0	100	0	0	0	0	0	0
ASV1098	Fungi	unclassified_Fungi	unclassified_Fungi	unclassified_Fungi	unclassified_Fungi	unclassified_Fungi	unclassified_Fungi	0	0	0	0	0	0	0	0	0	0	0	0	0	0	0	0	0	0	32	37	31
ASV1099	Fungi	Basidiomycota	Agaricomycetes	Trechisporales	unidentified	unidentified	unidentified	14	13	0	0	0	0	0	0	0	0	0	0	0	0	72	0	0	0	0	0	0
ASV1100	Fungi	Ascomycota	Dothideomycetes	Pleosporales	Didymellaceae	Didymella	Didymella_keratinophila	0	0	0	0	99	0	0	0	0	0	0	0	0	0	0	0	0	0	0	0	0
ASV1101	Fungi	Ascomycota	Sordariomycetes	Sordariales	Lasiosphaeriaceae	Cercophora	Cercophora_samala	0	0	0	0	0	19	0	0	0	0	0	0	0	0	56	0	0	0	0	24	0
ASV1102	Fungi	Ascomycota	Leotiomycetes	unidentified	unidentified	Leohumicola	Leohumicola_minima	0	0	0	0	0	0	16	0	0	0	0	0	0	0	83	0	0	0	0	0	0
ASV1103	Fungi	Mortierellomycota	Mortierellomycetes	Mortierellales	Mortierellaceae	Mortierella	Mortierella_ambigua	0	0	0	0	0	0	0	0	3	0	0	0	90	0	0	0	0	0	0	0	6
ASV1104	Fungi	Basidiomycota	Agaricomycetes	Trechisporales	Hydnodontaceae	Trechispora	unidentified	0	0	0	0	0	0	0	0	0	99	0	0	0	0	0	0	0	0	0	0	0
ASV1105	Fungi	unclassified_Fungi	unclassified_Fungi	unclassified_Fungi	unclassified_Fungi	unclassified_Fungi	unclassified_Fungi	0	0	0	0	0	0	0	0	0	99	0	0	0	0	0	0	0	0	0	0	0
ASV1106	Fungi	Ascomycota	Sordariomycetes	Sordariales	Chaetomiaceae	Chaetomidium	Chaetomidium_leptoderma	0	0	0	0	0	0	0	0	0	0	99	0	0	0	0	0	0	0	0	0	0
ASV1107	Fungi	Ascomycota	Sordariomycetes	unclassified_Sordariomycetes	unclassified_Sordariomycetes	unclassified_Sordariomycetes	unclassified_Sordariomycetes	0	0	0	0	0	0	0	0	0	0	99	0	0	0	0	0	0	0	0	0	0
ASV1108	Fungi	Glomeromycota	Glomeromycetes	Archaeosporales	Archaeosporaceae	Archaeospora	Archaeospora_ecuadoriana	0	0	0	0	0	0	0	0	0	0	0	0	54	0	45	0	0	0	0	0	0
ASV1109	Fungi	Glomeromycota	Glomeromycetes	Glomerales	Glomeraceae	Rhizophagus	unclassified_Rhizophagus	0	0	0	0	0	0	0	0	0	0	0	0	0	99	0	0	0	0	0	0	0
ASV1110	Fungi	Ascomycota	Dothideomycetes	Pleosporales	Didymellaceae	Epicoccum	unclassified_Epicoccum	98	0	0	0	0	0	0	0	0	0	0	0	0	0	0	0	0	0	0	0	0
ASV1111	Fungi	Ascomycota	Dothideomycetes	Pleosporales	Phaeosphaeriaceae	Septoriella	unclassified_Septoriella	0	12	0	0	0	0	0	0	0	0	0	0	0	66	0	0	20	0	0	0	0
ASV1112	Fungi	Ascomycota	Leotiomycetes	Thelebolales	Pseudeurotiaceae	Pseudeurotium	unclassified_Pseudeurotium	0	0	0	0	0	15	9	0	0	0	0	63	0	0	0	0	0	0	0	11	0
ASV1113	Fungi	Ascomycota	Sordariomycetes	Hypocreales	Nectriaceae	Fusarium	unclassified_Fusarium	0	0	0	0	0	0	0	0	0	98	0	0	0	0	0	0	0	0	0	0	0
ASV1114	Fungi	Ascomycota	Sordariomycetes	Hypocreales	Hypocreales_fam_Incertae_sedis	Trichothecium	Trichothecium_roseum	0	0	0	0	0	0	0	0	0	0	68	0	17	0	0	0	0	0	13	0	0
ASV1115	Fungi	Basidiomycota	Agaricomycetes	Agaricales	Cortinariaceae	Cortinarius	unclassified_Cortinarius	0	0	0	0	0	0	0	0	0	0	57	0	41	0	0	0	0	0	0	0	0
ASV1116	Fungi	Mortierellomycota	Mortierellomycetes	Mortierellales	Mortierellaceae	Mortierella	Mortierella_horticola	0	0	0	0	0	0	0	0	0	0	0	0	96	0	0	0	2	0	0	0	0
ASV1117	Fungi	Basidiomycota	unclassified_Basidiomycota	unclassified_Basidiomycota	unclassified_Basidiomycota	unclassified_Basidiomycota	unclassified_Basidiomycota	0	0	0	0	0	0	0	0	0	0	0	0	0	0	98	0	0	0	0	0	0
ASV1118	Fungi	Ascomycota	Sordariomycetes	Coniochaetales	Coniochaetaceae	Coniochaeta	unclassified_Coniochaeta	0	0	9	8	0	0	0	0	0	0	0	0	0	0	80	0	0	0	0	0	0
ASV1119	Fungi	unclassified_Fungi	unclassified_Fungi	unclassified_Fungi	unclassified_Fungi	unclassified_Fungi	unclassified_Fungi	0	0	0	0	0	0	3	4	10	0	0	0	0	0	0	3	4	3	29	21	20
ASV1120	Fungi	Ascomycota	Dothideomycetes	Venturiales	Sympoventuriaceae	Scolecobasidium	Scolecobasidium_humicola	0	0	0	0	0	0	0	0	0	0	0	65	32	0	0	0	0	0	0	0	0
ASV1121	Fungi	Ascomycota	unclassified_Ascomycota	unclassified_Ascomycota	unclassified_Ascomycota	unclassified_Ascomycota	unclassified_Ascomycota	0	0	0	0	0	0	0	0	0	0	0	36	0	0	0	0	0	23	38	0	0
ASV1122	Fungi	Chytridiomycota	unidentified	unidentified	unidentified	unidentified	unidentified	0	0	0	0	0	0	0	0	0	0	0	0	97	0	0	0	0	0	0	0	0
ASV1123	Fungi	Ascomycota	Eurotiomycetes	Chaetothyriales	unidentified	Strelitziana	unclassified_Strelitziana	0	0	0	0	0	0	0	0	0	0	0	0	97	0	0	0	0	0	0	0	0
ASV1124	Fungi	unclassified_Fungi	unclassified_Fungi	unclassified_Fungi	unclassified_Fungi	unclassified_Fungi	unclassified_Fungi	0	0	0	0	0	0	0	0	0	0	0	0	0	0	97	0	0	0	0	0	0
ASV1125	Fungi	Basidiomycota	unclassified_Basidiomycota	unclassified_Basidiomycota	unclassified_Basidiomycota	unclassified_Basidiomycota	unclassified_Basidiomycota	0	0	0	0	0	0	0	0	0	0	0	0	0	0	97	0	0	0	0	0	0
ASV1126	Fungi	unclassified_Fungi	unclassified_Fungi	unclassified_Fungi	unclassified_Fungi	unclassified_Fungi	unclassified_Fungi	0	0	0	0	0	0	0	0	0	0	0	0	0	0	0	0	0	0	60	0	37
ASV1127	Fungi	Ascomycota	Eurotiomycetes	Eurotiales	Aspergillaceae	Penicillium	unclassified_Penicillium	0	0	0	0	0	0	0	0	0	0	0	0	0	0	0	0	0	0	0	97	0
ASV1128	Fungi	Basidiomycota	Cystobasidiomycetes	Erythrobasidiales	Erythrobasidiaceae	Erythrobasidium	Erythrobasidium_yunnanense	96	0	0	0	0	0	0	0	0	0	0	0	0	0	0	0	0	0	0	0	0
ASV1129	Fungi	unclassified_Fungi	unclassified_Fungi	unclassified_Fungi	unclassified_Fungi	unclassified_Fungi	unclassified_Fungi	0	96	0	0	0	0	0	0	0	0	0	0	0	0	0	0	0	0	0	0	0
ASV1130	Fungi	Ascomycota	Archaeorhizomycetes	Archaeorhizomycetales	Archaeorhizomycetaceae	Archaeorhizomyces	unclassified_Archaeorhizomyces	0	0	22	0	0	0	0	0	0	0	74	0	0	0	0	0	0	0	0	0	0
ASV1131	Fungi	Basidiomycota	Tremellomycetes	unclassified_Tremellomycetes	unclassified_Tremellomycetes	unclassified_Tremellomycetes	unclassified_Tremellomycetes	0	0	0	0	0	0	0	0	9	0	87	0	0	0	0	0	0	0	0	0	0
ASV1132	Fungi	Ascomycota	Sordariomycetes	Hypocreales	Hypocreales_fam_Incertae_sedis	Sarocladium	Sarocladium_kiliense	0	0	0	0	0	0	0	0	0	96	0	0	0	0	0	0	0	0	0	0	0
ASV1133	Fungi	Ascomycota	Dothideomycetes	Pleosporales	Pleosporaceae	Comoclathris	Comoclathris_arrhenatheri	0	0	0	0	0	0	0	0	0	96	0	0	0	0	0	0	0	0	0	0	0
ASV1134	Fungi	Ascomycota	Sordariomycetes	Hypocreales	Bionectriaceae	Paracylindrocarpon	Paracylindrocarpon_aloicola	0	0	0	0	0	0	0	0	0	96	0	0	0	0	0	0	0	0	0	0	0
ASV1135	Fungi	Ascomycota	unclassified_Ascomycota	unclassified_Ascomycota	unclassified_Ascomycota	unclassified_Ascomycota	unclassified_Ascomycota	0	0	0	0	0	0	0	0	0	96	0	0	0	0	0	0	0	0	0	0	0
ASV1136	Fungi	Chytridiomycota	Chytridiomycetes	Chytridiales	Chytridiaceae	unidentified	unidentified	0	0	0	0	0	0	0	0	0	0	96	0	0	0	0	0	0	0	0	0	0
ASV1137	Fungi	Ascomycota	Dothideomycetes	Pleosporales	Massarinaceae	Stagonospora	unclassified_Stagonospora	0	0	0	0	0	0	0	0	0	0	55	0	41	0	0	0	0	0	0	0	0
ASV1138	Fungi	unclassified_Fungi	unclassified_Fungi	unclassified_Fungi	unclassified_Fungi	unclassified_Fungi	unclassified_Fungi	0	0	0	0	0	0	0	0	0	0	0	40	0	0	56	0	0	0	0	0	0
ASV1139	Fungi	Ascomycota	Sordariomycetes	Pisorisporiales	Pisorisporiaceae	Achroceratosphaeria	Achroceratosphaeria_potamia	0	0	0	0	0	0	0	0	0	0	0	0	96	0	0	0	0	0	0	0	0
ASV1140	Fungi	Ascomycota	Dothideomycetes	Mycosphaerellales	Dissoconiaceae	Uwebraunia	unclassified_Uwebraunia	0	0	0	0	0	0	0	0	0	0	0	0	0	70	0	0	26	0	0	0	0
ASV1141	Fungi	unclassified_Fungi	unclassified_Fungi	unclassified_Fungi	unclassified_Fungi	unclassified_Fungi	unclassified_Fungi	0	0	0	0	0	0	0	0	0	0	0	0	0	96	0	0	0	0	0	0	0
ASV1142	Fungi	Basidiomycota	Cystobasidiomycetes	Erythrobasidiales	Erythrobasidiaceae	Erythrobasidium	Erythrobasidium_yunnanense	0	0	0	0	0	0	0	0	0	0	0	0	0	0	96	0	0	0	0	0	0
ASV1143	Fungi	Rozellomycota	unidentified	unidentified	unidentified	unidentified	unidentified	0	0	0	0	0	0	0	0	0	0	0	0	0	0	96	0	0	0	0	0	0
ASV1144	Fungi	Ascomycota	Leotiomycetes	Helotiales	Helotiales_fam_Incertae_sedis	Microglossum	Microglossum_olivaceum	0	0	0	0	0	0	0	0	52	0	0	0	0	0	0	0	0	8	0	35	0
ASV1145	Fungi	Rozellomycota	unidentified	unidentified	unidentified	unidentified	unidentified	0	0	0	0	0	0	0	0	0	95	0	0	0	0	0	0	0	0	0	0	0
ASV1146	Fungi	Ascomycota	Dothideomycetes	unclassified_Dothideomycetes	unclassified_Dothideomycetes	unclassified_Dothideomycetes	unclassified_Dothideomycetes	0	0	0	0	0	0	0	0	0	0	95	0	0	0	0	0	0	0	0	0	0
ASV1147	Fungi	Basidiomycota	Tremellomycetes	Tremellales	Bulleribasidiaceae	Vishniacozyma	Vishniacozyma_tephrensis	0	0	0	0	0	0	0	0	0	0	95	0	0	0	0	0	0	0	0	0	0
ASV1148	Fungi	Ascomycota	Sordariomycetes	Hypocreales	Nectriaceae	Fusarium	[Neocosmospora]_rubicola	0	0	0	0	0	0	0	0	0	0	0	95	0	0	0	0	0	0	0	0	0
ASV1149	Fungi	Ascomycota	Sordariomycetes	Microascales	Microascaceae	Microascus	Microascus_cirrosus	0	0	0	0	0	0	0	0	0	0	0	41	0	54	0	0	0	0	0	0	0
ASV1150	Fungi	Chytridiomycota	Rhizophydiomycetes	Rhizophydiales	Terramycetaceae	Boothiomyces	unidentified	0	0	0	0	0	0	0	0	0	0	0	0	95	0	0	0	0	0	0	0	0
ASV1151	Fungi	Ascomycota	Dothideomycetes	Dothideales	Saccotheciaceae	Aureobasidium	Aureobasidium_melanogenum	0	0	0	0	0	0	0	0	0	0	0	0	95	0	0	0	0	0	0	0	0
ASV1152	Fungi	Ascomycota	Eurotiomycetes	Eurotiales	Thermoascaceae	Thermoascus	Thermoascus_aurantiacus	0	0	0	0	0	0	0	0	0	0	0	0	95	0	0	0	0	0	0	0	0
ASV1153	Fungi	Ascomycota	Dothideomycetes	Pleosporales	Didymellaceae	Didymella	Didymella_keratinophila	0	0	0	0	0	0	0	0	0	0	0	0	0	0	95	0	0	0	0	0	0
ASV1154	Fungi	unclassified_Fungi	unclassified_Fungi	unclassified_Fungi	unclassified_Fungi	unclassified_Fungi	unclassified_Fungi	0	0	0	0	0	0	0	0	0	0	0	0	0	0	0	30	0	65	0	0	0
ASV1155	Fungi	unclassified_Fungi	unclassified_Fungi	unclassified_Fungi	unclassified_Fungi	unclassified_Fungi	unclassified_Fungi	0	0	0	0	0	0	0	0	0	0	0	0	0	0	0	0	0	0	0	95	0
ASV1156	Fungi	Ascomycota	Sordariomycetes	Hypocreales	Nectriaceae	Ilyonectria	Ilyonectria_cyclaminicola	0	0	0	0	0	0	0	0	0	0	0	0	0	0	0	0	0	0	0	95	0
ASV1157	Fungi	Ascomycota	Sordariomycetes	Coniochaetales	Coniochaetaceae	Coniochaeta	Coniochaeta_baysunika	0	0	0	0	0	0	0	0	0	0	0	0	0	0	0	0	0	0	0	0	95
ASV1158	Fungi	Ascomycota	Sordariomycetes	Hypocreales	Stachybotryaceae	Dimorphiseta	Dimorphiseta_terrestris	8	67	19	0	0	0	0	0	0	0	0	0	0	0	0	0	0	0	0	0	0
ASV1159	Fungi	unclassified_Fungi	unclassified_Fungi	unclassified_Fungi	unclassified_Fungi	unclassified_Fungi	unclassified_Fungi	0	0	0	0	0	0	0	0	0	94	0	0	0	0	0	0	0	0	0	0	0
ASV1160	Fungi	Ascomycota	Sordariomycetes	Microascales	Microascaceae	Microascus	Microascus_senegalensis	0	0	0	0	0	0	0	0	0	94	0	0	0	0	0	0	0	0	0	0	0
ASV1161	Fungi	Ascomycota	Eurotiomycetes	Eurotiales	Aspergillaceae	Penicillium	Penicillium_capsulatum	0	0	0	0	0	0	0	0	0	94	0	0	0	0	0	0	0	0	0	0	0
ASV1162	Fungi	unclassified_Fungi	unclassified_Fungi	unclassified_Fungi	unclassified_Fungi	unclassified_Fungi	unclassified_Fungi	0	0	0	0	0	0	0	0	0	3	75	0	0	0	0	0	0	0	0	0	16
ASV1163	Fungi	Ascomycota	Dothideomycetes	Eremomycetales	Eremomycetaceae	Arthrographis	Arthrographis_curvata	0	0	0	0	0	0	0	0	0	0	94	0	0	0	0	0	0	0	0	0	0
ASV1164	Fungi	Basidiomycota	Agaricomycetes	Agaricales	Tricholomataceae	Tricholoma	Tricholoma_terreum	0	0	0	0	0	0	0	0	0	0	0	0	0	0	94	0	0	0	0	0	0
ASV1165	Fungi	Glomeromycota	Glomeromycetes	Glomerales	Glomeraceae	Rhizophagus	Rhizophagus_diaphanus	0	0	0	0	0	0	0	0	0	0	0	0	0	0	93	1	0	0	0	0	0
ASV1166	Fungi	unclassified_Fungi	unclassified_Fungi	unclassified_Fungi	unclassified_Fungi	unclassified_Fungi	unclassified_Fungi	0	0	0	0	0	0	0	0	0	0	0	0	0	0	0	0	94	0	0	0	0
ASV1167	Fungi	Ascomycota	Eurotiomycetes	Eurotiales	Aspergillaceae	Penicillium	Penicillium_capsulatum	17	0	8	0	0	0	0	0	0	0	0	0	0	38	0	0	0	0	0	30	0
ASV1168	Fungi	Ascomycota	Dothideomycetes	Pleosporales	Phaeosphaeriaceae	Setophoma	unclassified_Setophoma	0	0	0	10	0	0	0	0	0	0	83	0	0	0	0	0	0	0	0	0	0
ASV1169	Fungi	Ascomycota	Sordariomycetes	Sordariales	Chaetomiaceae	Thermothielavioides	Thermothielavioides_terrestris	0	0	0	0	0	0	32	36	25	0	0	0	0	0	0	0	0	0	0	0	0
ASV1170	Fungi	Chytridiomycota	unidentified	unidentified	unidentified	unidentified	unidentified	0	0	0	0	0	0	0	0	0	93	0	0	0	0	0	0	0	0	0	0	0
ASV1171	Fungi	Rozellomycota	unidentified	unidentified	unidentified	unidentified	unidentified	0	0	0	0	0	0	0	0	0	0	93	0	0	0	0	0	0	0	0	0	0
ASV1172	Fungi	Glomeromycota	unidentified	unidentified	unidentified	unidentified	unidentified	0	0	0	0	0	0	0	0	0	0	93	0	0	0	0	0	0	0	0	0	0
ASV1173	Fungi	Basidiomycota	Cystobasidiomycetes	Erythrobasidiales	Erythrobasidiaceae	Erythrobasidium	Erythrobasidium_hasegawianum	0	0	0	0	0	0	0	0	0	0	93	0	0	0	0	0	0	0	0	0	0
ASV1174	Fungi	Chytridiomycota	unidentified	unidentified	unidentified	unidentified	unidentified	0	0	0	0	0	0	0	0	0	0	0	91	0	0	2	0	0	0	0	0	0
ASV1175	Fungi	Basidiomycota	unclassified_Basidiomycota	unclassified_Basidiomycota	unclassified_Basidiomycota	unclassified_Basidiomycota	unclassified_Basidiomycota	0	0	0	0	0	0	0	0	0	0	0	93	0	0	0	0	0	0	0	0	0
ASV1176	Fungi	Ascomycota	unclassified_Ascomycota	unclassified_Ascomycota	unclassified_Ascomycota	unclassified_Ascomycota	unclassified_Ascomycota	0	0	0	0	0	0	0	0	0	0	0	0	55	0	0	0	38	0	0	0	0
ASV1177	Fungi	Ascomycota	Saccharomycetes	Saccharomycetales	Saccharomycetaceae	Kazachstania	Kazachstania_humilis	0	0	0	0	0	0	0	0	0	0	0	0	0	71	0	22	0	0	0	0	0
ASV1178	Fungi	Mortierellomycota	Mortierellomycetes	Mortierellales	unidentified	unidentified	unidentified	0	0	0	0	0	0	0	0	0	0	0	0	0	93	0	0	0	0	0	0	0
ASV1179	Fungi	Ascomycota	Dothideomycetes	Mycosphaerellales	Mycosphaerellaceae	unclassified_Mycosphaerellaceae	unclassified_Mycosphaerellaceae	0	0	0	0	0	0	0	0	0	0	0	0	0	93	0	0	0	0	0	0	0
ASV1180	Fungi	Ascomycota	Geoglossomycetes	Geoglossales	Geoglossaceae	unidentified	unidentified	0	0	0	0	0	0	0	0	0	0	0	0	0	0	93	0	0	0	0	0	0
ASV1181	Fungi	Ascomycota	Sordariomycetes	Hypocreales	Nectriaceae	Neonectria	unclassified_Neonectria	0	0	0	0	0	0	0	0	0	0	0	0	0	0	63	30	0	0	0	0	0
ASV1182	Fungi	Basidiomycota	Tremellomycetes	Tremellales	Bulleribasidiaceae	Vishniacozyma	Vishniacozyma_victoriae	0	0	0	0	0	0	0	0	0	0	0	0	0	0	0	0	0	0	93	0	0
ASV1183	Fungi	Ascomycota	Dothideomycetes	Pleosporales	Phaeosphaeriaceae	Phaeosphaeria	unclassified_Phaeosphaeria	0	0	92	0	0	0	0	0	0	0	0	0	0	0	0	0	0	0	0	0	0
ASV1184	Fungi	Ascomycota	Sordariomycetes	Sordariales	Lasiosphaeriaceae	Schizothecium	Schizothecium_curvisporum	0	0	0	0	0	0	0	0	0	92	0	0	0	0	0	0	0	0	0	0	0
ASV1185	Fungi	Basidiomycota	Tremellomycetes	Tremellales	Bulleribasidiaceae	Vishniacozyma	unclassified_Vishniacozyma	0	0	0	0	0	0	0	0	0	92	0	0	0	0	0	0	0	0	0	0	0
ASV1186	Fungi	Ascomycota	Dothideomycetes	Pleosporales	unclassified_Pleosporales	unclassified_Pleosporales	unclassified_Pleosporales	0	0	0	0	0	0	0	0	0	92	0	0	0	0	0	0	0	0	0	0	0
ASV1187	Fungi	Ascomycota	unclassified_Ascomycota	unclassified_Ascomycota	unclassified_Ascomycota	unclassified_Ascomycota	unclassified_Ascomycota	0	0	0	0	0	0	0	0	0	92	0	0	0	0	0	0	0	0	0	0	0
ASV1188	Fungi	Ascomycota	Sordariomycetes	Hypocreales	Clavicipitaceae	Metarhizium	Metarhizium_marquandii	0	0	0	0	0	0	0	0	0	0	0	14	78	0	0	0	0	0	0	0	0
ASV1189	Fungi	Ascomycota	Sordariomycetes	Coniochaetales	Coniochaetaceae	Coniochaeta	unclassified_Coniochaeta	0	0	0	0	0	0	0	0	0	0	0	23	69	0	0	0	0	0	0	0	0
ASV1190	Fungi	Ascomycota	Orbiliomycetes	Orbiliales	Orbiliaceae	unidentified	unidentified	0	0	0	0	0	0	0	0	0	0	0	92	0	0	0	0	0	0	0	0	0
ASV1191	Fungi	Ascomycota	Sordariomycetes	Sordariales	Lasiosphaeriaceae	Apodus	Apodus_deciduus	0	0	0	0	0	0	0	0	0	0	0	0	58	0	0	0	0	0	0	11	23
ASV1192	Fungi	Rozellomycota	unidentified	unidentified	unidentified	unidentified	unidentified	0	0	0	0	0	0	0	0	0	0	0	0	92	0	0	0	0	0	0	0	0
ASV1193	Fungi	Ascomycota	Saccharomycetes	Saccharomycetales	Debaryomycetaceae	Debaryomyces	unclassified_Debaryomyces	0	0	0	0	0	0	0	0	0	0	0	0	0	92	0	0	0	0	0	0	0
ASV1194	Fungi	Ascomycota	Eurotiomycetes	Chaetothyriales	unidentified	Strelitziana	unclassified_Strelitziana	0	0	0	0	0	0	0	0	0	0	0	0	0	92	0	0	0	0	0	0	0
ASV1195	Fungi	Basidiomycota	Microbotryomycetes	unidentified	Chrysozymaceae	Sampaiozyma	Sampaiozyma_ingeniosa	0	0	0	0	0	0	0	0	0	0	0	0	0	92	0	0	0	0	0	0	0
ASV1196	Fungi	Basidiomycota	Cystobasidiomycetes	Cystobasidiales	Cystobasidiaceae	Cystobasidium	Cystobasidium_minutum	0	0	0	0	0	0	0	0	0	0	0	0	0	92	0	0	0	0	0	0	0
ASV1197	Fungi	Ascomycota	Saccharomycetes	Saccharomycetales	unidentified	Candida	[Candida]_africana	0	0	0	0	0	0	0	0	0	0	0	0	0	92	0	0	0	0	0	0	0
ASV1198	Fungi	Ascomycota	Sordariomycetes	Sordariales	Lasiosphaeriaceae	Apiosordaria	Apiosordaria_jamaicensis	0	0	0	0	0	0	0	0	0	0	0	0	0	0	92	0	0	0	0	0	0
ASV1199	Fungi	Ascomycota	Pezizomycetes	Pezizales	Ascodesmidaceae	Eleutherascus	Eleutherascus_peruvianus	0	0	0	0	0	6	0	0	0	0	0	0	0	65	0	0	0	8	0	12	0
ASV1200	Fungi	Ascomycota	Sordariomycetes	Hypocreales	Nectriaceae	Fusarium	Fusarium_equiseti	0	0	0	0	0	91	0	0	0	0	0	0	0	0	0	0	0	0	0	0	0
ASV1201	Fungi	Ascomycota	Dothideomycetes	Dothideales	Saccotheciaceae	Aureobasidium	unclassified_Aureobasidium	0	0	0	0	0	0	0	0	0	91	0	0	0	0	0	0	0	0	0	0	0
ASV1202	Fungi	Basidiomycota	Agaricomycetes	Agaricales	unclassified_Agaricales	unclassified_Agaricales	unclassified_Agaricales	0	0	0	0	0	0	0	0	0	91	0	0	0	0	0	0	0	0	0	0	0
ASV1203	Fungi	Basidiomycota	Agaricomycetes	Russulales	Russulaceae	Russula	Russula_cyanoxantha	0	0	0	0	0	0	0	0	0	91	0	0	0	0	0	0	0	0	0	0	0
ASV1204	Fungi	Basidiomycota	Agaricomycetes	Agaricales	unclassified_Agaricales	unclassified_Agaricales	unclassified_Agaricales	0	0	0	0	0	0	0	0	0	91	0	0	0	0	0	0	0	0	0	0	0
ASV1205	Fungi	Ascomycota	Dothideomycetes	Pleosporales	Didymellaceae	Neomicrosphaeropsis	unclassified_Neomicrosphaeropsis	0	0	0	0	0	0	0	0	0	91	0	0	0	0	0	0	0	0	0	0	0
ASV1206	Fungi	Ascomycota	Sordariomycetes	Hypocreales	unclassified_Hypocreales	unclassified_Hypocreales	unclassified_Hypocreales	0	0	0	0	0	0	0	0	0	0	91	0	0	0	0	0	0	0	0	0	0
ASV1207	Fungi	Basidiomycota	Agaricomycetes	Boletales	Sclerodermataceae	Scleroderma	unidentified	0	0	0	0	0	0	0	0	0	0	91	0	0	0	0	0	0	0	0	0	0
ASV1208	Fungi	Glomeromycota	Glomeromycetes	Glomerales	Glomeraceae	unclassified_Glomeraceae	unclassified_Glomeraceae	0	0	0	0	0	0	0	0	0	0	0	0	91	0	0	0	0	0	0	0	0
ASV1209	Fungi	Neocallimastigomycota	Neocallimastigomycetes	Neocallimastigales	Neocallimastigaceae	Piromyces	unidentified	0	0	0	0	0	0	0	0	0	0	0	0	0	0	91	0	0	0	0	0	0
ASV1210	Fungi	Chytridiomycota	unidentified	unidentified	unidentified	unidentified	unidentified	0	0	0	0	0	0	0	0	0	0	0	0	0	0	0	24	12	49	6	0	0
ASV1211	Fungi	unclassified_Fungi	unclassified_Fungi	unclassified_Fungi	unclassified_Fungi	unclassified_Fungi	unclassified_Fungi	0	0	0	0	0	0	0	0	0	0	0	0	0	0	0	0	0	0	0	0	91
ASV1212	Fungi	Ascomycota	Dothideomycetes	Pleosporales	Pleosporaceae	Curvularia	Curvularia_buchloes	0	39	51	0	0	0	0	0	0	0	0	0	0	0	0	0	0	0	0	0	0
ASV1213	Fungi	Basidiomycota	Agaricomycetes	Agaricales	Clavariaceae	unclassified_Clavariaceae	unclassified_Clavariaceae	0	0	0	0	0	0	0	0	3	0	0	24	0	0	63	0	0	0	0	0	0
ASV1214	Fungi	Ascomycota	Sordariomycetes	Hypocreales	Nectriaceae	Fusarium	unclassified_Fusarium	0	0	0	0	0	0	0	0	0	90	0	0	0	0	0	0	0	0	0	0	0
ASV1215	Fungi	Ascomycota	Dothideomycetes	Pleosporales	Pleosporaceae	Alternaria	unclassified_Alternaria	0	0	0	0	0	0	0	0	0	90	0	0	0	0	0	0	0	0	0	0	0
ASV1216	Fungi	Ascomycota	Sordariomycetes	Hypocreales	Nectriaceae	Paracremonium	Paracremonium_inflatum	0	0	0	0	0	0	0	0	0	90	0	0	0	0	0	0	0	0	0	0	0
ASV1217	Fungi	unclassified_Fungi	unclassified_Fungi	unclassified_Fungi	unclassified_Fungi	unclassified_Fungi	unclassified_Fungi	0	0	0	0	0	0	0	0	0	90	0	0	0	0	0	0	0	0	0	0	0
ASV1218	Fungi	Ascomycota	unclassified_Ascomycota	unclassified_Ascomycota	unclassified_Ascomycota	unclassified_Ascomycota	unclassified_Ascomycota	0	0	0	0	0	0	0	0	0	90	0	0	0	0	0	0	0	0	0	0	0
ASV1219	Fungi	Mortierellomycota	unidentified	unidentified	unidentified	unidentified	unidentified	0	0	0	0	0	0	0	0	0	90	0	0	0	0	0	0	0	0	0	0	0
ASV1220	Fungi	Glomeromycota	Archaeosporomycetes	Archaeosporales	unidentified	unidentified	Archaeosporales_sp	0	0	0	0	0	0	0	0	0	0	90	0	0	0	0	0	0	0	0	0	0
ASV1221	Fungi	Ascomycota	Sordariomycetes	Hypocreales	unclassified_Hypocreales	unclassified_Hypocreales	unclassified_Hypocreales	0	0	0	0	0	0	0	0	0	0	90	0	0	0	0	0	0	0	0	0	0
ASV1222	Fungi	Ascomycota	Eurotiomycetes	Eurotiales	Aspergillaceae	Penicillium	unclassified_Penicillium	0	0	0	0	0	0	0	0	0	0	90	0	0	0	0	0	0	0	0	0	0
ASV1223	Fungi	Ascomycota	Sordariomycetes	Glomerellales	Plectosphaerellaceae	Gibellulopsis	Gibellulopsis_serrae	0	0	0	0	0	0	0	0	0	0	90	0	0	0	0	0	0	0	0	0	0
ASV1224	Fungi	Basidiomycota	Agaricomycetes	Cantharellales	Ceratobasidiaceae	unclassified_Ceratobasidiaceae	unclassified_Ceratobasidiaceae	0	0	0	0	0	0	0	0	0	0	0	0	90	0	0	0	0	0	0	0	0
ASV1225	Fungi	Basidiomycota	Agaricomycetes	unclassified_Agaricomycetes	unclassified_Agaricomycetes	unclassified_Agaricomycetes	unclassified_Agaricomycetes	0	0	0	0	0	0	0	0	0	0	0	0	0	90	0	0	0	0	0	0	0
ASV1226	Fungi	Basidiomycota	Tremellomycetes	Trichosporonales	Trichosporonaceae	Apiotrichum	Apiotrichum_sporotrichoides	0	0	0	0	0	0	0	0	0	0	0	0	0	90	0	0	0	0	0	0	0
ASV1227	Fungi	Glomeromycota	Glomeromycetes	unclassified_Glomeromycetes	unclassified_Glomeromycetes	unclassified_Glomeromycetes	unclassified_Glomeromycetes	0	0	0	0	0	0	0	0	0	0	0	0	0	90	0	0	0	0	0	0	0
ASV1228	Fungi	Ascomycota	unclassified_Ascomycota	unclassified_Ascomycota	unclassified_Ascomycota	unclassified_Ascomycota	unclassified_Ascomycota	32	15	42	0	0	0	0	0	0	0	0	0	0	0	0	0	0	0	0	0	0
ASV1229	Fungi	Glomeromycota	Glomeromycetes	Glomerales	Glomeraceae	unclassified_Glomeraceae	unclassified_Glomeraceae	34	55	0	0	0	0	0	0	0	0	0	0	0	0	0	0	0	0	0	0	0
ASV1230	Fungi	Basidiomycota	Agaricomycetes	Agaricales	Entolomataceae	Clitopilus	Clitopilus_hobsonii	0	9	0	0	0	0	0	0	0	0	0	27	0	0	0	0	0	0	28	25	0
ASV1231	Fungi	unclassified_Fungi	unclassified_Fungi	unclassified_Fungi	unclassified_Fungi	unclassified_Fungi	unclassified_Fungi	0	0	0	0	55	0	0	0	0	0	0	0	0	0	0	0	34	0	0	0	0
ASV1232	Fungi	Ascomycota	Dothideomycetes	Pleosporales	Amniculicolaceae	unclassified_Amniculicolaceae	unclassified_Amniculicolaceae	0	0	0	0	0	10	0	0	0	0	0	0	0	0	55	21	0	3	0	0	0
ASV1233	Fungi	unclassified_Fungi	unclassified_Fungi	unclassified_Fungi	unclassified_Fungi	unclassified_Fungi	unclassified_Fungi	0	0	0	0	0	0	23	22	21	0	0	0	0	0	0	0	0	0	15	0	8
ASV1234	Fungi	Ascomycota	Sordariomycetes	Hypocreales	Nectriaceae	Fusarium	unclassified_Fusarium	0	0	0	0	0	0	0	0	0	0	89	0	0	0	0	0	0	0	0	0	0
ASV1235	Fungi	Ascomycota	Leotiomycetes	Helotiales	Myxotrichaceae	Oidiodendron	Oidiodendron_maius	0	0	0	0	0	0	0	0	0	0	89	0	0	0	0	0	0	0	0	0	0
ASV1236	Fungi	Basidiomycota	Agaricomycetes	Agaricales	unclassified_Agaricales	unclassified_Agaricales	unclassified_Agaricales	0	0	0	0	0	0	0	0	0	0	78	0	0	0	0	0	0	0	11	0	0
ASV1237	Fungi	Ascomycota	Eurotiomycetes	Chaetothyriales	unclassified_Chaetothyriales	unclassified_Chaetothyriales	unclassified_Chaetothyriales	0	0	0	0	0	0	0	0	0	0	89	0	0	0	0	0	0	0	0	0	0
ASV1238	Fungi	Basidiomycota	Tremellomycetes	Tremellales	Bulleraceae	Genolevuria	Genolevuria_amylolytica	0	0	0	0	0	0	0	0	0	0	89	0	0	0	0	0	0	0	0	0	0
ASV1239	Fungi	Ascomycota	Sordariomycetes	Chaetosphaeriales	Chaetosphaeriaceae	Codinaea	Codinaea_acaciae	0	0	0	0	0	0	0	0	0	0	0	0	89	0	0	0	0	0	0	0	0
ASV1240	Fungi	Ascomycota	Dothideomycetes	Pleosporales	Didymellaceae	unclassified_Didymellaceae	unclassified_Didymellaceae	0	0	0	0	0	0	0	0	0	0	0	0	89	0	0	0	0	0	0	0	0
ASV1241	Fungi	Olpidiomycota	Olpidiomycetes	Olpidiales	Olpidiaceae	Olpidium	Olpidium_brassicae	0	0	0	0	0	0	0	0	0	0	0	0	89	0	0	0	0	0	0	0	0
ASV1242	Fungi	Ascomycota	Laboulbeniomycetes	Pyxidiophorales	Pyxidiophoraceae	Pyxidiophora	Pyxidiophora_arvernensis	0	0	0	0	0	0	0	0	0	0	0	0	0	89	0	0	0	0	0	0	0
ASV1243	Fungi	Glomeromycota	Glomeromycetes	unclassified_Glomeromycetes	unclassified_Glomeromycetes	unclassified_Glomeromycetes	unclassified_Glomeromycetes	0	0	0	0	0	0	0	0	0	0	0	0	0	89	0	0	0	0	0	0	0
ASV1244	Fungi	Mortierellomycota	Mortierellomycetes	Mortierellales	Mortierellaceae	Mortierella	unclassified_Mortierella	0	0	0	0	0	0	0	0	0	0	0	0	0	0	89	0	0	0	0	0	0
ASV1245	Fungi	Ascomycota	Leotiomycetes	Thelebolales	unclassified_Thelebolales	unclassified_Thelebolales	unclassified_Thelebolales	0	0	0	0	0	0	0	0	0	0	0	0	0	0	89	0	0	0	0	0	0
ASV1246	Fungi	Glomeromycota	Glomeromycetes	Glomerales	Glomeraceae	unclassified_Glomeraceae	unclassified_Glomeraceae	0	0	0	0	0	0	0	0	0	0	0	0	0	0	89	0	0	0	0	0	0
ASV1247	Fungi	Basidiomycota	Tremellomycetes	Tremellales	Bulleribasidiaceae	Vishniacozyma	Vishniacozyma_tephrensis	0	0	0	0	0	0	0	0	0	0	0	0	0	0	0	0	89	0	0	0	0
ASV1248	Fungi	Basidiomycota	Tremellomycetes	unclassified_Tremellomycetes	unclassified_Tremellomycetes	unclassified_Tremellomycetes	unclassified_Tremellomycetes	0	0	0	0	0	0	0	0	0	0	0	0	0	0	0	0	0	0	0	0	89
ASV1249	Fungi	Basidiomycota	Agaricomycetes	Cantharellales	Ceratobasidiaceae	Waitea	unidentified	15	18	55	0	0	0	0	0	0	0	0	0	0	0	0	0	0	0	0	0	0
ASV1250	Fungi	Ascomycota	Eurotiomycetes	Eurotiales	Aspergillaceae	Aspergillus	Aspergillus_heterocaryoticus	0	0	0	88	0	0	0	0	0	0	0	0	0	0	0	0	0	0	0	0	0
ASV1251	Fungi	Ascomycota	Sordariomycetes	Hypocreales	Nectriaceae	Fusarium	unclassified_Fusarium	0	0	0	0	0	88	0	0	0	0	0	0	0	0	0	0	0	0	0	0	0
ASV1252	Fungi	Ascomycota	Sordariomycetes	Sordariales	Sordariaceae	unclassified_Sordariaceae	unclassified_Sordariaceae	0	0	0	0	0	0	10	0	0	0	0	0	0	78	0	0	0	0	0	0	0
ASV1253	Fungi	Ascomycota	Pezizomycetes	Pezizales	Pezizaceae	unidentified	unidentified	0	0	0	0	0	0	0	0	0	88	0	0	0	0	0	0	0	0	0	0	0
ASV1254	Fungi	Ascomycota	Leotiomycetes	Erysiphales	Erysiphaceae	Podosphaera	Podosphaera_leucotricha	0	0	0	0	0	0	0	0	0	0	88	0	0	0	0	0	0	0	0	0	0
ASV1255	Fungi	unclassified_Fungi	unclassified_Fungi	unclassified_Fungi	unclassified_Fungi	unclassified_Fungi	unclassified_Fungi	0	0	0	0	0	0	0	0	0	0	88	0	0	0	0	0	0	0	0	0	0
ASV1256	Fungi	Ascomycota	Pezizomycetes	Pezizales	Pyronemataceae	unclassified_Pyronemataceae	unclassified_Pyronemataceae	0	0	0	0	0	0	0	0	0	0	0	20	0	0	0	0	0	0	32	11	25
ASV1257	Fungi	Ascomycota	Leotiomycetes	unclassified_Leotiomycetes	unclassified_Leotiomycetes	unclassified_Leotiomycetes	unclassified_Leotiomycetes	0	0	0	0	0	0	0	0	0	0	0	61	0	0	27	0	0	0	0	0	0
ASV1258	Fungi	Ascomycota	Sordariomycetes	Melanosporales	Ceratostomataceae	Microthecium	Microthecium_tenuissimum	0	0	0	0	0	0	0	0	0	0	0	0	88	0	0	0	0	0	0	0	0
ASV1259	Fungi	Ascomycota	Dothideomycetes	Pleosporales	Phaeosphaeriaceae	Phaeosphaeria	Phaeosphaeria_thysanolaenicola	0	0	0	0	0	0	0	0	0	0	0	0	88	0	0	0	0	0	0	0	0
ASV1260	Fungi	unclassified_Fungi	unclassified_Fungi	unclassified_Fungi	unclassified_Fungi	unclassified_Fungi	unclassified_Fungi	0	0	0	0	0	0	0	0	0	0	0	0	88	0	0	0	0	0	0	0	0
ASV1261	Fungi	Ascomycota	Sordariomycetes	unclassified_Sordariomycetes	unclassified_Sordariomycetes	unclassified_Sordariomycetes	unclassified_Sordariomycetes	0	0	0	0	0	0	0	0	0	0	0	0	88	0	0	0	0	0	0	0	0
ASV1262	Fungi	Basidiomycota	Microbotryomycetes	Sporidiobolales	Sporidiobolaceae	Rhodotorula	Rhodotorula_kratochvilovae	0	0	0	0	0	0	0	0	0	0	0	0	0	88	0	0	0	0	0	0	0
ASV1263	Fungi	Basidiomycota	Cystobasidiomycetes	Erythrobasidiales	Erythrobasidiaceae	Erythrobasidium	Erythrobasidium_hasegawianum	0	0	0	0	0	0	0	0	0	0	0	0	0	0	88	0	0	0	0	0	0
ASV1264	Fungi	Ascomycota	Dothideomycetes	Mycosphaerellales	Mycosphaerellaceae	Zymoseptoria	unclassified_Zymoseptoria	0	0	0	0	0	0	0	0	0	0	0	0	0	0	0	0	88	0	0	0	0
ASV1265	Fungi	unclassified_Fungi	unclassified_Fungi	unclassified_Fungi	unclassified_Fungi	unclassified_Fungi	unclassified_Fungi	0	0	0	0	0	0	0	0	0	0	0	0	0	0	0	0	0	0	51	0	37
ASV1266	Fungi	Basidiomycota	Tremellomycetes	Tremellales	Bulleribasidiaceae	Vishniacozyma	Vishniacozyma_tephrensis	0	11	0	0	0	0	0	0	0	0	0	11	0	0	0	0	0	0	36	16	13
ASV1267	Fungi	Ascomycota	Sordariomycetes	Coniochaetales	Coniochaetaceae	Coniochaeta	Coniochaeta_cipronana	0	0	0	87	0	0	0	0	0	0	0	0	0	0	0	0	0	0	0	0	0
ASV1268	Fungi	Basidiomycota	Cystobasidiomycetes	Erythrobasidiales	Erythrobasidiaceae	Erythrobasidium	Erythrobasidium_yunnanense	0	0	0	0	0	0	24	0	0	0	0	63	0	0	0	0	0	0	0	0	0
ASV1269	Fungi	Ascomycota	Orbiliomycetes	Orbiliales	Orbiliaceae	unclassified_Orbiliaceae	unclassified_Orbiliaceae	0	0	0	0	0	0	0	0	0	53	0	0	0	0	0	0	0	0	34	0	0
ASV1270	Fungi	Basidiomycota	Agaricomycetes	Sebacinales	Serendipitaceae	Serendipita	unidentified	0	0	0	0	0	0	0	0	0	87	0	0	0	0	0	0	0	0	0	0	0
ASV1271	Fungi	Rozellomycota	unidentified	unidentified	unidentified	unidentified	unidentified	0	0	0	0	0	0	0	0	0	30	0	0	57	0	0	0	0	0	0	0	0
ASV1272	Fungi	Ascomycota	Leotiomycetes	Helotiales	Helotiaceae	Hymenoscyphus	Hymenoscyphus_menthae	0	0	0	0	0	0	0	0	0	0	87	0	0	0	0	0	0	0	0	0	0
ASV1273	Fungi	Ascomycota	unclassified_Ascomycota	unclassified_Ascomycota	unclassified_Ascomycota	unclassified_Ascomycota	unclassified_Ascomycota	0	0	0	0	0	0	0	0	0	0	87	0	0	0	0	0	0	0	0	0	0
ASV1274	Fungi	Ascomycota	Sordariomycetes	Sordariales	Lasiosphaeriaceae	Echria	Echria_gigantospora	0	0	0	0	0	0	0	0	0	0	0	87	0	0	0	0	0	0	0	0	0
ASV1275	Fungi	Ascomycota	Sordariomycetes	Microascales	Microascaceae	Enterocarpus	Enterocarpus_grenotii	0	0	0	0	0	0	0	0	0	0	0	0	87	0	0	0	0	0	0	0	0
ASV1276	Fungi	unclassified_Fungi	unclassified_Fungi	unclassified_Fungi	unclassified_Fungi	unclassified_Fungi	unclassified_Fungi	0	0	0	0	0	0	0	0	0	0	0	0	0	0	87	0	0	0	0	0	0
ASV1277	Fungi	Ascomycota	Eurotiomycetes	Onygenales	Onygenales_fam_Incertae_sedis	Chrysosporium	Chrysosporium_undulatum	0	0	0	0	0	0	0	0	0	0	0	0	0	0	87	0	0	0	0	0	0
ASV1278	Fungi	Ascomycota	unclassified_Ascomycota	unclassified_Ascomycota	unclassified_Ascomycota	unclassified_Ascomycota	unclassified_Ascomycota	6	0	0	0	0	0	0	0	6	0	0	0	57	0	0	0	0	0	0	17	0
ASV1279	Fungi	Ascomycota	Sordariomycetes	Sordariales	Chaetomiaceae	unclassified_Chaetomiaceae	unclassified_Chaetomiaceae	0	14	0	0	11	0	0	0	0	0	0	0	0	0	61	0	0	0	0	0	0
ASV1280	Fungi	Basidiomycota	Agaricomycetes	unclassified_Agaricomycetes	unclassified_Agaricomycetes	unclassified_Agaricomycetes	unclassified_Agaricomycetes	0	0	0	0	13	0	0	0	3	0	0	0	0	0	53	15	0	2	0	0	0
ASV1281	Fungi	Basidiomycota	Tremellomycetes	Tremellales	Bulleribasidiaceae	Dioszegia	unclassified_Dioszegia	0	0	0	0	11	0	0	0	0	0	0	0	75	0	0	0	0	0	0	0	0
ASV1282	Fungi	Basidiomycota	Tremellomycetes	Tremellales	Bulleribasidiaceae	Vishniacozyma	Vishniacozyma_tephrensis	0	0	0	0	0	0	16	0	0	0	0	0	0	0	70	0	0	0	0	0	0
ASV1283	Fungi	Rozellomycota	unidentified	unidentified	unidentified	unidentified	unidentified	0	0	0	0	0	0	0	46	40	0	0	0	0	0	0	0	0	0	0	0	0
ASV1284	Fungi	unclassified_Fungi	unclassified_Fungi	unclassified_Fungi	unclassified_Fungi	unclassified_Fungi	unclassified_Fungi	0	0	0	0	0	0	0	0	5	0	0	0	0	0	0	0	12	18	14	15	22
ASV1285	Fungi	Ascomycota	Dothideomycetes	Pleosporales	Didymellaceae	unclassified_Didymellaceae	unclassified_Didymellaceae	0	0	0	0	0	0	0	0	86	0	0	0	0	0	0	0	0	0	0	0	0
ASV1286	Fungi	Ascomycota	Sordariomycetes	Sordariales	Lasiosphaeriaceae	Apodus	Apodus_deciduus	0	0	0	0	0	0	0	0	0	86	0	0	0	0	0	0	0	0	0	0	0
ASV1287	Fungi	Ascomycota	Sordariomycetes	Hypocreales	Hypocreaceae	Trichoderma	Trichoderma_spirale	0	0	0	0	0	0	0	0	0	86	0	0	0	0	0	0	0	0	0	0	0
ASV1288	Fungi	Basidiomycota	Agaricomycetes	Russulales	Russulaceae	Russula	unclassified_Russula	0	0	0	0	0	0	0	0	0	86	0	0	0	0	0	0	0	0	0	0	0
ASV1289	Fungi	Ascomycota	Leotiomycetes	Helotiales	unclassified_Helotiales	unclassified_Helotiales	unclassified_Helotiales	0	0	0	0	0	0	0	0	0	0	86	0	0	0	0	0	0	0	0	0	0
ASV1290	Fungi	Ascomycota	Sordariomycetes	Hypocreales	Nectriaceae	Ilyonectria	unclassified_Ilyonectria	0	0	0	0	0	0	0	0	0	0	86	0	0	0	0	0	0	0	0	0	0
ASV1291	Fungi	Ascomycota	Sordariomycetes	Hypocreales	Cordycipitaceae	Beauveria	unidentified	0	0	0	0	0	0	0	0	0	0	0	0	86	0	0	0	0	0	0	0	0
ASV1292	Fungi	Ascomycota	Sordariomycetes	Hypocreales	Nectriaceae	Fusarium	[Neocosmospora]_rubicola	0	0	0	0	0	0	0	0	0	0	0	0	0	60	0	0	0	0	26	0	0
ASV1293	Fungi	Mortierellomycota	Mortierellomycetes	Mortierellales	Mortierellaceae	Mortierella	Mortierella_gemmifera	0	0	0	0	0	0	0	0	0	0	0	0	0	0	86	0	0	0	0	0	0
ASV1294	Fungi	Basidiomycota	Cystobasidiomycetes	unidentified	Symmetrosporaceae	Symmetrospora	unclassified_Symmetrospora	0	0	0	0	0	0	0	0	0	0	0	0	0	0	0	0	0	0	56	0	30
ASV1295	Fungi	Basidiomycota	Cystobasidiomycetes	Cystobasidiales	Cystobasidiaceae	Cystobasidium	Cystobasidium_minutum	0	0	0	0	0	0	0	0	0	0	0	0	0	0	0	0	0	0	0	86	0
ASV1296	Fungi	Basidiomycota	Tremellomycetes	Tremellales	Trimorphomycetaceae	Saitozyma	Saitozyma_podzolica	0	0	0	0	0	0	0	0	0	0	0	0	0	0	0	0	0	0	0	0	86
ASV1297	Fungi	Rozellomycota	unidentified	unidentified	unidentified	unidentified	unidentified	0	67	0	0	0	0	0	0	3	0	0	0	0	0	0	0	0	0	0	15	0
ASV1298	Fungi	Basidiomycota	Tremellomycetes	Trichosporonales	Trichosporonaceae	Cutaneotrichosporon	Cutaneotrichosporon_cyanovorans	0	0	47	0	0	0	0	0	0	0	0	0	0	0	0	13	0	0	0	0	25
ASV1299	Fungi	Ascomycota	Sordariomycetes	Coniochaetales	Coniochaetaceae	Coniochaeta	Coniochaeta_cipronana	0	0	0	0	85	0	0	0	0	0	0	0	0	0	0	0	0	0	0	0	0
ASV1300	Fungi	unclassified_Fungi	unclassified_Fungi	unclassified_Fungi	unclassified_Fungi	unclassified_Fungi	unclassified_Fungi	0	0	0	0	0	0	25	26	34	0	0	0	0	0	0	0	0	0	0	0	0
ASV1301	Fungi	unclassified_Fungi	unclassified_Fungi	unclassified_Fungi	unclassified_Fungi	unclassified_Fungi	unclassified_Fungi	0	0	0	0	0	0	0	0	14	0	0	0	0	0	0	0	0	0	11	0	60
ASV1302	Fungi	unclassified_Fungi	unclassified_Fungi	unclassified_Fungi	unclassified_Fungi	unclassified_Fungi	unclassified_Fungi	0	0	0	0	0	0	0	0	0	0	74	0	1	0	0	0	0	10	0	0	0
ASV1303	Fungi	unclassified_Fungi	unclassified_Fungi	unclassified_Fungi	unclassified_Fungi	unclassified_Fungi	unclassified_Fungi	0	0	0	0	0	0	0	0	0	0	85	0	0	0	0	0	0	0	0	0	0
ASV1304	Fungi	Ascomycota	Saccharomycetes	Saccharomycetales	Debaryomycetaceae	Scheffersomyces	Scheffersomyces_spartinae	0	0	0	0	0	0	0	0	0	0	0	0	49	0	0	0	9	0	13	14	0
ASV1305	Fungi	Ascomycota	Sordariomycetes	Glomerellales	Plectosphaerellaceae	Gibellulopsis	Gibellulopsis_serrae	0	0	0	0	0	0	0	0	0	0	0	0	0	0	0	0	0	0	0	0	85
ASV1306	Fungi	unclassified_Fungi	unclassified_Fungi	unclassified_Fungi	unclassified_Fungi	unclassified_Fungi	unclassified_Fungi	0	0	0	4	0	0	0	0	0	80	0	0	0	0	0	0	0	0	0	0	0
ASV1307	Fungi	unclassified_Fungi	unclassified_Fungi	unclassified_Fungi	unclassified_Fungi	unclassified_Fungi	unclassified_Fungi	0	0	0	0	0	0	8	0	0	0	0	0	0	76	0	0	0	0	0	0	0
ASV1308	Fungi	Basidiomycota	unclassified_Basidiomycota	unclassified_Basidiomycota	unclassified_Basidiomycota	unclassified_Basidiomycota	unclassified_Basidiomycota	0	0	0	0	0	0	0	35	49	0	0	0	0	0	0	0	0	0	0	0	0
ASV1309	Fungi	Ascomycota	Dothideomycetes	Cladosporiales	Cladosporiaceae	Cladosporium	unclassified_Cladosporium	0	0	0	0	0	0	0	0	0	84	0	0	0	0	0	0	0	0	0	0	0
ASV1310	Fungi	Ascomycota	Leotiomycetes	Helotiales	Helotiaceae	Tetracladium	Tetracladium_marchalianum	0	0	0	0	0	0	0	0	0	84	0	0	0	0	0	0	0	0	0	0	0
ASV1311	Fungi	Rozellomycota	unidentified	unidentified	unidentified	unidentified	unidentified	0	0	0	0	0	0	0	0	0	0	0	0	84	0	0	0	0	0	0	0	0
ASV1312	Fungi	Ascomycota	Dothideomycetes	Pleosporales	Leptosphaeriaceae	Leptosphaeria	Leptosphaeria_ebuli	0	0	0	0	0	0	0	0	0	0	0	0	84	0	0	0	0	0	0	0	0
ASV1313	Fungi	Ascomycota	unclassified_Ascomycota	unclassified_Ascomycota	unclassified_Ascomycota	unclassified_Ascomycota	unclassified_Ascomycota	0	0	0	0	0	0	0	0	0	0	0	0	0	84	0	0	0	0	0	0	0
ASV1314	Fungi	unclassified_Fungi	unclassified_Fungi	unclassified_Fungi	unclassified_Fungi	unclassified_Fungi	unclassified_Fungi	0	0	0	0	0	0	0	0	0	0	0	0	0	53	0	0	31	0	0	0	0
ASV1315	Fungi	unclassified_Fungi	unclassified_Fungi	unclassified_Fungi	unclassified_Fungi	unclassified_Fungi	unclassified_Fungi	0	0	0	0	0	0	0	0	0	0	0	0	0	84	0	0	0	0	0	0	0
ASV1316	Fungi	Ascomycota	Dothideomycetes	Pleosporales	unidentified	Pseudochaetosphaeronema	Pseudochaetosphaeronema_pandanicola	31	19	29	0	0	0	4	0	0	0	0	0	0	0	0	0	0	0	0	0	0
ASV1317	Fungi	Basidiomycota	Microbotryomycetes	Kriegeriales	Kriegeriaceae	Kriegeria	Kriegeria_eriophori	42	0	0	0	11	0	0	0	0	0	0	0	0	0	0	0	0	30	0	0	0
ASV1318	Fungi	Basidiomycota	unclassified_Basidiomycota	unclassified_Basidiomycota	unclassified_Basidiomycota	unclassified_Basidiomycota	unclassified_Basidiomycota	0	6	0	0	0	0	0	4	0	0	0	0	0	47	0	22	0	0	0	0	4
ASV1319	Fungi	Ascomycota	unclassified_Ascomycota	unclassified_Ascomycota	unclassified_Ascomycota	unclassified_Ascomycota	unclassified_Ascomycota	0	1	0	0	0	0	0	0	0	82	0	0	0	0	0	0	0	0	0	0	0
ASV1320	Fungi	Basidiomycota	Tremellomycetes	Filobasidiales	Filobasidiaceae	Goffeauzyma	unclassified_Goffeauzyma	0	0	0	0	55	28	0	0	0	0	0	0	0	0	0	0	0	0	0	0	0
ASV1321	Fungi	Ascomycota	Dothideomycetes	Pleosporales	Pleosporaceae	Alternaria	unclassified_Alternaria	0	0	0	0	0	0	0	0	0	83	0	0	0	0	0	0	0	0	0	0	0
ASV1322	Fungi	Ascomycota	Sordariomycetes	Hypocreales	Hypocreaceae	Trichoderma	unclassified_Trichoderma	0	0	0	0	0	0	0	0	0	83	0	0	0	0	0	0	0	0	0	0	0
ASV1323	Fungi	Ascomycota	Leotiomycetes	unidentified	unidentified	unidentified	unidentified	0	0	0	0	0	0	0	0	0	83	0	0	0	0	0	0	0	0	0	0	0
ASV1324	Fungi	Ascomycota	Eurotiomycetes	Chaetothyriales	unclassified_Chaetothyriales	unclassified_Chaetothyriales	unclassified_Chaetothyriales	0	0	0	0	0	0	0	0	0	83	0	0	0	0	0	0	0	0	0	0	0
ASV1325	Fungi	Ascomycota	Sordariomycetes	Hypocreales	Nectriaceae	Fusarium	Fusarium_equiseti	0	0	0	0	0	0	0	0	0	83	0	0	0	0	0	0	0	0	0	0	0
ASV1326	Fungi	Basidiomycota	unclassified_Basidiomycota	unclassified_Basidiomycota	unclassified_Basidiomycota	unclassified_Basidiomycota	unclassified_Basidiomycota	0	0	0	0	0	0	0	0	0	83	0	0	0	0	0	0	0	0	0	0	0
ASV1327	Fungi	unclassified_Fungi	unclassified_Fungi	unclassified_Fungi	unclassified_Fungi	unclassified_Fungi	unclassified_Fungi	0	0	0	0	0	0	0	0	0	83	0	0	0	0	0	0	0	0	0	0	0
ASV1328	Fungi	Basidiomycota	Tremellomycetes	Tremellales	Bulleribasidiaceae	Vishniacozyma	Vishniacozyma_tephrensis	0	0	0	0	0	0	0	0	0	83	0	0	0	0	0	0	0	0	0	0	0
ASV1329	Fungi	Ascomycota	Dothideomycetes	Mycosphaerellales	Mycosphaerellaceae	Cercospora	unclassified_Cercospora	0	0	0	0	0	0	0	0	0	0	83	0	0	0	0	0	0	0	0	0	0
ASV1330	Fungi	unclassified_Fungi	unclassified_Fungi	unclassified_Fungi	unclassified_Fungi	unclassified_Fungi	unclassified_Fungi	0	0	0	0	0	0	0	0	0	0	83	0	0	0	0	0	0	0	0	0	0
ASV1331	Fungi	Ascomycota	Dothideomycetes	Pleosporales	Pleosporaceae	Comoclathris	unclassified_Comoclathris	0	0	0	0	0	0	0	0	0	0	0	0	83	0	0	0	0	0	0	0	0
ASV1332	Fungi	Ascomycota	Eurotiomycetes	Eurotiales	Aspergillaceae	Monascus	Monascus_pilosus	0	0	0	0	0	0	0	0	0	0	0	0	59	0	0	0	24	0	0	0	0
ASV1333	Fungi	Rozellomycota	Rozellomycotina_cls_Incertae_sedis	GS08	unidentified	unidentified	unidentified	0	0	0	0	0	0	0	0	0	0	0	0	0	0	83	0	0	0	0	0	0
ASV1334	Fungi	Ascomycota	Sordariomycetes	Hypocreales	Stachybotryaceae	Alfaria	unclassified_Alfaria	0	82	0	0	0	0	0	0	0	0	0	0	0	0	0	0	0	0	0	0	0
ASV1335	Fungi	Ascomycota	Sordariomycetes	Hypocreales	unidentified	Acremonium	Acremonium_sordidulum	0	82	0	0	0	0	0	0	0	0	0	0	0	0	0	0	0	0	0	0	0
ASV1336	Fungi	Ascomycota	Sordariomycetes	Hypocreales	Nectriaceae	unclassified_Nectriaceae	unclassified_Nectriaceae	0	0	0	9	0	0	0	0	0	0	0	0	45	0	0	0	0	0	0	28	0
ASV1337	Fungi	Ascomycota	unclassified_Ascomycota	unclassified_Ascomycota	unclassified_Ascomycota	unclassified_Ascomycota	unclassified_Ascomycota	0	0	0	0	0	0	8	14	0	0	0	0	0	0	60	0	0	0	0	0	0
ASV1338	Fungi	Ascomycota	Sordariomycetes	Hypocreales	Nectriaceae	Paracremonium	Paracremonium_binnewijzendii	0	0	0	0	0	0	0	0	0	82	0	0	0	0	0	0	0	0	0	0	0
ASV1339	Fungi	Basidiomycota	Agaricomycetes	Thelephorales	Thelephoraceae	unclassified_Thelephoraceae	unclassified_Thelephoraceae	0	0	0	0	0	0	0	0	0	82	0	0	0	0	0	0	0	0	0	0	0
ASV1340	Fungi	Ascomycota	Sordariomycetes	Hypocreales	Nectriaceae	Fusarium	unclassified_Fusarium	0	0	0	0	0	0	0	0	0	82	0	0	0	0	0	0	0	0	0	0	0
ASV1341	Fungi	Basidiomycota	Agaricomycetes	Agaricales	Cortinariaceae	Cortinarius	unclassified_Cortinarius	0	0	0	0	0	0	0	0	0	0	67	0	0	0	0	0	15	0	0	0	0
ASV1342	Fungi	Ascomycota	Sordariomycetes	unclassified_Sordariomycetes	unclassified_Sordariomycetes	unclassified_Sordariomycetes	unclassified_Sordariomycetes	0	0	0	0	0	0	0	0	0	0	0	0	82	0	0	0	0	0	0	0	0
ASV1343	Fungi	Ascomycota	Leotiomycetes	Thelebolales	unclassified_Thelebolales	unclassified_Thelebolales	unclassified_Thelebolales	0	0	0	0	0	0	0	0	0	0	0	0	82	0	0	0	0	0	0	0	0
ASV1344	Fungi	Ascomycota	unclassified_Ascomycota	unclassified_Ascomycota	unclassified_Ascomycota	unclassified_Ascomycota	unclassified_Ascomycota	0	0	0	0	0	0	0	0	0	0	0	0	0	82	0	0	0	0	0	0	0
ASV1345	Fungi	Basidiomycota	Agaricomycetes	Agaricales	Entolomataceae	Clitopilus	unidentified	0	0	0	0	0	0	0	0	0	0	0	0	0	0	72	0	0	0	0	10	0
ASV1346	Fungi	Ascomycota	Sordariomycetes	Hypocreales	unclassified_Hypocreales	unclassified_Hypocreales	unclassified_Hypocreales	7	29	45	0	0	0	0	0	0	0	0	0	0	0	0	0	0	0	0	0	0
ASV1347	Fungi	Ascomycota	Eurotiomycetes	Chaetothyriales	Cyphellophoraceae	Cyphellophora	Cyphellophora_fusarioides	0	14	0	0	0	0	0	0	0	0	0	23	0	0	0	0	0	9	13	0	22
ASV1348	Fungi	Basidiomycota	Tremellomycetes	Filobasidiales	Filobasidiaceae	Filobasidium	Filobasidium_chernovii	0	0	10	0	4	0	0	0	0	0	0	0	67	0	0	0	0	0	0	0	0
ASV1349	Fungi	Ascomycota	Leotiomycetes	Helotiales	Hyaloscyphaceae	Cistella	Cistella_albidolutea	0	0	0	0	0	0	10	0	9	0	0	17	0	0	0	0	15	0	18	12	0
ASV1350	Fungi	Ascomycota	Eurotiomycetes	Eurotiales	Trichocomaceae	Sagenomella	Sagenomella_oligospora	0	0	0	0	0	0	0	0	0	81	0	0	0	0	0	0	0	0	0	0	0
ASV1351	Fungi	Ascomycota	Dothideomycetes	Pleosporales	Didymellaceae	Pseudoascochyta	unclassified_Pseudoascochyta	0	0	0	0	0	0	0	0	0	81	0	0	0	0	0	0	0	0	0	0	0
ASV1352	Fungi	Basidiomycota	Tremellomycetes	Filobasidiales	Filobasidiaceae	Filobasidium	Filobasidium_wieringae	0	0	0	0	0	0	0	0	0	81	0	0	0	0	0	0	0	0	0	0	0
ASV1353	Fungi	Basidiomycota	Agaricomycetes	Thelephorales	Thelephoraceae	unclassified_Thelephoraceae	unclassified_Thelephoraceae	0	0	0	0	0	0	0	0	0	0	81	0	0	0	0	0	0	0	0	0	0
ASV1354	Fungi	Ascomycota	Sordariomycetes	Glomerellales	unclassified_Glomerellales	unclassified_Glomerellales	unclassified_Glomerellales	0	0	0	0	0	0	0	0	0	0	0	81	0	0	0	0	0	0	0	0	0
ASV1355	Fungi	Ascomycota	Sordariomycetes	Sordariales	Lasiosphaeriaceae	Cercophora	Cercophora_mirabilis	0	0	0	0	0	0	0	0	0	0	0	0	0	81	0	0	0	0	0	0	0
ASV1356	Fungi	Ascomycota	Sordariomycetes	Sordariales	Lasiosphaeriaceae	Podospora	Podospora_intestinacea	0	0	0	0	0	0	0	0	0	0	0	0	0	81	0	0	0	0	0	0	0
ASV1357	Fungi	Ascomycota	Taphrinomycetes	Taphrinales	Taphrinaceae	Taphrina	Taphrina_inositophila	26	11	0	0	0	0	0	0	0	0	0	43	0	0	0	0	0	0	0	0	0
ASV1358	Fungi	Ascomycota	Sordariomycetes	unclassified_Sordariomycetes	unclassified_Sordariomycetes	unclassified_Sordariomycetes	unclassified_Sordariomycetes	0	0	0	0	0	0	0	0	0	79	0	0	0	0	0	1	0	0	0	0	0
ASV1359	Fungi	Ascomycota	Sordariomycetes	Sordariales	Chaetomiaceae	Chaetomium	Chaetomium_subspirilliferum	0	0	0	0	0	0	0	0	0	80	0	0	0	0	0	0	0	0	0	0	0
ASV1360	Fungi	Basidiomycota	Agaricomycetes	Agaricales	Psathyrellaceae	Coprinellus	unclassified_Coprinellus	0	0	0	0	0	0	0	0	0	80	0	0	0	0	0	0	0	0	0	0	0
ASV1361	Fungi	Ascomycota	Leotiomycetes	unidentified	unidentified	Leohumicola	Leohumicola_minima	0	0	0	0	0	0	0	0	0	80	0	0	0	0	0	0	0	0	0	0	0
ASV1362	Fungi	Ascomycota	Pezizomycetes	Pezizales	Morchellaceae	Morchella	Morchella_sextelata	0	0	0	0	0	0	0	0	0	80	0	0	0	0	0	0	0	0	0	0	0
ASV1363	Fungi	Mortierellomycota	Mortierellomycetes	Mortierellales	Mortierellaceae	Mortierella	unclassified_Mortierella	0	0	0	0	0	0	0	0	0	80	0	0	0	0	0	0	0	0	0	0	0
ASV1364	Fungi	Ascomycota	Dothideomycetes	unclassified_Dothideomycetes	unclassified_Dothideomycetes	unclassified_Dothideomycetes	unclassified_Dothideomycetes	0	0	0	0	0	0	0	0	0	0	80	0	0	0	0	0	0	0	0	0	0
ASV1365	Fungi	Ascomycota	Sordariomycetes	Glomerellales	Glomerellaceae	Colletotrichum	unclassified_Colletotrichum	0	0	0	0	0	0	0	0	0	0	80	0	0	0	0	0	0	0	0	0	0
ASV1366	Fungi	Basidiobolomycota	Basidiobolomycetes	Basidiobolales	Basidiobolaceae	Basidiobolus	unidentified	0	0	0	0	0	0	0	0	0	0	80	0	0	0	0	0	0	0	0	0	0
ASV1367	Fungi	Ascomycota	Dothideomycetes	Pleosporales	Phaeosphaeriaceae	Phaeosphaeria	Phaeosphaeria_ampeli	0	0	0	0	0	0	0	0	0	0	80	0	0	0	0	0	0	0	0	0	0
ASV1368	Fungi	Ascomycota	Sordariomycetes	Xylariales	unclassified_Xylariales	unclassified_Xylariales	unclassified_Xylariales	0	0	0	0	0	0	0	0	0	0	0	42	0	0	0	0	0	16	0	22	0
ASV1369	Fungi	Rozellomycota	unidentified	unidentified	unidentified	unidentified	unidentified	0	0	0	0	0	0	0	0	0	0	0	13	0	67	0	0	0	0	0	0	0
ASV1370	Fungi	Ascomycota	Sordariomycetes	unidentified	Sporidesmiaceae	Sporidesmium	Sporidesmium_melaleucae	0	0	0	0	0	0	0	0	0	0	0	0	0	0	61	0	5	0	0	14	0
ASV1371	Fungi	Basidiomycota	Agaricomycetes	Russulales	Russulaceae	Russula	unclassified_Russula	0	0	0	0	0	0	0	0	0	0	0	0	0	0	80	0	0	0	0	0	0
ASV1372	Fungi	Ascomycota	Leotiomycetes	Helotiales	Sclerotiniaceae	Botryotinia	Botryotinia_ranunculi	0	0	0	0	0	0	0	0	0	0	0	0	0	0	0	80	0	0	0	0	0
ASV1373	Fungi	Ascomycota	Sordariomycetes	Trichosphaeriales	Trichosphaeriaceae	Nigrospora	Nigrospora_zimmermanii	0	0	0	0	79	0	0	0	0	0	0	0	0	0	0	0	0	0	0	0	0
ASV1374	Fungi	Ascomycota	Sordariomycetes	Xylariales	Xylariales_fam_Incertae_sedis	Fusidium	unidentified	0	0	0	0	0	0	0	0	0	79	0	0	0	0	0	0	0	0	0	0	0
ASV1375	Fungi	Ascomycota	Sordariomycetes	Hypocreales	Nectriaceae	Fusarium	Fusarium_equiseti	0	0	0	0	0	0	0	0	0	79	0	0	0	0	0	0	0	0	0	0	0
ASV1376	Fungi	Basidiomycota	Tremellomycetes	Cystofilobasidiales	Cystofilobasidiaceae	Cystofilobasidium	Cystofilobasidium_capitatum	0	0	0	0	0	0	0	0	0	79	0	0	0	0	0	0	0	0	0	0	0
ASV1377	Fungi	Glomeromycota	Paraglomeromycetes	Paraglomerales	Paraglomeraceae	Paraglomus	Paraglomus_brasilianum	0	0	0	0	0	0	0	0	0	79	0	0	0	0	0	0	0	0	0	0	0
ASV1378	Fungi	Chytridiomycota	Rhizophlyctidomycetes	Rhizophlyctidales	Rhizophlyctidaceae	Rhizophlyctis	unidentified	0	0	0	0	0	0	0	0	0	0	79	0	0	0	0	0	0	0	0	0	0
ASV1379	Fungi	Ascomycota	Sordariomycetes	Glomerellales	Plectosphaerellaceae	Cephalosporium	unidentified	0	0	0	0	0	0	0	0	0	0	79	0	0	0	0	0	0	0	0	0	0
ASV1380	Fungi	Ascomycota	Dothideomycetes	Muyocopronales	unidentified	Arxiella	Arxiella_dolichandrae	0	0	0	0	0	0	0	0	0	0	79	0	0	0	0	0	0	0	0	0	0
ASV1381	Fungi	Ascomycota	Dothideomycetes	Pleosporales	unclassified_Pleosporales	unclassified_Pleosporales	unclassified_Pleosporales	0	0	0	0	0	0	0	0	0	0	79	0	0	0	0	0	0	0	0	0	0
ASV1382	Fungi	unclassified_Fungi	unclassified_Fungi	unclassified_Fungi	unclassified_Fungi	unclassified_Fungi	unclassified_Fungi	0	0	0	0	0	0	0	0	0	0	0	0	0	79	0	0	0	0	0	0	0
ASV1383	Fungi	Ascomycota	Sordariomycetes	unclassified_Sordariomycetes	unclassified_Sordariomycetes	unclassified_Sordariomycetes	unclassified_Sordariomycetes	0	0	0	0	0	0	0	0	0	0	0	0	0	0	79	0	0	0	0	0	0
ASV1384	Fungi	Basidiomycota	Agaricostilbomycetes	Agaricostilbales	Chionosphaeraceae	unidentified	unidentified	0	0	0	0	0	0	0	0	0	0	0	0	0	0	0	0	79	0	0	0	0
ASV1385	Fungi	Ascomycota	Dothideomycetes	Pleosporales	Didymellaceae	unclassified_Didymellaceae	unclassified_Didymellaceae	0	0	0	0	0	0	0	0	0	0	0	0	0	0	0	0	79	0	0	0	0
ASV1386	Fungi	unclassified_Fungi	unclassified_Fungi	unclassified_Fungi	unclassified_Fungi	unclassified_Fungi	unclassified_Fungi	13	0	0	0	0	0	0	0	0	0	65	0	0	0	0	0	0	0	0	0	0
ASV1387	Fungi	Ascomycota	Sordariomycetes	Hypocreales	Nectriaceae	Dactylonectria	Dactylonectria_alcacerensis	0	19	0	0	0	0	0	0	0	0	0	0	0	48	0	0	0	0	0	11	0
ASV1388	Fungi	Ascomycota	Dothideomycetes	unclassified_Dothideomycetes	unclassified_Dothideomycetes	unclassified_Dothideomycetes	unclassified_Dothideomycetes	0	0	0	0	8	0	0	0	0	0	0	0	0	55	0	15	0	0	0	0	0
ASV1389	Fungi	Ascomycota	Dothideomycetes	Capnodiales	unidentified	unidentified	unidentified	0	0	0	0	0	53	0	0	0	0	0	0	0	0	0	0	0	0	0	0	25
ASV1390	Fungi	unclassified_Fungi	unclassified_Fungi	unclassified_Fungi	unclassified_Fungi	unclassified_Fungi	unclassified_Fungi	0	0	0	0	0	0	30	21	27	0	0	0	0	0	0	0	0	0	0	0	0
ASV1391	Fungi	Basidiomycota	Agaricomycetes	GS28	unidentified	unidentified	unidentified	0	0	0	0	0	0	0	0	0	78	0	0	0	0	0	0	0	0	0	0	0
ASV1392	Fungi	Ascomycota	Orbiliomycetes	Orbiliales	Orbiliaceae	Arthrobotrys	unclassified_Arthrobotrys	0	0	0	0	0	0	0	0	0	78	0	0	0	0	0	0	0	0	0	0	0
ASV1393	Fungi	Rozellomycota	unidentified	unidentified	unidentified	unidentified	unidentified	0	0	0	0	0	0	0	0	0	78	0	0	0	0	0	0	0	0	0	0	0
ASV1394	Fungi	Ascomycota	Dothideomycetes	Cladosporiales	Cladosporiaceae	Cladosporium	unclassified_Cladosporium	0	0	0	0	0	0	0	0	0	0	78	0	0	0	0	0	0	0	0	0	0
ASV1395	Fungi	Ascomycota	Sordariomycetes	Hypocreales	Hypocreales_fam_Incertae_sedis	Acremonium	Acremonium_alternatum	0	0	0	0	0	0	0	0	0	0	78	0	0	0	0	0	0	0	0	0	0
ASV1396	Fungi	Basidiomycota	Agaricomycetes	Thelephorales	Thelephoraceae	unidentified	unidentified	0	0	0	0	0	0	0	0	0	0	78	0	0	0	0	0	0	0	0	0	0
ASV1397	Fungi	Basidiomycota	Agaricomycetes	Sebacinales	unidentified	unidentified	unidentified	0	0	0	0	0	0	0	0	0	0	78	0	0	0	0	0	0	0	0	0	0
ASV1398	Fungi	Basidiomycota	Agaricomycetes	Polyporales	Coriolaceae	Trametes	Trametes_cubensis	0	0	0	0	0	0	0	0	0	0	78	0	0	0	0	0	0	0	0	0	0
ASV1399	Fungi	unclassified_Fungi	unclassified_Fungi	unclassified_Fungi	unclassified_Fungi	unclassified_Fungi	unclassified_Fungi	0	0	0	0	0	0	0	0	0	0	78	0	0	0	0	0	0	0	0	0	0
ASV1400	Fungi	Ascomycota	Dothideomycetes	Mycosphaerellales	Mycosphaerellaceae	Xenoramularia	Xenoramularia_neerlandica	0	0	0	0	0	0	0	0	0	0	0	0	78	0	0	0	0	0	0	0	0
ASV1401	Fungi	Ascomycota	Dothideomycetes	Pleosporales	Didymellaceae	unclassified_Didymellaceae	unclassified_Didymellaceae	0	0	0	0	0	0	0	0	0	0	0	0	0	42	0	0	0	0	0	36	0
ASV1402	Fungi	unclassified_Fungi	unclassified_Fungi	unclassified_Fungi	unclassified_Fungi	unclassified_Fungi	unclassified_Fungi	0	0	0	0	0	0	0	0	0	0	0	0	0	0	0	0	0	0	78	0	0
ASV1403	Fungi	Ascomycota	Dothideomycetes	unidentified	unidentified	unclassified_unidentified	unclassified_unidentified	0	4	0	0	0	0	0	0	6	0	0	0	0	57	0	0	0	0	0	10	0
ASV1404	Fungi	Basidiomycota	Tremellomycetes	Filobasidiales	Piskurozymaceae	Solicoccozyma	Solicoccozyma_terrea	0	0	13	0	0	0	0	0	0	0	0	0	0	0	54	0	0	0	10	0	0
ASV1405	Fungi	Basidiomycota	unclassified_Basidiomycota	unclassified_Basidiomycota	unclassified_Basidiomycota	unclassified_Basidiomycota	unclassified_Basidiomycota	0	0	0	6	0	0	0	0	0	0	54	0	0	0	0	0	0	17	0	0	0
ASV1406	Fungi	Ascomycota	unclassified_Ascomycota	unclassified_Ascomycota	unclassified_Ascomycota	unclassified_Ascomycota	unclassified_Ascomycota	0	0	0	0	0	0	0	77	0	0	0	0	0	0	0	0	0	0	0	0	0
ASV1407	Fungi	Basidiomycota	Agaricomycetes	Agaricales	Bolbitiaceae	Conocybe	Conocybe_siennophylla	0	0	0	0	0	0	0	0	2	75	0	0	0	0	0	0	0	0	0	0	0
ASV1408	Fungi	Ascomycota	Dothideomycetes	Pleosporales	Pleosporaceae	Alternaria	unclassified_Alternaria	0	0	0	0	0	0	0	0	0	77	0	0	0	0	0	0	0	0	0	0	0
ASV1409	Fungi	Basidiomycota	Agaricomycetes	Auriculariales	unclassified_Auriculariales	unclassified_Auriculariales	unclassified_Auriculariales	0	0	0	0	0	0	0	0	0	77	0	0	0	0	0	0	0	0	0	0	0
ASV1410	Fungi	unclassified_Fungi	unclassified_Fungi	unclassified_Fungi	unclassified_Fungi	unclassified_Fungi	unclassified_Fungi	0	0	0	0	0	0	0	0	0	77	0	0	0	0	0	0	0	0	0	0	0
ASV1411	Fungi	Ascomycota	Sordariomycetes	Sordariales	Lasiosphaeriaceae	Schizothecium	unclassified_Schizothecium	0	0	0	0	0	0	0	0	0	0	77	0	0	0	0	0	0	0	0	0	0
ASV1412	Fungi	Ascomycota	Pezizomycetes	Pezizales	Pezizaceae	Oedocephalum	Oedocephalum_adhaerens	0	0	0	0	0	0	0	0	0	0	60	0	0	0	0	0	0	0	0	17	0
ASV1413	Fungi	Ascomycota	unclassified_Ascomycota	unclassified_Ascomycota	unclassified_Ascomycota	unclassified_Ascomycota	unclassified_Ascomycota	0	0	0	0	0	0	0	0	0	0	77	0	0	0	0	0	0	0	0	0	0
ASV1414	Fungi	Rozellomycota	unclassified_Rozellomycota	unclassified_Rozellomycota	unclassified_Rozellomycota	unclassified_Rozellomycota	unclassified_Rozellomycota	0	0	0	0	0	0	0	0	0	0	77	0	0	0	0	0	0	0	0	0	0
ASV1415	Fungi	Basidiomycota	Cystobasidiomycetes	Erythrobasidiales	Erythrobasidiaceae	Erythrobasidium	Erythrobasidium_yunnanense	0	0	0	0	0	0	0	0	0	0	0	0	77	0	0	0	0	0	0	0	0
ASV1416	Fungi	Ascomycota	Sordariomycetes	Chaetosphaeriales	Chaetosphaeriaceae	Codinaea	Codinaea_acaciae	0	0	0	0	0	0	0	0	0	0	0	0	77	0	0	0	0	0	0	0	0
ASV1417	Fungi	Basidiomycota	Tremellomycetes	Tremellales	Trimorphomycetaceae	Saitozyma	Saitozyma_paraflava	0	0	0	0	0	0	0	0	0	0	0	0	77	0	0	0	0	0	0	0	0
ASV1418	Fungi	Ascomycota	Sordariomycetes	unclassified_Sordariomycetes	unclassified_Sordariomycetes	unclassified_Sordariomycetes	unclassified_Sordariomycetes	0	0	0	0	0	0	0	0	0	0	0	0	0	77	0	0	0	0	0	0	0
ASV1419	Fungi	Ascomycota	Sordariomycetes	Hypocreales	Nectriaceae	Fusarium	unclassified_Fusarium	0	0	0	0	0	0	0	0	0	0	0	0	0	0	77	0	0	0	0	0	0
ASV1420	Fungi	Ascomycota	Sordariomycetes	Hypocreales	Bionectriaceae	Gliomastix	Gliomastix_polychroma	65	0	11	0	0	0	0	0	0	0	0	0	0	0	0	0	0	0	0	0	0
ASV1421	Fungi	Ascomycota	Eurotiomycetes	Eurotiales	Aspergillaceae	Aspergillus	Aspergillus_vitricola	76	0	0	0	0	0	0	0	0	0	0	0	0	0	0	0	0	0	0	0	0
ASV1422	Fungi	Basidiomycota	Agaricomycetes	Polyporales	Coriolaceae	Trametes	Trametes_trogii	14	0	13	1	0	0	0	0	0	0	0	38	0	0	0	0	0	0	0	0	10
ASV1423	Fungi	Ascomycota	Dothideomycetes	Pleosporales	Amorosiaceae	Angustimassarina	Angustimassarina_camporesii	76	0	0	0	0	0	0	0	0	0	0	0	0	0	0	0	0	0	0	0	0
ASV1424	Fungi	Ascomycota	Sordariomycetes	Diaporthales	Diaporthales_fam_Incertae_sedis	Disculoides	Disculoides_calophyllae	0	76	0	0	0	0	0	0	0	0	0	0	0	0	0	0	0	0	0	0	0
ASV1425	Fungi	Ascomycota	Saccharomycetes	Saccharomycetales	Debaryomycetaceae	Candida	Candida_tropicalis	0	65	0	0	0	11	0	0	0	0	0	0	0	0	0	0	0	0	0	0	0
ASV1426	Fungi	Basidiomycota	Tremellomycetes	unclassified_Tremellomycetes	unclassified_Tremellomycetes	unclassified_Tremellomycetes	unclassified_Tremellomycetes	0	8	0	0	0	0	0	0	0	0	0	0	68	0	0	0	0	0	0	0	0
ASV1427	Fungi	Chytridiomycota	Chytridiomycetes	Chytridiales	Chytridiaceae	Dendrochytridium	Dendrochytridium_crassum	0	0	0	0	0	0	0	0	0	76	0	0	0	0	0	0	0	0	0	0	0
ASV1428	Fungi	Ascomycota	Dothideomycetes	Cladosporiales	Cladosporiaceae	Cladosporium	unclassified_Cladosporium	0	0	0	0	0	0	0	0	0	0	76	0	0	0	0	0	0	0	0	0	0
ASV1429	Fungi	Ascomycota	Leotiomycetes	Helotiales	Dermateaceae	unclassified_Dermateaceae	unclassified_Dermateaceae	0	0	0	0	0	0	0	0	0	0	76	0	0	0	0	0	0	0	0	0	0
ASV1430	Fungi	Ascomycota	Dothideomycetes	Pleosporales	Lentitheciaceae	Darksidea	Darksidea_alpha	0	0	0	0	0	0	0	0	0	0	76	0	0	0	0	0	0	0	0	0	0
ASV1431	Fungi	unclassified_Fungi	unclassified_Fungi	unclassified_Fungi	unclassified_Fungi	unclassified_Fungi	unclassified_Fungi	0	0	0	0	0	0	0	0	0	0	76	0	0	0	0	0	0	0	0	0	0
ASV1432	Fungi	Ascomycota	Saccharomycetes	Saccharomycetales	Debaryomycetaceae	Teunomyces	[Candida]_sake	0	0	0	0	0	0	0	0	0	0	13	0	0	37	0	0	26	0	0	0	0
ASV1433	Fungi	Ascomycota	Saccharomycetes	Saccharomycetales	Saccharomycetaceae	Kazachstania	Kazachstania_humilis	0	0	0	0	0	0	0	0	0	0	0	7	0	69	0	0	0	0	0	0	0
ASV1434	Fungi	Basidiomycota	Tremellomycetes	Trichosporonales	Trichosporonaceae	Cutaneotrichosporon	Cutaneotrichosporon_mucoides	0	0	0	0	0	0	0	0	0	0	0	76	0	0	0	0	0	0	0	0	0
ASV1435	Fungi	Ascomycota	unclassified_Ascomycota	unclassified_Ascomycota	unclassified_Ascomycota	unclassified_Ascomycota	unclassified_Ascomycota	0	0	0	0	0	0	0	0	0	0	0	0	76	0	0	0	0	0	0	0	0
ASV1436	Fungi	Ascomycota	Dothideomycetes	Pleosporales	Sporormiaceae	unclassified_Sporormiaceae	unclassified_Sporormiaceae	0	0	0	0	0	0	0	0	0	0	0	0	76	0	0	0	0	0	0	0	0
ASV1437	Fungi	unclassified_Fungi	unclassified_Fungi	unclassified_Fungi	unclassified_Fungi	unclassified_Fungi	unclassified_Fungi	0	0	0	0	0	0	0	0	0	0	0	0	76	0	0	0	0	0	0	0	0
ASV1438	Fungi	Ascomycota	Pezizomycetes	Pezizales	Morchellaceae	Morchella	Morchella_septimelata	0	0	0	0	0	0	0	0	0	0	0	0	0	63	0	0	0	0	13	0	0
ASV1439	Fungi	Ascomycota	unclassified_Ascomycota	unclassified_Ascomycota	unclassified_Ascomycota	unclassified_Ascomycota	unclassified_Ascomycota	0	0	0	0	0	0	0	0	0	0	0	0	0	76	0	0	0	0	0	0	0
ASV1440	Fungi	unclassified_Fungi	unclassified_Fungi	unclassified_Fungi	unclassified_Fungi	unclassified_Fungi	unclassified_Fungi	0	0	0	0	0	0	0	0	0	0	0	0	0	0	76	0	0	0	0	0	0
ASV1441	Fungi	Basidiomycota	Microbotryomycetes	Sporidiobolales	Sporidiobolaceae	Sporobolomyces	Sporobolomyces_roseus	0	0	0	0	0	0	0	0	0	0	0	0	0	0	0	0	0	76	0	0	0
ASV1442	Fungi	Ascomycota	Sordariomycetes	Diaporthales	Diaporthales_fam_Incertae_sedis	Disculoides	Disculoides_calophyllae	24	0	0	0	0	0	0	32	19	0	0	0	0	0	0	0	0	0	0	0	0
ASV1443	Fungi	Ascomycota	Sordariomycetes	unclassified_Sordariomycetes	unclassified_Sordariomycetes	unclassified_Sordariomycetes	unclassified_Sordariomycetes	14	12	49	0	0	0	0	0	0	0	0	0	0	0	0	0	0	0	0	0	0
ASV1444	Fungi	Ascomycota	Eurotiomycetes	Eurotiales	Aspergillaceae	unclassified_Aspergillaceae	unclassified_Aspergillaceae	29	10	36	0	0	0	0	0	0	0	0	0	0	0	0	0	0	0	0	0	0
ASV1445	Fungi	Ascomycota	Eurotiomycetes	Eurotiales	Trichocomaceae	Talaromyces	Talaromyces_purpureogenus	0	0	18	0	0	0	0	0	0	0	0	0	0	0	35	0	0	0	0	0	22
ASV1446	Fungi	Ascomycota	Eurotiomycetes	Eurotiales	Thermoascaceae	Thermoascus	Thermoascus_crustaceus	0	0	0	63	12	0	0	0	0	0	0	0	0	0	0	0	0	0	0	0	0
ASV1447	Fungi	Ascomycota	Dothideomycetes	Pleosporales	Pleosporaceae	Curvularia	Curvularia_lunata	0	0	0	0	0	14	0	0	0	0	0	57	0	0	0	4	0	0	0	0	0
ASV1448	Fungi	Ascomycota	Pezizomycetes	Pezizales	Pezizaceae	unidentified	unidentified	0	0	0	0	0	0	0	0	0	75	0	0	0	0	0	0	0	0	0	0	0
ASV1449	Fungi	Basidiomycota	Agaricomycetes	Cantharellales	Ceratobasidiaceae	Ceratobasidium	unidentified	0	0	0	0	0	0	0	0	0	75	0	0	0	0	0	0	0	0	0	0	0
ASV1450	Fungi	Basidiomycota	Tremellomycetes	Tremellales	Bulleribasidiaceae	Dioszegia	Dioszegia_catarinonii	0	0	0	0	0	0	0	0	0	65	0	0	0	0	0	0	0	0	0	10	0
ASV1451	Fungi	Ascomycota	Dothideomycetes	Pleosporales	Sporormiaceae	Westerdykella	Westerdykella_dispersa	0	0	0	0	0	0	0	0	0	75	0	0	0	0	0	0	0	0	0	0	0
ASV1452	Fungi	Ascomycota	unclassified_Ascomycota	unclassified_Ascomycota	unclassified_Ascomycota	unclassified_Ascomycota	unclassified_Ascomycota	0	0	0	0	0	0	0	0	0	0	75	0	0	0	0	0	0	0	0	0	0
ASV1453	Fungi	unclassified_Fungi	unclassified_Fungi	unclassified_Fungi	unclassified_Fungi	unclassified_Fungi	unclassified_Fungi	0	0	0	0	0	0	0	0	0	0	75	0	0	0	0	0	0	0	0	0	0
ASV1454	Fungi	Ascomycota	Leotiomycetes	unclassified_Leotiomycetes	unclassified_Leotiomycetes	unclassified_Leotiomycetes	unclassified_Leotiomycetes	0	0	0	0	0	0	0	0	0	0	75	0	0	0	0	0	0	0	0	0	0
ASV1455	Fungi	Ascomycota	Sordariomycetes	Hypocreales	Nectriaceae	Penicillifer	Penicillifer_diparietisporus	0	0	0	0	0	0	0	0	0	0	75	0	0	0	0	0	0	0	0	0	0
ASV1456	Fungi	Ascomycota	Sordariomycetes	unidentified	Phomatosporaceae	Phomatospora	unclassified_Phomatospora	0	0	0	0	0	0	0	0	0	0	0	19	56	0	0	0	0	0	0	0	0
ASV1457	Fungi	Basidiomycota	Agaricomycetes	Agaricales	Cortinariaceae	Cortinarius	unclassified_Cortinarius	0	0	0	0	0	0	0	0	0	0	0	1	74	0	0	0	0	0	0	0	0
ASV1458	Fungi	Mortierellomycota	Mortierellomycetes	Mortierellales	Mortierellaceae	Mortierella	Mortierella_angusta	0	0	0	0	0	0	0	0	0	0	0	0	75	0	0	0	0	0	0	0	0
ASV1459	Fungi	Ascomycota	Sordariomycetes	Sordariales	unclassified_Sordariales	unclassified_Sordariales	unclassified_Sordariales	0	0	0	0	0	0	0	0	0	0	0	0	75	0	0	0	0	0	0	0	0
ASV1460	Fungi	Ascomycota	Dothideomycetes	Mycosphaerellales	Mycosphaerellaceae	unclassified_Mycosphaerellaceae	unclassified_Mycosphaerellaceae	0	0	0	0	0	0	0	0	0	0	0	0	75	0	0	0	0	0	0	0	0
ASV1461	Fungi	Basidiomycota	unclassified_Basidiomycota	unclassified_Basidiomycota	unclassified_Basidiomycota	unclassified_Basidiomycota	unclassified_Basidiomycota	0	0	0	0	0	0	0	0	0	0	0	0	0	75	0	0	0	0	0	0	0
ASV1462	Fungi	Ascomycota	Eurotiomycetes	Eurotiales	Aspergillaceae	Penicillium	Penicillium_bialowiezense	0	0	0	0	0	0	0	0	0	0	0	0	0	75	0	0	0	0	0	0	0
ASV1463	Fungi	Basidiomycota	Agaricomycetes	Agaricales	Lycoperdaceae	Calvatia	unclassified_Calvatia	0	0	0	0	0	0	0	0	0	0	0	0	0	52	0	0	0	0	23	0	0
ASV1464	Fungi	Ascomycota	Sordariomycetes	Chaetosphaeriales	Chaetosphaeriaceae	Chloridium	unclassified_Chloridium	0	0	0	0	0	0	0	0	0	0	0	0	0	0	75	0	0	0	0	0	0
ASV1465	Fungi	Ascomycota	unclassified_Ascomycota	unclassified_Ascomycota	unclassified_Ascomycota	unclassified_Ascomycota	unclassified_Ascomycota	0	0	0	0	0	0	0	0	0	0	0	0	0	0	75	0	0	0	0	0	0
ASV1466	Fungi	unclassified_Fungi	unclassified_Fungi	unclassified_Fungi	unclassified_Fungi	unclassified_Fungi	unclassified_Fungi	0	0	0	0	0	0	0	0	0	0	0	0	0	0	0	5	0	0	0	47	23
ASV1467	Fungi	Ascomycota	Sordariomycetes	Trichosphaeriales	Trichosphaeriaceae	Nigrospora	Nigrospora_zimmermanii	0	0	0	0	0	0	0	0	0	0	0	0	0	0	0	0	0	0	75	0	0
ASV1468	Fungi	Basidiomycota	unclassified_Basidiomycota	unclassified_Basidiomycota	unclassified_Basidiomycota	unclassified_Basidiomycota	unclassified_Basidiomycota	0	0	0	0	0	0	0	0	0	0	0	0	0	0	0	0	0	0	28	26	21
ASV1469	Fungi	Chytridiomycota	unclassified_Chytridiomycota	unclassified_Chytridiomycota	unclassified_Chytridiomycota	unclassified_Chytridiomycota	unclassified_Chytridiomycota	0	0	0	8	0	0	0	0	0	0	0	14	52	0	0	0	0	0	0	0	0
ASV1470	Fungi	Basidiomycota	unclassified_Basidiomycota	unclassified_Basidiomycota	unclassified_Basidiomycota	unclassified_Basidiomycota	unclassified_Basidiomycota	0	0	0	0	0	6	0	15	0	0	0	0	53	0	0	0	0	0	0	0	0
ASV1471	Fungi	unclassified_Fungi	unclassified_Fungi	unclassified_Fungi	unclassified_Fungi	unclassified_Fungi	unclassified_Fungi	0	0	0	0	0	0	0	0	2	0	0	0	0	0	0	9	0	4	17	24	18
ASV1472	Fungi	unclassified_Fungi	unclassified_Fungi	unclassified_Fungi	unclassified_Fungi	unclassified_Fungi	unclassified_Fungi	0	0	0	0	0	0	0	0	0	74	0	0	0	0	0	0	0	0	0	0	0
ASV1473	Fungi	Ascomycota	Eurotiomycetes	Chaetothyriales	unclassified_Chaetothyriales	unclassified_Chaetothyriales	unclassified_Chaetothyriales	0	0	0	0	0	0	0	0	0	0	74	0	0	0	0	0	0	0	0	0	0
ASV1474	Fungi	Ascomycota	Dothideomycetes	Pleosporales	Didymosphaeriaceae	Paraphaeosphaeria	Paraphaeosphaeria_michotii	0	0	0	0	0	0	0	0	0	0	74	0	0	0	0	0	0	0	0	0	0
ASV1475	Fungi	Ascomycota	unclassified_Ascomycota	unclassified_Ascomycota	unclassified_Ascomycota	unclassified_Ascomycota	unclassified_Ascomycota	0	0	0	0	0	0	0	0	0	0	74	0	0	0	0	0	0	0	0	0	0
ASV1476	Fungi	Ascomycota	Eurotiomycetes	Eurotiales	Aspergillaceae	Aspergillus	unclassified_Aspergillus	0	0	0	0	0	0	0	0	0	0	0	74	0	0	0	0	0	0	0	0	0
ASV1477	Fungi	Basidiomycota	unclassified_Basidiomycota	unclassified_Basidiomycota	unclassified_Basidiomycota	unclassified_Basidiomycota	unclassified_Basidiomycota	0	0	0	0	0	0	0	0	0	0	0	0	74	0	0	0	0	0	0	0	0
ASV1478	Fungi	Basidiomycota	Tremellomycetes	Tremellales	Bulleribasidiaceae	Hannaella	Hannaella_oryzae	0	0	0	0	0	0	0	0	0	0	0	0	74	0	0	0	0	0	0	0	0
ASV1479	Fungi	Ascomycota	unclassified_Ascomycota	unclassified_Ascomycota	unclassified_Ascomycota	unclassified_Ascomycota	unclassified_Ascomycota	0	0	0	0	0	0	0	0	0	0	0	0	0	74	0	0	0	0	0	0	0
ASV1480	Fungi	unclassified_Fungi	unclassified_Fungi	unclassified_Fungi	unclassified_Fungi	unclassified_Fungi	unclassified_Fungi	0	0	0	0	0	0	0	0	0	0	0	0	0	0	0	0	0	0	33	35	6
ASV1481	Fungi	Basidiomycota	Cystobasidiomycetes	Erythrobasidiales	Erythrobasidiaceae	Erythrobasidium	Erythrobasidium_yunnanense	0	0	0	0	0	0	0	0	0	0	0	0	0	0	0	0	0	0	0	74	0
ASV1482	Fungi	Chytridiomycota	Rhizophlyctidomycetes	Rhizophlyctidales	Rhizophlyctidaceae	Rhizophlyctis	Rhizophlyctis_rosea	53	0	7	0	0	13	0	0	0	0	0	0	0	0	0	0	0	0	0	0	0
ASV1483	Fungi	Mortierellomycota	Mortierellomycetes	Mortierellales	Mortierellaceae	Mortierella	Mortierella_globalpina	10	0	0	0	0	0	0	0	0	0	0	0	0	63	0	0	0	0	0	0	0
ASV1484	Fungi	Ascomycota	Sordariomycetes	Hypocreales	unidentified	Acremonium	Acremonium_acutatum	0	21	30	22	0	0	0	0	0	0	0	0	0	0	0	0	0	0	0	0	0
ASV1485	Fungi	Basidiomycota	Tremellomycetes	Cystofilobasidiales	Cystofilobasidiaceae	Cystofilobasidium	Cystofilobasidium_infirmominiatum	0	16	0	29	0	0	0	0	0	0	0	0	0	0	0	0	0	0	0	28	0
ASV1486	Fungi	Basidiomycota	Agaricomycetes	Cantharellales	Ceratobasidiaceae	unclassified_Ceratobasidiaceae	unclassified_Ceratobasidiaceae	0	0	0	0	0	9	0	0	0	0	0	0	0	64	0	0	0	0	0	0	0
ASV1487	Fungi	unclassified_Fungi	unclassified_Fungi	unclassified_Fungi	unclassified_Fungi	unclassified_Fungi	unclassified_Fungi	0	0	0	0	0	0	1	0	0	0	0	0	0	0	72	0	0	0	0	0	0
ASV1488	Fungi	Basidiomycota	unclassified_Basidiomycota	unclassified_Basidiomycota	unclassified_Basidiomycota	unclassified_Basidiomycota	unclassified_Basidiomycota	0	0	0	0	0	0	0	0	1	72	0	0	0	0	0	0	0	0	0	0	0
ASV1489	Fungi	unclassified_Fungi	unclassified_Fungi	unclassified_Fungi	unclassified_Fungi	unclassified_Fungi	unclassified_Fungi	0	0	0	0	0	0	0	0	0	73	0	0	0	0	0	0	0	0	0	0	0
ASV1490	Fungi	Mortierellomycota	Mortierellomycetes	Mortierellales	Mortierellaceae	Mortierella	unclassified_Mortierella	0	0	0	0	0	0	0	0	0	73	0	0	0	0	0	0	0	0	0	0	0
ASV1491	Fungi	Ascomycota	Sordariomycetes	Sordariales	Lasiosphaeriaceae	Podospora	Podospora_communis	0	0	0	0	0	0	0	0	0	73	0	0	0	0	0	0	0	0	0	0	0
ASV1492	Fungi	Ascomycota	Sordariomycetes	Coniochaetales	Coniochaetaceae	Coniochaeta	unclassified_Coniochaeta	0	0	0	0	0	0	0	0	0	0	73	0	0	0	0	0	0	0	0	0	0
ASV1493	Fungi	Basidiomycota	Agaricomycetes	Sebacinales	unidentified	unidentified	unidentified	0	0	0	0	0	0	0	0	0	0	73	0	0	0	0	0	0	0	0	0	0
ASV1494	Fungi	Ascomycota	Leotiomycetes	unclassified_Leotiomycetes	unclassified_Leotiomycetes	unclassified_Leotiomycetes	unclassified_Leotiomycetes	0	0	0	0	0	0	0	0	0	0	73	0	0	0	0	0	0	0	0	0	0
ASV1495	Fungi	Basidiomycota	Tremellomycetes	Tremellales	Tremellaceae	Tremella	Tremella_fuciformis	0	0	0	0	0	0	0	0	0	0	73	0	0	0	0	0	0	0	0	0	0
ASV1496	Fungi	Chytridiomycota	unidentified	unidentified	unidentified	unidentified	unidentified	0	0	0	0	0	0	0	0	0	0	0	0	73	0	0	0	0	0	0	0	0
ASV1497	Fungi	Ascomycota	Pezizomycetes	Pezizales	Ascobolaceae	unidentified	unidentified	0	0	0	0	0	0	0	0	0	0	0	0	73	0	0	0	0	0	0	0	0
ASV1498	Fungi	Basidiomycota	Tremellomycetes	Cystofilobasidiales	unclassified_Cystofilobasidiales	unclassified_Cystofilobasidiales	unclassified_Cystofilobasidiales	0	0	0	0	0	0	0	0	0	0	0	0	73	0	0	0	0	0	0	0	0
ASV1499	Fungi	Ascomycota	Dothideomycetes	Pleosporales	Sporormiaceae	Preussia	Preussia_terricola	0	0	0	0	0	0	0	0	0	0	0	0	73	0	0	0	0	0	0	0	0
ASV1500	Fungi	Ascomycota	Sordariomycetes	unclassified_Sordariomycetes	unclassified_Sordariomycetes	unclassified_Sordariomycetes	unclassified_Sordariomycetes	0	0	0	0	0	0	0	0	0	0	0	0	0	73	0	0	0	0	0	0	0
ASV1501	Fungi	Ascomycota	Sordariomycetes	Diaporthales	Valsaceae	unclassified_Valsaceae	unclassified_Valsaceae	0	0	0	0	0	0	0	0	0	0	0	0	0	73	0	0	0	0	0	0	0
ASV1502	Fungi	Ascomycota	Dothideomycetes	unidentified	unidentified	Bonordeniella	Coniosporium_apollinis	0	0	0	0	0	0	0	0	0	0	0	0	0	73	0	0	0	0	0	0	0
ASV1503	Fungi	Basidiomycota	Agaricomycetes	Cantharellales	Ceratobasidiaceae	unclassified_Ceratobasidiaceae	unclassified_Ceratobasidiaceae	0	0	0	0	0	0	0	0	0	0	0	0	0	56	0	0	0	0	0	0	17
ASV1504	Fungi	Ascomycota	unclassified_Ascomycota	unclassified_Ascomycota	unclassified_Ascomycota	unclassified_Ascomycota	unclassified_Ascomycota	0	0	0	0	0	0	0	0	0	0	0	0	0	73	0	0	0	0	0	0	0
ASV1505	Fungi	Ascomycota	Sordariomycetes	Hypocreales	Nectriaceae	Fusarium	Fusarium_equiseti	0	0	0	0	0	0	0	0	0	0	0	0	0	0	73	0	0	0	0	0	0
ASV1506	Fungi	Ascomycota	Dothideomycetes	Muyocopronales	unidentified	Arxiella	Arxiella_dolichandrae	0	0	0	0	0	0	0	0	0	0	0	0	0	0	73	0	0	0	0	0	0
ASV1507	Fungi	Glomeromycota	Glomeromycetes	Glomerales	Glomeraceae	unclassified_Glomeraceae	unclassified_Glomeraceae	0	0	0	0	0	0	0	0	0	0	0	0	0	0	73	0	0	0	0	0	0
ASV1508	Fungi	Ascomycota	Sordariomycetes	Hypocreales	Nectriaceae	Fusarium	[Bisifusarium]_tonghuanum	0	0	0	0	0	0	0	0	0	0	0	0	0	0	0	0	0	0	0	73	0
ASV1509	Fungi	unclassified_Fungi	unclassified_Fungi	unclassified_Fungi	unclassified_Fungi	unclassified_Fungi	unclassified_Fungi	0	0	0	0	0	0	0	0	0	0	0	0	0	0	0	0	0	0	0	0	73
ASV1510	Fungi	Basidiomycota	unclassified_Basidiomycota	unclassified_Basidiomycota	unclassified_Basidiomycota	unclassified_Basidiomycota	unclassified_Basidiomycota	0	0	0	0	0	0	0	0	0	0	0	0	0	0	0	0	0	0	0	0	73
ASV1511	Fungi	Ascomycota	Dothideomycetes	unclassified_Dothideomycetes	unclassified_Dothideomycetes	unclassified_Dothideomycetes	unclassified_Dothideomycetes	0	0	0	0	72	0	0	0	0	0	0	0	0	0	0	0	0	0	0	0	0
ASV1512	Fungi	Mortierellomycota	Mortierellomycetes	Mortierellales	Mortierellaceae	Mortierella	Mortierella_kuhlmanii	0	0	0	0	0	0	17	0	0	0	0	0	41	0	0	0	0	0	0	0	14
ASV1513	Fungi	Ascomycota	Dothideomycetes	Pleosporales	Didymellaceae	unclassified_Didymellaceae	unclassified_Didymellaceae	0	0	0	0	0	0	0	72	0	0	0	0	0	0	0	0	0	0	0	0	0
ASV1514	Fungi	Basidiomycota	Exobasidiomycetes	Entylomatales	Entylomatales_fam_Incertae_sedis	Tilletiopsis	Tilletiopsis_washingtonensis	0	0	0	0	0	0	0	0	0	11	0	0	0	61	0	0	0	0	0	0	0
ASV1515	Fungi	Glomeromycota	Glomeromycetes	Glomerales	Glomeraceae	Funneliformis	Funneliformis_mosseae	0	0	0	0	0	0	0	0	0	72	0	0	0	0	0	0	0	0	0	0	0
ASV1516	Fungi	Ascomycota	Orbiliomycetes	unclassified_Orbiliomycetes	unclassified_Orbiliomycetes	unclassified_Orbiliomycetes	unclassified_Orbiliomycetes	0	0	0	0	0	0	0	0	0	0	72	0	0	0	0	0	0	0	0	0	0
ASV1517	Fungi	Ascomycota	Saccharomycetes	Saccharomycetales	unclassified_Saccharomycetales	unclassified_Saccharomycetales	unclassified_Saccharomycetales	0	0	0	0	0	0	0	0	0	0	72	0	0	0	0	0	0	0	0	0	0
ASV1518	Fungi	Basidiomycota	Tremellomycetes	Tremellales	Bulleribasidiaceae	Vishniacozyma	Vishniacozyma_carnescens	0	0	0	0	0	0	0	0	0	0	72	0	0	0	0	0	0	0	0	0	0
ASV1519	Fungi	Ascomycota	Dothideomycetes	Pleosporales	Phaeosphaeriaceae	Phaeosphaeria	Phaeosphaeria_cycadis	0	0	0	0	0	0	0	0	0	0	72	0	0	0	0	0	0	0	0	0	0
ASV1520	Fungi	Ascomycota	Dothideomycetes	Pleosporales	Phaeosphaeriaceae	Phaeosphaeria	Phaeosphaeria_ampeli	0	0	0	0	0	0	0	0	0	0	0	72	0	0	0	0	0	0	0	0	0
ASV1521	Fungi	unclassified_Fungi	unclassified_Fungi	unclassified_Fungi	unclassified_Fungi	unclassified_Fungi	unclassified_Fungi	0	0	0	0	0	0	0	0	0	0	0	0	72	0	0	0	0	0	0	0	0
ASV1522	Fungi	Ascomycota	Eurotiomycetes	Onygenales	Gymnoascaceae	unidentified	unidentified	0	0	0	0	0	0	0	0	0	0	0	0	48	0	0	0	0	0	0	0	24
ASV1523	Fungi	Ascomycota	unclassified_Ascomycota	unclassified_Ascomycota	unclassified_Ascomycota	unclassified_Ascomycota	unclassified_Ascomycota	0	0	0	0	0	0	0	0	0	0	0	0	42	0	0	0	0	0	30	0	0
ASV1524	Fungi	Ascomycota	Sordariomycetes	unclassified_Sordariomycetes	unclassified_Sordariomycetes	unclassified_Sordariomycetes	unclassified_Sordariomycetes	0	0	0	0	0	0	0	0	0	0	0	0	0	72	0	0	0	0	0	0	0
ASV1525	Fungi	Ascomycota	Leotiomycetes	unclassified_Leotiomycetes	unclassified_Leotiomycetes	unclassified_Leotiomycetes	unclassified_Leotiomycetes	0	0	0	0	0	0	0	0	0	0	0	0	0	72	0	0	0	0	0	0	0
ASV1526	Fungi	Ascomycota	Leotiomycetes	Helotiales	Helotiales_fam_Incertae_sedis	Spirosphaera	Spirosphaera_cupreorufescens	0	0	0	0	0	0	0	0	0	0	0	0	0	72	0	0	0	0	0	0	0
ASV1527	Fungi	Ascomycota	Sordariomycetes	Hypocreales	Clavicipitaceae	Ustilaginoidea	Ustilaginoidea_virens	0	0	0	0	0	0	0	0	0	0	0	0	0	0	72	0	0	0	0	0	0
ASV1528	Fungi	Basidiomycota	Agaricomycetes	Agaricales	Tricholomataceae	Tricholoma	Tricholoma_terreum	0	0	0	0	0	0	0	0	0	0	0	0	0	0	72	0	0	0	0	0	0
ASV1529	Fungi	Ascomycota	Dothideomycetes	Pleosporales	Pleosporaceae	Alternaria	unclassified_Alternaria	0	0	0	0	0	0	0	0	0	0	0	0	0	0	0	0	72	0	0	0	0
ASV1530	Fungi	Ascomycota	Dothideomycetes	Pleosporales	Amniculicolaceae	Murispora	Murispora_medicaginicola	0	0	0	0	0	0	0	0	0	0	0	0	0	0	0	0	72	0	0	0	0
ASV1531	Fungi	Basidiomycota	Microbotryomycetes	Leucosporidiales	Leucosporidiaceae	Leucosporidium	Leucosporidium_yakuticum	0	0	0	0	0	0	0	0	0	0	0	0	0	0	0	0	72	0	0	0	0
ASV1532	Fungi	unclassified_Fungi	unclassified_Fungi	unclassified_Fungi	unclassified_Fungi	unclassified_Fungi	unclassified_Fungi	0	0	0	0	0	0	0	0	0	0	0	0	0	0	0	0	0	0	72	0	0
ASV1533	Fungi	Ascomycota	Eurotiomycetes	Chaetothyriales	Herpotrichiellaceae	Exophiala	Exophiala_xenobiotica	18	0	16	0	0	0	29	0	8	0	0	0	0	0	0	0	0	0	0	0	0
ASV1534	Fungi	unclassified_Fungi	unclassified_Fungi	unclassified_Fungi	unclassified_Fungi	unclassified_Fungi	unclassified_Fungi	0	0	0	0	4	0	0	0	0	0	0	0	0	51	0	0	16	0	0	0	0
ASV1535	Fungi	Rozellomycota	unidentified	unidentified	unidentified	unidentified	unidentified	0	0	0	0	0	0	25	28	18	0	0	0	0	0	0	0	0	0	0	0	0
ASV1536	Fungi	Ascomycota	Leotiomycetes	Rhytismatales	Rhytismataceae	Coccomyces	Coccomyces_australis	0	0	0	0	0	0	0	1	0	0	0	0	70	0	0	0	0	0	0	0	0
ASV1537	Fungi	Basidiomycota	Agaricomycetes	Cantharellales	Ceratobasidiaceae	unidentified	unidentified	0	0	0	0	0	0	0	0	5	0	0	0	54	0	0	0	0	0	12	0	0
ASV1538	Fungi	Ascomycota	Eurotiomycetes	Chaetothyriales	Herpotrichiellaceae	unidentified	unidentified	0	0	0	0	0	0	0	0	0	71	0	0	0	0	0	0	0	0	0	0	0
ASV1539	Fungi	Basidiomycota	unclassified_Basidiomycota	unclassified_Basidiomycota	unclassified_Basidiomycota	unclassified_Basidiomycota	unclassified_Basidiomycota	0	0	0	0	0	0	0	0	0	71	0	0	0	0	0	0	0	0	0	0	0
ASV1540	Fungi	unclassified_Fungi	unclassified_Fungi	unclassified_Fungi	unclassified_Fungi	unclassified_Fungi	unclassified_Fungi	0	0	0	0	0	0	0	0	0	71	0	0	0	0	0	0	0	0	0	0	0
ASV1541	Fungi	Ascomycota	Eurotiomycetes	Chaetothyriales	Herpotrichiellaceae	unidentified	unidentified	0	0	0	0	0	0	0	0	0	0	71	0	0	0	0	0	0	0	0	0	0
ASV1542	Fungi	Ascomycota	Sordariomycetes	unidentified	unidentified	unidentified	unidentified	0	0	0	0	0	0	0	0	0	0	71	0	0	0	0	0	0	0	0	0	0
ASV1543	Fungi	Ascomycota	Dothideomycetes	Pleosporales	Didymosphaeriaceae	unclassified_Didymosphaeriaceae	unclassified_Didymosphaeriaceae	0	0	0	0	0	0	0	0	0	0	71	0	0	0	0	0	0	0	0	0	0
ASV1544	Fungi	unclassified_Fungi	unclassified_Fungi	unclassified_Fungi	unclassified_Fungi	unclassified_Fungi	unclassified_Fungi	0	0	0	0	0	0	0	0	0	0	71	0	0	0	0	0	0	0	0	0	0
ASV1545	Fungi	Ascomycota	Sordariomycetes	Sordariales	Chaetomiaceae	Humicola	Humicola_nigrescens	0	0	0	0	0	0	0	0	0	0	0	0	52	0	0	0	0	0	19	0	0
ASV1546	Fungi	unclassified_Fungi	unclassified_Fungi	unclassified_Fungi	unclassified_Fungi	unclassified_Fungi	unclassified_Fungi	0	0	0	0	0	0	0	0	0	0	0	0	0	71	0	0	0	0	0	0	0
ASV1547	Fungi	Basidiomycota	Microbotryomycetes	Sporidiobolales	Sporidiobolaceae	Sporobolomyces	Sporobolomyces_roseus	0	0	0	0	0	0	0	0	0	0	0	0	0	71	0	0	0	0	0	0	0
ASV1548	Fungi	unclassified_Fungi	unclassified_Fungi	unclassified_Fungi	unclassified_Fungi	unclassified_Fungi	unclassified_Fungi	0	0	0	0	0	0	0	0	0	0	0	0	0	71	0	0	0	0	0	0	0
ASV1549	Fungi	Basidiomycota	Agaricomycetes	Agaricales	Bolbitiaceae	Agrocybe	Agrocybe_arvalis	0	0	0	0	0	0	0	0	0	0	0	0	0	0	71	0	0	0	0	0	0
ASV1550	Fungi	Ascomycota	Dothideomycetes	unclassified_Dothideomycetes	unclassified_Dothideomycetes	unclassified_Dothideomycetes	unclassified_Dothideomycetes	0	0	0	0	0	0	0	0	0	0	0	0	0	0	71	0	0	0	0	0	0
ASV1551	Fungi	Mortierellomycota	Mortierellomycetes	Mortierellales	Mortierellaceae	Mortierella	unclassified_Mortierella	0	0	0	0	0	0	0	0	0	0	0	0	0	0	71	0	0	0	0	0	0
ASV1552	Fungi	Ascomycota	Eurotiomycetes	Eurotiales	Aspergillaceae	Penicillium	Penicillium_brocae	31	9	21	0	0	0	0	0	0	0	0	0	0	0	0	0	9	0	0	0	0
ASV1553	Fungi	unclassified_Fungi	unclassified_Fungi	unclassified_Fungi	unclassified_Fungi	unclassified_Fungi	unclassified_Fungi	24	46	0	0	0	0	0	0	0	0	0	0	0	0	0	0	0	0	0	0	0
ASV1554	Fungi	Ascomycota	Sordariomycetes	Hypocreales	Hypocreales_fam_Incertae_sedis	Rotiferophthora	Rotiferophthora_angustispora	0	35	35	0	0	0	0	0	0	0	0	0	0	0	0	0	0	0	0	0	0
ASV1555	Fungi	Ascomycota	Dothideomycetes	Pleosporales	Didymosphaeriaceae	unclassified_Didymosphaeriaceae	unclassified_Didymosphaeriaceae	0	8	11	0	0	15	0	6	10	0	0	20	0	0	0	0	0	0	0	0	0
ASV1556	Fungi	Ascomycota	Dothideomycetes	Pleosporales	Sporormiaceae	Preussia	Preussia_terricola	0	10	0	9	0	0	0	0	0	0	0	0	51	0	0	0	0	0	0	0	0
ASV1557	Fungi	Basidiomycota	Agaricomycetes	Agaricales	Entolomataceae	Clitopilus	unclassified_Clitopilus	0	0	6	0	0	0	0	0	0	0	0	0	0	0	47	0	10	7	0	0	0
ASV1558	Fungi	Basidiomycota	unclassified_Basidiomycota	unclassified_Basidiomycota	unclassified_Basidiomycota	unclassified_Basidiomycota	unclassified_Basidiomycota	0	0	0	7	0	0	0	0	0	63	0	0	0	0	0	0	0	0	0	0	0
ASV1559	Fungi	unclassified_Fungi	unclassified_Fungi	unclassified_Fungi	unclassified_Fungi	unclassified_Fungi	unclassified_Fungi	0	0	0	0	0	0	33	23	14	0	0	0	0	0	0	0	0	0	0	0	0
ASV1560	Fungi	Glomeromycota	unclassified_Glomeromycota	unclassified_Glomeromycota	unclassified_Glomeromycota	unclassified_Glomeromycota	unclassified_Glomeromycota	0	0	0	0	0	0	0	0	0	70	0	0	0	0	0	0	0	0	0	0	0
ASV1561	Fungi	Ascomycota	Archaeorhizomycetes	Archaeorhizomycetales	Archaeorhizomycetaceae	Archaeorhizomyces	unclassified_Archaeorhizomyces	0	0	0	0	0	0	0	0	0	70	0	0	0	0	0	0	0	0	0	0	0
ASV1562	Fungi	Basidiomycota	Tremellomycetes	Trichosporonales	unclassified_Trichosporonales	unclassified_Trichosporonales	unclassified_Trichosporonales	0	0	0	0	0	0	0	0	0	70	0	0	0	0	0	0	0	0	0	0	0
ASV1563	Fungi	Ascomycota	Eurotiomycetes	Eurotiales	Aspergillaceae	Penicillium	unclassified_Penicillium	0	0	0	0	0	0	0	0	0	0	70	0	0	0	0	0	0	0	0	0	0
ASV1564	Fungi	Ascomycota	unclassified_Ascomycota	unclassified_Ascomycota	unclassified_Ascomycota	unclassified_Ascomycota	unclassified_Ascomycota	0	0	0	0	0	0	0	0	0	0	70	0	0	0	0	0	0	0	0	0	0
ASV1565	Fungi	Basidiomycota	Agaricomycetes	unclassified_Agaricomycetes	unclassified_Agaricomycetes	unclassified_Agaricomycetes	unclassified_Agaricomycetes	0	0	0	0	0	0	0	0	0	0	70	0	0	0	0	0	0	0	0	0	0
ASV1566	Fungi	unclassified_Fungi	unclassified_Fungi	unclassified_Fungi	unclassified_Fungi	unclassified_Fungi	unclassified_Fungi	0	0	0	0	0	0	0	0	0	0	70	0	0	0	0	0	0	0	0	0	0
ASV1567	Fungi	Basidiomycota	Wallemiomycetes	Wallemiales	Wallemiaceae	Wallemia	Wallemia_sebi	0	0	0	0	0	0	0	0	0	0	70	0	0	0	0	0	0	0	0	0	0
ASV1568	Fungi	Basidiomycota	Microbotryomycetes	unidentified	unidentified	Curvibasidium	Curvibasidium_cygneicollum	0	0	0	0	0	0	0	0	0	0	70	0	0	0	0	0	0	0	0	0	0
ASV1569	Fungi	Mortierellomycota	Mortierellomycetes	Mortierellales	Mortierellaceae	Mortierella	unclassified_Mortierella	0	0	0	0	0	0	0	0	0	0	0	0	70	0	0	0	0	0	0	0	0
ASV1570	Fungi	Ascomycota	Dothideomycetes	Capnodiales	unidentified	unidentified	unidentified	0	0	0	0	0	0	0	0	0	0	0	0	0	70	0	0	0	0	0	0	0
ASV1571	Fungi	Ascomycota	Sordariomycetes	Hypocreales	Clavicipitaceae	unclassified_Clavicipitaceae	unclassified_Clavicipitaceae	0	0	0	0	0	0	0	0	0	0	0	0	0	70	0	0	0	0	0	0	0
ASV1572	Fungi	Ascomycota	Sordariomycetes	Glomerellales	Plectosphaerellaceae	Sodiomyces	Sodiomyces_alcalophilus	0	0	0	0	0	0	0	0	0	0	0	0	0	70	0	0	0	0	0	0	0
ASV1573	Fungi	unclassified_Fungi	unclassified_Fungi	unclassified_Fungi	unclassified_Fungi	unclassified_Fungi	unclassified_Fungi	0	0	0	0	0	0	0	0	0	0	0	0	0	70	0	0	0	0	0	0	0
ASV1574	Fungi	Ascomycota	Sordariomycetes	Hypocreales	Nectriaceae	Ilyonectria	Ilyonectria_cyclaminicola	0	0	0	0	0	0	0	0	0	0	0	0	0	70	0	0	0	0	0	0	0
ASV1575	Fungi	Ascomycota	Dothideomycetes	Pleosporales	Phaeosphaeriaceae	Phaeosphaeria	Phaeosphaeria_ampeli	0	0	0	0	0	0	0	0	0	0	0	0	0	70	0	0	0	0	0	0	0
ASV1576	Fungi	Ascomycota	Sordariomycetes	Sordariales	Lasiosphaeriaceae	Podospora	Podospora_dimorpha	0	0	0	0	0	0	0	0	0	0	0	0	0	70	0	0	0	0	0	0	0
ASV1577	Fungi	Ascomycota	Dothideomycetes	Cladosporiales	Cladosporiaceae	Cladosporium	unclassified_Cladosporium	0	0	0	0	0	0	0	0	0	0	0	0	0	0	70	0	0	0	0	0	0
ASV1578	Fungi	unclassified_Fungi	unclassified_Fungi	unclassified_Fungi	unclassified_Fungi	unclassified_Fungi	unclassified_Fungi	0	0	0	0	0	0	0	0	0	0	0	0	0	0	0	0	0	0	0	70	0
ASV1579	Fungi	Ascomycota	Dothideomycetes	Pleosporales	Phaeosphaeriaceae	Phaeosphaeria	unclassified_Phaeosphaeria	69	0	0	0	0	0	0	0	0	0	0	0	0	0	0	0	0	0	0	0	0
ASV1580	Fungi	Ascomycota	Dothideomycetes	Pleosporales	Phaeosphaeriaceae	Phaeosphaeria	unclassified_Phaeosphaeria	0	69	0	0	0	0	0	0	0	0	0	0	0	0	0	0	0	0	0	0	0
ASV1581	Fungi	Basidiomycota	Agaricomycetes	unclassified_Agaricomycetes	unclassified_Agaricomycetes	unclassified_Agaricomycetes	unclassified_Agaricomycetes	0	0	0	0	0	0	9	0	9	0	0	0	0	0	0	0	51	0	0	0	0
ASV1582	Fungi	Ascomycota	Sordariomycetes	Sordariales	Chaetomiaceae	Chaetomium	unclassified_Chaetomium	0	0	0	0	0	0	0	7	0	0	0	0	0	54	0	8	0	0	0	0	0
ASV1583	Fungi	Ascomycota	Leotiomycetes	unclassified_Leotiomycetes	unclassified_Leotiomycetes	unclassified_Leotiomycetes	unclassified_Leotiomycetes	0	0	0	0	0	0	0	0	0	69	0	0	0	0	0	0	0	0	0	0	0
ASV1584	Fungi	Ascomycota	Leotiomycetes	unidentified	unidentified	Leohumicola	Leohumicola_minima	0	0	0	0	0	0	0	0	0	0	69	0	0	0	0	0	0	0	0	0	0
ASV1585	Fungi	Ascomycota	Orbiliomycetes	Orbiliales	Orbiliaceae	unclassified_Orbiliaceae	unclassified_Orbiliaceae	0	0	0	0	0	0	0	0	0	0	69	0	0	0	0	0	0	0	0	0	0
ASV1586	Fungi	Ascomycota	Eurotiomycetes	Chaetothyriales	unidentified	unidentified	unidentified	0	0	0	0	0	0	0	0	0	0	69	0	0	0	0	0	0	0	0	0	0
ASV1587	Fungi	Ascomycota	Dothideomycetes	Pleosporales	Sporormiaceae	Preussia	Preussia_terricola	0	0	0	0	0	0	0	0	0	0	69	0	0	0	0	0	0	0	0	0	0
ASV1588	Fungi	Ascomycota	unclassified_Ascomycota	unclassified_Ascomycota	unclassified_Ascomycota	unclassified_Ascomycota	unclassified_Ascomycota	0	0	0	0	0	0	0	0	0	0	69	0	0	0	0	0	0	0	0	0	0
ASV1589	Fungi	Mortierellomycota	Mortierellomycetes	Mortierellales	Mortierellaceae	Mortierella	unclassified_Mortierella	0	0	0	0	0	0	0	0	0	0	69	0	0	0	0	0	0	0	0	0	0
ASV1590	Fungi	Basidiomycota	Tremellomycetes	Trichosporonales	Trichosporonaceae	Vanrija	Vanrija_musci	0	0	0	0	0	0	0	0	0	0	69	0	0	0	0	0	0	0	0	0	0
ASV1591	Fungi	Ascomycota	Dothideomycetes	Pleosporales	Phaeosphaeriaceae	Phaeosphaeria	unclassified_Phaeosphaeria	0	0	0	0	0	0	0	0	0	0	69	0	0	0	0	0	0	0	0	0	0
ASV1592	Fungi	Basidiomycota	Ustilaginomycetes	Ustilaginales	Ustilaginaceae	Ustilago	Ustilago_trichophora	0	0	0	0	0	0	0	0	0	0	0	55	0	0	0	0	0	0	0	0	14
ASV1593	Fungi	Ascomycota	Dothideomycetes	unclassified_Dothideomycetes	unclassified_Dothideomycetes	unclassified_Dothideomycetes	unclassified_Dothideomycetes	0	0	0	0	0	0	0	0	0	0	0	0	69	0	0	0	0	0	0	0	0
ASV1594	Fungi	Rozellomycota	unidentified	unidentified	unidentified	unidentified	unidentified	0	0	0	0	0	0	0	0	0	0	0	0	60	0	0	9	0	0	0	0	0
ASV1595	Fungi	Basidiomycota	Tremellomycetes	Tremellales	Bulleribasidiaceae	Vishniacozyma	Vishniacozyma_globispora	0	0	0	0	0	0	0	0	0	0	0	0	39	0	0	0	30	0	0	0	0
ASV1596	Fungi	Basidiomycota	Microbotryomycetes	Leucosporidiales	Leucosporidiaceae	Leucosporidium	unclassified_Leucosporidium	0	0	0	0	0	0	0	0	0	0	0	0	69	0	0	0	0	0	0	0	0
ASV1597	Fungi	Ascomycota	Sordariomycetes	Sordariales	unclassified_Sordariales	unclassified_Sordariales	unclassified_Sordariales	0	0	0	0	0	0	0	0	0	0	0	0	0	69	0	0	0	0	0	0	0
ASV1598	Fungi	Ascomycota	Leotiomycetes	Helotiales	unclassified_Helotiales	unclassified_Helotiales	unclassified_Helotiales	0	0	0	0	0	0	0	0	0	0	0	0	0	69	0	0	0	0	0	0	0
ASV1599	Fungi	Ascomycota	Dothideomycetes	Pleosporales	Phaeosphaeriaceae	Phaeosphaeria	unclassified_Phaeosphaeria	0	0	0	0	0	0	0	0	0	0	0	0	0	69	0	0	0	0	0	0	0
ASV1600	Fungi	Rozellomycota	unidentified	unidentified	unidentified	unidentified	unidentified	0	0	0	0	0	0	0	0	0	0	0	0	0	0	69	0	0	0	0	0	0
ASV1601	Fungi	Basidiomycota	Agaricomycetes	Boletales	Rhizopogonaceae	Rhizopogon	Rhizopogon_sinoalbidus	0	0	0	0	0	0	0	0	0	0	0	0	0	0	69	0	0	0	0	0	0
ASV1602	Fungi	Basidiomycota	Agaricomycetes	unclassified_Agaricomycetes	unclassified_Agaricomycetes	unclassified_Agaricomycetes	unclassified_Agaricomycetes	0	0	0	0	0	0	0	0	0	0	0	0	0	0	69	0	0	0	0	0	0
ASV1603	Fungi	Basidiomycota	unclassified_Basidiomycota	unclassified_Basidiomycota	unclassified_Basidiomycota	unclassified_Basidiomycota	unclassified_Basidiomycota	0	0	0	0	0	0	0	0	0	0	0	0	0	0	63	0	0	0	0	0	6
ASV1604	Fungi	Ascomycota	Sordariomycetes	Sordariales	Lasiosphaeriaceae	Cercophora	Cercophora_mirabilis	0	0	0	0	0	0	0	0	0	0	0	0	0	0	69	0	0	0	0	0	0
ASV1605	Fungi	unclassified_Fungi	unclassified_Fungi	unclassified_Fungi	unclassified_Fungi	unclassified_Fungi	unclassified_Fungi	0	0	0	0	0	0	0	0	0	0	0	0	0	0	0	0	0	0	69	0	0
ASV1606	Fungi	unclassified_Fungi	unclassified_Fungi	unclassified_Fungi	unclassified_Fungi	unclassified_Fungi	unclassified_Fungi	0	0	22	0	7	0	0	0	0	0	0	0	0	0	0	0	0	0	33	0	6
ASV1607	Fungi	Ascomycota	Dothideomycetes	Capnodiales	unidentified	unidentified	unidentified	0	0	16	37	0	0	0	0	2	0	0	0	0	0	0	0	0	13	0	0	0
ASV1608	Fungi	Glomeromycota	Glomeromycetes	Glomerales	Glomeraceae	unclassified_Glomeraceae	unclassified_Glomeraceae	0	0	68	0	0	0	0	0	0	0	0	0	0	0	0	0	0	0	0	0	0
ASV1609	Fungi	Ascomycota	Dothideomycetes	Pleosporales	unclassified_Pleosporales	unclassified_Pleosporales	unclassified_Pleosporales	0	0	0	19	49	0	0	0	0	0	0	0	0	0	0	0	0	0	0	0	0
ASV1610	Fungi	Ascomycota	Leotiomycetes	Helotiales	Helotiaceae	Tetracladium	Tetracladium_marchalianum	0	0	0	0	0	21	0	0	0	0	0	0	0	0	0	0	0	0	47	0	0
ASV1611	Fungi	Chytridiomycota	Rhizophydiomycetes	Rhizophydiales	unidentified	unidentified	unidentified	0	0	0	0	0	0	0	0	0	68	0	0	0	0	0	0	0	0	0	0	0
ASV1612	Fungi	unclassified_Fungi	unclassified_Fungi	unclassified_Fungi	unclassified_Fungi	unclassified_Fungi	unclassified_Fungi	0	0	0	0	0	0	0	0	0	68	0	0	0	0	0	0	0	0	0	0	0
ASV1613	Fungi	Basidiomycota	Agaricomycetes	Agaricales	Hygrophoraceae	Hygrocybe	Hygrocybe_conica	0	0	0	0	0	0	0	0	0	68	0	0	0	0	0	0	0	0	0	0	0
ASV1614	Fungi	unclassified_Fungi	unclassified_Fungi	unclassified_Fungi	unclassified_Fungi	unclassified_Fungi	unclassified_Fungi	0	0	0	0	0	0	0	0	0	0	68	0	0	0	0	0	0	0	0	0	0
ASV1615	Fungi	Ascomycota	Sordariomycetes	Sordariales	Chaetomiaceae	Dichotomopilus	Dichotomopilus_erectus	0	0	0	0	0	0	0	0	0	0	68	0	0	0	0	0	0	0	0	0	0
ASV1616	Fungi	Ascomycota	Leotiomycetes	Thelebolales	Thelebolaceae	unclassified_Thelebolaceae	unclassified_Thelebolaceae	0	0	0	0	0	0	0	0	0	0	68	0	0	0	0	0	0	0	0	0	0
ASV1617	Fungi	Basidiomycota	Agaricomycetes	unclassified_Agaricomycetes	unclassified_Agaricomycetes	unclassified_Agaricomycetes	unclassified_Agaricomycetes	0	0	0	0	0	0	0	0	0	0	68	0	0	0	0	0	0	0	0	0	0
ASV1618	Fungi	unclassified_Fungi	unclassified_Fungi	unclassified_Fungi	unclassified_Fungi	unclassified_Fungi	unclassified_Fungi	0	0	0	0	0	0	0	0	0	0	68	0	0	0	0	0	0	0	0	0	0
ASV1619	Fungi	Basidiomycota	Tremellomycetes	Trichosporonales	Trichosporonaceae	Cutaneotrichosporon	Cutaneotrichosporon_jirovecii	0	0	0	0	0	0	0	0	0	0	68	0	0	0	0	0	0	0	0	0	0
ASV1620	Fungi	Ascomycota	Sordariomycetes	Hypocreales	unidentified	Acremonium	Acremonium_cavaraeanum	0	0	0	0	0	0	0	0	0	0	0	67	0	0	0	0	0	0	1	0	0
ASV1621	Fungi	Ascomycota	Sordariomycetes	Hypocreales	unclassified_Hypocreales	unclassified_Hypocreales	unclassified_Hypocreales	0	0	0	0	0	0	0	0	0	0	0	0	68	0	0	0	0	0	0	0	0
ASV1622	Fungi	Basidiomycota	unclassified_Basidiomycota	unclassified_Basidiomycota	unclassified_Basidiomycota	unclassified_Basidiomycota	unclassified_Basidiomycota	0	0	0	0	0	0	0	0	0	0	0	0	0	68	0	0	0	0	0	0	0
ASV1623	Fungi	Basidiomycota	Agaricomycetes	Russulales	Russulaceae	Russula	unclassified_Russula	0	0	0	0	0	0	0	0	0	0	0	0	0	68	0	0	0	0	0	0	0
ASV1624	Fungi	Ascomycota	Dothideomycetes	Pleosporales	Pleosporaceae	unclassified_Pleosporaceae	unclassified_Pleosporaceae	0	0	0	0	0	0	0	0	0	0	0	0	0	0	68	0	0	0	0	0	0
ASV1625	Fungi	Ascomycota	Eurotiomycetes	Eurotiales	Aspergillaceae	Penicillium	unclassified_Penicillium	0	0	0	0	0	0	0	0	0	0	0	0	0	0	68	0	0	0	0	0	0
ASV1626	Fungi	Basidiomycota	Agaricomycetes	Agaricales	Entolomataceae	Entoloma	unidentified	0	0	0	0	0	0	0	0	0	0	0	0	0	0	58	0	0	0	0	10	0
ASV1627	Fungi	Ascomycota	Sordariomycetes	Sordariales	unclassified_Sordariales	unclassified_Sordariales	unclassified_Sordariales	0	0	0	0	0	0	0	0	0	0	0	0	0	0	0	0	68	0	0	0	0
ASV1628	Fungi	Ascomycota	Leotiomycetes	Thelebolales	Pseudeurotiaceae	Pseudeurotium	Pseudeurotium_ovale	10	0	0	0	0	0	0	0	0	0	0	0	57	0	0	0	0	0	0	0	0
ASV1629	Fungi	Ascomycota	Dothideomycetes	Pleosporales	Pyrenochaetopsidaceae	Pyrenochaetopsis	Pyrenochaetopsis_microspora	0	0	7	0	0	0	0	0	0	0	0	0	0	60	0	0	0	0	0	0	0
ASV1630	Fungi	Ascomycota	Sordariomycetes	Microascales	Microascaceae	Microascus	Microascus_atrogriseus	0	0	0	6	0	0	0	0	0	0	0	0	0	60	0	0	1	0	0	0	0
ASV1631	Fungi	Basidiomycota	Tremellomycetes	Tremellales	Bulleribasidiaceae	Vishniacozyma	unclassified_Vishniacozyma	0	0	0	0	0	19	0	0	0	0	0	48	0	0	0	0	0	0	0	0	0
ASV1632	Fungi	Basidiomycota	Tremellomycetes	Filobasidiales	Filobasidiaceae	Filobasidium	Filobasidium_chernovii	0	0	0	0	0	0	0	0	9	0	58	0	0	0	0	0	0	0	0	0	0
ASV1633	Fungi	Chytridiomycota	unidentified	unidentified	unidentified	unidentified	unidentified	0	0	0	0	0	0	0	0	0	67	0	0	0	0	0	0	0	0	0	0	0
ASV1634	Fungi	Ascomycota	Dothideomycetes	Pleosporales	Pleosporaceae	Alternaria	unclassified_Alternaria	0	0	0	0	0	0	0	0	0	67	0	0	0	0	0	0	0	0	0	0	0
ASV1635	Fungi	Ascomycota	Eurotiomycetes	Eurotiales	Trichocomaceae	Talaromyces	unclassified_Talaromyces	0	0	0	0	0	0	0	0	0	67	0	0	0	0	0	0	0	0	0	0	0
ASV1636	Fungi	Ascomycota	unclassified_Ascomycota	unclassified_Ascomycota	unclassified_Ascomycota	unclassified_Ascomycota	unclassified_Ascomycota	0	0	0	0	0	0	0	0	0	67	0	0	0	0	0	0	0	0	0	0	0
ASV1637	Fungi	Basidiomycota	Agaricomycetes	Agaricales	Hygrophoraceae	Hygrocybe	unidentified	0	0	0	0	0	0	0	0	0	0	67	0	0	0	0	0	0	0	0	0	0
ASV1638	Fungi	Basidiomycota	Agaricostilbomycetes	Agaricostilbales	Kondoaceae	Kondoa	Kondoa_changbaiensis	0	0	0	0	0	0	0	0	0	0	67	0	0	0	0	0	0	0	0	0	0
ASV1639	Fungi	Ascomycota	Sordariomycetes	Sordariales	Lasiosphaeriaceae	Schizothecium	Schizothecium_curvisporum	0	0	0	0	0	0	0	0	0	0	0	67	0	0	0	0	0	0	0	0	0
ASV1640	Fungi	Ascomycota	Sordariomycetes	Glomerellales	Plectosphaerellaceae	Gibellulopsis	Gibellulopsis_serrae	0	0	0	0	0	0	0	0	0	0	0	67	0	0	0	0	0	0	0	0	0
ASV1641	Fungi	Ascomycota	Sordariomycetes	Hypocreales	Nectriaceae	Fusarium	Fusarium_equiseti	0	0	0	0	0	0	0	0	0	0	0	67	0	0	0	0	0	0	0	0	0
ASV1642	Fungi	Ascomycota	Dothideomycetes	Pleosporales	Sporormiaceae	Westerdykella	Westerdykella_dispersa	0	0	0	0	0	0	0	0	0	0	0	0	67	0	0	0	0	0	0	0	0
ASV1643	Fungi	unclassified_Fungi	unclassified_Fungi	unclassified_Fungi	unclassified_Fungi	unclassified_Fungi	unclassified_Fungi	0	0	0	0	0	0	0	0	0	0	0	0	67	0	0	0	0	0	0	0	0
ASV1644	Fungi	Rozellomycota	unidentified	unidentified	unidentified	unidentified	unidentified	0	0	0	0	0	0	0	0	0	0	0	0	40	0	0	0	0	0	27	0	0
ASV1645	Fungi	unclassified_Fungi	unclassified_Fungi	unclassified_Fungi	unclassified_Fungi	unclassified_Fungi	unclassified_Fungi	0	0	0	0	0	0	0	0	0	0	0	0	0	67	0	0	0	0	0	0	0
ASV1646	Fungi	Ascomycota	Leotiomycetes	Thelebolales	Pseudeurotiaceae	unidentified	unidentified	0	0	0	0	0	0	0	0	0	0	0	0	0	67	0	0	0	0	0	0	0
ASV1647	Fungi	unclassified_Fungi	unclassified_Fungi	unclassified_Fungi	unclassified_Fungi	unclassified_Fungi	unclassified_Fungi	0	0	0	0	0	0	0	0	0	0	0	0	0	67	0	0	0	0	0	0	0
ASV1648	Fungi	Ascomycota	Sordariomycetes	Sordariales	Lasiosphaeriaceae	Apodus	Apodus_deciduus	0	0	0	0	0	0	0	0	0	0	0	0	0	0	67	0	0	0	0	0	0
ASV1649	Fungi	Ascomycota	Dothideomycetes	unclassified_Dothideomycetes	unclassified_Dothideomycetes	unclassified_Dothideomycetes	unclassified_Dothideomycetes	0	0	0	0	0	0	0	0	0	0	0	0	0	0	67	0	0	0	0	0	0
ASV1650	Fungi	Ascomycota	Dothideomycetes	Pleosporales	Phaeosphaeriaceae	Phaeosphaeria	Phaeosphaeria_thysanolaenicola	0	0	0	0	0	0	0	0	0	0	0	0	0	0	67	0	0	0	0	0	0
ASV1651	Fungi	unclassified_Fungi	unclassified_Fungi	unclassified_Fungi	unclassified_Fungi	unclassified_Fungi	unclassified_Fungi	0	0	0	0	0	0	0	0	0	0	0	0	0	0	0	0	67	0	0	0	0
ASV1652	Fungi	Ascomycota	Leotiomycetes	unidentified	unidentified	Leohumicola	Leohumicola_minima	0	0	0	0	0	0	0	0	0	0	0	0	0	0	0	0	0	0	67	0	0
ASV1653	Fungi	Ascomycota	Eurotiomycetes	Chaetothyriales	Herpotrichiellaceae	Cladophialophora	Cladophialophora_eucalypti	42	0	24	0	0	0	0	0	0	0	0	0	0	0	0	0	0	0	0	0	0
ASV1654	Fungi	Ascomycota	Dothideomycetes	Pleosporales	Phaeosphaeriaceae	Phaeosphaeria	Phaeosphaeria_ampeli	0	0	0	66	0	0	0	0	0	0	0	0	0	0	0	0	0	0	0	0	0
ASV1655	Fungi	unclassified_Fungi	unclassified_Fungi	unclassified_Fungi	unclassified_Fungi	unclassified_Fungi	unclassified_Fungi	0	0	0	0	0	0	25	15	26	0	0	0	0	0	0	0	0	0	0	0	0
ASV1656	Fungi	Ascomycota	Dothideomycetes	Pleosporales	Didymellaceae	Epicoccum	unclassified_Epicoccum	0	0	0	0	0	0	26	0	40	0	0	0	0	0	0	0	0	0	0	0	0
ASV1657	Fungi	Ascomycota	Eurotiomycetes	Eurotiales	Aspergillaceae	Penicillium	Penicillium_bialowiezense	0	0	0	0	0	0	0	0	0	66	0	0	0	0	0	0	0	0	0	0	0
ASV1658	Fungi	unclassified_Fungi	unclassified_Fungi	unclassified_Fungi	unclassified_Fungi	unclassified_Fungi	unclassified_Fungi	0	0	0	0	0	0	0	0	0	66	0	0	0	0	0	0	0	0	0	0	0
ASV1659	Fungi	Basidiomycota	Tremellomycetes	Tremellales	Bulleribasidiaceae	Hannaella	unclassified_Hannaella	0	0	0	0	0	0	0	0	0	66	0	0	0	0	0	0	0	0	0	0	0
ASV1660	Fungi	Ascomycota	Dothideomycetes	Dothideales	Saccotheciaceae	Aureobasidium	unclassified_Aureobasidium	0	0	0	0	0	0	0	0	0	0	66	0	0	0	0	0	0	0	0	0	0
ASV1661	Fungi	Basidiomycota	unclassified_Basidiomycota	unclassified_Basidiomycota	unclassified_Basidiomycota	unclassified_Basidiomycota	unclassified_Basidiomycota	0	0	0	0	0	0	0	0	0	0	66	0	0	0	0	0	0	0	0	0	0
ASV1662	Fungi	Basidiomycota	Agaricomycetes	Agaricales	Entolomataceae	Entoloma	unidentified	0	0	0	0	0	0	0	0	0	0	66	0	0	0	0	0	0	0	0	0	0
ASV1663	Fungi	unclassified_Fungi	unclassified_Fungi	unclassified_Fungi	unclassified_Fungi	unclassified_Fungi	unclassified_Fungi	0	0	0	0	0	0	0	0	0	0	66	0	0	0	0	0	0	0	0	0	0
ASV1664	Fungi	Glomeromycota	Glomeromycetes	Glomerales	Glomeraceae	unclassified_Glomeraceae	unclassified_Glomeraceae	0	0	0	0	0	0	0	0	0	0	66	0	0	0	0	0	0	0	0	0	0
ASV1665	Fungi	Ascomycota	Geoglossomycetes	Geoglossales	Geoglossaceae	Geoglossum	Geoglossum_fallax	0	0	0	0	0	0	0	0	0	0	66	0	0	0	0	0	0	0	0	0	0
ASV1666	Fungi	Ascomycota	Sordariomycetes	unclassified_Sordariomycetes	unclassified_Sordariomycetes	unclassified_Sordariomycetes	unclassified_Sordariomycetes	0	0	0	0	0	0	0	0	0	0	66	0	0	0	0	0	0	0	0	0	0
ASV1667	Fungi	Ascomycota	Dothideomycetes	Pleosporales	unclassified_Pleosporales	unclassified_Pleosporales	unclassified_Pleosporales	0	0	0	0	0	0	0	0	0	0	0	66	0	0	0	0	0	0	0	0	0
ASV1668	Fungi	Ascomycota	Sordariomycetes	Hypocreales	Nectriaceae	Fusarium	Fusarium_equiseti	0	0	0	0	0	0	0	0	0	0	0	66	0	0	0	0	0	0	0	0	0
ASV1669	Fungi	Ascomycota	Saccharomycetes	Saccharomycetales	Phaffomycetaceae	Cyberlindnera	unclassified_Cyberlindnera	0	0	0	0	0	0	0	0	0	0	0	0	51	0	0	0	0	0	15	0	0
ASV1670	Fungi	Chytridiomycota	unidentified	unidentified	unidentified	unidentified	unidentified	0	0	0	0	0	0	0	0	0	0	0	0	66	0	0	0	0	0	0	0	0
ASV1671	Fungi	Ascomycota	Sordariomycetes	Chaetosphaeriales	Chaetosphaeriaceae	Chaetosphaeria	Chaetosphaeria_callimorpha	0	0	0	0	0	0	0	0	0	0	0	0	0	66	0	0	0	0	0	0	0
ASV1672	Fungi	Ascomycota	Sordariomycetes	Sordariales	Chaetomiaceae	Podospora	Podospora_multipilosa	0	0	0	0	0	0	0	0	0	0	0	0	0	66	0	0	0	0	0	0	0
ASV1673	Fungi	Ascomycota	Sordariomycetes	Hypocreales	Nectriaceae	Chaetopsina	Chaetopsina_pini	0	0	0	0	0	0	0	0	0	0	0	0	0	66	0	0	0	0	0	0	0
ASV1674	Fungi	Basidiomycota	unclassified_Basidiomycota	unclassified_Basidiomycota	unclassified_Basidiomycota	unclassified_Basidiomycota	unclassified_Basidiomycota	0	0	0	0	0	0	0	0	0	0	0	0	0	0	66	0	0	0	0	0	0
ASV1675	Fungi	Basidiomycota	Agaricomycetes	Agaricales	Mycenaceae	Mycena	Mycena_fulgoris	0	0	0	0	0	0	0	0	0	0	0	0	0	0	66	0	0	0	0	0	0
ASV1676	Fungi	unclassified_Fungi	unclassified_Fungi	unclassified_Fungi	unclassified_Fungi	unclassified_Fungi	unclassified_Fungi	0	0	0	0	0	0	0	0	0	0	0	0	0	0	66	0	0	0	0	0	0
ASV1677	Fungi	Ascomycota	Sordariomycetes	unclassified_Sordariomycetes	unclassified_Sordariomycetes	unclassified_Sordariomycetes	unclassified_Sordariomycetes	0	0	0	0	0	0	0	0	0	0	0	0	0	0	66	0	0	0	0	0	0
ASV1678	Fungi	Ascomycota	Sordariomycetes	Hypocreales	Clavicipitaceae	Metarhizium	Metarhizium_robertsii	0	0	0	0	0	0	0	0	0	0	0	0	0	0	0	66	0	0	0	0	0
ASV1679	Fungi	Ascomycota	Dothideomycetes	Mycosphaerellales	Dissoconiaceae	Uwebraunia	Uwebraunia_communis	0	0	0	0	0	0	0	0	0	0	0	0	0	0	0	0	0	0	66	0	0
ASV1680	Fungi	Chytridiomycota	unidentified	unidentified	unidentified	unidentified	unidentified	0	0	0	0	0	0	0	0	0	65	0	0	0	0	0	0	0	0	0	0	0
ASV1681	Fungi	Chytridiomycota	unidentified	unidentified	unidentified	unidentified	unidentified	0	0	0	0	0	0	0	0	0	0	65	0	0	0	0	0	0	0	0	0	0
ASV1682	Fungi	Ascomycota	Sordariomycetes	unclassified_Sordariomycetes	unclassified_Sordariomycetes	unclassified_Sordariomycetes	unclassified_Sordariomycetes	0	0	0	0	0	0	0	0	0	0	65	0	0	0	0	0	0	0	0	0	0
ASV1683	Fungi	Basidiomycota	Tremellomycetes	Filobasidiales	Filobasidiaceae	Naganishia	unclassified_Naganishia	0	0	0	0	0	0	0	0	0	0	65	0	0	0	0	0	0	0	0	0	0
ASV1684	Fungi	Ascomycota	Dothideomycetes	Pleosporales	Phaeosphaeriaceae	Paraphoma	Paraphoma_rhaphiolepidis	0	0	0	0	0	0	0	0	0	0	65	0	0	0	0	0	0	0	0	0	0
ASV1685	Fungi	Ascomycota	Leotiomycetes	unidentified	unidentified	Leohumicola	unclassified_Leohumicola	0	0	0	0	0	0	0	0	0	0	65	0	0	0	0	0	0	0	0	0	0
ASV1686	Fungi	unclassified_Fungi	unclassified_Fungi	unclassified_Fungi	unclassified_Fungi	unclassified_Fungi	unclassified_Fungi	0	0	0	0	0	0	0	0	0	0	65	0	0	0	0	0	0	0	0	0	0
ASV1687	Fungi	Ascomycota	Eurotiomycetes	Chaetothyriales	Herpotrichiellaceae	Cladophialophora	unidentified	0	0	0	0	0	0	0	0	0	0	0	0	65	0	0	0	0	0	0	0	0
ASV1688	Fungi	Basidiomycota	unclassified_Basidiomycota	unclassified_Basidiomycota	unclassified_Basidiomycota	unclassified_Basidiomycota	unclassified_Basidiomycota	0	0	0	0	0	0	0	0	0	0	0	0	65	0	0	0	0	0	0	0	0
ASV1689	Fungi	Ascomycota	Sordariomycetes	Coniochaetales	Coniochaetaceae	Coniochaeta	unclassified_Coniochaeta	0	0	0	0	0	0	0	0	0	0	0	0	0	65	0	0	0	0	0	0	0
ASV1690	Fungi	Ascomycota	Eurotiomycetes	Eurotiales	Trichocomaceae	Talaromyces	unclassified_Talaromyces	0	0	0	0	0	0	0	0	0	0	0	0	0	65	0	0	0	0	0	0	0
ASV1691	Fungi	unclassified_Fungi	unclassified_Fungi	unclassified_Fungi	unclassified_Fungi	unclassified_Fungi	unclassified_Fungi	0	0	0	0	0	0	0	0	0	0	0	0	0	0	65	0	0	0	0	0	0
ASV1692	Fungi	Basidiomycota	unclassified_Basidiomycota	unclassified_Basidiomycota	unclassified_Basidiomycota	unclassified_Basidiomycota	unclassified_Basidiomycota	0	0	0	0	0	0	0	0	0	0	0	0	0	0	55	0	0	0	0	10	0
ASV1693	Fungi	unclassified_Fungi	unclassified_Fungi	unclassified_Fungi	unclassified_Fungi	unclassified_Fungi	unclassified_Fungi	0	0	0	0	0	0	0	0	0	0	0	0	0	0	65	0	0	0	0	0	0
ASV1694	Fungi	Ascomycota	Sordariomycetes	Glomerellales	Plectosphaerellaceae	Gibellulopsis	Gibellulopsis_serrae	0	0	0	0	0	0	0	0	0	0	0	0	0	0	65	0	0	0	0	0	0
ASV1695	Fungi	Ascomycota	Sordariomycetes	Sordariales	Lasiosphaeriaceae	Schizothecium	Schizothecium_carpinicola	0	0	0	0	0	0	0	0	0	0	0	0	0	0	0	0	0	39	0	0	26
ASV1696	Fungi	Basidiomycota	Tremellomycetes	Tremellales	Bulleribasidiaceae	Vishniacozyma	Vishniacozyma_tephrensis	9	0	0	0	0	0	0	0	0	0	0	0	0	55	0	0	0	0	0	0	0
ASV1697	Fungi	Basidiomycota	Agaricostilbomycetes	Agaricostilbales	Kondoaceae	Kondoa	Kondoa_sorbi	0	57	0	0	0	7	0	0	0	0	0	0	0	0	0	0	0	0	0	0	0
ASV1698	Fungi	Ascomycota	Sordariomycetes	Hypocreales	Nectriaceae	Fusarium	unclassified_Fusarium	0	0	0	0	0	0	0	64	0	0	0	0	0	0	0	0	0	0	0	0	0
ASV1699	Fungi	Basidiomycota	unclassified_Basidiomycota	unclassified_Basidiomycota	unclassified_Basidiomycota	unclassified_Basidiomycota	unclassified_Basidiomycota	0	0	0	0	0	0	0	0	64	0	0	0	0	0	0	0	0	0	0	0	0
ASV1700	Fungi	Mortierellomycota	Mortierellomycetes	Mortierellales	Mortierellaceae	Mortierella	Mortierella_globalpina	0	0	0	0	0	0	0	0	0	64	0	0	0	0	0	0	0	0	0	0	0
ASV1701	Fungi	Basidiomycota	Tremellomycetes	Filobasidiales	unidentified	unidentified	Filobasidiales_sp	0	0	0	0	0	0	0	0	0	0	64	0	0	0	0	0	0	0	0	0	0
ASV1702	Fungi	Ascomycota	Dothideomycetes	Pleosporales	Massarinaceae	Stagonospora	Stagonospora_trichophoricola	0	0	0	0	0	0	0	0	0	0	64	0	0	0	0	0	0	0	0	0	0
ASV1703	Fungi	unclassified_Fungi	unclassified_Fungi	unclassified_Fungi	unclassified_Fungi	unclassified_Fungi	unclassified_Fungi	0	0	0	0	0	0	0	0	0	0	64	0	0	0	0	0	0	0	0	0	0
ASV1704	Fungi	unclassified_Fungi	unclassified_Fungi	unclassified_Fungi	unclassified_Fungi	unclassified_Fungi	unclassified_Fungi	0	0	0	0	0	0	0	0	0	0	64	0	0	0	0	0	0	0	0	0	0
ASV1705	Fungi	Mortierellomycota	Mortierellomycetes	Mortierellales	Mortierellaceae	Mortierella	unclassified_Mortierella	0	0	0	0	0	0	0	0	0	0	64	0	0	0	0	0	0	0	0	0	0
ASV1706	Fungi	Rozellomycota	Rozellomycotina_cls_Incertae_sedis	GS11	unidentified	unidentified	unidentified	0	0	0	0	0	0	0	0	0	0	64	0	0	0	0	0	0	0	0	0	0
ASV1707	Fungi	Glomeromycota	unclassified_Glomeromycota	unclassified_Glomeromycota	unclassified_Glomeromycota	unclassified_Glomeromycota	unclassified_Glomeromycota	0	0	0	0	0	0	0	0	0	0	64	0	0	0	0	0	0	0	0	0	0
ASV1708	Fungi	Basidiomycota	Tremellomycetes	Trichosporonales	Trichosporonaceae	Vanrija	Vanrija_musci	0	0	0	0	0	0	0	0	0	0	64	0	0	0	0	0	0	0	0	0	0
ASV1709	Fungi	Ascomycota	Sordariomycetes	Sordariales	Lasiosphaeriaceae	Schizothecium	unclassified_Schizothecium	0	0	0	0	0	0	0	0	0	0	0	0	12	0	0	0	52	0	0	0	0
ASV1710	Fungi	unclassified_Fungi	unclassified_Fungi	unclassified_Fungi	unclassified_Fungi	unclassified_Fungi	unclassified_Fungi	0	0	0	0	0	0	0	0	0	0	0	0	64	0	0	0	0	0	0	0	0
ASV1711	Fungi	Ascomycota	Eurotiomycetes	Chaetothyriales	Trichomeriaceae	unidentified	unidentified	0	0	0	0	0	0	0	0	0	0	0	0	64	0	0	0	0	0	0	0	0
ASV1712	Fungi	Glomeromycota	Archaeosporomycetes	Archaeosporales	Archaeosporaceae	Archaeospora	unidentified	0	0	0	0	0	0	0	0	0	0	0	0	64	0	0	0	0	0	0	0	0
ASV1713	Fungi	Basidiomycota	unclassified_Basidiomycota	unclassified_Basidiomycota	unclassified_Basidiomycota	unclassified_Basidiomycota	unclassified_Basidiomycota	0	0	0	0	0	0	0	0	0	0	0	0	0	64	0	0	0	0	0	0	0
ASV1714	Fungi	Ascomycota	Dothideomycetes	Pleosporales	Phaeosphaeriaceae	unclassified_Phaeosphaeriaceae	unclassified_Phaeosphaeriaceae	0	0	0	0	0	0	0	0	0	0	0	0	0	64	0	0	0	0	0	0	0
ASV1715	Fungi	Basidiomycota	Agaricomycetes	Agaricales	Hygrophoraceae	Hygrocybe	Hygrocybe_acutoconica	0	0	0	0	0	0	0	0	0	0	0	0	0	64	0	0	0	0	0	0	0
ASV1716	Fungi	Basidiomycota	Agaricomycetes	Agaricales	Marasmiaceae	unidentified	unidentified	0	0	0	0	0	0	0	0	0	0	0	0	0	64	0	0	0	0	0	0	0
ASV1717	Fungi	Ascomycota	Dothideomycetes	Pleosporales	Didymellaceae	Neodidymelliopsis	Neodidymelliopsis_ranunculi	0	0	0	0	0	0	0	0	0	0	0	0	0	64	0	0	0	0	0	0	0
ASV1718	Fungi	Ascomycota	Dothideomycetes	Mycosphaerellales	Mycosphaerellaceae	Ramularia	Ramularia_pistaciae	0	0	0	0	0	0	0	0	0	0	0	0	0	64	0	0	0	0	0	0	0
ASV1719	Fungi	Rozellomycota	unidentified	unidentified	unidentified	unidentified	unidentified	0	0	0	0	0	0	0	0	0	0	0	0	0	64	0	0	0	0	0	0	0
ASV1720	Fungi	Ascomycota	Sordariomycetes	unclassified_Sordariomycetes	unclassified_Sordariomycetes	unclassified_Sordariomycetes	unclassified_Sordariomycetes	0	0	0	0	0	0	0	0	0	0	0	0	0	0	64	0	0	0	0	0	0
ASV1721	Fungi	Ascomycota	Sordariomycetes	Hypocreales	Stachybotryaceae	Striaticonidium	Striaticonidium_brachysporum	0	0	0	0	0	0	0	0	0	0	0	0	0	0	64	0	0	0	0	0	0
ASV1722	Fungi	Ascomycota	Sordariomycetes	Hypocreales	unclassified_Hypocreales	unclassified_Hypocreales	unclassified_Hypocreales	0	0	0	0	0	0	0	0	0	0	0	0	0	0	64	0	0	0	0	0	0
ASV1723	Fungi	Ascomycota	Orbiliomycetes	Orbiliales	Orbiliaceae	unclassified_Orbiliaceae	unclassified_Orbiliaceae	0	0	0	0	0	0	0	0	0	0	0	0	0	0	64	0	0	0	0	0	0
ASV1724	Fungi	unclassified_Fungi	unclassified_Fungi	unclassified_Fungi	unclassified_Fungi	unclassified_Fungi	unclassified_Fungi	0	0	0	0	0	0	0	0	0	0	0	0	0	0	64	0	0	0	0	0	0
ASV1725	Fungi	Ascomycota	Dothideomycetes	unclassified_Dothideomycetes	unclassified_Dothideomycetes	unclassified_Dothideomycetes	unclassified_Dothideomycetes	0	0	0	0	0	0	0	0	0	0	0	0	0	0	64	0	0	0	0	0	0
ASV1726	Fungi	Ascomycota	Sordariomycetes	Hypocreales	Nectriaceae	Penicillifer	Penicillifer_diparietisporus	0	0	0	0	0	0	0	0	0	0	0	0	0	0	64	0	0	0	0	0	0
ASV1727	Fungi	unclassified_Fungi	unclassified_Fungi	unclassified_Fungi	unclassified_Fungi	unclassified_Fungi	unclassified_Fungi	0	0	0	0	0	0	0	0	0	0	0	0	0	0	0	0	0	0	27	0	37
ASV1728	Fungi	Basidiomycota	Tremellomycetes	Tremellales	Bulleribasidiaceae	Vishniacozyma	Vishniacozyma_victoriae	0	0	0	0	0	0	0	0	0	0	0	0	0	0	0	0	0	0	64	0	0
ASV1729	Fungi	Ascomycota	Eurotiomycetes	Eurotiales	Trichocomaceae	Talaromyces	Talaromyces_columbinus	13	5	0	6	0	0	0	0	0	0	0	0	0	33	0	0	6	0	0	0	0
ASV1730	Fungi	Chytridiomycota	unidentified	unidentified	unidentified	unidentified	unidentified	0	0	0	0	0	0	63	0	0	0	0	0	0	0	0	0	0	0	0	0	0
ASV1731	Fungi	Ascomycota	Sordariomycetes	unclassified_Sordariomycetes	unclassified_Sordariomycetes	unclassified_Sordariomycetes	unclassified_Sordariomycetes	0	0	0	0	0	0	0	0	0	63	0	0	0	0	0	0	0	0	0	0	0
ASV1732	Fungi	unclassified_Fungi	unclassified_Fungi	unclassified_Fungi	unclassified_Fungi	unclassified_Fungi	unclassified_Fungi	0	0	0	0	0	0	0	0	0	63	0	0	0	0	0	0	0	0	0	0	0
ASV1733	Fungi	Glomeromycota	Glomeromycetes	Glomerales	Glomeraceae	unidentified	unidentified	0	0	0	0	0	0	0	0	0	63	0	0	0	0	0	0	0	0	0	0	0
ASV1734	Fungi	Basidiomycota	Wallemiomycetes	Wallemiales	Wallemiaceae	Wallemia	Wallemia_sebi	0	0	0	0	0	0	0	0	0	63	0	0	0	0	0	0	0	0	0	0	0
ASV1735	Fungi	Ascomycota	unclassified_Ascomycota	unclassified_Ascomycota	unclassified_Ascomycota	unclassified_Ascomycota	unclassified_Ascomycota	0	0	0	0	0	0	0	0	0	0	0	0	63	0	0	0	0	0	0	0	0
ASV1736	Fungi	Rozellomycota	unidentified	unidentified	unidentified	unidentified	unidentified	0	0	0	0	0	0	0	0	0	0	0	0	63	0	0	0	0	0	0	0	0
ASV1737	Fungi	Ascomycota	Leotiomycetes	Helotiales	Helotiales_fam_Incertae_sedis	Xenopolyscytalum	unidentified	0	0	0	0	0	0	0	0	0	0	0	0	0	63	0	0	0	0	0	0	0
ASV1738	Fungi	Basidiomycota	Tremellomycetes	Trichosporonales	Trichosporonaceae	Trichosporon	unclassified_Trichosporon	0	0	0	0	0	0	0	0	0	0	0	0	0	63	0	0	0	0	0	0	0
ASV1739	Fungi	Ascomycota	Eurotiomycetes	Eurotiales	Thermoascaceae	Thermoascus	Thermoascus_aurantiacus	0	0	0	0	0	0	0	0	0	0	0	0	0	0	63	0	0	0	0	0	0
ASV1740	Fungi	Ascomycota	Eurotiomycetes	Eurotiales	Aspergillaceae	Aspergillus	Aspergillus_penicillioides	62	0	0	0	0	0	0	0	0	0	0	0	0	0	0	0	0	0	0	0	0
ASV1741	Fungi	unclassified_Fungi	unclassified_Fungi	unclassified_Fungi	unclassified_Fungi	unclassified_Fungi	unclassified_Fungi	28	0	0	0	0	0	0	0	0	0	0	0	0	0	0	7	0	8	19	0	0
ASV1742	Fungi	Ascomycota	Dothideomycetes	Pleosporales	Phaeosphaeriaceae	Phaeosphaeria	Phaeosphaeria_podocarpi	62	0	0	0	0	0	0	0	0	0	0	0	0	0	0	0	0	0	0	0	0
ASV1743	Fungi	Basidiomycota	Cystobasidiomycetes	unidentified	Symmetrosporaceae	Symmetrospora	Symmetrospora_gracilis	17	0	0	0	0	0	0	0	0	0	0	0	0	0	0	0	0	0	0	45	0
ASV1744	Fungi	Ascomycota	Sordariomycetes	Sordariales	Lasiosphaeriaceae	Apodus	Apodus_deciduus	0	30	0	0	0	0	0	0	0	0	0	32	0	0	0	0	0	0	0	0	0
ASV1745	Fungi	Ascomycota	unclassified_Ascomycota	unclassified_Ascomycota	unclassified_Ascomycota	unclassified_Ascomycota	unclassified_Ascomycota	0	0	8	0	0	0	24	0	30	0	0	0	0	0	0	0	0	0	0	0	0
ASV1746	Fungi	Ascomycota	Sordariomycetes	unclassified_Sordariomycetes	unclassified_Sordariomycetes	unclassified_Sordariomycetes	unclassified_Sordariomycetes	0	0	0	0	0	0	2	0	0	0	0	0	53	0	0	0	7	0	0	0	0
ASV1747	Fungi	Basidiomycota	unclassified_Basidiomycota	unclassified_Basidiomycota	unclassified_Basidiomycota	unclassified_Basidiomycota	unclassified_Basidiomycota	0	0	0	0	0	0	33	29	0	0	0	0	0	0	0	0	0	0	0	0	0
ASV1748	Fungi	unclassified_Fungi	unclassified_Fungi	unclassified_Fungi	unclassified_Fungi	unclassified_Fungi	unclassified_Fungi	0	0	0	0	0	0	0	0	0	62	0	0	0	0	0	0	0	0	0	0	0
ASV1749	Fungi	unclassified_Fungi	unclassified_Fungi	unclassified_Fungi	unclassified_Fungi	unclassified_Fungi	unclassified_Fungi	0	0	0	0	0	0	0	0	0	62	0	0	0	0	0	0	0	0	0	0	0
ASV1750	Fungi	unclassified_Fungi	unclassified_Fungi	unclassified_Fungi	unclassified_Fungi	unclassified_Fungi	unclassified_Fungi	0	0	0	0	0	0	0	0	0	62	0	0	0	0	0	0	0	0	0	0	0
ASV1751	Fungi	Rozellomycota	unidentified	unidentified	unidentified	unidentified	unidentified	0	0	0	0	0	0	0	0	0	1	0	0	0	61	0	0	0	0	0	0	0
ASV1752	Fungi	unclassified_Fungi	unclassified_Fungi	unclassified_Fungi	unclassified_Fungi	unclassified_Fungi	unclassified_Fungi	0	0	0	0	0	0	0	0	0	0	62	0	0	0	0	0	0	0	0	0	0
ASV1753	Fungi	Ascomycota	Sordariomycetes	Xylariales	Apiosporaceae	Arthrinium	unclassified_Arthrinium	0	0	0	0	0	0	0	0	0	0	62	0	0	0	0	0	0	0	0	0	0
ASV1754	Fungi	unclassified_Fungi	unclassified_Fungi	unclassified_Fungi	unclassified_Fungi	unclassified_Fungi	unclassified_Fungi	0	0	0	0	0	0	0	0	0	0	62	0	0	0	0	0	0	0	0	0	0
ASV1755	Fungi	Basidiomycota	Cystobasidiomycetes	Erythrobasidiales	Erythrobasidiaceae	Erythrobasidium	Erythrobasidium_yunnanense	0	0	0	0	0	0	0	0	0	0	62	0	0	0	0	0	0	0	0	0	0
ASV1756	Fungi	Glomeromycota	Glomeromycetes	Diversisporales	Diversisporales_fam_Incertae_sedis	Entrophospora	unidentified	0	0	0	0	0	0	0	0	0	0	0	47	0	0	0	0	0	15	0	0	0
ASV1757	Fungi	Ascomycota	Sordariomycetes	Sordariales	Chaetomiaceae	Crassicarpon	Crassicarpon_hotsonii	0	0	0	0	0	0	0	0	0	0	0	0	52	0	0	0	0	0	10	0	0
ASV1758	Fungi	Ascomycota	Sordariomycetes	Sordariales	Lasiosphaeriaceae	Podospora	Podospora_communis	0	0	0	0	0	0	0	0	0	0	0	0	62	0	0	0	0	0	0	0	0
ASV1759	Fungi	Ascomycota	Sordariomycetes	Hypocreales	Stachybotryaceae	Albifimbria	Albifimbria_verrucaria	0	0	0	0	0	0	0	0	0	0	0	0	0	62	0	0	0	0	0	0	0
ASV1760	Fungi	Ascomycota	Leotiomycetes	Helotiales	Mollisiaceae	unclassified_Mollisiaceae	unclassified_Mollisiaceae	0	0	0	0	0	0	0	0	0	0	0	0	0	62	0	0	0	0	0	0	0
ASV1761	Fungi	Ascomycota	Orbiliomycetes	Orbiliales	Orbiliaceae	unidentified	unidentified	0	0	0	0	0	0	0	0	0	0	0	0	0	62	0	0	0	0	0	0	0
ASV1762	Fungi	unclassified_Fungi	unclassified_Fungi	unclassified_Fungi	unclassified_Fungi	unclassified_Fungi	unclassified_Fungi	0	0	0	0	0	0	0	0	0	0	0	0	0	62	0	0	0	0	0	0	0
ASV1763	Fungi	Ascomycota	Dothideomycetes	Pleosporales	Phaeosphaeriaceae	Phaeosphaeria	Phaeosphaeria_thysanolaenicola	10	0	51	0	0	0	0	0	0	0	0	0	0	0	0	0	0	0	0	0	0
ASV1764	Fungi	unclassified_Fungi	unclassified_Fungi	unclassified_Fungi	unclassified_Fungi	unclassified_Fungi	unclassified_Fungi	4	0	0	6	0	0	0	0	0	0	51	0	0	0	0	0	0	0	0	0	0
ASV1765	Fungi	Ascomycota	Sordariomycetes	Sordariales	Chaetomiaceae	Acrophialophora	Acrophialophora_levis	0	0	0	0	0	0	5	0	43	0	0	0	0	0	0	0	13	0	0	0	0
ASV1766	Fungi	Mortierellomycota	Mortierellomycetes	Mortierellales	Mortierellaceae	Mortierella	unclassified_Mortierella	0	0	0	0	0	0	0	0	0	61	0	0	0	0	0	0	0	0	0	0	0
ASV1767	Fungi	Mortierellomycota	Mortierellomycetes	Mortierellales	Mortierellaceae	Mortierella	Mortierella_horticola	0	0	0	0	0	0	0	0	0	61	0	0	0	0	0	0	0	0	0	0	0
ASV1768	Fungi	Mortierellomycota	Mortierellomycetes	Mortierellales	Mortierellaceae	Mortierella	Mortierella_gemmifera	0	0	0	0	0	0	0	0	0	0	61	0	0	0	0	0	0	0	0	0	0
ASV1769	Fungi	unclassified_Fungi	unclassified_Fungi	unclassified_Fungi	unclassified_Fungi	unclassified_Fungi	unclassified_Fungi	0	0	0	0	0	0	0	0	0	0	61	0	0	0	0	0	0	0	0	0	0
ASV1770	Fungi	Ascomycota	Dothideomycetes	Pleosporales	Phaeosphaeriaceae	Phaeosphaeria	unclassified_Phaeosphaeria	0	0	0	0	0	0	0	0	0	0	61	0	0	0	0	0	0	0	0	0	0
ASV1771	Fungi	Basidiomycota	unclassified_Basidiomycota	unclassified_Basidiomycota	unclassified_Basidiomycota	unclassified_Basidiomycota	unclassified_Basidiomycota	0	0	0	0	0	0	0	0	0	0	0	61	0	0	0	0	0	0	0	0	0
ASV1772	Fungi	Basidiomycota	Agaricomycetes	Trechisporales	unclassified_Trechisporales	unclassified_Trechisporales	unclassified_Trechisporales	0	0	0	0	0	0	0	0	0	0	0	0	61	0	0	0	0	0	0	0	0
ASV1773	Fungi	unclassified_Fungi	unclassified_Fungi	unclassified_Fungi	unclassified_Fungi	unclassified_Fungi	unclassified_Fungi	0	0	0	0	0	0	0	0	0	0	0	0	61	0	0	0	0	0	0	0	0
ASV1774	Fungi	Ascomycota	Dothideomycetes	Pleosporales	Cucurbitariaceae	unclassified_Cucurbitariaceae	unclassified_Cucurbitariaceae	0	0	0	0	0	0	0	0	0	0	0	0	0	61	0	0	0	0	0	0	0
ASV1775	Fungi	Chytridiomycota	Rhizophydiomycetes	Rhizophydiales	Terramycetaceae	Boothiomyces	unidentified	0	0	0	0	0	0	0	0	0	0	0	0	0	61	0	0	0	0	0	0	0
ASV1776	Fungi	Basidiomycota	Agaricomycetes	Thelephorales	Thelephoraceae	unclassified_Thelephoraceae	unclassified_Thelephoraceae	0	0	0	0	0	0	0	0	0	0	0	0	0	61	0	0	0	0	0	0	0
ASV1777	Fungi	Ascomycota	Sordariomycetes	Chaetosphaeriales	Chaetosphaeriaceae	Thozetella	unclassified_Thozetella	0	0	0	0	0	0	0	0	0	0	0	0	0	61	0	0	0	0	0	0	0
ASV1778	Fungi	unclassified_Fungi	unclassified_Fungi	unclassified_Fungi	unclassified_Fungi	unclassified_Fungi	unclassified_Fungi	0	0	0	0	0	0	0	0	0	0	0	0	0	61	0	0	0	0	0	0	0
ASV1779	Fungi	Ascomycota	Sordariomycetes	Hypocreales	unclassified_Hypocreales	unclassified_Hypocreales	unclassified_Hypocreales	0	0	0	0	0	0	0	0	0	0	0	0	0	0	61	0	0	0	0	0	0
ASV1780	Fungi	unclassified_Fungi	unclassified_Fungi	unclassified_Fungi	unclassified_Fungi	unclassified_Fungi	unclassified_Fungi	0	0	0	0	0	0	0	0	0	0	0	0	0	0	61	0	0	0	0	0	0
ASV1781	Fungi	Ascomycota	Dothideomycetes	Pleosporales	Didymosphaeriaceae	Pseudopithomyces	unclassified_Pseudopithomyces	0	0	0	0	0	0	0	0	0	0	0	0	0	0	61	0	0	0	0	0	0
ASV1782	Fungi	Ascomycota	Dothideomycetes	Pleosporales	Massarinaceae	Stagonospora	Stagonospora_perfecta	0	0	0	0	0	0	0	0	0	0	0	0	0	0	61	0	0	0	0	0	0
ASV1783	Fungi	Aphelidiomycota	unclassified_Aphelidiomycota	unclassified_Aphelidiomycota	unclassified_Aphelidiomycota	unclassified_Aphelidiomycota	unclassified_Aphelidiomycota	0	0	0	0	0	0	0	0	0	0	0	0	0	0	61	0	0	0	0	0	0
ASV1784	Fungi	Basidiomycota	Tremellomycetes	unclassified_Tremellomycetes	unclassified_Tremellomycetes	unclassified_Tremellomycetes	unclassified_Tremellomycetes	0	0	0	0	0	0	0	0	0	0	0	0	0	0	61	0	0	0	0	0	0
ASV1785	Fungi	Ascomycota	Dothideomycetes	Pleosporales	Sporormiaceae	Preussia	Preussia_flanaganii	0	0	0	0	0	0	0	0	0	0	0	0	0	0	61	0	0	0	0	0	0
ASV1786	Fungi	Basidiomycota	Tremellomycetes	Tremellales	Bulleribasidiaceae	Vishniacozyma	Vishniacozyma_tephrensis	0	0	0	0	0	0	0	0	0	0	0	0	0	0	61	0	0	0	0	0	0
ASV1787	Fungi	Ascomycota	Dothideomycetes	Pleosporales	Sporormiaceae	Westerdykella	Westerdykella_dispersa	0	0	0	0	0	0	0	0	0	0	0	0	0	0	0	0	61	0	0	0	0
ASV1788	Fungi	Ascomycota	Dothideomycetes	Pleosporales	Cucurbitariaceae	unclassified_Cucurbitariaceae	unclassified_Cucurbitariaceae	0	0	0	0	0	0	0	0	0	0	0	0	0	0	0	0	0	0	0	0	61
ASV1789	Fungi	Ascomycota	Eurotiomycetes	Eurotiales	Aspergillaceae	Aspergillus	Aspergillus_caelatus	24	14	22	0	0	0	0	0	0	0	0	0	0	0	0	0	0	0	0	0	0
ASV1790	Fungi	Ascomycota	Eurotiomycetes	Eurotiales	Thermoascaceae	Paecilomyces	Paecilomyces_maximus	0	16	22	0	13	0	0	0	9	0	0	0	0	0	0	0	0	0	0	0	0
ASV1791	Fungi	Ascomycota	Eurotiomycetes	Chaetothyriales	Chaetothyriales_fam_Incertae_sedis	Strelitziana	Strelitziana_africana	0	0	60	0	0	0	0	0	0	0	0	0	0	0	0	0	0	0	0	0	0
ASV1792	Fungi	Chytridiomycota	Rhizophlyctidomycetes	Rhizophlyctidales	Rhizophlyctidaceae	Rhizophlyctis	unidentified	0	0	0	6	0	0	0	0	0	0	0	0	0	0	0	15	0	3	0	36	0
ASV1793	Fungi	Ascomycota	Archaeorhizomycetes	Archaeorhizomycetales	Archaeorhizomycetaceae	Archaeorhizomyces	unidentified	0	0	0	0	0	14	0	0	34	0	0	0	0	0	0	0	12	0	0	0	0
ASV1794	Fungi	Basidiomycota	Atractiellomycetes	Atractiellales	Hoehnelomycetaceae	Atractiella	unidentified	0	0	0	0	0	0	0	0	0	60	0	0	0	0	0	0	0	0	0	0	0
ASV1795	Fungi	Ascomycota	Sordariomycetes	Hypocreales	Ophiocordycipitaceae	Purpureocillium	Purpureocillium_lilacinum	0	0	0	0	0	0	0	0	0	46	0	0	0	0	0	14	0	0	0	0	0
ASV1796	Fungi	unclassified_Fungi	unclassified_Fungi	unclassified_Fungi	unclassified_Fungi	unclassified_Fungi	unclassified_Fungi	0	0	0	0	0	0	0	0	0	60	0	0	0	0	0	0	0	0	0	0	0
ASV1797	Fungi	Basidiomycota	Tremellomycetes	Filobasidiales	Filobasidiaceae	Filobasidium	Filobasidium_floriforme	0	0	0	0	0	0	0	0	0	0	37	11	0	0	0	0	0	0	12	0	0
ASV1798	Fungi	Ascomycota	unclassified_Ascomycota	unclassified_Ascomycota	unclassified_Ascomycota	unclassified_Ascomycota	unclassified_Ascomycota	0	0	0	0	0	0	0	0	0	0	60	0	0	0	0	0	0	0	0	0	0
ASV1799	Fungi	Ascomycota	Dothideomycetes	Capnodiales	Teratosphaeriaceae	Devriesia	unidentified	0	0	0	0	0	0	0	0	0	0	60	0	0	0	0	0	0	0	0	0	0
ASV1800	Fungi	Basidiomycota	Tremellomycetes	Tremellales	Bulleribasidiaceae	Vishniacozyma	Vishniacozyma_tephrensis	0	0	0	0	0	0	0	0	0	0	0	60	0	0	0	0	0	0	0	0	0
ASV1801	Fungi	Ascomycota	Sordariomycetes	Sordariales	Lasiosphaeriaceae	Podospora	Podospora_ellisiana	0	0	0	0	0	0	0	0	0	0	0	0	60	0	0	0	0	0	0	0	0
ASV1802	Fungi	Basidiomycota	Tremellomycetes	Tremellales	Rhynchogastremataceae	Papiliotrema	unclassified_Papiliotrema	0	0	0	0	0	0	0	0	0	0	0	0	60	0	0	0	0	0	0	0	0
ASV1803	Fungi	Chytridiomycota	unidentified	unidentified	unidentified	unidentified	unidentified	0	0	0	0	0	0	0	0	0	0	0	0	0	60	0	0	0	0	0	0	0
ASV1804	Fungi	Ascomycota	Leotiomycetes	Helotiales	unidentified	unidentified	unidentified	0	0	0	0	0	0	0	0	0	0	0	0	0	60	0	0	0	0	0	0	0
ASV1805	Fungi	Ascomycota	Sordariomycetes	Glomerellales	Plectosphaerellaceae	Gibellulopsis	Gibellulopsis_serrae	0	0	0	0	0	0	0	0	0	0	0	0	0	60	0	0	0	0	0	0	0
ASV1806	Fungi	Ascomycota	unclassified_Ascomycota	unclassified_Ascomycota	unclassified_Ascomycota	unclassified_Ascomycota	unclassified_Ascomycota	0	0	0	0	0	0	0	0	0	0	0	0	0	60	0	0	0	0	0	0	0
ASV1807	Fungi	Ascomycota	Sordariomycetes	Sordariales	Lasiosphaeriaceae	Echria	Echria_gigantospora	0	0	0	0	0	0	0	0	0	0	0	0	0	60	0	0	0	0	0	0	0
ASV1808	Fungi	Ascomycota	Sordariomycetes	Hypocreales	Nectriaceae	Fusarium	unclassified_Fusarium	0	0	0	0	0	0	0	0	0	0	0	0	0	60	0	0	0	0	0	0	0
ASV1809	Fungi	Ascomycota	Leotiomycetes	unclassified_Leotiomycetes	unclassified_Leotiomycetes	unclassified_Leotiomycetes	unclassified_Leotiomycetes	0	0	0	0	0	0	0	0	0	0	0	0	0	0	60	0	0	0	0	0	0
ASV1810	Fungi	Basidiomycota	Agaricostilbomycetes	Agaricostilbales	Chionosphaeraceae	unidentified	unidentified	0	0	0	0	0	0	0	0	0	0	0	0	0	0	60	0	0	0	0	0	0
ASV1811	Fungi	Ascomycota	Dothideomycetes	Pleosporales	Didymellaceae	unclassified_Didymellaceae	unclassified_Didymellaceae	0	0	0	0	0	0	0	0	0	0	0	0	0	0	60	0	0	0	0	0	0
ASV1812	Fungi	unclassified_Fungi	unclassified_Fungi	unclassified_Fungi	unclassified_Fungi	unclassified_Fungi	unclassified_Fungi	0	0	0	0	0	0	0	0	0	0	0	0	0	0	0	0	60	0	0	0	0
ASV1813	Fungi	Ascomycota	Dothideomycetes	Pleosporales	Didymosphaeriaceae	Pseudopithomyces	Pseudopithomyces_palmicola	0	0	0	0	0	0	0	0	0	0	0	0	0	0	0	0	0	0	60	0	0
ASV1814	Fungi	unclassified_Fungi	unclassified_Fungi	unclassified_Fungi	unclassified_Fungi	unclassified_Fungi	unclassified_Fungi	0	0	0	0	0	0	0	0	0	0	0	0	0	0	0	0	0	0	0	60	0
ASV1815	Fungi	Ascomycota	Sordariomycetes	Xylariales	unclassified_Xylariales	unclassified_Xylariales	unclassified_Xylariales	0	0	0	0	0	0	0	0	0	59	0	0	0	0	0	0	0	0	0	0	0
ASV1816	Fungi	unclassified_Fungi	unclassified_Fungi	unclassified_Fungi	unclassified_Fungi	unclassified_Fungi	unclassified_Fungi	0	0	0	0	0	0	0	0	0	59	0	0	0	0	0	0	0	0	0	0	0
ASV1817	Fungi	Basidiomycota	Cystobasidiomycetes	unidentified	unidentified	Buckleyzyma	Buckleyzyma_aurantiaca	0	0	0	0	0	0	0	0	0	59	0	0	0	0	0	0	0	0	0	0	0
ASV1818	Fungi	Ascomycota	Dothideomycetes	Pleosporales	unclassified_Pleosporales	unclassified_Pleosporales	unclassified_Pleosporales	0	0	0	0	0	0	0	0	0	0	59	0	0	0	0	0	0	0	0	0	0
ASV1819	Fungi	Basidiomycota	Cystobasidiomycetes	unidentified	unidentified	Buckleyzyma	Buckleyzyma_phyllomatis	0	0	0	0	0	0	0	0	0	0	59	0	0	0	0	0	0	0	0	0	0
ASV1820	Fungi	Ascomycota	Sordariomycetes	Glomerellales	Glomerellaceae	Colletotrichum	unclassified_Colletotrichum	0	0	0	0	0	0	0	0	0	0	59	0	0	0	0	0	0	0	0	0	0
ASV1821	Fungi	Ascomycota	Leotiomycetes	unidentified	unidentified	Leohumicola	Leohumicola_minima	0	0	0	0	0	0	0	0	0	0	59	0	0	0	0	0	0	0	0	0	0
ASV1822	Fungi	Basidiomycota	Agaricomycetes	Agaricales	Tricholomataceae	Lepista	Lepista_sordida	0	0	0	0	0	0	0	0	0	0	59	0	0	0	0	0	0	0	0	0	0
ASV1823	Fungi	Glomeromycota	Glomeromycetes	Glomerales	Glomeraceae	Funneliformis	Funneliformis_mosseae	0	0	0	0	0	0	0	0	0	0	59	0	0	0	0	0	0	0	0	0	0
ASV1824	Fungi	Ascomycota	Dothideomycetes	Capnodiales	Teratosphaeriaceae	Lapidomyces	unidentified	0	0	0	0	0	0	0	0	0	0	59	0	0	0	0	0	0	0	0	0	0
ASV1825	Fungi	Ascomycota	Sordariomycetes	Hypocreales	Nectriaceae	Neonectria	unclassified_Neonectria	0	0	0	0	0	0	0	0	0	0	0	59	0	0	0	0	0	0	0	0	0
ASV1826	Fungi	Basidiomycota	Agaricomycetes	Trechisporales	unidentified	unidentified	unidentified	0	0	0	0	0	0	0	0	0	0	0	0	59	0	0	0	0	0	0	0	0
ASV1827	Fungi	Ascomycota	Dothideomycetes	Pleosporales	Didymellaceae	Pseudoascochyta	unclassified_Pseudoascochyta	0	0	0	0	0	0	0	0	0	0	0	0	59	0	0	0	0	0	0	0	0
ASV1828	Fungi	Rozellomycota	unidentified	unidentified	unidentified	unidentified	unidentified	0	0	0	0	0	0	0	0	0	0	0	0	0	59	0	0	0	0	0	0	0
ASV1829	Fungi	unclassified_Fungi	unclassified_Fungi	unclassified_Fungi	unclassified_Fungi	unclassified_Fungi	unclassified_Fungi	0	0	0	0	0	0	0	0	0	0	0	0	0	59	0	0	0	0	0	0	0
ASV1830	Fungi	Ascomycota	Dothideomycetes	Pleosporales	Pleosporaceae	Comoclathris	Comoclathris_arrhenatheri	0	0	0	0	0	0	0	0	0	0	0	0	0	59	0	0	0	0	0	0	0
ASV1831	Fungi	Rozellomycota	unidentified	unidentified	unidentified	unidentified	unidentified	0	0	0	0	0	0	0	0	0	0	0	0	0	59	0	0	0	0	0	0	0
ASV1832	Fungi	Ascomycota	Sordariomycetes	Sordariales	Chaetomiaceae	Acrophialophora	Acrophialophora_levis	0	0	0	0	0	0	0	0	0	0	0	0	0	0	59	0	0	0	0	0	0
ASV1833	Fungi	Basidiomycota	Tremellomycetes	Cystofilobasidiales	Mrakiaceae	Mrakia	Mrakia_frigida	0	0	0	0	0	0	0	0	0	0	0	0	0	0	59	0	0	0	0	0	0
ASV1834	Fungi	unclassified_Fungi	unclassified_Fungi	unclassified_Fungi	unclassified_Fungi	unclassified_Fungi	unclassified_Fungi	0	0	0	0	0	0	0	0	0	0	0	0	0	0	59	0	0	0	0	0	0
ASV1835	Fungi	Ascomycota	Dothideomycetes	unclassified_Dothideomycetes	unclassified_Dothideomycetes	unclassified_Dothideomycetes	unclassified_Dothideomycetes	0	0	0	0	0	0	0	0	0	0	0	0	0	0	0	38	0	0	21	0	0
ASV1836	Fungi	unclassified_Fungi	unclassified_Fungi	unclassified_Fungi	unclassified_Fungi	unclassified_Fungi	unclassified_Fungi	0	0	0	0	0	0	0	0	0	0	0	0	0	0	0	35	8	16	0	0	0
ASV1837	Fungi	unclassified_Fungi	unclassified_Fungi	unclassified_Fungi	unclassified_Fungi	unclassified_Fungi	unclassified_Fungi	0	0	0	0	0	0	0	0	0	0	0	0	0	0	0	8	3	7	4	26	11
ASV1838	Fungi	Basidiomycota	Microbotryomycetes	Leucosporidiales	Leucosporidiaceae	Leucosporidium	Leucosporidium_yakuticum	0	0	0	0	0	0	0	0	0	0	0	0	0	0	0	0	59	0	0	0	0
ASV1839	Fungi	Ascomycota	Dothideomycetes	Pleosporales	Amorosiaceae	Angustimassarina	unclassified_Angustimassarina	13	0	0	0	0	0	0	0	0	0	0	0	0	0	45	0	0	0	0	0	0
ASV1840	Fungi	Basidiomycota	Agaricomycetes	Sebacinales	unidentified	unidentified	unidentified	20	0	25	0	5	0	0	8	0	0	0	0	0	0	0	0	0	0	0	0	0
ASV1841	Fungi	Basidiomycota	Tremellomycetes	Trichosporonales	Trichosporonaceae	Cutaneotrichosporon	Cutaneotrichosporon_cyanovorans	0	43	0	0	0	0	0	0	0	0	0	0	0	0	0	0	0	15	0	0	0
ASV1842	Fungi	Ascomycota	Sordariomycetes	Hypocreales	Clavicipitaceae	Metarhizium	Metarhizium_robertsii	0	0	0	0	58	0	0	0	0	0	0	0	0	0	0	0	0	0	0	0	0
ASV1843	Fungi	Ascomycota	unclassified_Ascomycota	unclassified_Ascomycota	unclassified_Ascomycota	unclassified_Ascomycota	unclassified_Ascomycota	0	0	0	0	0	20	0	0	0	0	0	0	0	0	0	0	0	0	29	0	9
ASV1844	Fungi	Ascomycota	Saccharomycetes	Saccharomycetales	Pichiaceae	Pichia	Pichia_fermentans	0	0	0	0	0	0	0	0	12	0	0	15	0	0	0	0	31	0	0	0	0
ASV1845	Fungi	Chytridiomycota	Chytridiomycetes	unclassified_Chytridiomycetes	unclassified_Chytridiomycetes	unclassified_Chytridiomycetes	unclassified_Chytridiomycetes	0	0	0	0	0	0	0	0	0	58	0	0	0	0	0	0	0	0	0	0	0
ASV1846	Fungi	Ascomycota	Sordariomycetes	Xylariales	Apiosporaceae	Arthrinium	Arthrinium_paraphaeospermum	0	0	0	0	0	0	0	0	0	0	58	0	0	0	0	0	0	0	0	0	0
ASV1847	Fungi	Ascomycota	Sordariomycetes	unclassified_Sordariomycetes	unclassified_Sordariomycetes	unclassified_Sordariomycetes	unclassified_Sordariomycetes	0	0	0	0	0	0	0	0	0	0	58	0	0	0	0	0	0	0	0	0	0
ASV1848	Fungi	Glomeromycota	Glomeromycetes	Glomerales	Glomeraceae	Rhizophagus	Rhizophagus_diaphanus	0	0	0	0	0	0	0	0	0	0	0	58	0	0	0	0	0	0	0	0	0
ASV1849	Fungi	Ascomycota	unclassified_Ascomycota	unclassified_Ascomycota	unclassified_Ascomycota	unclassified_Ascomycota	unclassified_Ascomycota	0	0	0	0	0	0	0	0	0	0	0	0	58	0	0	0	0	0	0	0	0
ASV1850	Fungi	Basidiomycota	Tremellomycetes	Tremellales	Bulleribasidiaceae	Vishniacozyma	Vishniacozyma_tephrensis	0	0	0	0	0	0	0	0	0	0	0	0	58	0	0	0	0	0	0	0	0
ASV1851	Fungi	Rozellomycota	unidentified	unidentified	unidentified	unidentified	unidentified	0	0	0	0	0	0	0	0	0	0	0	0	20	0	0	0	38	0	0	0	0
ASV1852	Fungi	unclassified_Fungi	unclassified_Fungi	unclassified_Fungi	unclassified_Fungi	unclassified_Fungi	unclassified_Fungi	0	0	0	0	0	0	0	0	0	0	0	0	0	58	0	0	0	0	0	0	0
ASV1853	Fungi	Ascomycota	Leotiomycetes	Helotiales	Hyaloscyphaceae	Lachnum	Lachnum_pygmaeum	0	0	0	0	0	0	0	0	0	0	0	0	0	58	0	0	0	0	0	0	0
ASV1854	Fungi	Ascomycota	Leotiomycetes	Helotiales	unclassified_Helotiales	unclassified_Helotiales	unclassified_Helotiales	0	0	0	0	0	0	0	0	0	0	0	0	0	58	0	0	0	0	0	0	0
ASV1855	Fungi	Ascomycota	Leotiomycetes	Thelebolales	Pseudeurotiaceae	Pseudeurotium	Pseudeurotium_ovale	0	0	0	0	0	0	0	0	0	0	0	0	0	58	0	0	0	0	0	0	0
ASV1856	Fungi	Ascomycota	Sordariomycetes	Sordariales	Lasiosphaeriaceae	Apodus	Apodus_deciduus	0	0	0	0	0	0	0	0	0	0	0	0	0	58	0	0	0	0	0	0	0
ASV1857	Fungi	Basidiomycota	Cystobasidiomycetes	Cystobasidiales	Cystobasidiaceae	Cystobasidium	Cystobasidium_minutum	0	0	0	0	0	0	0	0	0	0	0	0	0	58	0	0	0	0	0	0	0
ASV1858	Fungi	Ascomycota	Sordariomycetes	Coniochaetales	Coniochaetaceae	Coniochaeta	Coniochaeta_cipronana	0	0	0	0	0	0	0	0	0	0	0	0	0	0	58	0	0	0	0	0	0
ASV1859	Fungi	Ascomycota	Sordariomycetes	Hypocreales	Stachybotryaceae	Alfaria	unclassified_Alfaria	0	0	0	0	0	0	0	0	0	0	0	0	0	0	58	0	0	0	0	0	0
ASV1860	Fungi	Ascomycota	Sordariomycetes	Sordariales	Lasiosphaeriaceae	Podospora	Podospora_communis	0	0	0	0	0	0	0	0	0	0	0	0	0	0	58	0	0	0	0	0	0
ASV1861	Fungi	Ascomycota	Saccharomycetes	Saccharomycetales	Phaffomycetaceae	Wickerhamomyces	Wickerhamomyces_anomalus	0	0	0	0	0	0	0	0	0	0	0	0	0	0	0	21	0	0	37	0	0
ASV1862	Fungi	Ascomycota	Dothideomycetes	Capnodiales	Neodevriesiaceae	unidentified	unidentified	0	0	0	0	0	0	0	0	0	0	0	0	0	0	0	0	10	0	0	0	48
ASV1863	Fungi	Ascomycota	Eurotiomycetes	Eurotiales	Trichocomaceae	Sagenomella	Sagenomella_striatispora	0	0	0	0	0	0	0	0	0	0	0	0	0	0	0	0	58	0	0	0	0
ASV1864	Fungi	Ascomycota	Sordariomycetes	Coniochaetales	Coniochaetaceae	Coniochaeta	Coniochaeta_baysunika	0	0	0	0	0	0	0	0	0	0	0	0	0	0	0	0	0	0	58	0	0
ASV1865	Fungi	Ascomycota	Dothideomycetes	Pleosporales	Lentitheciaceae	Poaceascoma	unclassified_Poaceascoma	6	0	0	0	0	0	0	0	0	0	0	0	0	51	0	0	0	0	0	0	0
ASV1866	Fungi	unclassified_Fungi	unclassified_Fungi	unclassified_Fungi	unclassified_Fungi	unclassified_Fungi	unclassified_Fungi	34	17	6	0	0	0	0	0	0	0	0	0	0	0	0	0	0	0	0	0	0
ASV1867	Fungi	Basidiomycota	unclassified_Basidiomycota	unclassified_Basidiomycota	unclassified_Basidiomycota	unclassified_Basidiomycota	unclassified_Basidiomycota	0	0	19	0	0	0	0	0	0	0	0	38	0	0	0	0	0	0	0	0	0
ASV1868	Fungi	unclassified_Fungi	unclassified_Fungi	unclassified_Fungi	unclassified_Fungi	unclassified_Fungi	unclassified_Fungi	0	0	0	0	0	0	0	26	31	0	0	0	0	0	0	0	0	0	0	0	0
ASV1869	Fungi	unclassified_Fungi	unclassified_Fungi	unclassified_Fungi	unclassified_Fungi	unclassified_Fungi	unclassified_Fungi	0	0	0	0	0	0	0	0	0	57	0	0	0	0	0	0	0	0	0	0	0
ASV1870	Fungi	Glomeromycota	unclassified_Glomeromycota	unclassified_Glomeromycota	unclassified_Glomeromycota	unclassified_Glomeromycota	unclassified_Glomeromycota	0	0	0	0	0	0	0	0	0	57	0	0	0	0	0	0	0	0	0	0	0
ASV1871	Fungi	Rozellomycota	unidentified	unidentified	unidentified	unidentified	unidentified	0	0	0	0	0	0	0	0	0	0	57	0	0	0	0	0	0	0	0	0	0
ASV1872	Fungi	Basidiomycota	unclassified_Basidiomycota	unclassified_Basidiomycota	unclassified_Basidiomycota	unclassified_Basidiomycota	unclassified_Basidiomycota	0	0	0	0	0	0	0	0	0	0	57	0	0	0	0	0	0	0	0	0	0
ASV1873	Fungi	Basidiomycota	Tremellomycetes	Tremellales	Bulleribasidiaceae	Vishniacozyma	Vishniacozyma_tephrensis	0	0	0	0	0	0	0	0	0	0	57	0	0	0	0	0	0	0	0	0	0
ASV1874	Fungi	unclassified_Fungi	unclassified_Fungi	unclassified_Fungi	unclassified_Fungi	unclassified_Fungi	unclassified_Fungi	0	0	0	0	0	0	0	0	0	0	0	0	57	0	0	0	0	0	0	0	0
ASV1875	Fungi	Ascomycota	Eurotiomycetes	Eurotiales	Aspergillaceae	Penicillium	unclassified_Penicillium	0	0	0	0	0	0	0	0	0	0	0	0	57	0	0	0	0	0	0	0	0
ASV1876	Fungi	Ascomycota	Dothideomycetes	Pleosporales	Pyrenochaetopsidaceae	Pyrenochaetopsis	Pyrenochaetopsis_microspora	0	0	0	0	0	0	0	0	0	0	0	0	57	0	0	0	0	0	0	0	0
ASV1877	Fungi	unclassified_Fungi	unclassified_Fungi	unclassified_Fungi	unclassified_Fungi	unclassified_Fungi	unclassified_Fungi	0	0	0	0	0	0	0	0	0	0	0	0	0	57	0	0	0	0	0	0	0
ASV1878	Fungi	unclassified_Fungi	unclassified_Fungi	unclassified_Fungi	unclassified_Fungi	unclassified_Fungi	unclassified_Fungi	0	0	0	0	0	0	0	0	0	0	0	0	0	57	0	0	0	0	0	0	0
ASV1879	Fungi	Ascomycota	Archaeorhizomycetes	Archaeorhizomycetales	Archaeorhizomycetaceae	Archaeorhizomyces	unidentified	0	0	0	0	0	0	0	0	0	0	0	0	0	57	0	0	0	0	0	0	0
ASV1880	Fungi	Rozellomycota	unidentified	unidentified	unidentified	unidentified	unidentified	0	0	0	0	0	0	0	0	0	0	0	0	0	0	57	0	0	0	0	0	0
ASV1881	Fungi	Ascomycota	unclassified_Ascomycota	unclassified_Ascomycota	unclassified_Ascomycota	unclassified_Ascomycota	unclassified_Ascomycota	0	0	0	0	0	0	0	0	0	0	0	0	0	0	57	0	0	0	0	0	0
ASV1882	Fungi	Ascomycota	Laboulbeniomycetes	Pyxidiophorales	Pyxidiophoraceae	Pyxidiophora	Pyxidiophora_arvernensis	0	0	0	0	0	0	0	0	0	0	0	0	0	0	57	0	0	0	0	0	0
ASV1883	Fungi	Glomeromycota	Glomeromycetes	Glomerales	Glomeraceae	unidentified	unidentified	0	0	0	0	0	0	0	0	0	0	0	0	0	0	57	0	0	0	0	0	0
ASV1884	Fungi	Glomeromycota	Glomeromycetes	Glomerales	Glomeraceae	unidentified	unidentified	0	0	0	0	0	0	0	0	0	0	0	0	0	0	57	0	0	0	0	0	0
ASV1885	Fungi	Basidiomycota	unclassified_Basidiomycota	unclassified_Basidiomycota	unclassified_Basidiomycota	unclassified_Basidiomycota	unclassified_Basidiomycota	0	0	0	0	0	0	0	0	0	0	0	0	0	0	57	0	0	0	0	0	0
ASV1886	Fungi	Ascomycota	unclassified_Ascomycota	unclassified_Ascomycota	unclassified_Ascomycota	unclassified_Ascomycota	unclassified_Ascomycota	0	0	0	0	0	0	0	0	0	0	0	0	0	0	57	0	0	0	0	0	0
ASV1887	Fungi	Ascomycota	Sordariomycetes	Chaetosphaeriales	Chaetosphaeriaceae	Thozetella	unclassified_Thozetella	0	0	0	0	0	0	0	0	0	0	0	0	0	0	0	57	0	0	0	0	0
ASV1888	Fungi	Mortierellomycota	Mortierellomycetes	Mortierellales	Mortierellaceae	Mortierella	Mortierella_globalpina	0	0	0	0	0	0	0	0	0	0	0	0	0	0	0	57	0	0	0	0	0
ASV1889	Fungi	Basidiomycota	unidentified	unidentified	unidentified	unidentified	unidentified	0	0	0	0	0	0	0	0	0	0	0	0	0	0	0	0	0	0	0	42	15
ASV1890	Fungi	unclassified_Fungi	unclassified_Fungi	unclassified_Fungi	unclassified_Fungi	unclassified_Fungi	unclassified_Fungi	0	0	0	0	0	0	0	0	0	0	0	0	0	0	0	0	0	0	0	0	57
ASV1891	Fungi	Ascomycota	Sordariomycetes	Glomerellales	Glomerellaceae	Colletotrichum	unclassified_Colletotrichum	56	0	0	0	0	0	0	0	0	0	0	0	0	0	0	0	0	0	0	0	0
ASV1892	Fungi	Basidiomycota	Tremellomycetes	Tremellales	Bulleribasidiaceae	Vishniacozyma	unclassified_Vishniacozyma	17	0	0	0	0	0	0	0	0	0	0	0	0	0	0	30	0	0	9	0	0
ASV1893	Fungi	Basidiomycota	Tremellomycetes	Cystofilobasidiales	Mrakiaceae	Udeniomyces	Udeniomyces_puniceus	0	5	0	0	0	0	0	0	0	0	0	0	0	0	51	0	0	0	0	0	0
ASV1894	Fungi	Ascomycota	unclassified_Ascomycota	unclassified_Ascomycota	unclassified_Ascomycota	unclassified_Ascomycota	unclassified_Ascomycota	0	0	0	36	0	0	0	0	0	0	0	0	0	0	0	0	20	0	0	0	0
ASV1895	Fungi	Ascomycota	Leotiomycetes	Helotiales	unclassified_Helotiales	unclassified_Helotiales	unclassified_Helotiales	0	0	0	0	4	0	0	0	0	0	0	0	0	0	52	0	0	0	0	0	0
ASV1896	Fungi	Ascomycota	Dothideomycetes	Pleosporales	Didymellaceae	unclassified_Didymellaceae	unclassified_Didymellaceae	0	0	0	0	0	0	0	0	0	56	0	0	0	0	0	0	0	0	0	0	0
ASV1897	Fungi	Kickxellomycota	Kickxellomycetes	Kickxellales	Kickxellaceae	Ramicandelaber	unidentified	0	0	0	0	0	0	0	0	0	0	56	0	0	0	0	0	0	0	0	0	0
ASV1898	Fungi	Basidiomycota	unclassified_Basidiomycota	unclassified_Basidiomycota	unclassified_Basidiomycota	unclassified_Basidiomycota	unclassified_Basidiomycota	0	0	0	0	0	0	0	0	0	0	55	0	0	0	1	0	0	0	0	0	0
ASV1899	Fungi	unclassified_Fungi	unclassified_Fungi	unclassified_Fungi	unclassified_Fungi	unclassified_Fungi	unclassified_Fungi	0	0	0	0	0	0	0	0	0	0	0	56	0	0	0	0	0	0	0	0	0
ASV1900	Fungi	Ascomycota	Sordariomycetes	Hypocreales	unidentified	Acremonium	Acremonium_pinkertoniae	0	0	0	0	0	0	0	0	0	0	0	56	0	0	0	0	0	0	0	0	0
ASV1901	Fungi	unclassified_Fungi	unclassified_Fungi	unclassified_Fungi	unclassified_Fungi	unclassified_Fungi	unclassified_Fungi	0	0	0	0	0	0	0	0	0	0	0	0	56	0	0	0	0	0	0	0	0
ASV1902	Fungi	Rozellomycota	unidentified	unidentified	unidentified	unidentified	unidentified	0	0	0	0	0	0	0	0	0	0	0	0	50	0	0	0	6	0	0	0	0
ASV1903	Fungi	Chytridiomycota	unclassified_Chytridiomycota	unclassified_Chytridiomycota	unclassified_Chytridiomycota	unclassified_Chytridiomycota	unclassified_Chytridiomycota	0	0	0	0	0	0	0	0	0	0	0	0	0	56	0	0	0	0	0	0	0
ASV1904	Fungi	Basidiomycota	Microbotryomycetes	Leucosporidiales	Leucosporidiaceae	Leucosporidium	Leucosporidium_intermedium	0	0	0	0	0	0	0	0	0	0	0	0	0	56	0	0	0	0	0	0	0
ASV1905	Fungi	Mortierellomycota	Mortierellomycetes	Mortierellales	Mortierellaceae	Mortierella	Mortierella_globalpina	0	0	0	0	0	0	0	0	0	0	0	0	0	56	0	0	0	0	0	0	0
ASV1906	Fungi	Ascomycota	unclassified_Ascomycota	unclassified_Ascomycota	unclassified_Ascomycota	unclassified_Ascomycota	unclassified_Ascomycota	0	0	0	0	0	0	0	0	0	0	0	0	0	56	0	0	0	0	0	0	0
ASV1907	Fungi	Basidiomycota	Tremellomycetes	Tremellales	Rhynchogastremataceae	Papiliotrema	Papiliotrema_odontotermitis	0	0	0	0	0	0	0	0	0	0	0	0	0	46	0	0	0	0	10	0	0
ASV1908	Fungi	unclassified_Fungi	unclassified_Fungi	unclassified_Fungi	unclassified_Fungi	unclassified_Fungi	unclassified_Fungi	0	0	0	0	0	0	0	0	0	0	0	0	0	56	0	0	0	0	0	0	0
ASV1909	Fungi	Mortierellomycota	Mortierellomycetes	Mortierellales	Mortierellaceae	Mortierella	unclassified_Mortierella	0	0	0	0	0	0	0	0	0	0	0	0	0	56	0	0	0	0	0	0	0
ASV1910	Fungi	Basidiomycota	Microbotryomycetes	unidentified	unidentified	Curvibasidium	Curvibasidium_cygneicollum	0	0	0	0	0	0	0	0	0	0	0	0	0	56	0	0	0	0	0	0	0
ASV1911	Fungi	Glomeromycota	Paraglomeromycetes	Paraglomerales	Paraglomeraceae	Paraglomus	Paraglomus_occultum	0	0	0	0	0	0	0	0	0	0	0	0	0	56	0	0	0	0	0	0	0
ASV1912	Fungi	Ascomycota	Leotiomycetes	unidentified	unidentified	unidentified	unidentified	0	0	0	0	0	0	0	0	0	0	0	0	0	0	56	0	0	0	0	0	0
ASV1913	Fungi	Ascomycota	Pezizomycetes	Pezizales	Pezizaceae	Iodophanus	unidentified	0	0	0	0	0	0	0	0	0	0	0	0	0	0	56	0	0	0	0	0	0
ASV1914	Fungi	Ascomycota	Leotiomycetes	Helotiales	Helotiales_fam_Incertae_sedis	Mycoarthris	Mycoarthris_corallina	0	0	0	0	0	0	0	0	0	0	0	0	0	0	56	0	0	0	0	0	0
ASV1915	Fungi	Ascomycota	Sordariomycetes	unclassified_Sordariomycetes	unclassified_Sordariomycetes	unclassified_Sordariomycetes	unclassified_Sordariomycetes	0	0	0	0	0	0	0	0	0	0	0	0	0	0	56	0	0	0	0	0	0
ASV1916	Fungi	Ascomycota	Eurotiomycetes	Eurotiales	Aspergillaceae	Penicillium	Penicillium_concavorugulosum	0	0	0	0	0	0	0	0	0	0	0	0	0	0	0	0	0	0	33	23	0
ASV1917	Fungi	Ascomycota	Sordariomycetes	Microascales	Microascales_fam_Incertae_sedis	Triadelphia	Triadelphia_pulvinata	6	29	0	15	0	0	5	0	0	0	0	0	0	0	0	0	0	0	0	0	0
ASV1918	Fungi	Basidiomycota	Agaricomycetes	Agaricales	Nidulariaceae	Cyathus	Cyathus_stercoreus	5	0	0	0	0	0	0	0	0	0	0	0	0	0	50	0	0	0	0	0	0
ASV1919	Fungi	Ascomycota	Sordariomycetes	Hypocreales	Stachybotryaceae	Paramyrothecium	unclassified_Paramyrothecium	0	0	37	0	15	0	0	0	3	0	0	0	0	0	0	0	0	0	0	0	0
ASV1920	Fungi	Basidiomycota	unclassified_Basidiomycota	unclassified_Basidiomycota	unclassified_Basidiomycota	unclassified_Basidiomycota	unclassified_Basidiomycota	0	0	19	0	0	0	0	0	0	0	0	0	36	0	0	0	0	0	0	0	0
ASV1921	Fungi	Ascomycota	Sordariomycetes	Sordariales	Chaetomiaceae	unclassified_Chaetomiaceae	unclassified_Chaetomiaceae	0	0	0	55	0	0	0	0	0	0	0	0	0	0	0	0	0	0	0	0	0
ASV1922	Fungi	Ascomycota	Dothideomycetes	Mycosphaerellales	Mycosphaerellaceae	Cercospora	unclassified_Cercospora	0	0	0	0	0	37	0	0	0	0	0	0	0	0	0	0	0	18	0	0	0
ASV1923	Fungi	Glomeromycota	Glomeromycetes	Glomerales	Glomeraceae	unclassified_Glomeraceae	unclassified_Glomeraceae	0	0	0	0	0	55	0	0	0	0	0	0	0	0	0	0	0	0	0	0	0
ASV1924	Fungi	Ascomycota	Eurotiomycetes	Chaetothyriales	Herpotrichiellaceae	Exophiala	Exophiala_oligosperma	0	0	0	0	0	0	14	0	0	0	0	0	0	0	0	0	41	0	0	0	0
ASV1925	Fungi	Ascomycota	Dothideomycetes	Pleosporales	Didymellaceae	unclassified_Didymellaceae	unclassified_Didymellaceae	0	0	0	0	0	0	0	0	0	55	0	0	0	0	0	0	0	0	0	0	0
ASV1926	Fungi	Ascomycota	Dothideomycetes	Pleosporales	Leptosphaeriaceae	Ampelomyces	Ampelomyces_quisqualis	0	0	0	0	0	0	0	0	0	0	55	0	0	0	0	0	0	0	0	0	0
ASV1927	Fungi	Ascomycota	Dothideomycetes	Pleosporales	Didymosphaeriaceae	Neokalmusia	Neokalmusia_scabrispora	0	0	0	0	0	0	0	0	0	0	55	0	0	0	0	0	0	0	0	0	0
ASV1928	Fungi	Basidiomycota	Microbotryomycetes	unidentified	Chrysozymaceae	Sampaiozyma	Sampaiozyma_ingeniosa	0	0	0	0	0	0	0	0	0	0	0	55	0	0	0	0	0	0	0	0	0
ASV1929	Fungi	Basidiomycota	Ustilaginomycetes	Ustilaginales	Ustilaginaceae	Kalmanozyma	Kalmanozyma_brasiliensis	0	0	0	0	0	0	0	0	0	0	0	0	55	0	0	0	0	0	0	0	0
ASV1930	Fungi	Ascomycota	Leotiomycetes	Helotiales	unidentified	unidentified	unidentified	0	0	0	0	0	0	0	0	0	0	0	0	55	0	0	0	0	0	0	0	0
ASV1931	Fungi	unclassified_Fungi	unclassified_Fungi	unclassified_Fungi	unclassified_Fungi	unclassified_Fungi	unclassified_Fungi	0	0	0	0	0	0	0	0	0	0	0	0	55	0	0	0	0	0	0	0	0
ASV1932	Fungi	Basidiomycota	Microbotryomycetes	unidentified	Chrysozymaceae	unclassified_Chrysozymaceae	unclassified_Chrysozymaceae	0	0	0	0	0	0	0	0	0	0	0	0	54	0	0	1	0	0	0	0	0
ASV1933	Fungi	Basidiomycota	Malasseziomycetes	Malasseziales	Malasseziaceae	Malassezia	Malassezia_arunalokei	0	0	0	0	0	0	0	0	0	0	0	0	55	0	0	0	0	0	0	0	0
ASV1934	Fungi	Basidiomycota	Agaricomycetes	Agaricales	Clavariaceae	Clavulinopsis	Clavulinopsis_luteoalba	0	0	0	0	0	0	0	0	0	0	0	0	0	55	0	0	0	0	0	0	0
ASV1935	Fungi	Rozellomycota	unidentified	unidentified	unidentified	unidentified	unidentified	0	0	0	0	0	0	0	0	0	0	0	0	0	55	0	0	0	0	0	0	0
ASV1936	Fungi	Rozellomycota	unidentified	unidentified	unidentified	unidentified	unidentified	0	0	0	0	0	0	0	0	0	0	0	0	0	0	55	0	0	0	0	0	0
ASV1937	Fungi	Basidiomycota	Agaricomycetes	Thelephorales	Thelephoraceae	Tomentella	Tomentella_ellisii	0	0	0	0	0	0	0	0	0	0	0	0	0	0	55	0	0	0	0	0	0
ASV1938	Fungi	Ascomycota	Sordariomycetes	Glomerellales	Plectosphaerellaceae	Plectosphaerella	Plectosphaerella_niemeijerarum	0	0	0	0	0	0	0	0	0	0	0	0	0	0	55	0	0	0	0	0	0
ASV1939	Fungi	Ascomycota	unclassified_Ascomycota	unclassified_Ascomycota	unclassified_Ascomycota	unclassified_Ascomycota	unclassified_Ascomycota	0	0	0	0	0	0	0	0	0	0	0	0	0	0	0	0	55	0	0	0	0
ASV1940	Fungi	Basidiomycota	Wallemiomycetes	Wallemiales	Wallemiaceae	Wallemia	Wallemia_sebi	0	0	0	0	0	0	0	0	0	0	0	0	0	0	0	0	0	0	55	0	0
ASV1941	Fungi	Basidiomycota	Tremellomycetes	Cystofilobasidiales	Cystofilobasidiaceae	Cystofilobasidium	Cystofilobasidium_infirmominiatum	0	0	0	0	0	0	0	0	0	0	0	0	0	0	0	0	0	0	55	0	0
ASV1942	Fungi	Chytridiomycota	unidentified	unidentified	unidentified	unidentified	unidentified	0	0	0	0	0	0	0	0	0	0	0	0	0	0	0	0	0	0	0	55	0
ASV1943	Fungi	Ascomycota	Sordariomycetes	Microascales	Microascaceae	Scopulariopsis	Scopulariopsis_fusca	42	0	12	0	0	0	0	0	0	0	0	0	0	0	0	0	0	0	0	0	0
ASV1944	Fungi	Ascomycota	Leotiomycetes	unclassified_Leotiomycetes	unclassified_Leotiomycetes	unclassified_Leotiomycetes	unclassified_Leotiomycetes	9	0	0	0	0	0	0	0	0	0	0	0	45	0	0	0	0	0	0	0	0
ASV1945	Fungi	Ascomycota	Saccharomycetes	Saccharomycetales	Debaryomycetaceae	Yamadazyma	unclassified_Yamadazyma	12	0	42	0	0	0	0	0	0	0	0	0	0	0	0	0	0	0	0	0	0
ASV1946	Fungi	Basidiomycota	Cystobasidiomycetes	Cystobasidiales	Cystobasidiaceae	Cystobasidium	Cystobasidium_calyptogenae	0	41	0	0	0	13	0	0	0	0	0	0	0	0	0	0	0	0	0	0	0
ASV1947	Fungi	Ascomycota	Eurotiomycetes	Eurotiales	Aspergillaceae	Aspergillus	unclassified_Aspergillus	0	0	0	54	0	0	0	0	0	0	0	0	0	0	0	0	0	0	0	0	0
ASV1948	Fungi	Basidiomycota	Agaricomycetes	Agaricales	unidentified	unidentified	unidentified	0	0	0	14	0	0	0	0	0	0	0	40	0	0	0	0	0	0	0	0	0
ASV1949	Fungi	unclassified_Fungi	unclassified_Fungi	unclassified_Fungi	unclassified_Fungi	unclassified_Fungi	unclassified_Fungi	0	0	0	0	0	11	0	0	0	0	0	0	43	0	0	0	0	0	0	0	0
ASV1950	Fungi	unclassified_Fungi	unclassified_Fungi	unclassified_Fungi	unclassified_Fungi	unclassified_Fungi	unclassified_Fungi	0	0	0	0	0	0	1	0	0	0	0	0	0	0	53	0	0	0	0	0	0
ASV1951	Fungi	Basidiomycota	Tremellomycetes	Filobasidiales	Filobasidiaceae	Filobasidium	Filobasidium_chernovii	0	0	0	0	0	0	1	0	0	0	0	0	0	53	0	0	0	0	0	0	0
ASV1952	Fungi	Basidiomycota	Tremellomycetes	Cystofilobasidiales	Mrakiaceae	Mrakia	unclassified_Mrakia	0	0	0	0	0	0	0	0	0	54	0	0	0	0	0	0	0	0	0	0	0
ASV1953	Fungi	unclassified_Fungi	unclassified_Fungi	unclassified_Fungi	unclassified_Fungi	unclassified_Fungi	unclassified_Fungi	0	0	0	0	0	0	0	0	0	54	0	0	0	0	0	0	0	0	0	0	0
ASV1954	Fungi	Mortierellomycota	Mortierellomycetes	Mortierellales	Mortierellaceae	Mortierella	Mortierella_elongata	0	0	0	0	0	0	0	0	0	0	54	0	0	0	0	0	0	0	0	0	0
ASV1955	Fungi	Ascomycota	Dothideomycetes	Cladosporiales	Cladosporiaceae	Cladosporium	Cladosporium_endophytica	0	0	0	0	0	0	0	0	0	0	54	0	0	0	0	0	0	0	0	0	0
ASV1956	Fungi	Ascomycota	Pezizomycetes	Pezizales	Ascobolaceae	unidentified	unidentified	0	0	0	0	0	0	0	0	0	0	54	0	0	0	0	0	0	0	0	0	0
ASV1957	Fungi	unclassified_Fungi	unclassified_Fungi	unclassified_Fungi	unclassified_Fungi	unclassified_Fungi	unclassified_Fungi	0	0	0	0	0	0	0	0	0	0	54	0	0	0	0	0	0	0	0	0	0
ASV1958	Fungi	unclassified_Fungi	unclassified_Fungi	unclassified_Fungi	unclassified_Fungi	unclassified_Fungi	unclassified_Fungi	0	0	0	0	0	0	0	0	0	0	54	0	0	0	0	0	0	0	0	0	0
ASV1959	Fungi	Ascomycota	Dothideomycetes	unclassified_Dothideomycetes	unclassified_Dothideomycetes	unclassified_Dothideomycetes	unclassified_Dothideomycetes	0	0	0	0	0	0	0	0	0	0	0	0	54	0	0	0	0	0	0	0	0
ASV1960	Fungi	Ascomycota	Sordariomycetes	Sordariales	Chaetomiaceae	unclassified_Chaetomiaceae	unclassified_Chaetomiaceae	0	0	0	0	0	0	0	0	0	0	0	0	54	0	0	0	0	0	0	0	0
ASV1961	Fungi	Ascomycota	Leotiomycetes	Helotiales	unclassified_Helotiales	unclassified_Helotiales	unclassified_Helotiales	0	0	0	0	0	0	0	0	0	0	0	0	54	0	0	0	0	0	0	0	0
ASV1962	Fungi	Basidiomycota	Agaricomycetes	Agaricales	Clavariaceae	Clavulinopsis	Clavulinopsis_luteoalba	0	0	0	0	0	0	0	0	0	0	0	0	0	54	0	0	0	0	0	0	0
ASV1963	Fungi	unclassified_Fungi	unclassified_Fungi	unclassified_Fungi	unclassified_Fungi	unclassified_Fungi	unclassified_Fungi	0	0	0	0	0	0	0	0	0	0	0	0	0	54	0	0	0	0	0	0	0
ASV1964	Fungi	Basidiomycota	Agaricomycetes	Agaricales	Bolbitiaceae	Conocybe	unclassified_Conocybe	0	0	0	0	0	0	0	0	0	0	0	0	0	54	0	0	0	0	0	0	0
ASV1965	Fungi	Ascomycota	Dothideomycetes	Pleosporales	Phaeosphaeriaceae	Didymocyrtis	Didymocyrtis_brachylaenae	0	0	0	0	0	0	0	0	0	0	0	0	0	54	0	0	0	0	0	0	0
ASV1966	Fungi	Ascomycota	Eurotiomycetes	Eurotiales	Aspergillaceae	Penicillium	unclassified_Penicillium	0	0	0	0	0	0	0	0	0	0	0	0	0	54	0	0	0	0	0	0	0
ASV1967	Fungi	Basidiomycota	Tremellomycetes	Tremellales	Rhynchogastremataceae	Papiliotrema	unclassified_Papiliotrema	0	0	0	0	0	0	0	0	0	0	0	0	0	54	0	0	0	0	0	0	0
ASV1968	Fungi	Ascomycota	Eurotiomycetes	Eurotiales	Aspergillaceae	Aspergillus	Aspergillus_penicillioides	0	0	0	0	0	0	0	0	0	0	0	0	0	0	54	0	0	0	0	0	0
ASV1969	Fungi	Basidiomycota	Agaricomycetes	Agaricales	Agaricaceae	Tulostoma	Tulostoma_kotlabae	0	0	0	0	0	0	0	0	0	0	0	0	0	0	54	0	0	0	0	0	0
ASV1970	Fungi	Glomeromycota	Glomeromycetes	Glomerales	Glomeraceae	unidentified	unidentified	0	0	0	0	0	0	0	0	0	0	0	0	0	0	54	0	0	0	0	0	0
ASV1971	Fungi	Ascomycota	Sordariomycetes	Sordariales	Lasiosphaeriaceae	Schizothecium	Schizothecium_carpinicola	0	0	0	0	0	0	0	0	0	0	0	0	0	0	0	0	54	0	0	0	0
ASV1972	Fungi	Ascomycota	Sordariomycetes	Hypocreales	Ophiocordycipitaceae	unclassified_Ophiocordycipitaceae	unclassified_Ophiocordycipitaceae	0	0	0	0	0	0	0	0	0	0	0	0	0	0	0	0	11	0	0	0	43
ASV1973	Fungi	unclassified_Fungi	unclassified_Fungi	unclassified_Fungi	unclassified_Fungi	unclassified_Fungi	unclassified_Fungi	26	10	17	0	0	0	0	0	0	0	0	0	0	0	0	0	0	0	0	0	0
ASV1974	Fungi	Ascomycota	Dothideomycetes	Pleosporales	Pleosporaceae	Exserohilum	unclassified_Exserohilum	0	22	6	0	0	0	0	0	0	0	0	0	0	0	0	0	0	0	0	25	0
ASV1975	Fungi	Ascomycota	Leotiomycetes	Helotiales	Helotiaceae	Scytalidium	Scytalidium_lignicola	0	16	0	0	0	14	10	0	0	0	0	0	0	0	0	0	0	13	0	0	0
ASV1976	Fungi	Mucoromycota	Mucoromycetes	Mucorales	Lichtheimiaceae	Rhizomucor	Rhizomucor_pusillus	0	15	4	0	0	0	0	0	0	0	0	0	16	0	0	0	17	0	0	0	1
ASV1977	Fungi	Ascomycota	Dothideomycetes	Pleosporales	unclassified_Pleosporales	unclassified_Pleosporales	unclassified_Pleosporales	0	7	0	0	0	0	0	0	0	0	0	0	0	46	0	0	0	0	0	0	0
ASV1978	Fungi	Basidiomycota	Agaricomycetes	unclassified_Agaricomycetes	unclassified_Agaricomycetes	unclassified_Agaricomycetes	unclassified_Agaricomycetes	0	0	0	9	0	0	0	0	0	0	0	0	44	0	0	0	0	0	0	0	0
ASV1979	Fungi	Ascomycota	Dothideomycetes	Pleosporales	Phaeosphaeriaceae	Phaeosphaeria	Phaeosphaeria_podocarpi	0	0	0	0	19	0	0	34	0	0	0	0	0	0	0	0	0	0	0	0	0
ASV1980	Fungi	Basidiomycota	unclassified_Basidiomycota	unclassified_Basidiomycota	unclassified_Basidiomycota	unclassified_Basidiomycota	unclassified_Basidiomycota	0	0	0	0	0	0	0	0	0	53	0	0	0	0	0	0	0	0	0	0	0
ASV1981	Fungi	Zoopagomycota	Zoopagomycetes	Zoopagales	Piptocephalidaceae	Syncephalis	unidentified	0	0	0	0	0	0	0	0	0	53	0	0	0	0	0	0	0	0	0	0	0
ASV1982	Fungi	unclassified_Fungi	unclassified_Fungi	unclassified_Fungi	unclassified_Fungi	unclassified_Fungi	unclassified_Fungi	0	0	0	0	0	0	0	0	0	0	53	0	0	0	0	0	0	0	0	0	0
ASV1983	Fungi	Ascomycota	Dothideomycetes	Venturiales	unidentified	unidentified	unidentified	0	0	0	0	0	0	0	0	0	0	53	0	0	0	0	0	0	0	0	0	0
ASV1984	Fungi	Basidiomycota	Microbotryomycetes	Sporidiobolales	Sporidiobolaceae	Sporobolomyces	Sporobolomyces_carnicolor	0	0	0	0	0	0	0	0	0	0	53	0	0	0	0	0	0	0	0	0	0
ASV1985	Fungi	Mortierellomycota	Mortierellomycetes	Mortierellales	Mortierellaceae	Mortierella	Mortierella_cystojenkinii	0	0	0	0	0	0	0	0	0	0	53	0	0	0	0	0	0	0	0	0	0
ASV1986	Fungi	Basidiomycota	Tremellomycetes	Trichosporonales	Tetragoniomycetaceae	Takashimella	Takashimella_koratensis	0	0	0	0	0	0	0	0	0	0	53	0	0	0	0	0	0	0	0	0	0
ASV1987	Fungi	Mortierellomycota	Mortierellomycetes	Mortierellales	Mortierellaceae	Mortierella	unclassified_Mortierella	0	0	0	0	0	0	0	0	0	0	53	0	0	0	0	0	0	0	0	0	0
ASV1988	Fungi	Ascomycota	Sordariomycetes	Hypocreales	Hypocreaceae	Trichoderma	unclassified_Trichoderma	0	0	0	0	0	0	0	0	0	0	0	53	0	0	0	0	0	0	0	0	0
ASV1989	Fungi	Ascomycota	Eurotiomycetes	Eurotiales	Trichocomaceae	Talaromyces	Talaromyces_fusiformis	0	0	0	0	0	0	0	0	0	0	0	53	0	0	0	0	0	0	0	0	0
ASV1990	Fungi	Ascomycota	Sordariomycetes	Sordariales	Lasiosphaeriaceae	Schizothecium	Schizothecium_carpinicola	0	0	0	0	0	0	0	0	0	0	0	0	53	0	0	0	0	0	0	0	0
ASV1991	Fungi	Ascomycota	Sordariomycetes	Hypocreales	Bionectriaceae	Gliomastix	unclassified_Gliomastix	0	0	0	0	0	0	0	0	0	0	0	0	53	0	0	0	0	0	0	0	0
ASV1992	Fungi	Ascomycota	Leotiomycetes	Helotiales	Helotiales_fam_Incertae_sedis	Hysteropezizella	Hysteropezizella_subvelata	0	0	0	0	0	0	0	0	0	0	0	0	53	0	0	0	0	0	0	0	0
ASV1993	Fungi	Rozellomycota	unidentified	unidentified	unidentified	unidentified	unidentified	0	0	0	0	0	0	0	0	0	0	0	0	0	53	0	0	0	0	0	0	0
ASV1994	Fungi	unclassified_Fungi	unclassified_Fungi	unclassified_Fungi	unclassified_Fungi	unclassified_Fungi	unclassified_Fungi	0	0	0	0	0	0	0	0	0	0	0	0	0	53	0	0	0	0	0	0	0
ASV1995	Fungi	Ascomycota	Eurotiomycetes	Eurotiales	Aspergillaceae	Penicillium	unclassified_Penicillium	0	0	0	0	0	0	0	0	0	0	0	0	0	53	0	0	0	0	0	0	0
ASV1996	Fungi	Basidiomycota	unclassified_Basidiomycota	unclassified_Basidiomycota	unclassified_Basidiomycota	unclassified_Basidiomycota	unclassified_Basidiomycota	0	0	0	0	0	0	0	0	0	0	0	0	0	53	0	0	0	0	0	0	0
ASV1997	Fungi	Ascomycota	Archaeorhizomycetes	Archaeorhizomycetales	Archaeorhizomycetaceae	Archaeorhizomyces	unidentified	0	0	0	0	0	0	0	0	0	0	0	0	0	53	0	0	0	0	0	0	0
ASV1998	Fungi	Basidiomycota	unclassified_Basidiomycota	unclassified_Basidiomycota	unclassified_Basidiomycota	unclassified_Basidiomycota	unclassified_Basidiomycota	0	0	0	0	0	0	0	0	0	0	0	0	0	0	53	0	0	0	0	0	0
[truncated: 4,614 more rows]

## Sheet: analysis_ASVs
2. Fungi ASVs applied to analyses: abundance
OTU ID	kingdom	phylum	class	order	family	genus	species	CB1_1	CB1_2	CB1_3	CB2_1	CB2_2	CB2_3	CB3_1	CB3_2	CB3_3	V1_1	V1_2	V1_3	V2_1	V2_2	V2_3	V3_1	V3_2	V3_3	CV3_1	CV3_2	CV3_3
ASV1	Fungi	Basidiomycota	Microbotryomycetes	Sporidiobolales	Sporidiobolaceae	Rhodotorula	Rhodotorula_toruloides	723	559	878	43371	40823	43116	0	159	100	0	113	0	4275	4661	5384	131	21	96	1880	1506	1445
ASV2	Fungi	Ascomycota	Sordariomycetes	Coniochaetales	Coniochaetaceae	Coniochaeta	unclassified_Coniochaeta	390	406	622	1055	1485	1103	28964	26459	28038	0	0	0	0	0	352	0	0	0	4935	4479	5794
ASV3	Fungi	Basidiomycota	Tremellomycetes	Tremellales	Rhynchogastremataceae	Papiliotrema	Papiliotrema_flavescens	0	198	31	46	22	47	0	19	14	464	400	71	140	290	388	30935	22949	34055	4218	4563	4644
ASV4	Fungi	Ascomycota	Sordariomycetes	Coniochaetales	Coniochaetaceae	Coniochaeta	Coniochaeta_baysunika	289	334	524	838	602	627	23665	21972	22794	0	0	0	0	0	0	0	0	0	1946	1693	1995
ASV5	Fungi	Ascomycota	Eurotiomycetes	Eurotiales	Aspergillaceae	Aspergillus	Aspergillus_halophilicus	21939	21090	21945	1	0	0	0	0	1	0	0	0	0	0	0	0	2	0	0	0	0
ASV6	Fungi	Ascomycota	Eurotiomycetes	Eurotiales	Aspergillaceae	Aspergillus	Aspergillus_penicillioides	20903	20444	21389	0	0	0	0	0	0	0	63	23	18	0	0	23	16	0	0	39	44
ASV7	Fungi	Ascomycota	Dothideomycetes	Pleosporales	Pleosporaceae	Alternaria	unclassified_Alternaria	425	1177	469	474	576	482	177	159	222	3942	4599	1137	2215	4167	3621	6506	4061	6137	7036	7948	6821
ASV8	Fungi	Ascomycota	Dothideomycetes	Cladosporiales	Cladosporiaceae	Cladosporium	unclassified_Cladosporium	1401	2496	1692	866	938	733	222	377	263	4074	5187	9843	4995	4851	4957	1612	885	955	1438	2212	1172
ASV9	Fungi	Ascomycota	Sordariomycetes	Glomerellales	Plectosphaerellaceae	Plectosphaerella	Plectosphaerella_niemeijerarum	0	0	0	0	0	41	0	117	0	0	0	0	432	1013	625	5353	4011	5602	6529	5841	7723
ASV10	Fungi	Basidiomycota	Tremellomycetes	Tremellales	Bulleribasidiaceae	Hannaella	Hannaella_luteola	54	134	0	43	0	47	19	0	15	231	192	75	250	687	183	12041	9155	12139	87	618	98
ASV11	Fungi	Basidiomycota	Microbotryomycetes	Sporidiobolales	Sporidiobolaceae	Rhodotorula	Rhodotorula_toruloides	445	507	555	10030	9916	9593	0	0	0	0	0	0	986	917	1803	0	0	0	0	0	0
ASV12	Fungi	Basidiomycota	Microbotryomycetes	Unclassified	Chrysozymaceae	Sampaiozyma	Sampaiozyma_ingeniosa	16	0	0	9	0	0	0	0	0	0	0	0	0	0	0	4500	4167	4803	4582	5107	6127
ASV13	Fungi	Basidiomycota	Tremellomycetes	Filobasidiales	Filobasidiaceae	Filobasidium	unclassified_Filobasidium	304	1145	357	280	302	0	84	420	172	2882	3121	671	1989	2535	2446	781	361	376	917	2376	748
ASV14	Fungi	Ascomycota	Sordariomycetes	Coniochaetales	Coniochaetaceae	Coniochaeta	Coniochaeta_cipronana	57	168	142	4881	5247	5229	20	0	29	0	0	0	688	1054	0	0	0	0	0	0	0
ASV15	Fungi	Basidiomycota	Microbotryomycetes	Sporidiobolales	Sporidiobolaceae	unclassified_Sporidiobolaceae	unclassified_Sporidiobolaceae	104	94	290	4379	4946	5223	20	33	5	0	0	0	289	379	466	0	0	0	0	0	0
ASV18	Fungi	Ascomycota	Sordariomycetes	Hypocreales	Nectriaceae	Fusarium	unclassified_Fusarium	700	986	806	0	0	0	0	0	0	385	0	1090	0	0	0	0	0	0	1738	1826	1526
ASV20	Fungi	Ascomycota	Dothideomycetes	Cladosporiales	Cladosporiaceae	Cladosporium	unclassified_Cladosporium	173	179	94	109	90	185	0	41	33	935	1612	458	665	1147	1115	360	348	254	130	480	180
ASV21	Fungi	Ascomycota	Leotiomycetes	Helotiales	unclassified_Helotiales	unclassified_Helotiales	unclassified_Helotiales	92	0	111	181	226	175	32	77	41	1345	1043	0	1626	1232	896	156	408	99	182	154	422
ASV22	Fungi	Ascomycota	Eurotiomycetes	Eurotiales	Aspergillaceae	Aspergillus	Aspergillus_heterocaryoticus	2558	2592	2186	0	0	0	0	70	0	0	380	0	457	0	0	0	0	0	0	0	0
ASV23	Fungi	Ascomycota	Sordariomycetes	Coniochaetales	Coniochaetaceae	Coniochaeta	Coniochaeta_baysunika	0	0	0	0	0	0	2651	2809	2153	0	0	0	0	0	0	0	0	0	0	299	316
ASV24	Fungi	Basidiomycota	Microbotryomycetes	Sporidiobolales	Sporidiobolaceae	Rhodotorula	unclassified_Rhodotorula	89	0	102	2271	2699	2564	0	0	0	0	0	0	55	355	0	0	0	0	0	0	0
ASV25	Fungi	Ascomycota	Eurotiomycetes	Eurotiales	Aspergillaceae	Aspergillus	unclassified_Aspergillus	2563	2790	2733	0	0	0	0	0	0	0	0	0	0	0	0	0	0	0	0	0	0
ASV26	Fungi	Ascomycota	Dothideomycetes	Capnodiales	Cladosporiaceae	Cladosporium	Cladosporium_velox	114	148	90	275	223	86	0	52	60	1593	1017	212	872	529	632	120	411	154	223	569	450
ASV28	Fungi	Ascomycota	Sordariomycetes	Calosphaeriales	Calosphaeriaceae	Unclassified	Unclassified	2081	2020	2259	0	0	0	0	0	0	0	0	0	0	0	0	0	0	0	0	0	0
ASV29	Fungi	Ascomycota	Dothideomycetes	Cladosporiales	Cladosporiaceae	Cladosporium	unclassified_Cladosporium	0	0	0	0	0	0	0	0	0	585	1245	0	596	529	723	825	587	519	0	0	0
ASV30	Fungi	Basidiomycota	Tremellomycetes	Tremellales	Bulleribasidiaceae	Vishniacozyma	Vishniacozyma_victoriae	0	0	621	0	49	0	0	0	31	595	0	33	1519	527	396	0	1579	58	0	0	0
ASV31	Fungi	Ascomycota	Sordariomycetes	Hypocreales	Nectriaceae	Fusarium	Fusarium_equiseti	0	0	0	131	0	0	0	0	0	0	0	4447	0	0	0	0	0	0	124	154	0
ASV32	Fungi	Ascomycota	Eurotiomycetes	Eurotiales	Trichocomaceae	Thermomyces	Thermomyces_lanuginosus	158	48	53	27	125	66	49	30	26	405	1534	346	70	925	406	130	0	13	82	137	106
ASV33	Fungi	Ascomycota	Eurotiomycetes	Eurotiales	Aspergillaceae	Penicillium	unclassified_Penicillium	107	133	95	0	105	105	50	34	33	866	776	83	413	658	671	0	0	80	269	0	206
ASV35	Fungi	Ascomycota	Dothideomycetes	Pleosporales	Didymellaceae	Epicoccum	unclassified_Epicoccum	0	0	0	0	0	0	0	57	0	1105	577	180	0	1490	0	209	0	0	346	387	0
ASV36	Fungi	Ascomycota	Taphrinomycetes	Taphrinales	Taphrinaceae	Taphrina	Unclassified	92	55	77	102	121	0	63	0	34	464	852	101	780	230	603	75	46	28	152	257	89
ASV37	Fungi	Ascomycota	Sordariomycetes	Hypocreales	Nectriaceae	Fusicolla	Fusicolla_ossicola	0	0	0	0	0	0	0	0	0	0	0	0	700	1915	1590	0	0	0	0	0	0
ASV38	Fungi	Ascomycota	Dothideomycetes	Pleosporales	Sporormiaceae	Preussia	Preussia_terricola	81	38	39	83	36	43	38	8	0	570	588	108	1083	315	580	45	43	33	188	116	112
ASV41	Fungi	Ascomycota	Leotiomycetes	Helotiales	Sclerotiniaceae	Botryotinia	Botryotinia_ranunculi	0	0	0	0	0	0	9	0	0	0	0	0	0	1527	0	0	2147	0	0	0	126
ASV42	Fungi	Basidiomycota	Tremellomycetes	Cystofilobasidiales	unclassified_Cystofilobasidiales	unclassified_Cystofilobasidiales	unclassified_Cystofilobasidiales	14	36	41	14	29	0	15	0	151	76	387	34	1532	388	0	0	790	93	93	0	81
ASV43	Fungi	Ascomycota	Sordariomycetes	Hypocreales	Nectriaceae	Fusarium	unclassified_Fusarium	0	0	0	0	0	0	26	0	0	0	527	0	0	509	2244	0	108	0	0	0	296
ASV44	Fungi	Ascomycota	Leotiomycetes	Helotiales	Sclerotiniaceae	Botryotinia	Botryotinia_ranunculi	10	0	108	0	0	88	0	0	43	85	0	0	0	0	0	0	0	3122	0	0	0
ASV45	Fungi	Ascomycota	Eurotiomycetes	Eurotiales	Thermoascaceae	Thermoascus	Thermoascus_aurantiacus	71	54	38	18	38	41	0	32	12	445	593	1132	0	258	126	18	44	0	93	100	81
ASV46	Fungi	Basidiomycota	Agaricomycetes	Boletales	unclassified_Boletales	unclassified_Boletales	unclassified_Boletales	13	29	0	0	25	49	0	0	13	286	128	2206	70	94	47	6	0	27	49	18	0
ASV47	Fungi	Mortierellomycota	Mortierellomycetes	Mortierellales	Mortierellaceae	Mortierella	unclassified_Mortierella	0	0	0	0	0	140	0	0	0	0	0	2605	0	0	0	0	0	0	0	0	287
ASV48	Fungi	Ascomycota	Sordariomycetes	Hypocreales	Hypocreales_fam_Incertae_sedis	Sarocladium	Sarocladium_kiliense	21	39	68	61	64	35	8	26	19	461	728	120	662	0	219	115	80	111	12	100	62
ASV49	Fungi	Ascomycota	Sordariomycetes	Coniochaetales	Coniochaetaceae	Coniochaeta	Coniochaeta_baysunika	0	0	0	0	0	0	975	861	1163	0	0	0	0	0	0	0	0	0	0	0	0
ASV50	Fungi	Ascomycota	Pezizomycetes	Pezizales	Pyronemataceae	Unclassified	Unclassified	66	69	102	85	119	87	24	24	38	353	134	94	461	377	396	91	30	58	154	85	52
ASV51	Fungi	Basidiomycota	Tremellomycetes	Tremellales	Bulleribasidiaceae	Vishniacozyma	Vishniacozyma_carnescens	0	250	32	109	62	0	0	0	0	426	389	0	0	292	202	0	0	50	231	703	140
ASV53	Fungi	Ascomycota	Leotiomycetes	Helotiales	Sclerotiniaceae	Botryotinia	Botryotinia_ranunculi	0	0	0	0	0	0	0	0	0	0	0	0	0	0	0	2832	0	0	0	0	0
ASV54	Fungi	Basidiomycota	Tremellomycetes	Trichosporonales	Trichosporonaceae	Cutaneotrichosporon	Cutaneotrichosporon_cyanovorans	0	0	0	0	0	0	11	0	6	487	463	875	204	149	490	0	0	0	25	84	0
ASV55	Fungi	Basidiomycota	Tremellomycetes	Filobasidiales	Filobasidiaceae	Filobasidium	Filobasidium_floriforme	82	126	0	54	43	40	0	15	35	258	287	79	309	409	33	142	74	84	197	422	89
ASV56	Fungi	Basidiomycota	Tremellomycetes	Cystofilobasidiales	Mrakiaceae	Mrakia	Mrakia_frigida	55	59	54	58	0	0	0	0	0	0	152	219	1085	347	151	62	229	64	65	100	0
ASV57	Fungi	Ascomycota	Sordariomycetes	Hypocreales	Hypocreaceae	Trichoderma	unclassified_Trichoderma	0	0	0	0	0	0	0	0	0	0	0	0	0	897	0	0	0	0	409	808	584
ASV60	Fungi	Ascomycota	Eurotiomycetes	Chaetothyriales	Unclassified	Strelitziana	unclassified_Strelitziana	65	50	0	63	88	27	0	0	0	394	514	191	0	326	485	84	57	0	0	205	104
ASV62	Fungi	Ascomycota	Dothideomycetes	Pleosporales	Cucurbitariaceae	unclassified_Cucurbitariaceae	unclassified_Cucurbitariaceae	0	0	25	0	0	0	0	0	0	139	188	1906	0	201	0	0	0	0	0	0	0
ASV64	Fungi	Ascomycota	Dothideomycetes	Pleosporales	Pleosporaceae	Alternaria	unclassified_Alternaria	0	0	0	0	0	36	0	0	0	77	0	46	1107	458	612	0	4	0	0	33	0
ASV65	Fungi	Ascomycota	Dothideomycetes	Pleosporales	Didymosphaeriaceae	unclassified_Didymosphaeriaceae	unclassified_Didymosphaeriaceae	21	9	0	0	90	0	11	14	78	190	0	94	536	190	320	0	609	14	20	56	0
ASV66	Fungi	Ascomycota	Sordariomycetes	Hypocreales	Nectriaceae	Fusarium	unclassified_Fusarium	0	0	0	0	0	0	0	0	78	0	0	504	1587	0	0	0	0	69	0	0	0
ASV67	Fungi	Ascomycota	Eurotiomycetes	Eurotiales	Aspergillaceae	Aspergillus	Aspergillus_asclerogenus	702	742	734	0	0	0	27	0	0	0	0	0	0	0	0	0	0	0	0	0	0
ASV68	Fungi	Basidiomycota	Agaricomycetes	Atheliales	Atheliaceae	Athelopsis	Athelopsis_lembospora	40	41	84	8	0	51	47	29	0	184	337	147	398	251	320	19	35	52	74	29	39
ASV69	Fungi	Ascomycota	Sordariomycetes	Pleurotheciales	Pleurotheciaceae	Phaeoisaria	Phaeoisaria_filiformis	18	0	6	0	0	0	749	782	579	0	0	0	0	0	0	0	0	0	0	0	0
ASV70	Fungi	Basidiomycota	unclassified_Basidiomycota	unclassified_Basidiomycota	unclassified_Basidiomycota	unclassified_Basidiomycota	unclassified_Basidiomycota	0	0	0	0	0	0	11	19	8	0	0	0	0	0	0	0	0	0	1025	548	511
ASV71	Fungi	Ascomycota	Dothideomycetes	Pleosporales	Didymellaceae	Epicoccum	unclassified_Epicoccum	0	0	0	0	99	53	0	0	0	0	0	0	1947	0	0	0	0	0	0	0	0
ASV72	Fungi	Basidiomycota	unclassified_Basidiomycota	unclassified_Basidiomycota	unclassified_Basidiomycota	unclassified_Basidiomycota	unclassified_Basidiomycota	0	0	0	0	0	1	648	631	673	0	0	0	0	0	1	0	0	0	69	36	29
ASV73	Fungi	Rozellomycota	Unclassified	Unclassified	Unclassified	Unclassified	Unclassified	0	0	0	0	0	0	540	704	809	0	0	0	0	0	0	0	0	0	0	0	0
ASV74	Fungi	Ascomycota	Dothideomycetes	Dothideales	Saccotheciaceae	Aureobasidium	Aureobasidium_melanogenum	441	525	286	0	74	106	16	31	50	0	0	371	0	0	0	0	24	36	83	0	0
ASV75	Fungi	Ascomycota	Sordariomycetes	Coniochaetales	Coniochaetaceae	Coniochaeta	unclassified_Coniochaeta	0	0	0	0	0	0	0	0	0	0	0	0	0	0	0	0	0	0	706	699	617
ASV76	Fungi	Ascomycota	Leotiomycetes	Helotiales	Chaetomellaceae	Chaetomella	unclassified_Chaetomella	14	0	0	0	0	0	0	16	1	0	135	1704	41	0	63	0	0	0	0	0	0
ASV77	Fungi	Ascomycota	Dothideomycetes	Pleosporales	Didymosphaeriaceae	Pseudopithomyces	Pseudopithomyces_palmicola	13	70	0	0	49	27	0	43	25	569	160	233	182	0	483	24	18	23	0	52	0
ASV78	Fungi	Basidiomycota	Tremellomycetes	Tremellales	Trimorphomycetaceae	Saitozyma	Saitozyma_podzolica	38	26	50	0	35	54	0	0	0	0	616	444	117	169	0	53	219	40	0	0	0
ASV79	Fungi	Ascomycota	Sordariomycetes	Glomerellales	Plectosphaerellaceae	Gibellulopsis	Gibellulopsis_serrae	0	0	0	0	0	0	0	0	0	0	0	0	0	0	0	0	747	1078	0	0	0
ASV80	Fungi	Ascomycota	Sordariomycetes	Hypocreales	Unclassified	Acremonium	Acremonium_tubakii	0	0	0	0	0	0	0	0	0	0	0	0	0	0	0	0	0	0	506	876	439
ASV81	Fungi	Ascomycota	Eurotiomycetes	Eurotiales	Aspergillaceae	Aspergillus	Aspergillus_penicillioides	1633	46	45	16	0	0	0	0	0	34	0	0	0	0	0	0	0	0	0	43	0
ASV82	Fungi	Ascomycota	Dothideomycetes	unclassified_Dothideomycetes	unclassified_Dothideomycetes	unclassified_Dothideomycetes	unclassified_Dothideomycetes	23	31	27	0	0	30	0	25	0	93	319	30	282	412	243	0	0	36	58	109	96
ASV84	Fungi	Ascomycota	Sordariomycetes	Sordariales	Chaetomiaceae	Chaetomium	unclassified_Chaetomium	0	9	0	29	0	86	30	0	0	262	531	17	492	52	34	0	0	41	43	39	55
ASV85	Fungi	Ascomycota	Sordariomycetes	Hypocreales	Clavicipitaceae	Metarhizium	Metarhizium_robertsii	0	0	0	58	0	0	0	0	26	583	884	99	0	0	0	0	0	0	65	0	0
ASV87	Fungi	Ascomycota	Sordariomycetes	Coniochaetales	Coniochaetaceae	Coniochaeta	Coniochaeta_baysunika	0	0	0	0	0	0	344	632	698	0	0	0	0	0	0	0	0	0	0	0	0
ASV88	Fungi	Ascomycota	Dothideomycetes	Dothideales	Saccotheciaceae	Aureobasidium	Aureobasidium_leucospermi	107	58	0	71	70	0	26	0	0	256	0	100	40	178	292	65	68	43	149	88	32
ASV89	Fungi	Mortierellomycota	Mortierellomycetes	Mortierellales	Mortierellaceae	Mortierella	Mortierella_humilis	0	14	117	68	8	12	25	18	0	442	99	63	193	0	185	27	56	39	129	70	18
ASV90	Fungi	Ascomycota	Eurotiomycetes	Eurotiales	Aspergillaceae	Aspergillus	unclassified_Aspergillus	127	164	109	0	98	51	23	0	0	0	143	241	321	0	0	42	146	0	0	110	0
ASV91	Fungi	Mortierellomycota	Mortierellomycetes	Mortierellales	Mortierellaceae	Mortierella	unclassified_Mortierella	0	0	0	0	0	0	0	0	0	0	917	0	658	0	0	0	0	0	0	0	0
ASV92	Fungi	Ascomycota	Sordariomycetes	Chaetosphaeriales	Chaetosphaeriaceae	Codinaea	Codinaea_acaciae	0	0	6	12	0	12	4	0	26	0	253	1050	0	61	0	0	17	0	0	38	35
ASV93	Fungi	Basidiomycota	Microbotryomycetes	Sporidiobolales	Sporidiobolaceae	Rhodotorula	Rhodotorula_babjevae	0	16	0	0	0	0	0	0	0	0	0	0	0	0	0	28	18	10	634	356	427
ASV94	Fungi	Ascomycota	Leotiomycetes	Unclassified	Unclassified	Leohumicola	Leohumicola_minima	61	0	0	30	37	22	0	0	0	252	0	0	400	138	0	34	336	0	24	29	123
ASV95	Fungi	Basidiomycota	Agaricomycetes	Agaricales	Psathyrellaceae	Coprinellus	Coprinellus_sclerocystidiosus	22	0	58	14	0	17	28	13	0	171	53	114	157	150	465	18	21	10	69	0	37
ASV96	Fungi	Ascomycota	Sordariomycetes	Xylariales	Apiosporaceae	Arthrinium	Arthrinium_paraphaeospermum	0	0	0	31	103	0	0	0	0	503	0	70	0	32	438	0	0	0	0	148	75
ASV97	Fungi	Ascomycota	Sordariomycetes	Chaetosphaeriales	Chaetosphaeriaceae	Chloridium	Chloridium_aseptatum	0	15	24	18	0	0	0	0	7	85	78	607	152	260	86	10	8	10	0	18	0
ASV98	Fungi	Ascomycota	Eurotiomycetes	Eurotiales	Trichocomaceae	Talaromyces	unclassified_Talaromyces	13	0	0	17	0	0	0	0	0	0	0	1157	120	0	0	0	0	40	0	0	29
ASV99	Fungi	Ascomycota	Saccharomycetes	Saccharomycetales	Debaryomycetaceae	Meyerozyma	Meyerozyma_caribbica	0	0	27	0	0	0	0	0	0	223	22	927	0	145	0	17	0	0	0	0	0
ASV100	Fungi	Mortierellomycota	Mortierellomycetes	Mortierellales	Mortierellaceae	Mortierella	Mortierella_globalpina	0	0	0	41	30	0	0	0	0	43	0	66	330	441	268	0	41	0	15	0	86
ASV101	Fungi	Ascomycota	Dothideomycetes	Pleosporales	Pleosporaceae	Alternaria	unclassified_Alternaria	318	570	470	0	0	0	0	0	0	0	0	0	0	0	0	0	0	0	0	0	0
ASV102	Fungi	Ascomycota	Eurotiomycetes	Eurotiales	unclassified_Eurotiales	unclassified_Eurotiales	unclassified_Eurotiales	561	422	370	0	0	0	0	0	0	0	0	0	0	0	0	0	0	0	0	0	0
ASV103	Fungi	Ascomycota	Dothideomycetes	Dothideales	Saccotheciaceae	Aureobasidium	Aureobasidium_melanogenum	0	0	0	66	0	0	0	0	0	577	316	0	59	0	113	89	0	0	0	129	0
ASV104	Fungi	Ascomycota	Pezizomycetes	Pezizales	Pezizaceae	Peziza	Peziza_fruticosa	12	0	0	18	16	0	12	0	52	0	0	37	230	61	41	0	748	6	0	0	45
ASV105	Fungi	Ascomycota	Sordariomycetes	Togniniales	Togniniaceae	Phaeoacremonium	unclassified_Phaeoacremonium	364	271	514	0	5	0	54	30	32	0	0	0	0	0	0	0	0	0	0	0	0
ASV106	Fungi	Ascomycota	Leotiomycetes	Helotiales	Sclerotiniaceae	Botryotinia	Botryotinia_ranunculi	0	0	0	0	0	0	0	0	0	0	0	0	0	0	1021	0	0	0	0	229	0
ASV107	Fungi	Glomeromycota	Paraglomeromycetes	Paraglomerales	Paraglomeraceae	Paraglomus	Paraglomus_laccatum	0	56	0	0	24	0	0	0	0	0	0	1124	0	0	0	13	0	0	0	22	0
ASV108	Fungi	Ascomycota	Sordariomycetes	Glomerellales	Plectosphaerellaceae	Gibellulopsis	Gibellulopsis_serrae	0	0	0	0	0	0	0	0	0	0	0	0	0	0	0	1191	0	0	0	0	0
ASV109	Fungi	Ascomycota	Sordariomycetes	Hypocreales	Clavicipitaceae	Metarhizium	Metarhizium_robertsii	0	96	0	0	0	42	0	0	0	0	0	0	949	0	0	0	0	0	0	95	0
ASV110	Fungi	Ascomycota	Sordariomycetes	Coniochaetales	Coniochaetaceae	Coniochaeta	Coniochaeta_hoffmannii	0	0	0	0	0	0	13	0	35	0	0	0	54	157	77	391	118	329	0	0	0
ASV111	Fungi	Chytridiomycota	Unclassified	Unclassified	Unclassified	Unclassified	Unclassified	0	0	0	0	0	0	2	0	0	0	0	0	0	0	0	247	182	322	216	111	94
ASV112	Fungi	Mortierellomycota	Mortierellomycetes	Mortierellales	Mortierellaceae	Mortierella	unclassified_Mortierella	0	0	0	0	0	0	0	0	63	1103	0	0	0	0	0	0	0	0	0	0	0
ASV113	Fungi	Ascomycota	Pezizomycetes	Pezizales	Pezizaceae	Peziza	Peziza_buxea	24	53	26	0	8	5	11	0	22	88	61	12	123	223	229	1	34	45	0	74	100
ASV114	Fungi	Ascomycota	Sordariomycetes	Hypocreales	Bionectriaceae	Clonostachys	Clonostachys_compactiuscula	63	0	0	49	0	13	0	23	17	440	174	0	100	192	0	0	17	0	0	42	0
ASV115	Fungi	Ascomycota	Eurotiomycetes	Eurotiales	Aspergillaceae	Aspergillus	unclassified_Aspergillus	294	370	383	0	50	0	0	13	0	0	0	0	0	0	0	0	14	0	0	0	0
ASV116	Fungi	Rozellomycota	Unclassified	Unclassified	Unclassified	Unclassified	Unclassified	0	0	0	0	0	0	365	421	336	0	0	0	0	0	0	0	0	0	0	0	0
ASV117	Fungi	Ascomycota	Eurotiomycetes	Eurotiales	Aspergillaceae	Aspergillus	Aspergillus_brunneus	551	544	0	0	0	0	0	0	0	0	0	0	0	0	0	0	0	0	0	0	0
ASV118	Fungi	Ascomycota	Eurotiomycetes	Eurotiales	Aspergillaceae	Aspergillus	Aspergillus_penicillioides	392	362	338	0	0	0	0	0	0	0	0	0	0	0	0	0	0	0	0	0	0
ASV119	Fungi	Glomeromycota	Glomeromycetes	Glomerales	Glomeraceae	Rhizophagus	unclassified_Rhizophagus	0	0	0	0	0	0	0	0	0	347	382	95	0	0	179	0	0	0	0	84	0
ASV120	Fungi	Basidiomycota	unclassified_Basidiomycota	unclassified_Basidiomycota	unclassified_Basidiomycota	unclassified_Basidiomycota	unclassified_Basidiomycota	1	0	0	0	0	0	360	384	337	0	0	0	0	0	0	0	0	0	0	0	0
ASV121	Fungi	Ascomycota	Sordariomycetes	Hypocreales	Nectriaceae	Fusarium	unclassified_Fusarium	0	0	0	0	0	0	0	0	0	0	0	0	210	122	0	168	130	0	170	277	0
ASV122	Fungi	Basidiomycota	Microbotryomycetes	Sporidiobolales	Sporidiobolaceae	Rhodotorula	Rhodotorula_alborubescens	0	24	0	0	0	13	0	0	21	0	0	38	81	189	0	40	154	95	181	155	83
ASV123	Fungi	Ascomycota	Dothideomycetes	Pleosporales	Didymellaceae	Epicoccum	unclassified_Epicoccum	0	0	0	0	0	0	0	0	0	0	0	0	0	0	1072	0	0	0	0	0	0
ASV124	Fungi	Ascomycota	Eurotiomycetes	Eurotiales	Aspergillaceae	Aspergillus	Aspergillus_caesiellus	344	381	332	0	0	0	0	8	0	0	0	0	0	0	0	0	0	0	0	0	0
ASV126	Fungi	Basidiomycota	unclassified_Basidiomycota	unclassified_Basidiomycota	unclassified_Basidiomycota	unclassified_Basidiomycota	unclassified_Basidiomycota	0	0	0	0	0	0	0	0	0	0	0	0	0	0	0	0	0	1	475	313	268
ASV127	Fungi	Ascomycota	Sordariomycetes	Hypocreales	unclassified_Hypocreales	unclassified_Hypocreales	unclassified_Hypocreales	0	0	0	0	0	0	0	0	0	0	0	158	0	0	0	234	298	336	0	0	30
ASV128	Fungi	Ascomycota	Sordariomycetes	Coniochaetales	Coniochaetaceae	Coniochaeta	unclassified_Coniochaeta	0	0	0	0	0	0	0	476	578	0	0	0	0	0	0	0	0	0	0	0	0
ASV129	Fungi	Mortierellomycota	Mortierellomycetes	Mortierellales	Mortierellaceae	Mortierella	Mortierella_globalpina	0	15	20	0	55	17	0	0	0	67	287	0	233	133	104	0	20	0	51	0	48
ASV130	Fungi	Ascomycota	Eurotiomycetes	Eurotiales	Aspergillaceae	Aspergillus	Aspergillus_flavus	148	177	123	14	0	0	0	0	9	0	72	91	0	0	243	18	65	0	0	50	35
ASV132	Fungi	Ascomycota	Dothideomycetes	Pleosporales	Coniothyriaceae	Coniothyrium	Coniothyrium_multiporum	364	304	364	0	0	0	0	0	0	0	0	0	0	0	0	0	0	0	0	0	0
ASV133	Fungi	Kickxellomycota	Unclassified	Ramicandelaberales	Ramicandelaberaceae	Ramicandelaber	Ramicandelaber_brevisporus	32	5	0	0	0	0	0	0	1	133	0	791	0	45	0	0	0	0	14	0	9
ASV134	Fungi	Ascomycota	Dothideomycetes	Cladosporiales	Cladosporiaceae	Cladosporium	unclassified_Cladosporium	37	0	19	40	27	0	0	0	0	285	106	135	0	84	122	0	43	0	60	50	22
ASV135	Fungi	Ascomycota	Sordariomycetes	Pisorisporiales	Pisorisporiaceae	Achroceratosphaeria	Achroceratosphaeria_potamia	0	0	0	0	0	0	0	0	0	0	0	0	0	0	0	0	0	0	244	542	237
ASV136	Fungi	Ascomycota	Sordariomycetes	Glomerellales	Plectosphaerellaceae	Plectosphaerella	Plectosphaerella_niemeijerarum	152	0	0	0	0	0	0	0	0	54	476	0	0	334	0	0	0	0	0	0	0
ASV137	Fungi	Chytridiomycota	Unclassified	Unclassified	Unclassified	Unclassified	Unclassified	0	0	0	0	0	0	0	0	0	0	0	0	0	0	0	0	0	0	345	321	347
ASV138	Fungi	Mortierellomycota	Mortierellomycetes	Mortierellales	Mortierellaceae	Mortierella	unclassified_Mortierella	0	109	0	0	0	0	87	0	0	0	0	0	0	0	474	0	0	135	194	0	0
ASV139	Fungi	Ascomycota	Sordariomycetes	Hypocreales	Unclassified	Acremonium	Acremonium_egyptiacum	62	137	93	0	58	17	0	0	0	104	182	0	134	0	0	86	71	0	49	0	0
ASV140	Fungi	Ascomycota	Sordariomycetes	Sordariales	Chaetomiaceae	Trichocladium	Trichocladium_seminis-citrulli	0	0	0	17	26	42	28	0	30	0	355	0	261	99	55	19	29	26	0	0	0
ASV141	Fungi	Ascomycota	Dothideomycetes	Pleosporales	Didymellaceae	Didymella	Didymella_keratinophila	0	0	0	0	0	0	0	0	0	498	337	0	0	0	0	0	0	0	148	0	0
ASV142	Fungi	Ascomycota	Leotiomycetes	Erysiphales	Erysiphaceae	Erysiphe	unclassified_Erysiphe	52	20	13	0	0	0	0	0	0	265	355	13	0	125	0	33	13	0	25	20	27
ASV143	Fungi	Ascomycota	unclassified_Ascomycota	unclassified_Ascomycota	unclassified_Ascomycota	unclassified_Ascomycota	unclassified_Ascomycota	0	0	0	283	343	334	0	0	0	0	0	0	0	0	0	0	0	0	0	0	0
ASV144	Fungi	Ascomycota	Dothideomycetes	Pleosporales	Didymellaceae	unclassified_Didymellaceae	unclassified_Didymellaceae	0	26	0	15	0	0	0	12	11	0	0	895	0	0	0	0	0	0	0	0	0
ASV145	Fungi	Ascomycota	Eurotiomycetes	Chaetothyriales	Herpotrichiellaceae	Phialophora	Phialophora_alba	33	76	13	421	286	98	0	0	10	0	0	0	0	0	0	0	0	0	0	0	0
ASV146	Fungi	Kickxellomycota	Unclassified	Ramicandelaberales	Ramicandelaberaceae	Ramicandelaber	Ramicandelaber_taiwanensis	0	0	0	0	9	0	0	0	0	0	77	699	0	44	26	0	1	6	40	15	0
ASV147	Fungi	Ascomycota	Leotiomycetes	Helotiales	Helotiaceae	Tetracladium	unclassified_Tetracladium	13	28	0	0	44	41	6	0	0	147	221	98	152	0	0	16	12	17	53	46	20
ASV148	Fungi	Ascomycota	Sordariomycetes	Glomerellales	Plectosphaerellaceae	Plectosphaerella	Plectosphaerella_niemeijerarum	0	0	0	0	160	0	187	0	0	565	0	0	0	0	0	0	0	0	0	0	0
ASV149	Fungi	Ascomycota	Eurotiomycetes	Eurotiales	Aspergillaceae	Aspergillus	Aspergillus_versicolor	196	173	344	0	0	0	5	0	12	0	0	0	0	67	0	45	0	40	0	0	28
ASV150	Fungi	Ascomycota	Sordariomycetes	Hypocreales	Nectriaceae	Fusarium	Fusarium_asiaticum	0	0	0	0	0	0	0	0	0	248	136	103	125	223	0	0	59	0	0	0	0
ASV151	Fungi	Basidiomycota	Agaricomycetes	Agaricales	Unclassified	Unclassified	Unclassified	0	0	0	0	6	0	0	0	0	71	0	710	0	0	63	12	0	0	7	9	14
ASV152	Fungi	Ascomycota	Dothideomycetes	Pleosporales	Phaeosphaeriaceae	Setomelanomma	Unclassified	12	21	0	0	0	0	0	2	66	153	119	17	68	81	54	0	262	18	0	18	0
ASV153	Fungi	Ascomycota	Sordariomycetes	Hypocreales	Clavicipitaceae	Keithomyces	Keithomyces_acicularis	54	0	28	0	0	10	0	0	0	78	0	695	0	0	0	8	0	0	0	0	0
ASV154	Fungi	Ascomycota	Eurotiomycetes	Eurotiales	Aspergillaceae	Aspergillus	Aspergillus_gracilis	257	252	358	0	0	0	0	0	0	0	0	0	0	0	0	0	0	0	0	0	0
ASV155	Fungi	Ascomycota	Sordariomycetes	Sordariales	Chaetomiaceae	Chaetomidium	Chaetomidium_leptoderma	0	0	24	0	19	28	0	29	0	330	0	0	146	52	62	0	40	24	29	45	21
ASV156	Fungi	Basidiomycota	Agaricomycetes	Agaricales	Bolbitiaceae	Panaeolus	Panaeolus_papilionaceus	6	0	0	0	0	0	0	0	0	152	0	587	0	32	49	0	3	0	0	19	0
ASV157	Fungi	Basidiomycota	Cystobasidiomycetes	Cystobasidiales	Cystobasidiaceae	Cystobasidium	Cystobasidium_minutum	0	0	0	0	0	0	0	0	0	0	0	700	146	0	0	0	0	0	0	0	0
ASV158	Fungi	Ascomycota	Sordariomycetes	Sordariales	Chaetomiaceae	Botryotrichum	Botryotrichum_domesticum	0	19	0	0	0	63	0	0	0	160	207	0	0	0	291	0	0	0	28	0	73
ASV159	Fungi	Basidiomycota	Agaricomycetes	Agaricales	Psathyrellaceae	Coprinellus	Coprinellus_velatopruinatus	0	37	17	33	0	0	0	14	0	67	0	28	85	68	355	21	10	19	35	19	30
ASV160	Fungi	Ascomycota	Sordariomycetes	Hypocreales	Hypocreales_fam_Incertae_sedis	Sarocladium	Sarocladium_implicatum	0	0	0	1	0	0	0	0	0	0	92	727	0	0	0	0	0	10	0	0	0
ASV162	Fungi	Ascomycota	Sordariomycetes	Hypocreales	Nectriaceae	Fusarium	Fusarium_equiseti	0	0	0	0	0	0	0	0	0	0	413	0	412	0	0	0	0	0	0	0	0
ASV163	Fungi	Basidiomycota	Microbotryomycetes	Sporidiobolales	Sporidiobolaceae	Rhodotorula	Rhodotorula_dairenensis	0	0	0	0	0	0	0	0	0	0	0	0	322	113	385	0	0	0	0	0	0
ASV164	Fungi	Ascomycota	Sordariomycetes	Coniochaetales	Coniochaetaceae	Coniochaeta	Coniochaeta_baysunika	0	0	0	0	0	0	255	373	191	0	0	0	0	0	0	0	0	0	0	0	0
ASV165	Fungi	Ascomycota	Sordariomycetes	Hypocreales	Hypocreaceae	Trichoderma	unclassified_Trichoderma	0	0	0	0	25	0	0	0	0	186	81	396	121	0	0	0	0	0	0	0	0
ASV166	Fungi	Ascomycota	Dothideomycetes	Pleosporales	Periconiaceae	Periconia	Periconia_byssoides	19	0	26	6	0	0	0	0	0	0	84	74	0	222	269	13	0	13	0	51	30
ASV167	Fungi	Ascomycota	Archaeorhizomycetes	Archaeorhizomycetales	Archaeorhizomycetaceae	Archaeorhizomyces	Unclassified	62	0	41	76	0	0	0	0	0	158	0	50	0	231	115	33	0	20	20	0	0
ASV169	Fungi	Ascomycota	Pezizomycetes	Pezizales	Pyronemataceae	Tricharina	Tricharina_gilva	0	27	10	0	10	20	16	0	0	0	100	0	0	393	175	1	0	0	0	9	27
ASV170	Fungi	Ascomycota	unclassified_Ascomycota	unclassified_Ascomycota	unclassified_Ascomycota	unclassified_Ascomycota	unclassified_Ascomycota	0	36	0	16	24	0	6	0	9	0	164	0	0	213	224	45	0	0	0	18	29
ASV171	Fungi	Mortierellomycota	Mortierellomycetes	Mortierellales	Mortierellaceae	Mortierella	Mortierella_globalpina	70	39	12	0	0	0	11	0	0	0	278	0	373	0	0	0	0	0	0	0	0
ASV173	Fungi	Basidiomycota	Tremellomycetes	Tremellales	Bulleribasidiaceae	Vishniacozyma	Vishniacozyma_victoriae	0	0	0	0	0	14	0	0	0	0	0	0	0	0	0	405	0	355	0	0	0
ASV174	Fungi	Ascomycota	Leotiomycetes	Helotiales	Sclerotiniaceae	Botryotinia	Botryotinia_ranunculi	0	0	0	115	0	0	0	0	0	0	0	0	653	0	0	0	0	0	0	0	0
ASV175	Fungi	Ascomycota	Sordariomycetes	Sordariales	Lasiosphaeriaceae	Schizothecium	Schizothecium_carpinicola	0	0	32	18	0	0	0	0	281	0	0	0	138	0	0	0	292	0	0	0	0
ASV176	Fungi	Basidiomycota	Agaricomycetes	Agaricales	Psathyrellaceae	Psathyrella	unclassified_Psathyrella	0	0	9	0	0	0	0	0	0	0	1	482	0	114	119	0	0	0	31	0	0
ASV177	Fungi	Basidiomycota	unclassified_Basidiomycota	unclassified_Basidiomycota	unclassified_Basidiomycota	unclassified_Basidiomycota	unclassified_Basidiomycota	0	0	0	208	296	243	0	0	0	0	0	0	0	0	0	0	0	0	0	0	0
ASV178	Fungi	Ascomycota	Dothideomycetes	Pleosporales	Cucurbitariaceae	unclassified_Cucurbitariaceae	unclassified_Cucurbitariaceae	0	0	0	0	0	0	0	0	0	513	0	64	61	0	106	0	0	0	0	0	0
ASV179	Fungi	Ascomycota	Sordariomycetes	Hypocreales	Nectriaceae	Fusarium	Fusarium_equiseti	265	377	0	0	0	0	0	0	0	0	0	0	0	0	0	0	0	95	0	0	0
ASV180	Fungi	Ascomycota	Eurotiomycetes	Eurotiales	Aspergillaceae	Aspergillus	Aspergillus_heterocaryoticus	0	0	0	0	0	33	0	0	0	367	0	0	0	0	0	169	0	0	83	0	85
ASV181	Fungi	Basidiomycota	Agaricomycetes	Agaricales	Entolomataceae	Entoloma	Unclassified	0	5	0	0	18	0	0	3	0	108	56	528	0	0	0	0	0	0	0	0	0
ASV182	Fungi	Basidiomycota	Microbotryomycetes	Sporidiobolales	Sporidiobolaceae	Sporobolomyces	Sporobolomyces_roseus	21	45	9	24	15	19	0	0	1	0	0	39	37	0	226	45	0	0	36	185	0
ASV183	Fungi	Mortierellomycota	Mortierellomycetes	Mortierellales	Mortierellaceae	Mortierella	Mortierella_globalpina	0	0	0	0	34	0	0	0	0	0	236	25	227	0	125	0	0	0	50	0	0
ASV184	Fungi	Ascomycota	unclassified_Ascomycota	unclassified_Ascomycota	unclassified_Ascomycota	unclassified_Ascomycota	unclassified_Ascomycota	41	21	54	0	0	0	0	0	0	0	265	0	0	0	268	0	0	0	0	0	45
ASV186	Fungi	Ascomycota	Leotiomycetes	Thelebolales	unclassified_Thelebolales	unclassified_Thelebolales	unclassified_Thelebolales	0	19	39	12	60	0	0	19	9	399	0	50	0	0	0	0	36	15	0	0	27
ASV187	Fungi	Ascomycota	Eurotiomycetes	Eurotiales	Trichocomaceae	Talaromyces	unclassified_Talaromyces	0	0	0	0	0	0	0	0	0	0	157	524	0	0	0	0	0	0	0	0	0
ASV188	Fungi	Chytridiomycota	Spizellomycetes	Spizellomycetales	Unclassified	Unclassified	Unclassified	0	0	0	0	0	0	143	251	286	0	0	0	0	0	0	0	0	0	0	0	0
ASV189	Fungi	Ascomycota	unclassified_Ascomycota	unclassified_Ascomycota	unclassified_Ascomycota	unclassified_Ascomycota	unclassified_Ascomycota	0	0	0	0	0	0	0	0	0	0	0	0	0	0	0	0	0	0	231	160	287
ASV191	Fungi	Ascomycota	Sordariomycetes	Xylariales	Apiosporaceae	Arthrinium	Arthrinium_paraphaeospermum	0	0	36	0	0	52	18	0	8	0	67	0	220	0	0	100	122	50	0	0	0
ASV192	Fungi	Ascomycota	Dothideomycetes	Cladosporiales	Cladosporiaceae	Cladosporium	unclassified_Cladosporium	0	0	0	0	0	0	0	0	0	0	0	672	0	0	0	0	0	0	0	0	0
ASV193	Fungi	Ascomycota	Sordariomycetes	Trichosphaeriales	Trichosphaeriaceae	Nigrospora	Nigrospora_zimmermanii	0	0	0	0	0	0	0	0	0	0	0	566	90	0	0	0	0	0	0	0	0
ASV195	Fungi	Ascomycota	Sordariomycetes	Pisorisporiales	Pisorisporiaceae	Achroceratosphaeria	Achroceratosphaeria_potamia	0	0	0	0	0	0	0	0	0	0	0	0	0	0	0	0	0	0	0	459	188
ASV196	Fungi	Ascomycota	Sordariomycetes	Sordariales	Lasiosphaeriaceae	Schizothecium	Schizothecium_carpinicola	0	0	0	0	0	0	0	14	184	0	0	57	42	83	206	11	0	0	48	0	0
ASV198	Fungi	Ascomycota	Dothideomycetes	Pleosporales	Pleosporaceae	Alternaria	unclassified_Alternaria	0	0	0	0	0	0	0	0	0	243	0	0	46	0	68	19	262	0	0	0	0
ASV199	Fungi	Ascomycota	Sordariomycetes	Glomerellales	Plectosphaerellaceae	Verticillium	Verticillium_albo-atrum	0	0	0	0	0	0	0	0	0	0	0	0	0	0	0	169	112	101	25	0	228
ASV200	Fungi	Basidiomycota	Agaricomycetes	Unclassified	Unclassified	Unclassified	Unclassified	13	20	0	0	0	0	0	0	0	254	0	38	0	0	259	0	17	30	0	0	0
ASV203	Fungi	Ascomycota	Dothideomycetes	Capnodiales	Neodevriesiaceae	Unclassified	Unclassified	0	35	0	6	0	0	0	0	0	0	0	573	0	0	0	0	0	0	0	0	0
ASV205	Fungi	Ascomycota	Sordariomycetes	Hypocreales	Nectriaceae	Fusarium	unclassified_Fusarium	0	0	0	0	0	0	0	0	0	563	0	0	0	0	0	0	0	50	0	0	0
ASV206	Fungi	Ascomycota	Dothideomycetes	Pleosporales	Didymellaceae	Epicoccum	unclassified_Epicoccum	0	0	0	0	0	0	0	0	0	0	363	0	0	0	0	0	0	0	0	0	247
ASV207	Fungi	Mortierellomycota	Mortierellomycetes	Mortierellales	Mortierellaceae	Mortierella	unclassified_Mortierella	0	0	0	0	0	0	0	0	0	0	0	0	0	350	259	0	0	0	0	0	0
ASV208	Fungi	Ascomycota	Sordariomycetes	Hypocreales	Clavicipitaceae	Metarhizium	Metarhizium_robertsii	0	0	63	0	0	0	33	26	0	0	0	0	0	0	443	0	0	42	0	0	0
ASV209	Fungi	Ascomycota	Dothideomycetes	Pleosporales	Didymosphaeriaceae	Pseudopithomyces	Pseudopithomyces_karoo	218	226	149	0	10	0	0	0	0	0	0	0	0	0	0	0	0	0	0	0	0
ASV210	Fungi	Ascomycota	Eurotiomycetes	Eurotiales	Aspergillaceae	Aspergillus	Aspergillus_brunneus	0	0	594	0	0	0	0	0	0	0	0	0	0	0	0	0	0	0	0	0	0
ASV211	Fungi	Ascomycota	Sordariomycetes	Hypocreales	Sarocladiaceae	Sarocladium	Sarocladium_oryzae	0	0	0	9	0	0	0	0	0	106	97	0	64	163	152	0	0	0	0	0	0
ASV212	Fungi	Ascomycota	Dothideomycetes	Cladosporiales	Cladosporiaceae	Cladosporium	unclassified_Cladosporium	0	0	0	0	0	0	0	0	0	255	0	0	0	0	247	0	0	0	0	86	0
ASV213	Fungi	Basidiomycota	Microbotryomycetes	Leucosporidiales	Leucosporidiaceae	Leucosporidium	Leucosporidium_fragarium	0	0	0	0	0	0	0	0	0	0	0	0	0	0	0	292	174	122	0	0	0
ASV214	Fungi	Ascomycota	Saccharomycetes	Saccharomycetales	Unclassified	Unclassified	Unclassified	0	0	0	0	0	0	0	0	0	0	0	0	0	0	0	0	0	0	222	175	177
ASV215	Fungi	Ascomycota	Eurotiomycetes	Eurotiales	Aspergillaceae	Aspergillus	unclassified_Aspergillus	139	152	133	19	0	0	0	0	0	0	0	18	0	0	0	39	0	0	19	18	36
ASV216	Fungi	Ascomycota	unclassified_Ascomycota	unclassified_Ascomycota	unclassified_Ascomycota	unclassified_Ascomycota	unclassified_Ascomycota	47	20	0	0	0	0	0	0	0	103	100	0	43	91	67	0	0	0	0	56	46
ASV217	Fungi	Ascomycota	unclassified_Ascomycota	unclassified_Ascomycota	unclassified_Ascomycota	unclassified_Ascomycota	unclassified_Ascomycota	0	0	39	0	0	0	0	15	17	0	112	0	0	359	0	0	0	29	0	0	0
ASV218	Fungi	Chytridiomycota	Unclassified	Unclassified	Unclassified	Unclassified	Unclassified	0	0	0	0	0	0	169	174	103	0	0	0	0	91	0	30	0	0	0	0	0
ASV220	Fungi	Ascomycota	Leotiomycetes	unclassified_Leotiomycetes	unclassified_Leotiomycetes	unclassified_Leotiomycetes	unclassified_Leotiomycetes	0	0	0	0	0	0	0	6	121	0	0	133	46	0	0	26	185	17	16	15	0
ASV221	Fungi	Ascomycota	Sordariomycetes	Hypocreales	Nectriaceae	Fusarium	unclassified_Fusarium	0	0	0	0	0	0	0	0	0	0	0	138	0	232	72	0	0	0	0	51	72
ASV222	Fungi	Basidiomycota	unclassified_Basidiomycota	unclassified_Basidiomycota	unclassified_Basidiomycota	unclassified_Basidiomycota	unclassified_Basidiomycota	5	0	0	0	0	25	0	0	0	159	0	323	0	39	0	0	4	0	0	0	0
ASV223	Fungi	Ascomycota	unclassified_Ascomycota	unclassified_Ascomycota	unclassified_Ascomycota	unclassified_Ascomycota	unclassified_Ascomycota	0	0	0	2	0	0	10	0	0	86	111	196	0	62	55	0	0	0	0	33	0
ASV224	Fungi	Ascomycota	Dothideomycetes	Pleosporales	Sporormiaceae	Westerdykella	Westerdykella_dispersa	7	0	0	0	0	0	0	0	0	0	0	542	0	0	0	4	0	0	0	0	0
ASV225	Fungi	Ascomycota	Eurotiomycetes	Chaetothyriales	Trichomeriaceae	Trichomerium	Trichomerium_dioscoreae	0	0	19	45	0	0	11	0	0	54	131	0	100	0	0	52	29	0	31	74	0
ASV226	Fungi	Mortierellomycota	Mortierellomycetes	Mortierellales	Mortierellaceae	Mortierella	unclassified_Mortierella	0	0	135	171	0	0	0	0	0	0	0	0	0	0	0	0	238	0	0	0	0
ASV227	Fungi	Ascomycota	Sordariomycetes	Hypocreales	Nectriaceae	Fusarium	unclassified_Fusarium	21	37	0	0	0	0	0	0	0	0	0	0	0	0	271	0	0	212	0	0	0
ASV228	Fungi	Ascomycota	Leotiomycetes	Helotiales	Sclerotiniaceae	Botryotinia	Botryotinia_ranunculi	0	0	0	0	0	0	0	0	0	0	0	0	0	0	0	424	0	117	0	0	0
ASV229	Fungi	Ascomycota	Sordariomycetes	Hypocreales	Clavicipitaceae	Metapochonia	Metapochonia_suchlasporia	0	0	0	0	0	0	0	0	0	0	0	0	0	0	0	0	0	0	142	284	112
ASV230	Fungi	Ascomycota	Eurotiomycetes	Eurotiales	Aspergillaceae	Aspergillus	unclassified_Aspergillus	174	192	171	0	0	0	0	0	0	0	0	0	0	0	0	0	0	0	0	0	0
ASV231	Fungi	Basidiomycota	Tremellomycetes	Filobasidiales	Filobasidiaceae	Naganishia	unclassified_Naganishia	0	0	0	0	0	0	0	0	0	0	78	0	59	298	0	43	59	0	0	0	0
ASV232	Fungi	Ascomycota	Dothideomycetes	Botryosphaeriales	Botryosphaeriaceae	Neodeightonia	unclassified_Neodeightonia	161	163	207	0	0	0	0	0	0	0	0	0	0	0	0	0	0	0	5	0	0
ASV233	Fungi	Rozellomycota	Unclassified	Unclassified	Unclassified	Unclassified	Unclassified	0	0	0	17	14	0	0	0	0	0	180	0	0	63	183	0	0	0	0	64	12
ASV234	Fungi	Basidiomycota	Agaricomycetes	Agaricales	Clavariaceae	Clavulinopsis	Clavulinopsis_luteoalba	0	12	0	0	0	3	0	0	0	164	43	0	96	0	158	0	0	6	0	24	22
ASV235	Fungi	Basidiomycota	Tremellomycetes	Cystofilobasidiales	Cystofilobasidiaceae	Cystofilobasidium	Cystofilobasidium_infirmominiatum	0	0	0	0	0	0	0	0	0	276	0	0	92	0	0	0	158	0	0	0	0
ASV236	Fungi	Ascomycota	Sordariomycetes	Glomerellales	Plectosphaerellaceae	Plectosphaerella	Plectosphaerella_niemeijerarum	0	0	0	0	0	0	0	0	0	0	524	0	0	0	0	0	0	0	0	0	0
ASV237	Fungi	Basidiomycota	Microbotryomycetes	Kriegeriales	Kriegeriaceae	Kriegeria	Kriegeria_eriophori	0	0	18	0	0	0	5	0	10	0	0	49	90	327	0	0	20	0	0	0	0
ASV238	Fungi	Ascomycota	Leotiomycetes	Unclassified	Unclassified	Leohumicola	Leohumicola_minima	41	0	9	0	0	0	0	0	32	0	0	0	0	0	173	0	258	0	0	0	0
ASV239	Fungi	Basidiomycota	Microbotryomycetes	Sporidiobolales	Sporidiobolaceae	Rhodosporidiobolus	Rhodosporidiobolus_ruineniae	0	0	0	96	329	88	0	0	0	0	0	0	0	0	0	0	0	0	0	0	0
ASV240	Fungi	Chytridiomycota	Unclassified	Unclassified	Unclassified	Unclassified	Unclassified	0	0	0	27	0	0	127	276	83	0	0	0	0	0	0	0	0	0	0	0	0
ASV241	Fungi	Ascomycota	Eurotiomycetes	Eurotiales	Aspergillaceae	Penicillium	Penicillium_menonorum	148	165	199	0	0	0	0	0	0	0	0	0	0	0	0	0	0	0	0	0	0
ASV242	Fungi	Basidiomycota	Tremellomycetes	Tremellales	Bulleribasidiaceae	Hannaella	unclassified_Hannaella	0	0	0	0	0	17	0	12	0	0	0	425	0	0	54	0	0	0	0	0	0
ASV243	Fungi	Ascomycota	Sordariomycetes	Sordariales	Chaetomiaceae	Chaetomium	Chaetomium_globosum	85	77	112	0	0	0	121	40	60	0	0	0	0	0	0	0	0	0	0	12	0
ASV244	Fungi	Ascomycota	Eurotiomycetes	Eurotiales	Trichocomaceae	Talaromyces	unclassified_Talaromyces	0	0	0	0	0	50	15	0	0	0	0	0	310	0	0	45	0	0	0	82	0
ASV245	Fungi	Chytridiomycota	Unclassified	Unclassified	Unclassified	Unclassified	Unclassified	0	0	0	0	0	0	6	0	0	38	57	388	0	0	0	0	0	0	0	0	13
ASV246	Fungi	Ascomycota	Sordariomycetes	Hypocreales	Nectriaceae	Fusarium	Fusarium_equiseti	0	0	0	0	0	0	0	0	0	0	206	0	295	0	0	0	0	0	0	0	0
ASV247	Fungi	Basidiomycota	unclassified_Basidiomycota	unclassified_Basidiomycota	unclassified_Basidiomycota	unclassified_Basidiomycota	unclassified_Basidiomycota	171	165	159	0	0	0	0	0	0	0	0	0	0	0	0	0	0	0	0	0	0
ASV248	Fungi	Basidiomycota	Tremellomycetes	Tremellales	Bulleribasidiaceae	Hannaella	Hannaella_zeae	0	0	0	0	0	0	0	0	0	0	0	0	30	0	0	157	70	208	30	0	0
ASV249	Fungi	Chytridiomycota	GS13	Unclassified	Unclassified	Unclassified	Unclassified	0	0	5	0	0	0	0	0	15	0	42	0	121	157	0	0	153	0	0	0	0
ASV250	Fungi	Ascomycota	Dothideomycetes	Pleosporales	Phaeosphaeriaceae	Phaeosphaeria	unclassified_Phaeosphaeria	0	0	0	0	0	0	0	0	0	438	0	0	0	0	0	0	55	0	0	0	0
ASV252	Fungi	Ascomycota	Leotiomycetes	unclassified_Leotiomycetes	unclassified_Leotiomycetes	unclassified_Leotiomycetes	unclassified_Leotiomycetes	19	10	25	50	20	7	0	0	0	0	0	0	104	1	197	6	0	0	0	0	48
ASV253	Fungi	Ascomycota	Leotiomycetes	Thelebolales	Pseudeurotiaceae	Pseudogymnoascus	unclassified_Pseudogymnoascus	0	0	0	0	0	0	0	0	11	0	0	22	145	79	98	30	0	0	14	72	16
ASV254	Fungi	Ascomycota	Dothideomycetes	Pleosporales	Phaeosphaeriaceae	Phaeosphaeria	Phaeosphaeria_podocarpi	0	0	0	0	0	0	0	0	0	151	336	0	0	0	0	0	0	0	0	0	0
ASV255	Fungi	Ascomycota	Eurotiomycetes	Chaetothyriales	Trichomeriaceae	Unclassified	Unclassified	0	0	0	11	0	0	0	0	0	0	148	0	131	0	129	21	0	0	26	19	0
ASV256	Fungi	Basidiomycota	unclassified_Basidiomycota	unclassified_Basidiomycota	unclassified_Basidiomycota	unclassified_Basidiomycota	unclassified_Basidiomycota	0	0	0	0	0	0	0	0	0	0	0	0	0	0	0	0	0	0	305	180	0
ASV258	Fungi	Mortierellomycota	Mortierellomycetes	Mortierellales	Mortierellaceae	Mortierella	unclassified_Mortierella	0	0	0	0	0	0	0	0	0	0	0	0	0	481	0	0	0	0	0	0	0
ASV259	Fungi	Ascomycota	Saccharomycetes	Saccharomycetales	Debaryomycetaceae	Meyerozyma	Meyerozyma_caribbica	0	38	0	0	35	39	0	0	0	0	0	0	165	0	157	0	19	20	0	0	0
ASV260	Fungi	Ascomycota	Sordariomycetes	Hypocreales	Clavicipitaceae	Metarhizium	Metarhizium_robertsii	0	0	0	0	0	0	0	0	0	0	0	0	0	472	0	0	0	0	0	0	0
ASV261	Fungi	Basidiomycota	Tremellomycetes	Trichosporonales	Trichosporonaceae	Trichosporon	unclassified_Trichosporon	0	0	32	0	29	0	0	0	0	0	0	0	20	0	322	0	66	0	0	0	0
ASV262	Fungi	Basidiomycota	Microbotryomycetes	Sporidiobolales	Sporidiobolaceae	Rhodotorula	Rhodotorula_diobovata	0	0	0	0	0	0	0	0	0	0	0	348	0	117	0	0	0	0	0	0	0
ASV263	Fungi	Ascomycota	Taphrinomycetes	Taphrinales	Taphrinaceae	Taphrina	Unclassified	0	0	0	0	0	0	0	0	0	0	0	0	197	126	142	0	0	0	0	0	0
ASV264	Fungi	Basidiomycota	Microbotryomycetes	Sporidiobolales	Sporidiobolaceae	Rhodotorula	Rhodotorula_kratochvilovae	0	0	0	260	0	204	0	0	0	0	0	0	0	0	0	0	0	0	0	0	0
ASV265	Fungi	Rozellomycota	Unclassified	Unclassified	Unclassified	Unclassified	Unclassified	259	0	147	0	0	0	0	0	0	0	0	0	54	0	0	0	0	0	0	0	0
ASV266	Fungi	Basidiomycota	Wallemiomycetes	Wallemiales	Wallemiaceae	Wallemia	unclassified_Wallemia	105	76	0	17	0	0	0	0	0	0	113	0	0	36	0	0	0	0	0	91	22
ASV267	Fungi	Ascomycota	Leotiomycetes	Helotiales	Sclerotiniaceae	Botryotinia	Botryotinia_ranunculi	0	0	0	0	0	0	0	0	0	0	0	0	0	0	0	0	459	0	0	0	0
ASV268	Fungi	Ascomycota	Eurotiomycetes	Eurotiales	Aspergillaceae	Penicillium	unclassified_Penicillium	18	33	27	37	10	0	111	143	79	0	0	0	0	0	0	0	0	0	0	0	0
ASV269	Fungi	Ascomycota	Sordariomycetes	Sordariales	unclassified_Sordariales	unclassified_Sordariales	unclassified_Sordariales	0	0	0	107	173	94	10	30	44	0	0	0	0	0	0	0	0	0	0	0	0
ASV270	Fungi	Ascomycota	Sordariomycetes	unclassified_Sordariomycetes	unclassified_Sordariomycetes	unclassified_Sordariomycetes	unclassified_Sordariomycetes	0	250	182	0	0	0	23	0	0	0	0	0	0	0	0	0	0	0	0	0	0
ASV271	Fungi	Ascomycota	Leotiomycetes	Helotiales	Helotiaceae	Tetracladium	Tetracladium_marchalianum	0	0	30	49	0	0	0	0	19	0	158	81	51	65	0	0	0	0	0	0	0
ASV272	Fungi	Basidiomycota	Agaricomycetes	unclassified_Agaricomycetes	unclassified_Agaricomycetes	unclassified_Agaricomycetes	unclassified_Agaricomycetes	0	0	0	0	0	0	0	0	0	0	0	330	0	123	0	0	0	0	0	0	0
ASV273	Fungi	Basidiomycota	Agaricomycetes	Cantharellales	unclassified_Cantharellales	unclassified_Cantharellales	unclassified_Cantharellales	20	0	0	0	0	0	8	0	0	145	0	21	127	0	124	0	0	0	0	7	0
ASV274	Fungi	Ascomycota	Arthoniomycetes	Lichenostigmatales	Phaeococcomycetaceae	Phaeococcomyces	Phaeococcomyces_eucalypti	26	15	0	0	0	16	0	0	12	318	0	0	0	0	0	0	8	26	29	0	0
ASV275	Fungi	Ascomycota	Pezizomycetes	Pezizales	Pezizaceae	Unclassified	Unclassified	33	31	0	34	0	0	0	0	26	0	55	0	159	0	0	27	0	13	26	0	45
ASV276	Fungi	Ascomycota	Eurotiomycetes	Chaetothyriales	Herpotrichiellaceae	Exophiala	Exophiala_cancerae	0	0	0	0	0	0	0	2	0	115	129	203	0	0	0	0	0	0	0	0	0
ASV277	Fungi	Ascomycota	Eurotiomycetes	Eurotiales	Aspergillaceae	Aspergillus	Aspergillus_penicillioides	300	68	0	0	0	0	0	0	0	0	79	0	0	0	0	0	0	0	0	0	0
ASV279	Fungi	Ascomycota	Sordariomycetes	Sordariales	Chaetomiaceae	unclassified_Chaetomiaceae	unclassified_Chaetomiaceae	64	20	25	69	67	101	64	20	12	0	0	0	0	0	0	0	0	0	0	0	0
ASV280	Fungi	Ascomycota	Leotiomycetes	Helotiales	unclassified_Helotiales	unclassified_Helotiales	unclassified_Helotiales	0	0	0	0	0	0	0	0	0	0	0	0	0	0	0	0	0	0	232	100	110
ASV281	Fungi	Chytridiomycota	Unclassified	Unclassified	Unclassified	Unclassified	Unclassified	0	0	0	147	190	104	0	0	0	0	0	0	0	0	0	0	0	0	0	0	0
ASV282	Fungi	Basidiomycota	Tremellomycetes	Filobasidiales	Filobasidiaceae	Naganishia	Naganishia_friedmannii	0	0	0	0	0	0	0	0	0	0	0	0	348	0	0	72	21	0	0	0	0
ASV283	Fungi	Ascomycota	Dothideomycetes	Pleosporales	Didymellaceae	Didymella	Didymella_keratinophila	68	0	0	0	0	0	0	0	0	0	0	0	0	372	0	0	0	0	0	0	0
ASV284	Fungi	Basidiomycota	Microbotryomycetes	Sporidiobolales	Sporidiobolaceae	unclassified_Sporidiobolaceae	unclassified_Sporidiobolaceae	0	97	0	214	129	0	0	0	0	0	0	0	0	0	0	0	0	0	0	0	0
ASV285	Fungi	Basidiomycota	Tremellomycetes	Cystofilobasidiales	unclassified_Cystofilobasidiales	unclassified_Cystofilobasidiales	unclassified_Cystofilobasidiales	0	44	30	0	0	0	0	0	0	73	0	0	40	117	64	17	0	0	17	0	36
ASV286	Fungi	Ascomycota	Sordariomycetes	Glomerellales	Plectosphaerellaceae	Plectosphaerella	Plectosphaerella_niemeijerarum	0	0	0	191	0	0	0	0	0	0	0	247	0	0	0	0	0	0	0	0	0
ASV289	Fungi	Ascomycota	Eurotiomycetes	Eurotiales	Aspergillaceae	Aspergillus	Aspergillus_penicillioides	326	0	64	0	0	0	0	0	0	0	0	41	0	0	0	0	0	0	0	0	0
ASV290	Fungi	Ascomycota	Dothideomycetes	Pleosporales	Didymosphaeriaceae	Pseudopithomyces	Pseudopithomyces_angolensis	12	0	16	15	0	0	0	0	0	0	0	233	0	0	128	0	5	0	0	0	20
ASV292	Fungi	Ascomycota	Dothideomycetes	Botryosphaeriales	Botryosphaeriaceae	Lasiodiplodia	unclassified_Lasiodiplodia	234	191	0	0	0	0	0	0	0	0	0	0	0	0	0	0	0	0	0	0	0
ASV293	Fungi	Basidiomycota	Agaricomycetes	Agaricales	Strophariaceae	Hypholoma	unclassified_Hypholoma	5	0	0	0	0	0	0	0	0	75	0	8	76	0	200	0	45	0	0	15	0
ASV294	Fungi	Basidiomycota	Agaricomycetes	Thelephorales	Thelephoraceae	Tomentella	unclassified_Tomentella	0	0	0	0	0	0	0	0	0	0	0	0	0	110	266	6	0	23	0	0	19
ASV295	Fungi	Basidiomycota	Tremellomycetes	Tremellales	Rhynchogastremataceae	Papiliotrema	Papiliotrema_odontotermitis	13	0	6	103	126	155	0	0	0	0	0	0	0	0	0	16	0	0	0	0	0
ASV296	Fungi	Ascomycota	Leotiomycetes	Helotiales	unclassified_Helotiales	unclassified_Helotiales	unclassified_Helotiales	0	161	0	0	0	0	0	0	0	0	0	258	0	0	0	0	0	0	0	0	0
ASV297	Fungi	Ascomycota	Sordariomycetes	Hypocreales	Nectriaceae	Fusarium	Fusarium_equiseti	0	0	0	0	0	0	0	0	0	0	0	417	0	0	0	0	0	0	0	0	0
ASV299	Fungi	Ascomycota	Sordariomycetes	Xylariales	Apiosporaceae	Arthrinium	Arthrinium_jiangxiense	0	0	16	56	30	0	0	0	0	0	0	0	0	53	87	40	8	14	0	51	60
ASV300	Fungi	Ascomycota	Sordariomycetes	Hypocreales	Unclassified	Acremonium	Acremonium_egyptiacum	0	0	0	25	0	0	0	23	15	0	0	21	0	0	169	0	0	0	0	0	156
ASV301	Fungi	Ascomycota	Sordariomycetes	Pisorisporiales	Pisorisporiaceae	Achroceratosphaeria	Achroceratosphaeria_potamia	0	0	0	0	0	0	34	90	124	0	0	0	0	0	0	0	0	0	161	0	0
ASV302	Fungi	Basidiomycota	Tremellomycetes	Tremellales	Bulleribasidiaceae	Vishniacozyma	Vishniacozyma_victoriae	0	0	0	0	0	0	0	0	0	0	0	0	0	0	0	0	408	0	0	0	0
ASV303	Fungi	Ascomycota	Sordariomycetes	Hypocreales	Nectriaceae	Xenoacremonium	unclassified_Xenoacremonium	0	242	163	0	0	0	0	0	0	0	0	0	0	0	0	0	0	0	0	0	0
ASV304	Fungi	Basidiomycota	Tremellomycetes	Filobasidiales	Filobasidiaceae	Filobasidium	Filobasidium_floriforme	0	47	0	0	0	0	0	0	0	0	0	0	98	78	0	38	0	0	26	88	30
ASV305	Fungi	Basidiomycota	unclassified_Basidiomycota	unclassified_Basidiomycota	unclassified_Basidiomycota	unclassified_Basidiomycota	unclassified_Basidiomycota	0	0	0	1	0	0	107	182	107	0	0	0	0	0	0	0	0	0	0	0	0
ASV306	Fungi	Mortierellomycota	Mortierellomycetes	Mortierellales	Mortierellaceae	Mortierella	Mortierella_angusta	0	0	5	0	14	0	5	0	0	0	114	26	0	192	0	5	0	5	11	0	16
ASV307	Fungi	Basidiomycota	Tremellomycetes	Tremellales	Bulleribasidiaceae	Dioszegia	unclassified_Dioszegia	0	0	0	0	0	0	8	0	0	60	0	6	0	0	121	0	162	0	36	0	0
ASV309	Fungi	Basidiomycota	Unclassified	Unclassified	Unclassified	Unclassified	Unclassified	0	0	0	0	0	0	94	113	85	0	0	0	0	0	0	0	0	0	60	40	0
ASV310	Fungi	Ascomycota	Dothideomycetes	Pleosporales	Didymellaceae	Epicoccum	unclassified_Epicoccum	0	0	0	0	0	0	0	0	0	0	0	0	0	127	261	0	0	0	0	0	0
ASV311	Fungi	Ascomycota	Sordariomycetes	Sordariales	Lasiosphaeriaceae	Schizothecium	Schizothecium_carpinicola	0	0	0	0	0	0	0	0	0	105	67	0	0	0	0	0	211	0	0	0	0
ASV312	Fungi	Ascomycota	Leotiomycetes	Helotiales	Helotiales_fam_Incertae_sedis	Cadophora	Cadophora_melinii	0	0	0	0	0	0	0	0	0	0	0	0	0	0	0	190	81	111	0	0	0
ASV314	Fungi	Ascomycota	Sordariomycetes	Glomerellales	Plectosphaerellaceae	Gibellulopsis	Gibellulopsis_serrae	0	0	0	0	0	0	0	0	0	0	0	0	0	0	0	0	0	0	135	236	0
ASV315	Fungi	Ascomycota	Sordariomycetes	Glomerellales	Plectosphaerellaceae	Plectosphaerella	Plectosphaerella_niemeijerarum	0	0	0	0	0	0	0	0	0	0	0	0	0	0	0	0	0	0	0	0	371
ASV316	Fungi	Ascomycota	Sordariomycetes	Hypocreales	Stachybotryaceae	Alfaria	unclassified_Alfaria	12	0	19	0	0	0	0	4	0	0	1	332	0	0	0	0	0	0	0	0	0
ASV317	Fungi	Ascomycota	Dothideomycetes	Cladosporiales	Cladosporiaceae	Cladosporium	unclassified_Cladosporium	0	14	0	7	0	0	0	0	0	166	58	0	0	53	0	0	22	33	0	0	12
ASV318	Fungi	Rozellomycota	Unclassified	Unclassified	Unclassified	Unclassified	Unclassified	0	9	0	0	0	0	0	0	0	22	0	270	0	0	42	0	0	0	21	0	0
ASV319	Fungi	Chytridiomycota	Spizellomycetes	Spizellomycetales	Powellomycetaceae	Powellomyces	Unclassified	0	0	0	0	0	0	50	101	212	0	0	0	0	0	0	0	0	0	0	0	0
ASV320	Fungi	Basidiomycota	Tremellomycetes	Tremellales	Trimorphomycetaceae	Saitozyma	Saitozyma_podzolica	0	0	0	0	0	0	0	0	0	138	0	0	0	0	224	0	0	0	0	0	0
ASV321	Fungi	Mortierellomycota	Mortierellomycetes	Mortierellales	Mortierellaceae	Mortierella	Mortierella_hyalina	0	0	0	0	0	0	0	0	0	0	0	87	69	0	0	29	126	0	0	0	51
ASV322	Fungi	Ascomycota	Dothideomycetes	Pleosporales	Didymellaceae	Didymella	Didymella_keratinophila	0	0	0	0	0	0	0	0	0	0	0	0	0	0	0	0	189	172	0	0	0
ASV323	Fungi	Ascomycota	Saccharomycetes	Saccharomycetales	Debaryomycetaceae	Candida	Candida_tropicalis	0	0	29	0	0	0	0	0	0	0	0	259	0	0	0	0	71	0	0	0	0
ASV324	Fungi	Mortierellomycota	unclassified_Mortierellomycota	unclassified_Mortierellomycota	unclassified_Mortierellomycota	unclassified_Mortierellomycota	unclassified_Mortierellomycota	8	0	0	0	0	0	0	0	0	350	0	0	0	0	0	0	0	0	0	0	0
ASV325	Fungi	Ascomycota	Dothideomycetes	Pleosporales	unclassified_Pleosporales	unclassified_Pleosporales	unclassified_Pleosporales	23	0	0	0	0	0	0	0	0	215	0	0	0	100	0	6	0	0	0	14	0
ASV326	Fungi	Ascomycota	Sordariomycetes	unclassified_Sordariomycetes	unclassified_Sordariomycetes	unclassified_Sordariomycetes	unclassified_Sordariomycetes	0	0	0	0	0	0	0	0	0	217	0	0	0	118	0	0	0	23	0	0	0
ASV328	Fungi	Ascomycota	Sordariomycetes	Hypocreales	Nectriaceae	Fusarium	unclassified_Fusarium	0	0	0	57	0	0	0	12	31	0	69	0	0	0	0	0	0	0	0	0	186
ASV330	Fungi	Mortierellomycota	Mortierellomycetes	Mortierellales	Mortierellaceae	Mortierella	Mortierella_calciphila	14	0	0	0	0	0	0	0	0	215	0	0	0	0	123	0	0	0	0	0	0
ASV331	Fungi	Chytridiomycota	Rhizophlyctidomycetes	Rhizophlyctidales	Rhizophlyctidaceae	Rhizophlyctis	Unclassified	0	0	0	0	0	0	98	181	73	0	0	0	0	0	0	0	0	0	0	0	0
ASV332	Fungi	Ascomycota	Sordariomycetes	Togniniales	Togniniaceae	Phaeoacremonium	Phaeoacremonium_venezuelense	118	166	64	0	0	0	0	0	0	0	0	0	0	0	0	0	0	0	0	0	0
ASV333	Fungi	Ascomycota	Sordariomycetes	Sordariales	Lasiosphaeriaceae	Schizothecium	Schizothecium_carpinicola	0	0	0	14	0	0	0	0	0	239	0	0	89	0	0	6	0	0	0	0	0
ASV335	Fungi	Ascomycota	Dothideomycetes	unclassified_Dothideomycetes	unclassified_Dothideomycetes	unclassified_Dothideomycetes	unclassified_Dothideomycetes	0	0	0	0	0	0	0	0	0	78	126	0	35	0	71	0	36	0	0	0	0
ASV336	Fungi	Ascomycota	Sordariomycetes	Hypocreales	Nectriaceae	Fusarium	unclassified_Fusarium	0	0	0	0	0	0	0	0	0	0	0	0	0	344	0	0	0	0	0	0	0
ASV337	Fungi	Ascomycota	Pezizomycetes	Pezizales	unclassified_Pezizales	unclassified_Pezizales	unclassified_Pezizales	0	0	0	23	0	0	0	0	0	0	204	23	55	0	0	0	0	0	16	0	21
ASV338	Fungi	Ascomycota	Leotiomycetes	Helotiales	Chaetomellaceae	Chaetomella	Chaetomella_zambiensis	0	0	0	8	0	0	12	0	0	113	87	0	87	0	0	0	22	13	0	0	0
ASV339	Fungi	Ascomycota	Dothideomycetes	Pleosporales	Didymosphaeriaceae	Paraphaeosphaeria	Paraphaeosphaeria_sardoa	0	0	0	0	0	0	0	0	0	0	92	250	0	0	0	0	0	0	0	0	0
ASV340	Fungi	Mortierellomycota	unclassified_Mortierellomycota	unclassified_Mortierellomycota	unclassified_Mortierellomycota	unclassified_Mortierellomycota	unclassified_Mortierellomycota	0	0	0	0	0	0	0	0	0	0	232	0	94	0	0	0	0	0	0	0	16
ASV341	Fungi	Basidiomycota	Malasseziomycetes	Malasseziales	Malasseziaceae	Malassezia	Malassezia_globosa	0	0	0	11	0	3	0	0	0	0	0	70	0	35	69	12	0	135	0	6	0
ASV342	Fungi	Basidiomycota	Cystobasidiomycetes	Erythrobasidiales	Erythrobasidiaceae	Erythrobasidium	Erythrobasidium_yunnanense	0	0	0	0	6	0	0	0	0	307	0	0	0	0	0	0	0	0	17	10	0
ASV343	Fungi	Ascomycota	Sordariomycetes	Hypocreales	Nectriaceae	Fusarium	unclassified_Fusarium	0	0	0	0	18	0	0	0	0	0	0	0	322	0	0	0	0	0	0	0	0
ASV344	Fungi	Ascomycota	Dothideomycetes	Dothideales	Saccotheciaceae	Aureobasidium	Aureobasidium_melanogenum	0	0	0	0	0	0	0	0	0	0	0	0	0	338	0	0	0	0	0	0	0
ASV345	Fungi	Ascomycota	Leotiomycetes	Erysiphales	Erysiphaceae	Blumeria	Blumeria_graminis	0	0	0	0	0	0	0	0	0	0	0	28	55	220	0	0	0	0	0	0	30
ASV346	Fungi	Basidiomycota	Cystobasidiomycetes	Erythrobasidiales	Erythrobasidiaceae	Erythrobasidium	Erythrobasidium_yunnanense	0	0	0	0	0	0	0	0	0	0	0	0	0	333	0	0	0	0	0	0	0
ASV347	Fungi	Ascomycota	Sordariomycetes	Hypocreales	Hypocreaceae	Trichoderma	unclassified_Trichoderma	0	0	21	0	0	0	0	0	0	0	311	0	0	0	0	0	0	0	0	0	0
ASV348	Fungi	Ascomycota	Sordariomycetes	Hypocreales	Nectriaceae	Fusarium	Fusarium_equiseti	0	0	0	0	0	0	0	0	0	0	0	0	0	330	0	0	0	0	0	0	0
ASV349	Fungi	Basidiomycota	Microbotryomycetes	Sporidiobolales	Sporidiobolaceae	Rhodosporidiobolus	Rhodosporidiobolus_fluvialis	62	40	147	0	0	0	0	0	0	0	63	0	0	0	0	0	17	0	0	0	0
ASV350	Fungi	Basidiomycota	Tremellomycetes	Cystofilobasidiales	Mrakiaceae	Itersonilia	Itersonilia_perplexans	0	0	0	5	18	16	0	0	0	0	175	0	44	0	54	0	0	0	0	0	17
ASV351	Fungi	Ascomycota	Dothideomycetes	Mycosphaerellales	Mycosphaerellaceae	Cercospora	unclassified_Cercospora	0	0	0	0	0	0	0	0	0	0	0	0	0	0	328	0	0	0	0	0	0
ASV352	Fungi	Ascomycota	Dothideomycetes	Pleosporales	Pleosporaceae	Curvularia	Curvularia_pisi	0	0	42	0	0	0	0	0	4	0	0	223	55	0	0	0	3	0	0	0	0
ASV353	Fungi	Ascomycota	Leotiomycetes	Thelebolales	Pseudeurotiaceae	Unclassified	Unclassified	0	0	0	21	0	0	0	0	3	0	0	20	106	0	138	21	0	0	0	18	0
ASV354	Fungi	Basidiomycota	Microbotryomycetes	Kriegeriales	Camptobasidiaceae	Glaciozyma	Glaciozyma_antarctica	0	0	4	0	0	0	0	0	0	52	0	0	257	0	0	0	0	0	0	13	0
ASV355	Fungi	Ascomycota	unclassified_Ascomycota	unclassified_Ascomycota	unclassified_Ascomycota	unclassified_Ascomycota	unclassified_Ascomycota	0	0	0	0	0	0	0	0	0	110	0	0	95	121	0	0	0	0	0	0	0
ASV356	Fungi	Ascomycota	Eurotiomycetes	Chaetothyriales	Trichomeriaceae	Unclassified	Unclassified	21	0	0	0	7	0	11	2	0	0	0	15	0	194	0	0	20	12	0	0	43
ASV357	Fungi	Chytridiomycota	Unclassified	Unclassified	Unclassified	Unclassified	Unclassified	0	9	0	7	0	0	0	0	0	184	124	0	0	0	0	0	0	0	0	0	0
ASV358	Fungi	Basidiomycota	Agaricomycetes	Russulales	Russulaceae	Russula	Russula_rosea	0	0	0	0	0	0	0	0	0	0	324	0	0	0	0	0	0	0	0	0	0
ASV359	Fungi	Basidiomycota	Tremellomycetes	Filobasidiales	Filobasidiaceae	Filobasidium	unclassified_Filobasidium	0	0	0	0	0	321	0	0	0	0	0	0	0	0	0	0	0	0	0	0	0
ASV361	Fungi	Ascomycota	Sordariomycetes	unclassified_Sordariomycetes	unclassified_Sordariomycetes	unclassified_Sordariomycetes	unclassified_Sordariomycetes	0	0	29	0	0	0	0	0	0	0	0	0	0	0	0	0	0	0	54	84	152
ASV362	Fungi	Ascomycota	Sordariomycetes	Hypocreales	Cordycipitaceae	Simplicillium	Simplicillium_aogashimaense	0	0	0	0	0	0	0	0	0	319	0	0	0	0	0	0	0	0	0	0	0
ASV363	Fungi	Ascomycota	Dothideomycetes	Cladosporiales	Cladosporiaceae	Cladosporium	Cladosporium_cycadicola	114	121	60	0	0	0	0	0	0	0	0	0	0	0	0	0	0	0	23	0	0
ASV364	Fungi	Ascomycota	Sordariomycetes	Hypocreales	Cordycipitaceae	Lecanicillium	Lecanicillium_saksenae	0	0	0	0	0	0	0	0	0	97	0	154	67	0	0	0	0	0	0	0	0
ASV365	Fungi	Ascomycota	Pezizomycetes	Pezizales	Pezizaceae	Peziza	Peziza_buxea	0	0	0	0	0	0	0	0	0	0	0	10	0	63	245	0	0	0	0	0	0
ASV366	Fungi	Ascomycota	Eurotiomycetes	Eurotiales	Aspergillaceae	Aspergillus	Aspergillus_heterocaryoticus	0	0	0	0	0	0	0	0	0	0	0	0	0	0	0	0	0	0	0	318	0
ASV368	Fungi	Ascomycota	Sordariomycetes	Hypocreales	Niessliaceae	Monocillium	Monocillium_griseo-ochraceum	0	0	0	15	0	0	0	0	0	0	0	275	0	0	0	0	0	0	23	0	0
ASV369	Fungi	Ascomycota	Sordariomycetes	Pisorisporiales	Pisorisporiaceae	Achroceratosphaeria	Achroceratosphaeria_potamia	0	0	0	0	0	0	0	0	0	0	0	0	0	0	0	0	0	0	54	104	154
ASV370	Fungi	Ascomycota	Dothideomycetes	Myriangiales	Elsinoaceae	Elsinoe	Elsinoe_citricola	0	0	21	0	0	0	0	0	0	253	0	0	0	0	0	0	0	0	0	0	35
ASV371	Fungi	Mortierellomycota	Mortierellomycetes	Mortierellales	Mortierellaceae	Mortierella	Mortierella_zychae	0	0	0	0	0	0	0	0	0	0	0	0	0	0	0	0	0	0	0	204	105
ASV372	Fungi	Ascomycota	Dothideomycetes	Pleosporales	unclassified_Pleosporales	unclassified_Pleosporales	unclassified_Pleosporales	0	0	5	0	0	0	0	0	0	0	140	49	113	0	0	0	0	0	0	0	0
ASV373	Fungi	Basidiomycota	Tremellomycetes	Cystofilobasidiales	Mrakiaceae	Mrakia	Mrakia_frigida	0	0	0	0	0	0	0	0	0	0	0	0	249	0	0	0	58	0	0	0	0
ASV374	Fungi	Chytridiomycota	Unclassified	Unclassified	Unclassified	Unclassified	Unclassified	0	0	0	0	0	0	0	0	0	0	0	0	0	0	0	0	0	0	100	119	86
ASV375	Fungi	Ascomycota	Sordariomycetes	Xylariales	Apiosporaceae	Arthrinium	unclassified_Arthrinium	0	2	0	0	3	17	3	0	0	177	0	0	96	0	0	0	5	0	0	0	0
ASV376	Fungi	Ascomycota	Dothideomycetes	Pleosporales	Unclassified	Unclassified	Unclassified	0	0	14	0	0	0	0	0	0	152	0	0	0	124	0	0	11	0	0	0	0
ASV377	Fungi	Chytridiomycota	Unclassified	Unclassified	Unclassified	Unclassified	Unclassified	71	20	70	100	0	39	0	0	0	0	0	0	0	0	0	0	0	0	0	0	0
ASV378	Fungi	Ascomycota	Dothideomycetes	Dothideales	Dothioraceae	Dothiora	unclassified_Dothiora	8	39	0	0	19	0	0	7	0	0	0	0	0	51	124	0	13	0	23	0	15
ASV379	Fungi	Ascomycota	Dothideomycetes	Pleosporales	Didymosphaeriaceae	Paraconiothyrium	unclassified_Paraconiothyrium	0	0	0	0	0	10	0	0	4	0	0	176	0	0	106	0	0	0	0	0	0
ASV380	Fungi	Ascomycota	Leotiomycetes	Helotiales	Sclerotiniaceae	Botryotinia	Botryotinia_ranunculi	0	0	0	0	0	0	0	0	0	0	0	0	0	0	0	0	0	294	0	0	0
ASV382	Fungi	Ascomycota	Dothideomycetes	Pleosporales	Didymellaceae	Pseudoascochyta	unclassified_Pseudoascochyta	0	0	0	36	0	0	0	0	0	0	0	12	0	0	244	0	0	0	0	0	0
ASV383	Fungi	Ascomycota	Sordariomycetes	Xylariales	Sporocadaceae	Neopestalotiopsis	unclassified_Neopestalotiopsis	0	0	0	0	0	0	0	0	0	0	174	0	0	118	0	0	0	0	0	0	0
ASV384	Fungi	Ascomycota	Sordariomycetes	Hypocreales	Stachybotryaceae	Stachybotrys	unclassified_Stachybotrys	0	0	8	30	0	13	0	0	5	0	0	0	161	55	0	0	19	0	0	0	0
ASV385	Fungi	Chytridiomycota	Unclassified	Unclassified	Unclassified	Unclassified	Unclassified	0	0	4	0	0	0	13	0	0	0	0	273	0	0	0	0	0	0	0	0	0
ASV386	Fungi	Ascomycota	Sordariomycetes	Coniochaetales	Coniochaetaceae	Coniochaeta	Coniochaeta_cipronana	0	0	14	70	155	0	0	51	0	0	0	0	0	0	0	0	0	0	0	0	0
ASV387	Fungi	Ascomycota	Sordariomycetes	Myrmecridiales	Myrmecridiaceae	Myrmecridium	unclassified_Myrmecridium	9	0	0	0	0	0	12	0	0	177	0	59	0	0	0	15	0	0	0	0	17
ASV388	Fungi	Basidiomycota	Tremellomycetes	Filobasidiales	Filobasidiaceae	Naganishia	unclassified_Naganishia	20	50	27	0	0	0	0	0	0	0	143	0	39	0	0	0	0	0	0	0	10
ASV389	Fungi	Ascomycota	Sordariomycetes	Hypocreales	Nectriaceae	Fusarium	Fusarium_equiseti	0	0	0	0	35	0	0	0	0	0	0	0	0	0	253	0	0	0	0	0	0
ASV391	Fungi	Ascomycota	Eurotiomycetes	Eurotiales	Aspergillaceae	Aspergillus	Aspergillus_alabamensis	0	124	0	0	0	0	0	0	0	70	0	0	50	42	0	0	0	0	0	0	0
ASV392	Fungi	Ascomycota	Sordariomycetes	Microascales	Microascaceae	Cephalotrichum	unclassified_Cephalotrichum	0	0	0	0	0	0	0	0	0	0	0	0	116	0	151	0	18	0	0	0	0
ASV393	Fungi	Basidiomycota	unclassified_Basidiomycota	unclassified_Basidiomycota	unclassified_Basidiomycota	unclassified_Basidiomycota	unclassified_Basidiomycota	0	0	0	0	0	0	0	0	0	0	0	0	0	0	0	0	0	0	167	66	52
ASV394	Fungi	Ascomycota	Eurotiomycetes	Eurotiales	Aspergillaceae	Aspergillus	unclassified_Aspergillus	0	0	153	0	0	65	0	0	0	0	0	0	46	0	0	0	0	0	7	0	13
ASV395	Fungi	Ascomycota	Sordariomycetes	Sordariales	Lasiosphaeriaceae	Schizothecium	unclassified_Schizothecium	0	0	0	15	0	0	0	0	0	0	0	0	110	0	140	0	0	19	0	0	0
ASV396	Fungi	Ascomycota	Leotiomycetes	Helotiales	Helotiales_fam_Incertae_sedis	Graphium	Graphium_rubrum	0	0	0	0	0	0	0	0	6	0	0	0	0	0	81	0	12	0	0	185	0
ASV398	Fungi	Ascomycota	Dothideomycetes	Pleosporales	Phaeosphaeriaceae	Phaeosphaeria	unclassified_Phaeosphaeria	0	0	0	0	0	0	0	0	0	0	0	0	0	0	284	0	0	0	0	0	0
ASV399	Fungi	Ascomycota	Sordariomycetes	Sordariales	Lasiosphaeriaceae	Apiosordaria	Apiosordaria_jamaicensis	0	0	37	0	0	0	0	0	0	0	0	0	0	0	0	0	121	0	81	44	0
ASV400	Fungi	Ascomycota	Sordariomycetes	Microascales	Microascaceae	Cephalotrichum	unclassified_Cephalotrichum	0	0	0	0	0	0	0	0	0	0	283	0	0	0	0	0	0	0	0	0	0
ASV401	Fungi	Basidiomycota	Tremellomycetes	Tremellales	Rhynchogastremataceae	Papiliotrema	Papiliotrema_mangalensis	0	0	0	0	0	0	0	0	0	0	93	190	0	0	0	0	0	0	0	0	0
ASV402	Fungi	Ascomycota	Sordariomycetes	Sordariales	Lasiosphaeriaceae	Schizothecium	Schizothecium_carpinicola	0	0	0	0	0	0	8	0	0	0	0	262	0	0	0	0	0	0	0	11	0
ASV403	Fungi	Basidiomycota	Tremellomycetes	Tremellales	Bulleribasidiaceae	Vishniacozyma	Vishniacozyma_tephrensis	0	0	0	0	0	0	0	0	0	77	0	0	204	0	0	0	0	0	0	0	0
ASV405	Fungi	Ascomycota	Dothideomycetes	Pleosporales	Torulaceae	Torula	Torula_gaodangensis	50	81	147	1	0	0	0	0	0	0	0	0	0	0	0	0	0	0	0	0	0
ASV406	Fungi	Ascomycota	Sordariomycetes	Hypocreales	Nectriaceae	Fusarium	Fusarium_perseae	279	0	0	0	0	0	0	0	0	0	0	0	0	0	0	0	0	0	0	0	0
ASV408	Fungi	Mortierellomycota	Mortierellomycetes	Mortierellales	Mortierellaceae	Mortierella	Mortierella_calciphila	0	0	0	0	0	0	0	0	0	0	0	0	38	241	0	0	0	0	0	0	0
ASV409	Fungi	Aphelidiomycota	Aphelidiomycetes	GS16	Unclassified	Unclassified	Unclassified	0	1	0	0	0	0	0	0	0	0	0	277	0	0	0	0	0	0	0	0	0
ASV410	Fungi	Ascomycota	Eurotiomycetes	Eurotiales	Aspergillaceae	Penicillium	unclassified_Penicillium	0	0	0	0	0	0	0	0	0	80	198	0	0	0	0	0	0	0	0	0	0
ASV411	Fungi	Ascomycota	Sordariomycetes	Hypocreales	Nectriaceae	Fusarium	[Neocosmospora]_rubicola	0	0	0	0	0	0	0	0	0	105	0	64	46	0	63	0	0	0	0	0	0
ASV412	Fungi	Mortierellomycota	Mortierellomycetes	Mortierellales	Mortierellaceae	Mortierella	unclassified_Mortierella	0	0	0	0	0	0	0	0	0	0	0	0	0	0	276	0	0	0	0	0	0
ASV413	Fungi	Ascomycota	Leotiomycetes	Thelebolales	Pseudeurotiaceae	Unclassified	Unclassified	0	0	0	24	0	0	0	18	0	0	0	0	108	0	0	28	0	70	0	27	0
ASV414	Fungi	Basidiomycota	Agaricomycetes	Polyporales	Meruliaceae	Ceriporia	Ceriporia_lacerata	0	0	0	0	0	0	0	0	0	0	0	263	0	0	0	0	12	0	0	0	0
ASV415	Fungi	Basidiomycota	Tremellomycetes	Trichosporonales	Trichosporonaceae	Apiotrichum	unclassified_Apiotrichum	0	0	0	0	0	0	0	0	0	0	274	0	0	0	0	0	0	0	0	0	0
ASV416	Fungi	Ascomycota	Dothideomycetes	Pleosporales	Leptosphaeriaceae	Leptosphaeria	Leptosphaeria_ebuli	0	0	7	0	0	0	0	0	0	82	0	82	0	0	102	0	0	0	0	0	0
ASV417	Fungi	Glomeromycota	Glomeromycetes	Glomerales	Glomeraceae	Unclassified	Unclassified	0	0	0	0	0	0	0	0	0	273	0	0	0	0	0	0	0	0	0	0	0
ASV418	Fungi	Ascomycota	Sordariomycetes	unclassified_Sordariomycetes	unclassified_Sordariomycetes	unclassified_Sordariomycetes	unclassified_Sordariomycetes	0	0	0	0	0	0	0	0	0	0	100	0	0	0	173	0	0	0	0	0	0
ASV419	Fungi	Rozellomycota	Unclassified	Unclassified	Unclassified	Unclassified	Unclassified	0	0	0	12	0	0	0	0	0	155	0	0	46	59	0	0	0	0	0	0	0
ASV420	Fungi	Basidiomycota	unclassified_Basidiomycota	unclassified_Basidiomycota	unclassified_Basidiomycota	unclassified_Basidiomycota	unclassified_Basidiomycota	15	0	0	0	0	0	0	0	0	0	0	0	103	132	0	0	0	0	0	0	21
ASV421	Fungi	Ascomycota	Sordariomycetes	unclassified_Sordariomycetes	unclassified_Sordariomycetes	unclassified_Sordariomycetes	unclassified_Sordariomycetes	0	0	0	0	0	0	0	0	0	58	135	0	0	0	56	0	5	6	0	11	0
ASV422	Fungi	Ascomycota	Dothideomycetes	Pleosporales	Phaeosphaeriaceae	Neosetophoma	Neosetophoma_poaceicola	0	0	0	0	0	0	0	0	0	227	0	44	0	0	0	0	0	0	0	0	0
ASV423	Fungi	Ascomycota	Sordariomycetes	Hypocreales	Unclassified	Acremonium	Acremonium_persicinum	46	0	43	0	0	0	0	0	0	0	0	0	80	0	78	23	0	0	0	0	0
ASV424	Fungi	Ascomycota	Sordariomycetes	Hypocreales	Nectriaceae	Neonectria	Neonectria_major	0	0	0	0	0	0	6	0	0	0	67	0	118	79	0	0	0	0	0	0	0
ASV425	Fungi	Ascomycota	Dothideomycetes	Tubeufiales	Wiesneriomycetaceae	Spissiomyces	Unclassified	0	0	0	0	0	0	0	0	0	0	60	0	0	0	194	4	0	0	0	12	0
ASV426	Fungi	Ascomycota	Leotiomycetes	Helotiales	Sclerotiniaceae	Botryotinia	Botryotinia_ranunculi	0	27	0	0	100	0	0	0	0	0	0	52	0	0	0	0	0	0	89	0	0
ASV427	Fungi	Ascomycota	Sordariomycetes	Chaetosphaeriales	Chaetosphaeriaceae	Thozetella	unclassified_Thozetella	0	0	0	0	0	0	0	0	0	0	267	0	0	0	0	0	0	0	0	0	0
ASV428	Fungi	Ascomycota	Dothideomycetes	Pleosporales	Pleosporaceae	Alternaria	unclassified_Alternaria	0	0	0	0	0	0	0	0	0	0	0	0	0	13	69	0	166	0	18	0	0
ASV431	Fungi	Basidiomycota	Cystobasidiomycetes	Erythrobasidiales	Erythrobasidiaceae	Erythrobasidium	Erythrobasidium_yunnanense	0	0	0	0	0	0	0	0	0	0	263	0	0	0	0	0	0	0	0	0	0
ASV432	Fungi	Basidiomycota	Agaricomycetes	unclassified_Agaricomycetes	unclassified_Agaricomycetes	unclassified_Agaricomycetes	unclassified_Agaricomycetes	7	11	0	0	0	0	10	6	0	0	0	0	0	0	228	0	0	0	0	0	0
ASV433	Fungi	Ascomycota	Sordariomycetes	Hypocreales	Nectriaceae	Fusarium	Fusarium_domesticum	0	0	0	0	0	0	0	0	0	0	0	0	0	0	0	0	262	0	0	0	0
ASV434	Fungi	Ascomycota	Dothideomycetes	Pleosporales	Didymellaceae	Epicoccum	unclassified_Epicoccum	0	113	0	87	0	0	0	0	0	0	0	0	0	0	0	0	61	0	0	0	0
ASV435	Fungi	Ascomycota	Sordariomycetes	Savoryellales	Savoryellaceae	Unclassified	Unclassified	0	104	142	0	0	0	0	0	13	0	0	0	0	0	0	0	0	0	0	0	0
ASV436	Fungi	Ascomycota	Sordariomycetes	unclassified_Sordariomycetes	unclassified_Sordariomycetes	unclassified_Sordariomycetes	unclassified_Sordariomycetes	258	0	0	0	0	0	0	0	0	0	0	0	0	0	0	0	0	0	0	0	0
ASV438	Fungi	Basidiomycota	Tremellomycetes	Tremellales	Tremellaceae	Cryptococcus	Unclassified	0	0	0	0	0	0	0	0	0	0	249	0	0	0	0	0	0	0	9	0	0
ASV441	Fungi	Chytridiomycota	Chytridiomycetes	Lobulomycetales	Lobulomycetaceae	Clydaea	Clydaea_vesicula	0	0	0	0	0	0	0	0	0	0	0	36	115	0	105	0	0	0	0	0	0
ASV442	Fungi	Rozellomycota	Unclassified	Unclassified	Unclassified	Unclassified	Unclassified	0	0	0	0	0	0	0	0	0	0	0	0	0	0	0	0	0	0	85	81	90
ASV443	Fungi	Ascomycota	Eurotiomycetes	Chaetothyriales	unclassified_Chaetothyriales	unclassified_Chaetothyriales	unclassified_Chaetothyriales	0	0	0	0	0	0	0	0	7	0	0	0	74	122	0	23	0	7	0	0	22
ASV444	Fungi	Ascomycota	Sordariomycetes	Microascales	Microascaceae	Microascus	Microascus_brevicaulis	64	64	48	0	0	0	0	0	0	78	0	0	0	0	0	0	0	0	0	0	0
ASV445	Fungi	Ascomycota	Sordariomycetes	Glomerellales	Glomerellaceae	Colletotrichum	unclassified_Colletotrichum	0	0	0	0	0	0	0	0	0	81	0	0	53	118	0	0	0	0	0	0	0
ASV447	Fungi	Ascomycota	Dothideomycetes	Pleosporales	Didymellaceae	Didymella	Didymella_rosea	0	0	0	0	0	0	0	0	0	0	0	0	0	0	252	0	0	0	0	0	0
ASV448	Fungi	Ascomycota	Sordariomycetes	Hypocreales	Nectriaceae	Fusarium	Fusarium_perseae	0	226	0	0	0	0	0	25	0	0	0	0	0	0	0	0	0	0	0	0	0
ASV449	Fungi	Ascomycota	Sordariomycetes	Chaetosphaeriales	Chaetosphaeriaceae	Thozetella	unclassified_Thozetella	0	0	0	0	21	11	0	0	0	0	0	0	0	0	219	0	0	0	0	0	0
ASV450	Fungi	Ascomycota	unclassified_Ascomycota	unclassified_Ascomycota	unclassified_Ascomycota	unclassified_Ascomycota	unclassified_Ascomycota	0	0	0	0	0	0	0	0	0	0	0	0	49	142	60	0	0	0	0	0	0
ASV451	Fungi	Ascomycota	Dothideomycetes	Pleosporales	Pleosporaceae	Curvularia	Curvularia_caricae-papayae	0	0	0	89	74	82	0	5	0	0	0	0	0	0	0	0	0	0	0	0	0
ASV452	Fungi	Ascomycota	Dothideomycetes	Pleosporales	Didymellaceae	Didymella	Didymella_keratinophila	0	0	0	0	0	0	0	0	0	0	249	0	0	0	0	0	0	0	0	0	0
ASV453	Fungi	Ascomycota	Sordariomycetes	Hypocreales	Ophiocordycipitaceae	Tolypocladium	unclassified_Tolypocladium	19	0	0	0	29	0	0	0	0	0	0	0	0	0	64	0	19	22	0	23	72
ASV454	Fungi	Ascomycota	Dothideomycetes	Pleosporales	Didymellaceae	unclassified_Didymellaceae	unclassified_Didymellaceae	0	194	54	0	0	0	0	0	0	0	0	0	0	0	0	0	0	0	0	0	0
ASV455	Fungi	Basidiomycota	Tremellomycetes	Tremellales	Bulleribasidiaceae	Vishniacozyma	Vishniacozyma_victoriae	0	0	0	0	0	0	0	0	0	0	248	0	0	0	0	0	0	0	0	0	0
ASV456	Fungi	Ascomycota	Sordariomycetes	Hypocreales	Stachybotryaceae	Alfaria	unclassified_Alfaria	0	0	0	0	0	0	0	0	0	0	0	248	0	0	0	0	0	0	0	0	0
ASV457	Fungi	Ascomycota	Sordariomycetes	Sordariales	Cephalothecaceae	unclassified_Cephalothecaceae	unclassified_Cephalothecaceae	0	0	0	0	0	0	0	0	0	0	0	0	0	0	0	0	0	0	65	176	7
ASV458	Fungi	Ascomycota	Dothideomycetes	Pleosporales	Coniothyriaceae	Coniothyrium	Coniothyrium_multiporum	0	0	0	0	0	0	91	94	62	0	0	0	0	0	0	0	0	0	0	0	0
ASV459	Fungi	Ascomycota	Sordariomycetes	Branch06	Unclassified	Unclassified	Unclassified	0	0	0	0	0	0	0	0	0	109	0	0	0	0	138	0	0	0	0	0	0
ASV460	Fungi	Ascomycota	Dothideomycetes	Pleosporales	Phaeosphaeriaceae	Phaeosphaeria	unclassified_Phaeosphaeria	0	0	0	0	0	0	0	0	0	0	166	0	0	0	0	0	81	0	0	0	0
ASV461	Fungi	Ascomycota	Eurotiomycetes	Eurotiales	Aspergillaceae	Aspergillus	Aspergillus_alabamensis	0	0	156	0	0	0	0	0	0	0	0	0	0	0	89	0	0	0	0	0	0
ASV462	Fungi	Basidiomycota	Tremellomycetes	Tremellales	Bulleribasidiaceae	Dioszegia	Dioszegia_antarctica	0	0	0	0	0	0	0	0	11	0	0	0	60	49	0	0	105	20	0	0	0
ASV463	Fungi	Ascomycota	Sordariomycetes	Hypocreales	Nectriaceae	Ilyonectria	Ilyonectria_cyclaminicola	0	0	0	0	0	0	0	0	0	112	0	0	0	0	133	0	0	0	0	0	0
ASV464	Fungi	Chytridiomycota	Unclassified	Unclassified	Unclassified	Unclassified	Unclassified	13	0	0	0	0	0	0	0	0	137	0	0	0	0	0	0	94	0	0	0	0
ASV465	Fungi	Basidiomycota	Tremellomycetes	unclassified_Tremellomycetes	unclassified_Tremellomycetes	unclassified_Tremellomycetes	unclassified_Tremellomycetes	0	0	0	0	0	0	0	0	0	244	0	0	0	0	0	0	0	0	0	0	0
ASV466	Fungi	Ascomycota	Sordariomycetes	Hypocreales	Nectriaceae	Fusarium	unclassified_Fusarium	0	0	0	0	0	0	0	0	0	0	244	0	0	0	0	0	0	0	0	0	0
ASV467	Fungi	Basidiomycota	unclassified_Basidiomycota	unclassified_Basidiomycota	unclassified_Basidiomycota	unclassified_Basidiomycota	unclassified_Basidiomycota	0	0	0	0	0	0	80	70	93	0	0	0	0	0	0	0	0	0	0	0	0
ASV469	Fungi	Ascomycota	Saccharomycetes	Saccharomycetales	Trichomonascaceae	Blastobotrys	Blastobotrys_raffinosifermentans	0	0	0	0	0	0	0	0	0	0	0	160	53	30	0	0	0	0	0	0	0
ASV471	Fungi	Ascomycota	Dothideomycetes	Pleosporales	Phaeosphaeriaceae	Phaeosphaeria	unclassified_Phaeosphaeria	0	0	0	0	0	0	0	0	0	0	0	0	154	0	0	0	0	0	88	0	0
ASV472	Fungi	Ascomycota	Eurotiomycetes	Chaetothyriales	Herpotrichiellaceae	Exophiala	Exophiala_spinifera	77	104	60	0	0	0	0	0	0	0	0	0	0	0	0	0	0	0	0	0	0
ASV473	Fungi	Ascomycota	Leotiomycetes	unclassified_Leotiomycetes	unclassified_Leotiomycetes	unclassified_Leotiomycetes	unclassified_Leotiomycetes	0	0	1	0	0	0	11	3	0	0	84	21	62	57	0	0	0	0	0	0	0
ASV474	Fungi	Chytridiomycota	Unclassified	Unclassified	Unclassified	Unclassified	Unclassified	0	0	0	0	0	0	0	2	0	0	0	99	48	0	88	0	2	0	0	0	0
ASV475	Fungi	Basidiomycota	Microbotryomycetes	Sporidiobolales	Sporidiobolaceae	Sporobolomyces	Sporobolomyces_beijingensis	0	0	0	0	0	0	0	0	0	238	0	0	0	0	0	0	0	0	0	0	0
ASV476	Fungi	Ascomycota	Eurotiomycetes	Chaetothyriales	Unclassified	Unclassified	Unclassified	0	0	0	9	13	0	0	0	0	0	0	0	87	0	101	0	0	0	27	0	0
ASV477	Fungi	Chytridiomycota	Chytridiomycetes	Chytridiales	Chytridiaceae	Phlyctochytrium	Phlyctochytrium_africanum	0	0	0	0	0	0	5	0	0	0	176	0	55	0	0	0	0	0	0	0	0
ASV478	Fungi	Ascomycota	unclassified_Ascomycota	unclassified_Ascomycota	unclassified_Ascomycota	unclassified_Ascomycota	unclassified_Ascomycota	0	0	0	0	0	0	27	21	0	69	82	0	0	0	0	0	37	0	0	0	0
ASV480	Fungi	Ascomycota	Sordariomycetes	Glomerellales	Plectosphaerellaceae	Plectosphaerella	Plectosphaerella_niemeijerarum	0	0	0	0	0	0	0	0	0	235	0	0	0	0	0	0	0	0	0	0	0
ASV481	Fungi	Basidiomycota	Cystobasidiomycetes	Erythrobasidiales	Erythrobasidiaceae	Erythrobasidium	Erythrobasidium_yunnanense	0	0	0	0	0	0	0	0	0	0	0	0	0	0	235	0	0	0	0	0	0
ASV482	Fungi	Ascomycota	Sordariomycetes	Pisorisporiales	Pisorisporiaceae	Achroceratosphaeria	Achroceratosphaeria_potamia	64	31	137	2	0	0	0	0	0	0	0	0	0	0	0	0	0	0	0	0	0
ASV483	Fungi	Basidiomycota	Agaricomycetes	Agaricales	unclassified_Agaricales	unclassified_Agaricales	unclassified_Agaricales	0	0	6	0	0	0	10	6	0	120	0	18	0	0	74	0	0	0	0	0	0
ASV484	Fungi	Mortierellomycota	Mortierellomycetes	Mortierellales	Mortierellaceae	Mortierella	unclassified_Mortierella	0	0	0	0	0	0	0	0	0	234	0	0	0	0	0	0	0	0	0	0	0
ASV485	Fungi	Ascomycota	Leotiomycetes	Helotiales	Unclassified	Cadophora	unclassified_Cadophora	0	0	0	0	0	0	0	0	0	0	82	0	0	0	0	0	152	0	0	0	0
ASV486	Fungi	Ascomycota	Eurotiomycetes	Chaetothyriales	Chaetothyriaceae	Camptophora	Camptophora_hylomeconis	16	0	0	12	0	0	2	0	0	84	0	0	0	111	0	8	0	0	0	0	0
ASV487	Fungi	Ascomycota	Saccharomycetes	Saccharomycetales	Unclassified	Unclassified	Unclassified	0	8	0	0	0	0	0	0	0	0	120	15	82	0	0	0	0	0	8	0	0
ASV488	Fungi	Rozellomycota	Unclassified	Unclassified	Unclassified	Unclassified	Unclassified	0	0	0	0	0	0	0	0	0	74	0	0	0	0	131	0	28	0	0	0	0
ASV489	Fungi	Ascomycota	unclassified_Ascomycota	unclassified_Ascomycota	unclassified_Ascomycota	unclassified_Ascomycota	unclassified_Ascomycota	0	0	0	0	0	0	0	0	0	0	0	0	0	233	0	0	0	0	0	0	0
ASV490	Fungi	Ascomycota	Dothideomycetes	Pleosporales	Phaeosphaeriaceae	Parastagonospora	Parastagonospora_forlicesenica	0	0	0	0	0	0	0	0	0	0	0	0	0	0	233	0	0	0	0	0	0
ASV491	Fungi	Ascomycota	Dothideomycetes	Dothideales	unclassified_Dothideales	unclassified_Dothideales	unclassified_Dothideales	0	101	131	0	0	0	0	0	0	0	0	0	0	0	0	0	0	0	0	0	0
ASV492	Fungi	Ascomycota	Sordariomycetes	Xylariales	Diatrypaceae	Diatrypella	Diatrypella_atlantica	0	0	10	0	0	0	0	0	0	0	0	22	0	150	0	0	17	0	33	0	0
ASV493	Fungi	Basidiomycota	Tremellomycetes	unclassified_Tremellomycetes	unclassified_Tremellomycetes	unclassified_Tremellomycetes	unclassified_Tremellomycetes	0	0	4	0	7	0	0	0	0	0	0	187	34	0	0	0	0	0	0	0	0
ASV494	Fungi	Ascomycota	Sordariomycetes	Sordariales	Chaetomiaceae	Botryotrichum	Botryotrichum_domesticum	0	0	0	0	0	0	0	0	43	0	0	0	102	0	0	0	87	0	0	0	0
ASV495	Fungi	Ascomycota	Dothideomycetes	Mycosphaerellales	Teratosphaeriaceae	Acrodontium	Acrodontium_neolitseae	0	0	0	0	0	0	0	0	0	0	232	0	0	0	0	0	0	0	0	0	0
ASV497	Fungi	Ascomycota	Sordariomycetes	unclassified_Sordariomycetes	unclassified_Sordariomycetes	unclassified_Sordariomycetes	unclassified_Sordariomycetes	0	0	0	0	0	0	0	0	0	0	0	38	0	0	55	0	137	0	0	0	0
ASV498	Fungi	Ascomycota	Sordariomycetes	Sordariales	Chaetomiaceae	unclassified_Chaetomiaceae	unclassified_Chaetomiaceae	0	0	0	0	0	0	0	0	0	216	0	0	0	0	0	0	0	12	0	0	0
ASV499	Fungi	Ascomycota	Sordariomycetes	unclassified_Sordariomycetes	unclassified_Sordariomycetes	unclassified_Sordariomycetes	unclassified_Sordariomycetes	0	227	0	0	0	0	0	0	0	0	0	0	0	0	0	0	0	0	0	0	0
ASV500	Fungi	Ascomycota	Sordariomycetes	Hypocreales	Niessliaceae	Monocillium	Monocillium_ligusticum	82	59	85	0	0	0	0	0	0	0	0	0	0	0	0	0	0	0	0	0	0
ASV501	Fungi	Ascomycota	Sordariomycetes	Hypocreales	Stachybotryaceae	Paramyrothecium	unclassified_Paramyrothecium	0	0	0	0	0	0	14	0	0	0	0	212	0	0	0	0	0	0	0	0	0
ASV502	Fungi	Ascomycota	Saccharomycetes	Saccharomycetales	unclassified_Saccharomycetales	unclassified_Saccharomycetales	unclassified_Saccharomycetales	0	5	0	0	0	0	0	0	0	113	0	0	0	106	0	0	0	0	0	0	0
ASV503	Fungi	Ascomycota	Dothideomycetes	Mycosphaerellales	Teratosphaeriaceae	Acrodontium	Acrodontium_neolitseae	0	0	0	0	0	0	0	0	0	224	0	0	0	0	0	0	0	0	0	0	0
ASV504	Fungi	Basidiomycota	Tremellomycetes	Tremellales	Bulleribasidiaceae	Dioszegia	Dioszegia_crocea	0	0	0	0	0	0	0	0	0	0	0	0	0	106	0	0	118	0	0	0	0
ASV505	Fungi	Ascomycota	Sordariomycetes	Hypocreales	Nectriaceae	Fusarium	Fusarium_domesticum	0	0	0	0	0	0	0	0	0	0	0	0	0	0	0	224	0	0	0	0	0
ASV506	Fungi	Ascomycota	Taphrinomycetes	Taphrinales	Taphrinaceae	Taphrina	Taphrina_carnea	7	0	0	10	21	0	3	10	0	0	75	0	0	0	68	0	0	0	0	0	29
ASV507	Fungi	Ascomycota	Sordariomycetes	Sordariales	Sordariales_fam_Incertae_sedis	Remersonia	Remersonia_thermophila	0	0	0	0	0	13	0	0	0	0	189	0	0	0	0	0	0	0	0	0	21
ASV508	Fungi	Ascomycota	Eurotiomycetes	Eurotiales	Aspergillaceae	Aspergillus	Aspergillus_flavus	0	0	0	0	0	0	0	0	0	223	0	0	0	0	0	0	0	0	0	0	0
[truncated: 4,961 more rows]

## Sheet: analysis_phylum
3. Relative abundance of fungi phylum in each sample used for analysis
[truncated: 16 more rows]

## Sheet: analysis_genus
4. Relative abundance of fungi genus in each sample used for analysis
[truncated: 691 more rows]
