# Supplementary material for: Exploring the Impact of Coconut Peat and Vermiculite on the Rhizosphere Microbiome of Pre-Basic Seed Potatoes under Soilless Cultivation Conditions
Source: Microorganisms. 2024 Mar 14;12(3):584. doi: 10.3390/microorganisms12030584 (PMC10974569; doi:10.3390/microorganisms12030584)
Supplement: Supplementary file 1 [file microorganisms-12-00584-s001.zip › Supplementary Files/Supplementary Data2/3. Total environmental factors.xlsx]

## Sheet: Overview
Physicochemical factors for all samples
1. Sheet 1: Physicochemical factors for all samples. Including the determination results of physical and chemical factors of all samples. Applied to Table 1, Figure 5, Figure 6, Figure 7, Figure S1 and Figure S5.

## Sheet: Sheet1
Physicochemical factors for all samples
Sample_ID	WHP (%)	EC (uS/cm)	TOC （%）	TN (g/kg)	TP (%)	TK (%)	AP (mg/kg)	AK (mg/kg)	WSN (mg/kg)	SP (%)	AFP (%)	pH
CB1_1	47.3	734	45.9	8.63	0.12	0.737	91	10280	283	65.3	17.9	6.15
CB1_2	45.8	714	43.5	8.59	0.12	0.776	78.2	11452	280.3	63.3	17.5	6.13
CB1_3	48	722	48.03	8.6	0.14	0.752	103.3	10520	287.9	65.8	17.8	6.16
CB2_1	56.1	1166	30.1	11.49	0.24	0.69	1274.5	8412	2064.6	73.1	17.1	5.99
CB2_2	55.9	1149	31.24	11.9	0.25	0.655	1345.2	8185	2042.4	72.8	16.9	5.94
CB2_3	56	1153	31.96	10.64	0.21	0.633	1027.5	7908	2007.4	72.6	16.6	5.96
CB3_1	55.1	320	31.01	8.56	0.08	0.661	174.3	9050	676.3	70.3	15.3	6.7
CB3_2	55	314	29.1	8.79	0.07	0.627	151.3	8368	673.2	70.5	15.5	6.36
CB3_3	54.1	321	31.33	8.3	0.07	0.608	145.1	9577	683.5	69.7	15.6	6.55
V1_1	52.9	57.6	0.21	2.88	0.11	3.305	4.5	114	10.4	72	19.1	7.06
V1_2	53	55.8	0.24	2.77	0.13	3.22	4.9	109	11.1	72.3	19.3	7.13
V1_3	53.3	57.9	0.22	2.85	0.1	3.13	4.5	112	10.1	72.5	19.2	7.07
V2_1	50.5	1054	0.34	5.26	0.58	2.985	1135	2212	889.3	69.1	18.6	6.61
V2_2	55.2	1062	0.3	5.32	0.52	2.788	1028.7	2227	872.2	74.1	18.9	6.58
V2_3	54	1052	0.32	5.06	0.55	2.621	1225.3	2219	897.2	72.8	18.8	6.6
V3_1	49	566	0.47	2.48	0.36	2.779	555.9	301	525.8	66.2	17.3	7.09
V3_2	46.8	561	0.44	2.37	0.34	2.514	573.7	330	514.5	63.4	16.6	7.03
V3_3	47.9	554	0.43	2.35	0.33	3.012	513.4	309	522.5	65.1	17.3	7.09
CV3_1	49.2	211	4.91	4.97	0.25	2.246	513	209	159.4	65.5	16.3	6.97
CV3_2	49.5	209	4.94	5.01	0.27	2.086	522.6	208	154.2	66.2	16.7	6.9
CV3_3	48.3	205	4.89	4.68	0.24	2.396	487.3	209	161.5	64.2	15.9	6.96
