# Supplementary material for: Exploring the Impact of Coconut Peat and Vermiculite on the Rhizosphere Microbiome of Pre-Basic Seed Potatoes under Soilless Cultivation Conditions
Source: Microorganisms. 2024 Mar 14;12(3):584. doi: 10.3390/microorganisms12030584 (PMC10974569; doi:10.3390/microorganisms12030584)
Supplement: Supplementary file 1 [file microorganisms-12-00584-s001.zip › Supplementary Files/Supplementary Data2/4. Ternary plot.xlsx]

## Sheet: Overview
Input data of ternary diagram
1. Sheet " Grouping information ": The grouping of each sample.
2. Sheet " Coconut bran_bacteria_otu ": The absolute abundance of bacterial ASVs contained in the three stages ( CB1, CB2, CB3 ) of the coconut bran substrate. Applied to Figures 8a and 8d.
3. Sheet " Vermiculite_bacteria_otu ": The abundance of bacterial ASVs contained in the three stages ( V1, V2, V3 ) of the vermiculite substrate. Applied to Figures 8b and 8e.
4. Sheet " Rhizobacteria_otu ": The abundance table of bacterial ASVs contained in three groups of rhizosphere samples ( CB3, V3, CV3 ). Applied to Figures 8c and 8f.

## Sheet: Grouping information
1. Grouping of the samples
SampleID	Group
CB1_1	CB1
CB1_2	CB1
CB1_3	CB1
CB2_1	CB2
CB2_2	CB2
CB2_3	CB2
CB3_1	CB3
CB3_2	CB3
CB3_3	CB3
V1_1	V1
V1_2	V1
V1_3	V1
V2_1	V2
V2_2	V2
V2_3	V2
V3_1	V3
V3_2	V3
V3_3	V3
CV3_1	CV3
CV3_2	CV3
CV3_3	CV3

## Sheet: Coconut bran_bacteria_otu
2. Table of ASVs abundance in coconut bran for statistical ternary phase diagram enrichment data
#ASV_otu	CB1_1	CB1_2	CB1_3	CB2_1	CB2_2	cb2_3	CB3_1	CB3_2	CB3_3
ASV2	210	218	201	44	44	68	71	78	67
ASV5	0	0	0	0	0	0	971	906	975
ASV7	0	0	0	0	0	0	27	0	0
ASV10	0	18	0	199	219	200	0	0	0
ASV12	231	296	262	1624	1709	1400	0	0	0
ASV13	201	188	192	1391	1201	1427	0	19	0
ASV14	0	0	0	0	0	0	818	884	955
ASV17	0	67	95	0	0	0	0	0	0
ASV20	0	209	176	683	688	673	0	0	0
ASV22	829	897	720	0	0	0	97	118	95
ASV23	0	0	0	15	24	12	59	79	48
ASV28	236	0	0	434	407	457	0	0	0
ASV29	97	95	107	956	1029	901	0	12	12
ASV30	0	0	0	0	0	0	532	500	506
ASV32	1285	1213	1209	0	0	0	14	0	0
ASV33	0	0	0	0	0	0	104	89	96
ASV34	0	0	0	0	0	0	1285	1294	1117
ASV35	0	0	0	0	0	0	348	346	391
ASV36	0	0	0	0	0	0	928	953	881
ASV37	95	73	107	0	0	0	0	0	0
ASV39	281	336	370	821	781	773	0	0	0
ASV41	0	0	0	0	0	0	1046	943	872
ASV43	1138	1193	889	0	0	0	0	0	0
ASV44	1114	1167	915	0	0	0	0	0	0
ASV45	0	0	0	0	0	0	531	568	523
ASV46	0	0	0	0	0	0	281	423	292
ASV48	0	0	0	39	45	40	105	90	79
ASV49	0	0	0	1053	934	933	0	0	0
ASV50	0	0	0	0	0	0	15	16	0
ASV51	439	396	419	0	54	30	103	109	89
ASV53	158	180	111	246	459	502	0	0	0
ASV54	322	313	255	0	0	0	456	460	552
ASV55	390	486	498	0	0	0	30	0	0
ASV56	114	135	105	734	707	812	0	0	0
ASV57	62	0	0	231	341	210	0	0	0
ASV58	0	0	0	71	98	70	165	136	160
ASV59	402	393	325	355	367	384	46	47	42
ASV62	0	0	0	0	0	0	654	609	777
ASV63	138	109	171	125	87	120	569	591	587
ASV64	173	222	196	559	656	526	21	15	18
ASV66	20	0	0	0	0	0	22	24	29
ASV67	875	852	646	0	0	0	0	0	0
ASV68	0	0	0	0	0	0	652	731	980
ASV69	0	0	0	0	0	0	202	216	310
ASV72	251	207	232	304	342	278	0	0	0
ASV73	115	129	141	637	646	605	0	0	0
ASV74	641	866	732	0	0	0	0	0	0
ASV77	0	0	0	0	0	0	703	674	657
ASV78	94	97	94	592	650	602	0	0	0
ASV79	0	0	0	53	0	40	77	0	64
ASV81	706	771	631	0	0	0	0	0	0
ASV84	0	0	0	0	0	0	533	553	527
ASV86	0	0	0	0	0	0	641	714	635
ASV89	0	0	0	235	286	199	192	205	187
ASV90	0	108	99	571	513	572	0	0	0
ASV92	19	0	0	0	0	0	0	0	0
ASV94	0	0	0	46	43	43	0	0	0
ASV95	50	58	56	558	632	577	0	0	0
ASV97	0	0	0	0	0	0	117	113	124
ASV98	678	600	615	0	0	0	0	0	0
ASV99	48	23	0	109	106	0	94	90	91
ASV100	165	0	0	243	291	251	312	282	264
ASV102	24	0	0	195	227	190	0	0	0
ASV103	116	111	122	229	257	241	15	0	19
ASV104	51	23	0	0	0	0	0	0	0
ASV105	0	0	137	333	287	333	0	90	0
ASV106	0	0	0	74	77	60	174	188	184
ASV107	0	0	0	0	0	0	0	2	0
ASV109	19	9	15	223	179	186	20	0	0
ASV110	454	448	420	0	0	0	66	0	0
ASV111	192	235	187	51	33	31	57	51	48
ASV112	0	0	0	0	0	0	568	601	597
ASV113	0	0	0	0	0	0	276	288	282
ASV114	72	53	51	449	535	512	0	0	13
ASV115	77	0	0	407	325	470	0	0	0
ASV116	68	52	71	448	441	425	0	60	0
ASV117	0	0	0	0	0	0	478	483	542
ASV119	65	70	52	481	479	515	0	0	0
ASV120	0	0	0	34	43	56	0	0	0
ASV121	586	545	516	0	0	0	0	0	0
ASV122	132	148	127	398	377	453	0	0	0
ASV124	0	0	0	0	0	0	560	572	497
ASV125	0	0	0	0	0	0	0	2	7
ASV127	0	0	0	396	396	460	51	0	0
ASV128	303	357	263	210	254	226	0	0	0
ASV129	0	0	0	0	0	0	16	19	15
ASV131	72	58	36	442	429	534	0	0	0
ASV132	0	0	0	0	0	0	534	541	478
ASV133	0	0	0	0	0	0	159	146	151
ASV134	577	238	174	106	98	108	0	105	74
ASV135	282	180	208	0	0	0	327	309	248
ASV136	0	46	0	0	0	0	0	0	0
ASV138	96	102	69	195	192	176	78	120	116
ASV139	0	64	0	0	0	0	222	221	330
ASV141	0	0	0	0	0	0	121	146	91
ASV142	160	182	188	296	309	260	50	0	50
ASV143	0	88	62	440	448	401	0	0	0
ASV144	0	0	0	451	496	532	0	0	0
ASV146	0	0	0	55	44	37	0	0	0
ASV148	51	86	79	418	418	395	0	0	0
ASV149	40	47	44	0	0	0	19	23	29
ASV154	0	0	0	91	95	97	0	0	0
ASV155	109	176	183	272	282	287	0	0	0
ASV156	25	23	44	301	350	331	0	0	0
ASV159	0	0	0	230	343	339	0	0	0
ASV161	0	0	0	22	25	14	92	52	41
ASV163	0	0	0	252	246	262	49	36	46
ASV164	407	459	457	0	0	0	0	0	0
ASV167	0	46	44	412	375	411	0	0	17
ASV168	337	362	301	55	43	74	34	43	49
ASV169	0	0	0	0	0	0	227	233	233
ASV170	0	0	0	0	0	0	411	427	446
ASV171	140	224	214	0	0	0	236	246	218
ASV172	0	0	0	0	0	0	61	67	80
ASV173	0	0	0	0	0	0	97	57	126
ASV175	412	432	422	0	0	0	0	0	0
ASV176	0	0	0	0	0	0	380	358	433
ASV178	0	46	86	359	386	387	0	0	0
ASV179	0	0	0	0	0	0	356	375	358
ASV180	424	415	351	0	0	0	0	34	34
ASV181	0	0	0	0	0	0	378	417	416
ASV182	0	0	0	0	24	21	0	0	0
ASV184	0	0	0	37	32	28	24	27	18
ASV186	0	0	0	0	0	0	0	64	49
ASV189	339	261	329	58	39	51	37	31	49
ASV191	0	47	56	318	390	296	0	0	0
ASV192	0	0	0	0	0	0	0	27	21
ASV193	0	0	0	0	0	0	85	0	103
ASV194	62	0	36	256	346	293	0	0	0
ASV197	0	0	0	0	0	0	375	383	404
ASV199	95	0	0	136	251	179	0	268	209
ASV201	0	0	0	0	62	64	0	0	0
ASV202	0	0	0	0	0	0	214	262	295
ASV203	0	115	0	0	0	0	33	29	24
ASV204	0	0	0	189	211	139	112	122	98
ASV205	0	0	0	0	0	0	368	358	396
ASV206	140	110	131	0	33	52	0	0	0
ASV208	318	300	298	0	0	0	0	0	0
ASV209	362	402	346	0	0	0	0	0	0
ASV219	49	0	64	393	301	233	0	0	0
ASV220	0	0	0	304	324	362	0	0	47
ASV221	0	0	0	0	0	0	127	170	0
ASV222	0	0	0	0	0	0	350	310	362
ASV223	0	0	0	0	0	0	336	340	346
ASV224	158	167	125	0	0	0	180	177	207
ASV225	43	79	52	185	222	224	0	0	0
ASV226	67	103	159	0	0	0	80	60	70
ASV227	0	0	0	0	0	0	190	226	179
ASV228	0	0	37	316	377	278	0	0	0
ASV230	0	0	0	0	0	0	108	98	116
ASV231	34	43	22	280	300	301	0	0	0
ASV233	240	243	203	38	42	54	29	29	20
ASV234	39	59	0	284	295	254	0	29	26
ASV235	174	85	76	157	176	187	0	0	0
ASV237	42	0	50	313	291	267	0	0	0
ASV239	337	334	289	0	0	0	0	0	0
ASV241	355	379	225	0	0	0	0	0	0
ASV244	0	0	0	0	0	0	329	336	289
ASV246	65	0	0	296	268	259	0	0	65
ASV248	14	0	0	124	132	0	0	0	0
ASV250	34	20	0	221	244	218	72	67	64
ASV253	312	323	292	0	0	0	0	0	0
ASV254	0	0	0	0	0	0	295	310	309
ASV255	154	175	170	115	118	168	0	0	10
ASV256	0	0	0	0	0	0	371	242	292
ASV257	0	0	0	0	0	0	334	334	236
ASV259	0	0	0	0	0	0	105	61	100
ASV261	0	0	0	267	338	287	0	0	0
ASV262	70	79	61	0	0	0	93	90	105
ASV263	0	0	0	0	0	0	314	304	271
ASV265	22	18	21	213	243	228	0	23	0
ASV266	0	0	0	276	301	310	0	0	0
ASV267	116	0	0	199	234	215	0	0	0
ASV268	0	0	0	0	0	0	0	21	38
ASV269	0	0	0	204	238	237	59	79	55
ASV271	0	0	0	0	0	0	93	63	106
ASV276	0	0	0	91	89	97	0	79	0
ASV277	0	0	0	82	115	94	263	168	126
ASV280	0	0	0	25	0	0	0	76	0
ASV281	0	0	0	295	295	250	0	0	0
ASV284	231	251	203	51	40	46	11	0	0
ASV285	0	0	0	0	0	0	292	293	247
ASV286	0	0	69	241	266	255	0	0	0
ASV287	0	42	0	242	278	253	0	2	0
ASV288	0	0	0	0	0	0	278	246	256
ASV289	0	0	0	0	0	0	53	66	53
ASV290	0	0	0	0	0	0	270	252	295
ASV291	34	0	27	79	88	110	10	21	17
ASV292	0	0	0	0	0	0	128	117	166
ASV293	0	0	0	0	0	0	129	90	103
ASV295	0	0	0	0	0	0	267	280	256
ASV296	0	0	0	0	0	0	305	249	248
ASV299	0	0	0	0	0	0	29	39	20
ASV300	0	0	0	0	0	0	224	262	306
ASV302	243	301	240	0	0	0	0	0	0
ASV305	0	0	0	0	0	0	274	253	251
ASV306	248	268	261	0	0	0	0	0	0
ASV307	0	0	0	0	0	0	268	280	229
ASV308	0	0	0	0	0	0	284	259	223
ASV309	0	0	0	5	3	2	0	0	0
ASV310	0	0	0	50	47	70	0	0	0
ASV311	0	0	0	39	65	66	0	0	0
ASV312	0	0	0	0	0	0	37	36	39
ASV313	0	0	0	0	0	0	291	206	264
ASV314	55	129	157	131	142	146	0	0	0
ASV315	0	0	0	0	0	0	52	45	56
ASV317	0	0	0	0	0	0	32	0	33
ASV318	273	256	222	0	0	0	0	0	0
ASV320	0	0	0	0	0	0	259	270	215
ASV322	0	0	0	0	10	18	0	0	0
ASV323	0	21	0	219	186	188	61	0	62
ASV324	0	41	37	234	225	198	0	0	0
ASV325	0	0	0	0	0	0	1	0	1
ASV327	0	0	0	0	0	0	61	67	64
ASV328	0	0	0	0	0	0	200	288	198
ASV329	0	0	0	0	0	0	148	159	123
ASV330	0	0	0	0	0	0	111	151	138
ASV331	0	0	0	0	0	0	266	216	236
ASV332	0	0	0	0	0	0	27	19	26
ASV333	266	166	282	0	0	0	0	0	0
ASV336	0	22	0	239	217	231	0	0	0
ASV337	0	0	0	0	0	0	199	209	224
ASV341	75	0	0	135	104	124	88	102	68
ASV344	0	0	17	248	240	196	0	0	0
ASV345	101	127	83	159	131	98	0	0	0
ASV347	0	0	0	150	134	207	0	0	0
ASV348	0	0	31	247	206	204	0	0	0
ASV349	0	0	0	0	0	0	28	23	0
ASV350	0	0	0	0	0	0	219	252	212
ASV352	0	0	0	0	0	0	226	231	225
ASV353	0	0	0	0	0	0	210	221	246
ASV354	0	0	0	203	258	215	0	0	0
ASV356	20	0	28	247	198	181	0	0	0
ASV357	186	223	263	0	0	0	0	0	0
ASV360	120	118	135	0	0	0	103	104	90
ASV362	0	0	0	0	0	0	0	29	27
ASV363	0	0	0	0	0	0	189	212	261
ASV364	0	0	0	231	227	200	0	0	0
ASV365	164	244	249	0	0	0	0	0	0
ASV366	0	0	0	234	220	203	0	0	0
ASV368	171	274	210	0	0	0	0	0	0
ASV369	0	0	0	0	0	0	153	151	122
ASV372	0	0	24	197	213	216	0	0	0
ASV373	0	0	0	51	74	53	0	0	0
ASV374	37	0	0	92	301	214	0	0	0
ASV375	0	0	0	20	28	0	151	273	171
ASV376	69	46	0	42	41	39	0	0	0
ASV377	213	250	178	0	0	0	0	0	0
ASV378	0	0	0	0	0	0	229	233	179
ASV380	0	31	0	176	230	197	0	0	0
ASV381	216	173	244	0	0	0	0	0	0
ASV385	0	0	0	61	182	139	0	0	0
ASV388	0	167	171	43	0	0	36	0	32
ASV389	0	0	0	209	237	180	0	0	0
ASV390	0	0	0	0	0	0	125	141	141
ASV391	231	200	194	0	0	0	0	0	0
ASV392	0	0	0	156	162	149	53	54	50
ASV393	225	188	209	0	0	0	0	0	0
ASV394	0	0	0	0	0	0	162	98	149
ASV395	0	0	0	64	111	58	0	4	0
ASV396	0	0	0	0	0	0	108	0	0
ASV397	0	0	0	205	219	196	0	0	0
ASV399	0	0	0	0	0	0	209	205	204
ASV400	0	0	0	233	191	171	0	0	0
ASV404	0	0	0	247	137	191	12	19	0
ASV405	0	43	0	193	186	183	0	0	0
ASV408	0	0	0	0	0	0	188	228	185
ASV409	0	0	0	131	145	180	0	0	0
ASV410	0	160	241	0	0	0	82	0	0
ASV411	196	134	163	43	26	28	0	0	0
ASV412	209	220	161	0	0	0	0	0	0
ASV413	56	0	63	155	138	177	0	0	0
ASV414	0	0	0	0	0	0	51	61	42
ASV416	118	176	91	0	0	21	0	25	15
ASV418	0	0	0	164	206	169	0	0	0
ASV419	0	68	106	0	0	0	140	138	132
ASV420	0	0	0	0	0	0	226	189	169
ASV421	0	0	0	36	53	47	36	15	22
ASV422	0	0	0	197	191	188	0	0	0
ASV425	0	0	0	0	0	0	135	145	143
ASV426	0	0	0	0	0	0	188	170	214
ASV427	0	0	0	0	0	0	0	12	10
ASV428	170	195	203	0	0	0	0	0	0
ASV430	0	0	0	176	177	149	0	0	0
ASV432	36	33	0	143	145	121	0	0	0
ASV433	0	0	0	199	192	169	0	0	0
ASV436	0	0	0	0	0	11	129	140	156
ASV438	64	48	50	140	95	133	0	0	11
ASV439	0	0	13	174	183	184	0	0	0
ASV440	0	0	0	0	0	0	0	0	48
ASV442	0	0	0	170	201	181	0	0	0
ASV443	0	0	0	180	204	167	0	0	0
ASV447	0	0	0	0	0	0	41	43	39
ASV448	0	0	0	0	0	0	106	132	125
ASV449	0	0	0	180	175	191	0	0	0
ASV451	0	0	0	179	186	176	0	0	0
ASV453	0	0	0	92	81	65	0	0	0
ASV455	0	0	0	0	0	0	0	0	9
ASV459	0	0	0	0	0	0	220	142	166
ASV460	0	0	0	0	0	0	0	50	71
ASV462	0	0	64	101	127	126	0	0	0
ASV463	0	0	0	0	0	0	93	122	119
ASV464	85	79	63	36	46	50	46	55	64
ASV466	0	23	0	0	0	0	0	0	38
ASV467	0	0	0	0	0	0	10	17	7
ASV469	0	0	0	110	212	199	0	0	0
ASV470	0	0	0	13	0	0	58	61	62
ASV471	0	0	0	0	0	0	116	119	111
ASV473	0	0	0	17	0	0	156	164	182
ASV475	0	0	0	0	0	0	151	202	164
ASV476	0	0	0	36	0	40	0	0	0
ASV477	0	0	0	125	132	93	0	43	29
ASV481	0	0	0	0	0	0	0	44	0
ASV483	8	20	0	160	154	130	0	0	0
ASV491	0	0	0	166	183	151	0	0	0
ASV494	159	187	150	0	0	0	0	0	0
ASV496	0	0	0	149	186	153	0	0	0
ASV498	0	0	22	73	54	70	0	27	0
ASV500	0	0	0	0	0	0	147	135	175
ASV501	52	0	0	51	46	27	57	43	45
ASV503	0	34	0	77	225	143	0	0	0
ASV506	0	0	0	0	0	0	183	113	182
ASV507	0	0	0	0	0	0	153	165	159
ASV508	0	0	0	0	0	0	139	158	179
ASV509	0	0	0	0	0	0	157	158	159
ASV510	0	0	30	139	133	131	38	0	0
ASV512	0	2	0	0	0	0	0	0	18
ASV517	97	88	79	0	0	0	0	0	0
ASV518	0	35	93	0	11	0	0	0	0
ASV519	0	0	0	150	167	144	0	0	0
ASV520	0	0	0	165	164	131	0	0	0
ASV521	0	0	0	157	167	136	0	0	0
ASV522	0	0	0	0	0	0	112	104	131
ASV523	27	27	0	133	146	126	0	0	0
ASV525	0	0	0	133	156	156	9	0	0
ASV526	0	0	0	0	0	0	147	163	143
ASV527	0	0	0	0	0	0	0	11	17
ASV528	0	0	12	117	131	153	0	0	0
ASV529	0	0	0	0	0	0	159	168	124
ASV530	0	0	0	0	0	0	90	90	70
ASV531	0	18	0	124	125	130	0	0	0
ASV532	0	0	0	0	0	0	0	23	0
ASV534	0	0	0	0	0	0	28	29	28
ASV535	131	159	124	0	0	33	0	0	0
ASV536	142	154	150	0	0	0	0	0	0
ASV537	22	8	42	190	180	0	4	0	0
ASV538	147	194	105	0	0	0	0	0	0
ASV539	5	21	14	0	0	0	0	0	0
ASV540	215	0	228	0	0	0	0	0	0
ASV541	0	0	0	50	30	52	0	5	0
ASV542	0	0	18	137	157	130	0	0	0
ASV545	132	162	145	0	0	0	0	0	0
ASV547	178	167	91	0	0	0	0	0	0
ASV548	242	194	0	0	0	0	0	0	0
ASV549	0	0	0	53	38	57	84	100	104
ASV550	0	0	0	0	0	0	61	53	46
ASV552	0	0	0	139	142	150	0	0	0
ASV553	0	0	0	0	0	0	141	156	133
ASV555	0	29	0	0	0	0	122	150	128
ASV556	0	0	0	0	0	0	156	136	136
ASV558	145	173	108	0	0	0	0	0	0
ASV560	0	0	0	0	0	0	0	4	1
ASV561	78	102	69	0	0	0	44	60	69
ASV564	0	0	0	0	0	0	0	0	32
ASV567	0	0	0	45	48	52	68	58	46
ASV568	0	0	0	0	0	0	154	159	105
ASV569	0	0	0	141	142	134	0	0	0
ASV570	0	0	0	148	141	128	0	0	0
ASV573	11	35	0	70	166	132	0	0	0
ASV575	0	0	78	102	97	128	0	0	0
ASV576	0	0	0	121	148	144	0	0	0
ASV577	0	0	0	0	0	0	130	140	135
ASV578	0	0	0	0	0	0	156	117	140
ASV579	0	0	0	0	0	0	69	72	0
ASV582	0	0	0	0	0	0	141	132	133
ASV584	37	0	0	135	170	62	0	0	0
ASV585	115	109	0	0	0	0	31	88	61
ASV586	0	0	0	0	0	0	43	0	0
ASV588	0	0	0	0	0	0	0	34	0
ASV589	0	0	0	0	0	0	28	25	32
ASV593	33	0	83	0	0	0	86	117	77
ASV594	0	0	0	112	190	94	0	0	0
ASV597	0	103	82	15	25	25	51	32	62
ASV598	0	0	0	0	0	0	100	94	92
ASV599	0	0	0	135	96	161	0	0	0
ASV601	60	0	39	48	62	45	57	35	44
ASV602	0	13	0	0	3	0	0	0	0
ASV603	0	0	0	0	0	0	118	100	135
ASV606	0	0	0	0	0	0	0	0	18
ASV607	117	142	129	0	0	0	0	0	0
ASV608	57	0	33	48	64	54	45	46	41
ASV609	0	0	0	0	0	0	44	60	69
ASV610	0	67	158	0	0	0	0	0	0
ASV614	99	67	118	31	35	21	0	0	0
ASV615	0	0	0	0	0	0	188	152	0
ASV616	0	0	0	0	0	0	20	0	25
ASV618	27	0	0	0	0	0	97	114	131
ASV621	53	47	0	0	0	0	85	107	90
ASV622	0	0	0	0	0	0	116	125	140
ASV623	0	113	109	107	50	0	0	0	0
ASV624	0	0	0	115	149	115	0	0	0
ASV625	1	57	75	6	0	1	13	26	10
ASV626	0	0	0	0	0	0	0	224	153
ASV629	125	90	161	0	0	0	0	0	0
ASV630	95	163	118	0	0	0	0	0	0
ASV632	0	20	0	199	156	0	0	0	0
ASV634	191	183	0	0	0	0	0	0	0
ASV635	84	97	64	129	0	0	0	0	0
ASV636	0	0	0	0	224	150	0	0	0
ASV637	0	0	0	0	0	0	61	65	51
ASV638	88	137	108	40	0	0	0	0	0
ASV639	89	108	64	0	0	0	35	48	28
ASV640	0	0	0	0	0	0	64	43	47
ASV641	0	62	78	0	0	0	76	72	71
ASV644	0	0	0	109	122	139	0	0	0
ASV645	8	1	14	0	0	0	0	0	0
ASV646	0	0	0	131	150	0	0	0	0
ASV647	0	0	0	0	10	0	0	0	0
ASV648	0	0	0	0	0	0	22	20	15
ASV651	112	120	132	0	0	0	0	0	0
ASV652	0	0	0	45	0	37	91	93	98
ASV655	0	0	0	0	0	0	128	131	103
ASV656	0	0	0	131	115	115	0	0	0
ASV658	0	0	0	0	0	0	176	184	0
ASV659	0	0	0	54	88	65	0	0	0
ASV665	356	0	0	0	0	0	0	0	0
ASV666	0	0	0	121	114	121	0	0	0
ASV668	187	168	0	0	0	0	0	0	0
ASV669	0	0	0	0	0	0	110	136	109
ASV670	0	0	0	0	0	0	80	73	66
ASV672	0	182	172	0	0	0	0	0	0
ASV676	0	12	0	0	0	0	161	0	179
ASV677	0	0	0	0	0	0	28	33	25
ASV679	101	96	139	6	3	4	0	0	0
ASV681	122	112	114	0	0	0	0	0	0
ASV683	37	0	0	101	90	119	0	0	0
ASV684	139	115	93	0	0	0	0	0	0
ASV685	0	0	0	59	40	39	0	0	0
ASV686	0	0	0	161	186	0	0	0	0
ASV687	0	70	0	0	135	0	0	0	0
ASV688	0	0	0	0	0	0	25	14	16
ASV689	0	15	0	98	85	82	29	0	22
ASV690	0	0	47	0	0	0	84	106	108
ASV691	19	0	0	43	56	58	0	0	0
ASV693	51	102	105	0	0	0	11	0	0
ASV695	19	9	18	99	107	89	0	0	0
ASV696	0	17	0	0	0	33	89	97	105
ASV698	0	0	0	0	0	0	123	121	96
ASV699	109	112	118	0	0	0	0	0	0
ASV700	0	0	0	0	0	0	111	93	135
ASV701	118	95	125	0	0	0	0	0	0
ASV702	0	76	79	0	0	0	57	66	60
ASV703	0	0	0	24	0	0	0	0	0
ASV705	0	0	0	128	93	114	0	0	0
ASV708	0	0	0	0	0	0	69	120	144
ASV709	0	0	0	0	0	0	46	0	0
ASV710	84	101	126	0	0	0	12	0	0
ASV711	0	0	0	99	110	122	0	0	0
ASV712	0	0	0	0	0	0	126	99	106
ASV713	0	0	0	0	0	0	0	8	0
ASV715	0	0	0	147	76	99	0	0	0
ASV716	40	0	38	109	0	142	0	0	0
ASV717	0	0	0	0	0	0	34	26	45
ASV720	109	123	95	0	0	0	0	0	0
ASV721	83	117	107	0	0	0	0	17	0
ASV722	0	0	0	0	0	0	125	92	106
ASV723	0	0	0	97	118	107	0	0	0
ASV726	0	0	0	0	0	0	116	65	139
ASV728	0	0	0	18	0	0	0	0	0
ASV729	0	0	0	0	0	0	36	41	40
ASV731	101	126	91	0	0	0	0	0	0
ASV732	98	113	107	0	0	0	0	0	0
ASV733	0	0	0	115	97	105	0	0	0
ASV734	0	0	0	116	103	98	0	0	0
ASV736	19	0	10	83	91	112	0	0	0
ASV738	107	111	96	0	0	0	0	0	0
ASV740	70	100	111	0	0	0	32	0	0
ASV741	94	107	111	0	0	0	0	0	0
ASV742	11	0	6	1	1	2	63	44	36
ASV743	0	0	0	101	136	74	0	0	0
ASV744	18	0	0	84	92	114	0	0	0
ASV745	0	0	0	0	21	0	104	99	83
ASV746	0	0	0	0	0	0	92	92	101
ASV748	111	103	92	0	0	0	0	0	0
ASV751	0	0	0	48	79	59	68	0	0
ASV752	0	0	0	0	0	0	103	107	95
ASV753	0	0	0	0	0	0	0	12	6
ASV755	0	0	0	101	97	106	0	0	0
ASV756	0	0	0	0	0	0	76	132	96
ASV759	0	0	0	113	100	90	0	0	0
ASV760	0	0	0	0	0	0	95	119	89
ASV761	97	105	100	0	0	0	0	0	0
ASV762	0	0	0	0	0	0	99	109	94
ASV764	0	0	0	0	0	0	81	0	97
ASV766	0	0	0	0	0	0	33	45	0
ASV767	41	47	0	110	24	77	0	0	0
ASV768	0	0	0	0	0	0	88	108	103
ASV771	23	24	15	76	84	70	0	0	0
ASV772	0	0	0	0	0	0	124	59	115
ASV774	221	0	0	0	33	43	0	0	0
ASV775	0	0	0	0	0	0	110	88	99
ASV777	0	0	0	0	0	0	102	84	110
ASV780	22	0	0	86	77	109	0	0	0
ASV781	0	66	75	0	46	40	18	22	27
ASV782	0	0	0	0	0	0	46	45	57
ASV783	110	0	90	0	0	0	37	30	25
ASV784	0	0	0	0	0	0	76	72	88
ASV786	111	90	89	0	0	0	0	0	0
ASV787	0	0	0	152	138	0	0	0	0
ASV790	0	0	0	0	0	0	107	0	182
ASV791	0	0	0	0	0	0	0	140	149
ASV795	66	64	68	40	0	50	0	0	0
ASV796	0	0	0	0	0	0	85	89	114
ASV797	95	91	101	0	0	0	0	0	0
ASV800	0	0	0	0	5	0	86	116	78
ASV802	0	0	0	0	4	0	18	0	0
ASV804	0	0	0	139	0	144	0	0	0
ASV807	0	0	0	0	0	0	29	34	37
ASV812	0	0	0	125	77	78	0	0	0
ASV813	0	0	0	97	91	92	0	0	0
ASV815	0	0	0	0	0	0	20	17	25
ASV817	82	98	95	0	0	0	0	0	0
ASV818	0	0	0	0	0	0	100	75	100
ASV819	0	0	0	0	0	0	142	0	133
ASV821	0	0	0	125	55	94	0	0	0
ASV823	100	87	86	0	0	0	0	0	0
ASV824	105	71	73	0	0	0	0	0	0
ASV825	0	0	0	122	148	0	0	0	0
ASV826	0	14	0	98	72	87	0	0	0
ASV827	0	0	0	0	60	52	0	0	0
ASV830	61	132	77	0	0	0	0	0	0
ASV831	0	0	0	0	0	0	98	99	73
ASV833	0	0	0	94	88	87	0	0	0
ASV834	0	0	0	0	0	0	93	87	89
ASV838	166	102	0	0	0	0	0	0	0
ASV839	123	88	57	0	0	0	0	0	0
ASV840	55	87	64	0	0	0	0	0	60
ASV841	0	0	0	0	0	0	108	105	42
ASV842	0	0	0	0	0	0	79	83	104
ASV845	146	118	0	0	0	0	0	0	0
ASV846	0	0	0	0	0	0	92	82	90
ASV847	94	78	91	0	0	0	0	0	0
ASV848	0	0	0	89	86	88	0	0	0
ASV849	0	0	0	106	90	67	0	0	0
ASV850	0	0	0	0	137	126	0	0	0
ASV851	0	0	0	0	10	0	0	0	0
ASV852	0	0	0	0	0	0	19	0	0
ASV856	5	49	25	64	42	47	0	0	0
ASV857	0	0	0	134	0	128	0	0	0
ASV858	0	0	0	0	0	0	75	87	83
ASV859	0	0	0	0	0	0	22	26	17
ASV860	0	0	0	0	0	0	91	88	82
ASV861	100	82	78	0	0	0	0	0	0
ASV865	0	0	0	76	91	80	0	0	0
ASV867	47	73	47	0	91	0	0	0	0
ASV868	0	0	0	105	69	84	0	0	0
ASV869	0	0	0	82	98	78	0	0	0
ASV870	0	0	0	0	0	0	80	80	98
ASV873	0	0	0	82	88	87	0	0	0
ASV874	0	0	0	77	84	96	0	0	0
ASV875	0	0	0	0	0	0	124	133	0
ASV876	121	135	0	0	0	0	0	0	0
ASV877	0	15	0	0	124	110	0	0	0
ASV878	0	0	0	0	0	0	128	0	128
ASV879	0	0	0	0	0	0	49	60	63
ASV880	91	74	90	0	0	0	0	0	0
ASV881	0	0	0	45	91	119	0	0	0
ASV882	85	86	83	0	0	0	0	0	0
ASV883	0	0	0	0	0	0	78	95	81
ASV884	0	0	0	0	0	0	97	74	83
ASV885	44	0	0	78	72	59	0	0	0
ASV886	0	0	0	0	0	0	72	98	83
ASV887	0	0	0	0	0	0	0	0	44
ASV888	0	0	0	0	0	0	0	34	0
ASV890	0	121	83	47	0	0	0	0	0
ASV891	0	0	53	0	0	0	14	18	15
ASV892	0	0	0	107	55	89	0	0	0
ASV893	0	0	0	82	84	85	0	0	0
ASV894	0	0	0	0	0	0	95	76	80
ASV896	0	0	0	0	10	0	0	0	0
ASV900	84	68	75	0	0	9	12	0	0
ASV901	0	0	0	0	0	0	74	99	75
ASV903	0	0	0	86	76	85	0	0	0
ASV904	0	0	0	0	0	0	72	78	97
ASV905	0	37	0	0	0	0	0	0	0
ASV906	0	25	0	75	81	65	0	0	0
ASV909	0	0	70	0	0	18	0	0	0
ASV910	0	0	0	0	0	0	1	0	0
ASV911	0	0	0	0	0	0	60	112	73
ASV914	15	0	11	52	91	75	0	0	0
ASV915	0	127	117	0	0	0	0	0	0
ASV916	0	0	0	0	0	0	68	83	93
ASV918	80	75	36	0	0	0	16	17	18
ASV919	28	33	0	65	67	49	0	0	0
ASV921	0	0	234	0	0	0	0	0	0
ASV923	126	114	0	0	0	0	0	0	0
ASV924	62	75	55	0	0	25	0	0	0
ASV925	0	114	92	0	0	24	0	0	0
ASV926	0	95	80	0	0	26	0	16	12
ASV928	114	76	49	0	0	0	0	0	0
ASV929	0	0	0	112	126	0	0	0	0
ASV931	0	0	0	78	69	90	0	0	0
ASV932	0	0	0	0	0	0	87	54	95
ASV936	0	0	0	68	91	76	0	0	0
ASV937	0	0	0	0	0	0	39	52	25
ASV939	0	0	0	121	0	113	0	0	0
ASV940	0	0	0	0	0	0	50	42	0
ASV945	41	0	0	0	0	0	0	0	0
ASV946	0	0	0	0	0	0	64	84	60
ASV948	54	60	103	0	15	0	0	0	0
ASV950	0	0	0	74	90	67	0	0	0
ASV951	0	0	0	0	0	0	0	12	0
ASV952	0	0	0	0	0	0	0	0	136
ASV955	104	0	67	0	0	0	0	59	0
ASV956	0	0	0	58	105	67	0	0	0
ASV961	41	0	0	51	90	47	0	0	0
ASV962	0	0	0	72	65	92	0	0	0
ASV963	0	228	0	0	0	0	0	0	0
ASV964	0	0	0	95	133	0	0	0	0
ASV965	0	0	0	0	0	0	76	75	77
ASV967	85	49	93	0	0	0	0	0	0
ASV968	0	0	0	74	73	80	0	0	0
ASV969	0	0	0	118	109	0	0	0	0
ASV973	87	107	0	0	10	0	11	0	0
ASV974	30	0	26	22	26	0	30	22	24
ASV975	0	0	0	83	73	69	0	0	0
ASV976	0	0	0	0	0	5	0	0	0
ASV977	64	103	57	0	0	0	0	0	0
ASV980	0	0	0	107	116	0	0	0	0
ASV981	0	0	0	0	0	0	0	0	16
ASV983	0	0	9	12	7	13	65	67	49
ASV984	0	0	0	0	0	0	62	51	51
ASV987	81	59	80	0	0	0	0	0	0
ASV988	0	78	108	0	0	0	0	0	0
ASV989	0	0	14	62	71	73	0	0	0
ASV990	0	0	0	0	0	0	62	76	81
ASV991	0	0	0	0	0	0	75	62	82
ASV992	0	0	0	0	0	0	26	0	26
ASV995	76	86	56	0	0	0	0	0	0
ASV996	0	0	0	0	0	0	55	59	51
ASV998	88	68	61	0	0	0	0	0	0
ASV999	0	0	0	68	71	72	0	0	0
ASV1000	0	0	0	0	0	0	75	78	64
ASV1003	0	0	0	47	48	60	0	61	0
ASV1004	0	0	0	0	0	0	71	74	71
ASV1009	0	0	0	4	3	1	55	66	65
ASV1011	0	0	0	103	49	61	0	0	0
ASV1012	0	0	0	0	0	0	57	70	77
ASV1013	0	0	0	0	0	0	57	97	59
ASV1017	21	0	0	0	0	0	0	191	0
ASV1018	0	0	0	0	0	28	56	71	57
ASV1019	0	0	0	0	0	10	0	0	0
ASV1020	0	0	0	0	0	0	69	70	73
ASV1021	0	0	0	0	0	0	0	212	0
ASV1022	48	69	71	0	0	0	13	0	0
ASV1023	0	33	0	79	99	0	0	0	0
ASV1024	0	0	0	62	81	68	0	0	0
ASV1028	68	60	63	6	3	10	0	0	0
ASV1031	37	0	0	0	0	0	75	0	97
ASV1032	0	0	0	70	63	76	0	0	0
ASV1033	0	0	0	0	0	0	79	68	62
ASV1036	0	0	42	101	0	65	0	0	0
ASV1037	0	0	0	0	0	0	80	74	54
ASV1039	0	0	0	64	64	79	0	0	0
ASV1041	0	0	0	0	0	0	44	46	53
ASV1042	0	0	0	0	0	0	79	104	23
ASV1044	72	73	60	0	0	0	0	0	0
ASV1045	0	0	0	0	0	0	19	25	18
ASV1046	0	0	0	0	0	0	117	88	0
ASV1047	0	0	0	0	0	0	69	67	69
ASV1053	89	64	51	0	0	0	0	0	0
ASV1054	110	94	0	0	0	0	0	0	0
ASV1055	0	0	0	0	0	0	204	0	0
ASV1059	71	61	70	0	0	0	0	0	0
ASV1060	44	86	72	0	0	0	0	0	0
ASV1061	42	88	72	0	0	0	0	0	0
ASV1062	0	0	0	71	64	67	0	0	0
ASV1063	0	0	0	70	62	70	0	0	0
ASV1064	0	0	0	0	0	0	0	0	14
ASV1067	16	10	0	0	0	0	0	0	0
ASV1068	0	0	0	0	0	0	0	56	83
ASV1070	117	82	0	0	0	0	0	0	0
ASV1074	0	0	0	63	57	78	0	0	0
ASV1075	0	0	0	83	115	0	0	0	0
ASV1076	0	0	0	0	0	0	49	36	55
ASV1078	0	0	197	0	0	0	0	0	0
ASV1079	0	0	0	0	0	197	0	0	0
ASV1082	0	0	0	0	0	0	58	74	64
ASV1083	0	0	0	0	0	0	59	45	92
ASV1085	0	0	0	0	0	0	62	76	57
ASV1086	0	0	0	0	0	0	70	62	63
ASV1088	0	0	0	0	61	133	0	0	0
ASV1089	0	0	0	0	0	0	67	56	71
ASV1092	20	0	0	59	57	57	0	0	0
ASV1093	78	70	45	0	0	0	0	0	0
ASV1094	0	0	0	0	0	0	51	80	62
ASV1095	0	0	0	0	0	0	25	0	43
ASV1096	0	0	0	0	0	0	0	0	51
ASV1100	0	0	0	59	76	57	0	0	0
ASV1101	0	0	0	55	65	72	0	0	0
ASV1102	0	0	0	93	0	98	0	0	0
ASV1103	0	0	0	0	86	105	0	0	0
ASV1105	0	0	0	0	0	0	62	64	64
ASV1106	0	0	0	0	0	0	17	18	31
ASV1107	0	0	0	0	0	0	73	58	59
ASV1108	0	0	0	0	0	0	65	62	62
ASV1113	130	0	58	0	0	0	0	0	0
ASV1118	64	62	61	0	0	0	0	0	0
ASV1119	0	0	0	53	63	58	0	0	0
ASV1120	0	0	0	0	0	187	0	0	0
ASV1121	0	0	0	0	0	0	46	41	34
ASV1126	0	0	0	49	78	59	0	0	0
ASV1129	47	49	70	0	0	0	0	0	0
ASV1131	0	0	0	86	57	42	0	0	0
ASV1132	0	0	0	68	58	59	0	0	0
ASV1133	0	0	0	0	0	0	62	59	64
ASV1134	0	0	0	0	0	0	0	36	0
ASV1138	64	46	74	0	0	0	0	0	0
ASV1139	0	0	0	0	0	0	59	59	66
ASV1140	24	25	0	0	0	0	54	41	39
ASV1141	49	48	86	0	0	0	0	0	0
ASV1142	0	109	0	0	0	0	0	0	0
ASV1143	0	0	0	0	0	0	67	61	55
ASV1150	0	0	0	0	0	182	0	0	0
ASV1156	180	0	0	0	0	0	0	0	0
ASV1157	0	0	0	95	0	85	0	0	0
ASV1158	0	0	0	0	17	0	0	0	0
ASV1159	0	0	0	0	0	0	54	67	59
ASV1164	0	0	0	0	0	0	55	65	59
ASV1168	96	0	82	0	0	0	0	0	0
ASV1169	0	0	0	29	0	19	0	76	54
ASV1175	76	51	29	9	12	0	0	0	0
ASV1176	0	0	0	54	68	55	0	0	0
ASV1177	0	0	0	0	0	0	95	82	0
ASV1184	0	0	0	66	55	54	0	0	0
ASV1185	0	0	0	0	0	0	103	0	72
ASV1186	0	0	0	0	0	0	7	0	0
ASV1191	47	56	70	0	0	0	0	0	0
ASV1192	0	0	0	55	61	57	0	0	0
ASV1193	0	0	0	46	68	59	0	0	0
ASV1196	0	0	0	0	12	0	43	45	37
ASV1197	0	0	0	0	0	0	29	33	40
ASV1198	0	0	0	0	0	0	60	67	45
ASV1199	0	0	0	0	0	0	0	87	85
ASV1205	84	0	87	0	0	0	0	0	0
ASV1206	0	0	0	84	87	0	0	0	0
ASV1210	0	62	108	0	0	0	0	0	0
ASV1214	0	0	0	62	47	60	0	0	0
ASV1215	0	0	0	0	0	0	29	0	0
ASV1216	75	0	93	0	0	0	0	0	0
ASV1217	0	0	0	0	0	0	52	58	58
ASV1218	0	0	0	0	0	0	64	54	50
ASV1224	42	0	56	0	0	30	32	0	0
ASV1225	0	65	76	0	0	26	0	0	0
ASV1226	0	7	9	45	53	53	0	0	0
ASV1230	99	0	67	0	0	0	0	0	0
ASV1235	52	24	34	0	55	0	0	0	0
ASV1236	17	0	0	0	1	134	0	0	0
ASV1237	0	6	159	0	0	0	0	0	0
ASV1238	0	0	0	0	0	0	58	58	49
ASV1241	0	0	42	0	0	122	0	0	0
ASV1242	0	0	0	60	57	47	0	0	0
ASV1243	0	0	0	0	0	0	53	47	64
ASV1244	0	0	0	0	0	0	0	80	84
ASV1245	41	62	60	0	0	0	0	0	0
ASV1246	0	0	0	0	0	0	58	53	52
ASV1247	0	0	0	0	0	0	46	62	55
ASV1250	61	42	59	0	0	0	0	0	0
ASV1251	27	43	47	11	1	29	0	0	0
ASV1252	0	0	0	40	58	64	0	0	0
ASV1253	0	0	0	92	0	70	0	0	0
ASV1254	0	0	0	0	0	0	62	56	44
ASV1258	43	43	75	0	0	0	0	0	0
ASV1259	74	0	87	0	0	0	0	0	0
ASV1260	0	0	0	0	0	0	57	52	52
ASV1264	0	0	0	160	0	0	0	0	0
ASV1265	0	0	0	0	0	0	59	51	50
ASV1266	0	0	0	0	0	0	53	51	56
ASV1268	50	50	59	0	0	0	0	0	0
ASV1269	0	0	0	0	0	0	22	77	60
ASV1270	0	0	0	0	0	0	66	38	55
ASV1271	0	0	0	0	0	0	0	74	85
ASV1272	0	0	158	0	0	0	0	0	0
ASV1273	0	0	0	0	0	0	49	55	54
ASV1275	61	49	47	0	0	0	0	0	0
ASV1276	0	0	0	52	43	62	0	0	0
ASV1277	0	0	0	0	0	0	72	85	0
ASV1278	0	0	0	0	0	0	16	12	10
ASV1279	81	75	0	0	0	0	0	0	0
ASV1280	56	100	0	0	0	0	0	0	0
ASV1281	0	0	0	0	0	0	42	62	52
ASV1284	76	54	0	0	0	25	0	0	0
ASV1285	0	0	0	0	52	103	0	0	0
ASV1286	0	0	0	0	14	0	0	141	0
ASV1287	0	0	0	0	0	0	7	0	0
ASV1288	0	0	0	0	0	0	0	51	48
ASV1291	0	0	0	55	0	10	0	36	53
ASV1292	0	0	0	0	0	0	73	81	0
ASV1297	45	60	48	0	0	0	0	0	0
ASV1299	0	0	0	50	51	52	0	0	0
ASV1300	0	0	0	0	0	0	55	57	41
ASV1301	0	0	0	0	0	0	57	57	39
ASV1308	42	36	73	0	0	0	0	0	0
ASV1309	0	74	77	0	0	0	0	0	0
ASV1310	0	0	0	0	0	0	71	75	0
ASV1313	0	61	89	0	0	0	0	0	0
ASV1314	0	0	10	0	0	0	0	0	0
ASV1321	50	47	52	0	0	0	0	0	0
ASV1322	67	44	38	0	0	0	0	0	0
ASV1323	0	0	0	37	74	38	0	0	0
ASV1324	0	0	0	50	46	48	0	0	0
ASV1325	0	0	0	64	36	49	0	0	0
ASV1326	0	0	0	0	69	80	0	0	0
ASV1330	52	61	35	0	0	0	0	0	0
ASV1331	59	35	41	13	0	0	0	0	0
ASV1332	0	0	0	53	55	40	0	0	0
ASV1333	0	0	0	49	48	51	0	0	0
ASV1334	0	0	0	0	0	0	36	60	52
ASV1339	56	0	0	0	20	17	10	0	7
ASV1340	63	39	0	0	0	0	17	19	0
ASV1341	0	85	62	0	0	0	0	0	0
ASV1342	0	0	0	46	49	52	0	0	0
ASV1343	0	0	0	0	66	81	0	0	0
ASV1344	0	0	0	0	0	0	41	59	47
ASV1345	0	0	0	0	0	0	43	48	56
ASV1356	22	63	60	0	0	0	0	0	0
ASV1357	0	0	0	0	0	0	72	0	48
ASV1358	0	0	0	0	0	0	25	72	48
ASV1360	0	78	66	0	0	0	0	0	0
ASV1361	0	0	0	0	0	0	45	59	40
ASV1366	45	61	37	0	0	0	0	0	0
ASV1367	25	0	43	0	0	75	0	0	0
ASV1368	31	37	0	69	4	2	0	0	0
ASV1369	0	0	0	0	0	0	0	72	71
ASV1372	0	0	0	74	0	68	0	0	0
ASV1373	0	0	0	0	0	0	40	50	52
ASV1374	0	0	0	0	0	0	0	0	105
ASV1377	0	0	0	39	54	48	0	0	0
ASV1378	0	0	0	0	0	0	44	55	42
ASV1385	0	0	0	0	0	0	0	0	72
ASV1393	31	51	57	0	0	0	0	0	0
ASV1398	0	0	0	0	138	0	0	0	0
ASV1399	0	0	0	0	19	0	0	0	0
ASV1405	27	0	0	0	0	0	42	36	32
ASV1406	0	62	75	0	0	0	0	0	0
ASV1407	0	0	0	42	48	47	0	0	0
ASV1408	0	0	0	0	0	0	88	0	49
ASV1409	0	0	0	0	0	0	51	51	35
ASV1410	0	0	0	0	0	0	26	23	27
ASV1413	35	56	45	0	0	0	0	0	0
ASV1414	0	0	0	40	47	49	0	0	0
ASV1415	0	0	0	0	0	0	0	28	32
ASV1416	0	0	0	0	0	0	0	0	136
ASV1422	18	0	0	117	0	0	0	0	0
ASV1423	0	0	0	0	0	0	72	0	63
ASV1424	0	0	0	0	0	0	61	0	0
ASV1433	0	0	131	0	0	0	0	0	0
ASV1434	0	0	0	59	0	75	0	0	0
ASV1435	0	0	0	47	43	44	0	0	0
ASV1436	0	0	0	0	134	0	0	0	0
ASV1437	0	0	0	0	0	0	50	38	46
ASV1442	0	0	0	50	42	41	0	0	0
ASV1443	0	0	0	0	0	0	35	0	0
ASV1447	74	0	58	0	0	0	0	0	0
ASV1448	0	24	0	46	0	62	0	0	0
ASV1453	75	0	56	0	0	0	0	0	0
ASV1454	82	49	0	0	0	0	0	0	0
ASV1455	57	74	0	0	0	0	0	0	0
ASV1456	0	0	0	0	0	0	43	39	49
ASV1461	73	57	0	0	0	0	0	0	0
ASV1462	55	31	44	0	0	0	0	0	0
ASV1465	99	0	0	0	0	30	0	0	0
ASV1466	53	0	76	0	0	0	0	0	0
ASV1471	79	49	0	0	0	0	0	0	0
ASV1472	0	0	0	64	64	0	0	0	0
ASV1473	0	0	0	0	0	0	78	0	0
ASV1479	18	12	0	47	0	50	0	0	0
ASV1480	30	34	63	0	0	0	0	0	0
ASV1481	0	70	57	0	0	0	0	0	0
ASV1482	0	0	0	30	39	25	9	15	9
ASV1483	0	0	0	40	34	53	0	0	0
ASV1484	0	0	0	44	52	31	0	0	0
ASV1485	0	0	0	46	43	38	0	0	0
ASV1486	0	0	0	0	71	56	0	0	0
ASV1487	0	0	0	0	0	127	0	0	0
ASV1491	48	37	41	0	0	0	0	0	0
ASV1492	61	47	0	0	0	0	18	0	0
ASV1493	43	41	42	0	0	0	0	0	0
ASV1494	0	57	40	0	16	0	0	0	13
ASV1495	0	0	0	126	0	0	0	0	0
ASV1496	0	0	0	0	0	0	40	44	42
ASV1497	0	0	0	0	0	0	51	36	39
ASV1500	40	38	47	0	0	0	0	0	0
ASV1501	0	0	0	49	0	76	0	0	0
ASV1506	60	64	0	0	0	0	0	0	0
ASV1507	0	0	0	45	36	43	0	0	0
ASV1509	0	0	0	0	0	0	18	38	50
ASV1512	69	54	0	0	0	0	0	0	0
ASV1513	0	0	0	0	123	0	0	0	0
ASV1514	0	0	0	0	0	0	32	43	48
ASV1518	0	24	78	0	0	0	0	0	0
ASV1519	0	0	0	59	63	0	0	0	0
ASV1520	0	0	0	43	40	39	0	0	0
ASV1521	0	0	0	39	40	43	0	0	0
ASV1522	0	0	0	43	48	31	0	0	0
ASV1523	0	0	0	0	0	0	34	40	38
ASV1529	46	36	39	0	0	0	0	0	0
ASV1530	0	33	0	0	0	0	12	12	7
ASV1531	0	0	28	47	0	46	0	0	0
ASV1532	0	0	0	37	46	38	0	0	0
ASV1533	0	0	0	0	0	0	38	39	44
ASV1534	0	0	0	0	0	0	0	84	37
ASV1535	0	0	0	0	0	0	0	58	63
ASV1542	33	39	48	0	0	0	0	0	0
ASV1543	0	0	0	62	0	58	0	0	0
ASV1544	0	0	0	43	37	40	0	0	0
ASV1545	0	0	0	0	0	0	51	69	0
ASV1546	0	0	0	0	0	0	0	64	56
ASV1554	47	0	72	0	0	0	0	0	0
ASV1555	38	41	40	0	0	0	0	0	0
ASV1556	0	0	0	27	28	0	27	37	0
ASV1557	0	0	0	40	38	41	0	0	0
ASV1558	0	0	0	0	0	0	50	0	69
ASV1559	0	0	0	0	0	0	0	119	0
ASV1562	27	0	0	0	0	0	91	0	0
ASV1563	75	43	0	0	0	0	0	0	0
ASV1564	30	0	0	0	0	0	27	32	29
ASV1565	55	44	19	0	0	0	0	0	0
ASV1566	40	39	0	0	0	0	0	0	39
ASV1567	0	65	53	0	0	0	0	0	0
ASV1568	0	61	54	0	0	0	0	0	0
ASV1569	0	0	25	0	0	93	0	0	0
ASV1570	0	0	14	0	0	0	0	0	0
ASV1571	0	0	0	0	0	0	60	58	0
ASV1575	32	36	49	0	0	0	0	0	0
ASV1576	35	37	45	0	0	0	0	0	0
ASV1577	0	0	0	0	0	0	52	0	65
ASV1578	0	0	0	0	0	0	48	30	39
ASV1582	60	56	0	0	0	0	0	0	0
ASV1583	0	0	116	0	0	0	0	0	0
ASV1584	0	0	0	36	32	48	0	0	0
ASV1585	0	0	0	0	0	0	10	0	0
ASV1586	0	0	0	0	0	0	34	40	42
ASV1587	0	0	0	0	0	0	45	36	35
ASV1593	115	0	0	0	0	0	0	0	0
ASV1594	64	0	51	0	0	0	0	0	0
ASV1595	0	0	0	57	58	0	0	0	0
ASV1596	0	0	0	59	56	0	0	0	0
ASV1597	0	0	0	43	27	45	0	0	0
ASV1598	0	0	0	0	55	60	0	0	0
ASV1599	0	0	0	0	0	115	0	0	0
ASV1600	0	0	0	0	0	0	36	27	24
ASV1601	0	0	0	0	0	0	37	43	35
ASV1603	51	31	32	0	0	0	0	0	0
ASV1604	0	0	0	57	57	0	0	0	0
ASV1605	0	0	0	0	0	114	0	0	0
ASV1609	0	9	0	0	0	0	0	0	1
ASV1610	0	41	37	14	0	4	11	0	6
ASV1611	0	0	0	0	0	0	71	42	0
ASV1618	33	38	41	0	0	0	0	0	0
ASV1619	46	34	0	0	7	0	0	0	0
ASV1620	0	28	13	0	0	0	0	0	0
ASV1621	0	0	0	42	56	0	0	0	0
ASV1622	0	0	0	76	36	0	0	0	0
ASV1623	0	0	0	0	112	0	0	0	0
ASV1624	0	0	0	0	0	0	25	36	0
ASV1625	0	0	0	0	0	0	30	35	47
ASV1631	31	0	80	0	0	0	0	0	0
ASV1632	0	0	0	54	57	0	0	0	0
ASV1642	41	31	38	0	0	0	0	0	0
ASV1643	0	0	0	28	44	38	0	0	0
ASV1644	0	0	0	0	0	0	32	30	48
ASV1645	0	0	0	0	0	0	37	49	24
ASV1646	0	0	0	0	0	0	35	36	39
ASV1652	56	53	0	0	0	0	0	0	0
ASV1653	0	0	0	31	49	29	0	0	0
ASV1654	0	0	0	0	0	0	35	37	37
ASV1655	0	0	0	0	0	0	34	22	53
ASV1656	0	0	0	0	0	0	42	0	67
ASV1661	56	0	0	0	0	39	0	0	0
ASV1662	0	0	0	45	33	30	0	0	0
ASV1664	0	0	0	0	0	0	42	66	0
ASV1673	41	35	31	0	0	0	0	0	0
ASV1674	48	0	59	0	0	0	0	0	0
ASV1675	0	0	0	0	107	0	0	0	0
ASV1676	0	0	0	0	0	0	45	29	33
ASV1677	0	0	0	0	0	0	0	0	5
ASV1681	0	0	0	40	43	23	0	0	0
ASV1682	0	0	0	0	0	0	56	50	0
ASV1683	0	0	0	0	0	0	0	45	0
ASV1687	1	0	0	32	38	33	1	0	0
ASV1688	0	105	0	0	0	0	0	0	0
ASV1689	0	105	0	0	0	0	0	0	0
ASV1690	0	0	0	0	0	0	57	0	0
ASV1691	0	0	0	0	0	0	52	53	0
ASV1692	0	0	0	0	0	0	42	17	46
ASV1701	0	52	52	0	0	0	0	0	0
ASV1704	51	47	5	0	0	0	0	0	0
ASV1705	0	0	0	30	31	42	0	0	0
ASV1706	0	0	0	0	0	0	52	51	0
ASV1707	0	0	0	0	0	0	0	6	0
ASV1714	48	54	0	0	0	0	0	0	0
ASV1715	0	0	14	17	35	36	0	0	0
ASV1716	0	0	0	51	0	51	0	0	0
ASV1717	0	0	0	0	0	0	36	29	37
ASV1724	51	27	23	0	0	0	0	0	0
ASV1725	0	0	0	0	57	44	0	0	0
ASV1726	0	0	0	0	0	0	49	52	0
ASV1729	65	35	0	0	0	0	0	0	0
ASV1730	0	0	0	52	0	48	0	0	0
ASV1731	0	0	0	0	0	0	100	0	0
ASV1742	58	0	41	0	0	0	0	0	0
ASV1743	0	31	26	0	0	0	15	0	27
ASV1748	0	0	0	57	0	41	0	0	0
ASV1749	0	0	0	0	0	98	0	0	0
ASV1750	0	0	0	0	0	0	36	36	26
ASV1751	0	0	0	0	0	0	45	28	25
ASV1755	22	17	0	25	18	15	0	0	0
ASV1756	27	70	0	0	0	0	0	0	0
ASV1757	0	97	0	0	0	0	0	0	0
ASV1758	0	66	31	0	0	0	0	0	0
ASV1759	0	0	0	4	53	40	0	0	0
ASV1760	0	0	0	0	0	0	37	20	40
ASV1761	0	0	0	0	0	0	46	0	51
ASV1765	0	0	96	0	0	0	0	0	0
ASV1766	0	0	0	57	0	39	0	0	0
ASV1767	0	0	0	96	0	0	0	0	0
ASV1768	0	0	0	0	0	0	26	0	27
ASV1769	0	0	0	0	0	0	0	96	0
ASV1775	19	0	32	0	44	0	0	0	0
ASV1776	28	36	31	0	0	0	0	0	0
ASV1777	0	0	29	0	0	0	0	0	0
ASV1778	0	0	0	24	40	31	0	0	0
ASV1779	0	0	0	0	0	0	95	0	0
ASV1786	37	23	34	0	0	0	0	0	0
ASV1787	31	47	16	0	0	0	0	0	0
ASV1788	0	55	39	0	0	0	0	0	0
ASV1789	0	0	94	0	0	0	0	0	0
ASV1790	0	0	0	0	0	0	28	38	28
ASV1791	0	0	0	0	0	0	42	0	52
ASV1792	0	0	0	0	0	0	0	94	0
ASV1793	0	0	0	0	0	0	0	54	40
ASV1794	0	0	0	0	0	0	0	39	55
ASV1795	0	0	0	0	0	0	0	49	45
ASV1796	0	0	0	0	0	0	0	0	14
ASV1803	38	34	21	0	0	0	0	0	0
ASV1804	51	42	0	0	0	0	0	0	0
ASV1805	0	36	57	0	0	0	0	0	0
ASV1806	0	49	44	0	0	0	0	0	0
ASV1807	0	0	93	0	0	0	0	0	0
ASV1808	0	0	0	93	0	0	0	0	0
ASV1809	0	0	0	46	0	36	11	0	0
ASV1810	0	0	0	0	53	40	0	0	0
ASV1811	0	0	0	0	93	0	0	0	0
ASV1812	0	0	0	0	0	0	32	28	33
ASV1814	0	0	0	0	0	0	0	41	52
ASV1826	0	45	47	0	0	0	0	0	0
ASV1827	0	46	46	0	0	0	0	0	0
ASV1828	0	0	0	9	0	0	0	0	0
ASV1829	0	0	0	28	40	24	0	0	0
ASV1830	0	0	0	0	44	48	0	0	0
ASV1835	0	34	0	0	0	0	0	0	0
ASV1836	0	0	0	37	54	0	0	0	0
ASV1837	0	0	0	25	33	33	0	0	0
ASV1838	0	0	0	50	0	41	0	0	0
ASV1839	0	0	0	0	0	0	0	36	55
ASV1840	0	0	0	0	0	0	0	0	91
ASV1848	48	30	0	0	0	0	0	12	0
ASV1849	49	0	41	0	0	0	0	0	0
ASV1850	39	17	34	0	0	0	0	0	0
ASV1851	0	90	0	0	0	0	0	0	0
ASV1852	0	0	0	50	0	40	0	0	0
ASV1853	0	0	0	90	0	0	0	0	0
ASV1854	0	0	0	0	28	62	0	0	0
ASV1855	0	0	0	0	90	0	0	0	0
ASV1856	0	0	0	0	0	0	27	37	26
ASV1857	0	0	0	0	0	0	50	0	40
ASV1858	0	0	0	0	0	0	37	19	34
ASV1866	36	29	24	0	0	0	0	0	0
ASV1867	38	51	0	0	0	0	0	0	0
ASV1868	0	0	89	0	0	0	0	0	0
ASV1869	0	0	0	0	0	0	0	89	0
ASV1875	50	38	0	0	0	0	0	0	0
ASV1876	40	19	29	0	0	0	0	0	0
ASV1877	22	25	12	0	0	0	0	12	0
ASV1878	0	32	30	0	0	0	0	0	0
ASV1879	0	52	36	0	0	0	0	0	0
ASV1880	0	0	0	47	0	41	0	0	0
ASV1881	0	0	0	0	0	0	27	30	31
ASV1892	44	43	0	0	0	0	0	0	0
ASV1893	0	87	0	0	0	0	0	0	0
ASV1894	0	0	0	0	0	0	27	27	33
ASV1895	0	0	0	0	0	0	32	28	27
ASV1897	0	0	0	0	0	0	0	0	87
ASV1911	59	0	27	0	0	0	0	0	0
ASV1912	0	42	44	0	0	0	0	0	0
ASV1913	0	0	0	35	30	21	0	0	0
ASV1914	0	0	0	28	36	22	0	0	0
ASV1915	0	0	0	36	27	23	0	0	0
ASV1916	0	0	0	25	26	29	0	0	0
ASV1917	0	0	0	22	37	27	0	0	0
ASV1918	0	0	0	38	48	0	0	0	0
ASV1919	0	0	0	0	0	0	26	33	27
ASV1920	0	0	0	0	0	0	32	24	30
ASV1921	0	0	0	0	0	0	20	39	27
ASV1922	0	0	0	0	0	0	0	21	39
ASV1923	0	0	0	0	0	0	0	86	0
ASV1924	0	0	0	0	0	0	0	0	86
ASV1933	21	21	9	4	11	6	0	2	0
ASV1934	85	0	0	0	0	0	0	0	0
ASV1935	0	85	0	0	0	0	0	0	0
ASV1936	0	0	0	26	30	29	0	0	0
ASV1937	0	0	0	24	37	24	0	0	0
ASV1938	0	0	0	0	0	0	32	0	53
ASV1939	0	0	0	0	0	0	58	27	0
ASV1940	0	0	0	0	0	0	17	22	26
ASV1941	0	0	0	0	0	0	42	43	0
ASV1954	44	0	40	0	0	0	0	0	0
ASV1955	0	0	84	0	0	0	0	0	0
ASV1956	0	0	0	40	44	0	0	0	0
ASV1957	0	0	0	0	0	0	54	30	0
ASV1958	0	0	0	0	0	0	51	0	33
ASV1959	0	0	0	0	0	0	0	34	50
ASV1960	0	0	0	0	0	0	0	84	0
ASV1966	32	51	0	0	0	0	0	0	0
ASV1967	0	38	45	0	0	0	0	0	0
ASV1968	0	0	0	46	0	0	0	0	0
ASV1969	0	0	0	0	0	0	28	37	18
ASV1980	32	50	0	0	0	0	0	0	0
ASV1981	40	24	18	0	0	0	0	0	0
ASV1982	45	37	0	0	0	0	0	0	0
ASV1983	0	0	0	45	0	0	0	37	0
ASV1984	0	0	0	0	0	0	21	25	0
ASV1985	0	0	0	0	0	0	23	30	29
ASV1986	0	0	0	0	0	0	0	0	82
ASV1993	81	0	0	0	0	0	0	0	0
ASV1994	0	0	0	32	49	0	0	0	0
ASV1995	0	0	0	0	0	0	33	0	48
ASV1996	0	0	0	0	0	0	26	22	33
ASV1997	0	0	0	0	0	0	0	81	0
ASV2004	80	0	0	0	0	0	0	0	0
ASV2005	0	33	47	0	0	0	0	0	0
ASV2006	0	0	17	0	0	0	0	0	0
ASV2007	0	0	0	25	26	29	0	0	0
ASV2008	0	0	0	0	0	0	0	0	80
ASV2016	25	27	27	0	0	0	0	0	0
ASV2017	0	79	0	0	0	0	0	0	0
ASV2018	0	79	0	0	0	0	0	0	0
ASV2019	0	0	0	25	26	28	0	0	0
ASV2020	0	0	0	0	0	0	34	0	45
ASV2021	0	0	0	0	0	0	25	34	20
ASV2032	36	23	19	0	0	0	0	0	0
ASV2033	36	0	42	0	0	0	0	0	0
ASV2034	34	44	0	0	0	0	0	0	0
ASV2035	13	22	0	0	0	43	0	0	0
ASV2036	0	0	78	0	0	0	0	0	0
ASV2037	0	0	0	16	11	31	0	0	20
ASV2038	0	0	0	45	0	33	0	0	0
ASV2039	0	0	0	0	42	36	0	0	0
ASV2040	0	0	0	0	0	0	42	0	36
ASV2041	0	0	0	0	0	0	78	0	0
ASV2042	0	0	0	0	0	0	6	0	0
ASV2043	0	0	0	0	0	0	26	15	37
ASV2044	0	0	0	0	0	0	0	45	33
ASV2056	29	19	29	0	0	0	0	0	0
ASV2057	0	38	39	0	0	0	0	0	0
ASV2058	0	43	34	0	0	0	0	0	0
ASV2059	0	38	39	0	0	0	0	0	0
ASV2060	0	2	0	18	32	25	0	0	0
ASV2061	0	0	55	0	0	0	0	0	0
ASV2062	0	0	0	7	0	0	22	30	18
ASV2063	0	0	0	23	25	29	0	0	0
ASV2064	0	0	0	77	0	0	0	0	0
ASV2065	0	0	0	0	33	44	0	0	0
ASV2066	0	0	0	0	46	31	0	0	0
ASV2067	0	0	0	0	0	0	26	29	0
ASV2068	0	0	0	0	0	0	18	0	31
ASV2069	0	0	0	0	0	0	38	0	0
ASV2070	0	0	0	0	0	0	36	0	41
ASV2071	0	0	0	0	0	0	0	45	32
ASV2081	36	40	0	0	0	0	0	0	0
ASV2082	21	22	33	0	0	0	0	0	0
ASV2083	0	76	0	0	0	0	0	0	0
ASV2084	0	0	76	0	0	0	0	0	0
ASV2085	0	0	66	0	0	0	10	0	0
ASV2086	0	0	0	68	0	0	8	0	0
ASV2087	0	0	0	0	0	0	2	2	3
ASV2088	0	0	0	0	0	0	11	15	23
ASV2089	0	0	0	0	0	0	0	0	76
ASV2097	38	0	37	0	0	0	0	0	0
ASV2098	16	37	0	9	0	5	0	0	8
ASV2099	0	75	0	0	0	0	0	0	0
ASV2100	0	75	0	0	0	0	0	0	0
ASV2101	0	0	0	40	0	35	0	0	0
ASV2102	0	0	0	0	0	0	27	22	26
ASV2111	74	0	0	0	0	0	0	0	0
ASV2112	74	0	0	0	0	0	0	0	0
ASV2113	18	0	36	1	1	0	3	7	4
ASV2114	0	0	26	0	0	0	0	0	0
ASV2115	0	0	0	0	74	0	0	0	0
ASV2116	0	0	0	0	0	14	0	0	0
ASV2117	0	0	0	0	0	0	36	38	0
ASV2118	0	0	0	0	0	0	15	19	34
ASV2119	0	0	0	0	0	0	25	34	15
ASV2120	0	0	0	0	0	0	26	0	48
ASV2121	0	0	0	0	0	0	0	0	74
ASV2132	31	0	27	0	0	0	0	15	0
ASV2133	22	0	0	17	34	0	0	0	0
ASV2134	28	45	0	0	0	0	0	0	0
ASV2135	0	73	0	0	0	0	0	0	0
ASV2136	0	58	0	0	0	0	0	0	0
ASV2137	0	18	0	0	0	0	0	0	0
ASV2138	0	0	73	0	0	0	0	0	0
ASV2139	0	0	0	0	53	0	0	0	0
ASV2140	0	0	0	0	0	73	0	0	0
ASV2141	0	0	0	0	0	0	0	0	73
ASV2151	38	0	34	0	0	0	0	0	0
ASV2152	39	33	0	0	0	0	0	0	0
ASV2153	72	0	0	0	0	0	0	0	0
ASV2154	36	36	0	0	0	0	0	0	0
ASV2155	25	24	23	0	0	0	0	0	0
ASV2156	0	31	41	0	0	0	0	0	0
ASV2157	0	31	41	0	0	0	0	0	0
ASV2158	0	11	0	0	0	0	0	0	0
ASV2159	0	0	0	0	72	0	0	0	0
ASV2160	0	0	0	0	0	0	28	26	18
ASV2161	0	0	0	0	0	0	29	22	21
ASV2162	0	0	0	0	0	0	0	55	0
ASV2176	0	71	0	0	0	0	0	0	0
ASV2177	0	35	0	0	0	0	0	36	0
ASV2178	0	0	0	9	12	6	16	10	18
ASV2180	0	0	0	0	0	0	0	71	0
ASV2181	0	0	0	0	0	0	0	30	26
ASV2198	30	0	40	0	0	0	0	0	0
ASV2199	8	22	0	0	0	0	0	0	0
ASV2200	37	0	33	0	0	0	0	0	0
ASV2201	0	0	27	17	9	17	0	0	0
ASV2202	0	0	70	0	0	0	0	0	0
ASV2203	0	0	0	26	22	22	0	0	0
ASV2204	0	0	0	0	70	0	0	0	0
ASV2205	0	0	0	0	0	0	29	17	24
ASV2206	0	0	0	0	0	0	29	41	0
ASV2207	0	0	0	0	0	0	31	39	0
ASV2208	0	0	0	0	0	0	0	31	39
ASV2209	0	0	0	0	0	0	0	0	36
ASV2210	0	0	0	0	0	0	0	0	70
ASV2219	15	40	14	0	0	0	0	0	0
ASV2220	0	69	0	0	0	0	0	0	0
ASV2221	0	0	69	0	0	0	0	0	0
ASV2222	0	0	0	20	24	20	1	1	2
ASV2223	0	0	0	0	0	69	0	0	0
ASV2224	0	0	0	0	0	0	35	0	34
ASV2225	0	0	0	0	0	0	23	22	24
ASV2235	0	0	68	0	0	0	0	0	0
ASV2236	0	0	0	31	0	37	0	0	0
ASV2237	0	0	0	27	41	0	0	0	0
ASV2238	0	0	0	19	24	25	0	0	0
ASV2239	0	0	0	25	26	17	0	0	0
ASV2241	0	0	0	0	0	0	34	34	0
ASV2242	0	0	0	0	0	0	34	0	34
ASV2243	0	0	0	0	0	0	37	0	31
ASV2244	0	0	0	0	0	0	30	22	16
ASV2245	0	0	0	0	0	0	0	44	24
ASV2258	42	25	0	0	0	0	0	0	0
ASV2259	22	42	0	0	0	0	3	0	0
ASV2260	24	17	26	0	0	0	0	0	0
ASV2261	25	24	18	0	0	0	0	0	0
ASV2262	0	24	0	0	0	43	0	0	0
ASV2263	0	29	38	0	0	0	0	0	0
ASV2264	0	0	0	21	26	20	0	0	0
ASV2265	0	0	0	27	0	40	0	0	0
ASV2266	0	0	0	0	0	0	36	31	0
ASV2267	0	0	0	0	0	0	38	29	0
ASV2268	0	0	0	0	0	0	0	30	37
ASV2269	0	0	0	0	0	0	0	43	24
ASV2270	0	0	0	0	0	0	0	0	67
ASV2282	66	0	0	0	0	0	0	0	0
ASV2283	35	0	31	0	0	0	0	0	0
ASV2284	29	25	0	0	12	0	0	0	0
ASV2285	66	0	0	0	0	0	0	0	0
ASV2286	0	66	0	0	0	0	0	0	0
ASV2287	0	0	0	45	0	21	0	0	0
ASV2296	9	0	0	31	0	25	0	0	0
ASV2297	0	35	30	0	0	0	0	0	0
ASV2298	0	0	20	0	0	0	15	15	15
ASV2299	0	0	0	0	0	65	0	0	0
ASV2300	0	0	0	0	0	65	0	0	0
ASV2301	0	0	0	0	0	0	33	20	12
ASV2302	0	0	0	0	0	0	65	0	0
ASV2303	0	0	0	0	0	0	30	35	0
ASV2304	0	0	0	0	0	0	0	0	65
ASV2315	64	0	0	0	0	0	0	0	0
ASV2316	42	0	0	0	0	22	0	0	0
ASV2317	0	64	0	0	0	0	0	0	0
ASV2318	0	64	0	0	0	0	0	0	0
ASV2319	0	0	64	0	0	0	0	0	0
ASV2320	0	0	0	21	25	18	0	0	0
ASV2321	0	0	0	0	0	0	0	27	37
ASV2336	63	0	0	0	0	0	0	0	0
ASV2337	0	0	0	63	0	0	0	0	0
ASV2338	0	0	0	17	18	28	0	0	0
ASV2339	0	0	0	21	22	20	0	0	0
ASV2340	0	0	0	0	0	0	42	0	21
ASV2341	0	0	0	0	0	0	30	0	33
ASV2342	0	0	0	0	0	0	63	0	0
ASV2343	0	0	0	0	0	0	35	0	28
ASV2344	0	0	0	0	0	0	20	24	19
ASV2345	0	0	0	0	0	0	26	22	15
ASV2346	0	0	0	0	0	0	32	31	0
ASV2347	0	0	0	0	0	0	41	0	22
ASV2348	0	0	0	0	0	0	38	0	25
ASV2361	11	0	0	0	0	0	14	0	37
ASV2362	0	0	62	0	0	0	0	0	0
ASV2363	0	0	62	0	0	0	0	0	0
ASV2364	0	0	62	0	0	0	0	0	0
ASV2365	0	0	0	24	18	20	0	0	0
ASV2366	0	0	0	0	62	0	0	0	0
ASV2380	61	0	0	0	0	0	0	0	0
ASV2381	61	0	0	0	0	0	0	0	0
ASV2382	24	13	23	0	0	1	0	0	0
ASV2383	0	31	0	0	0	0	0	0	0
ASV2384	0	61	0	0	0	0	0	0	0
ASV2385	0	0	61	0	0	0	0	0	0
ASV2386	0	0	0	0	29	32	0	0	0
ASV2387	0	0	0	0	0	30	0	0	31
ASV2388	0	0	0	0	0	0	33	28	0
ASV2389	0	0	0	0	0	0	0	0	61
ASV2404	0	44	0	0	0	0	0	16	0
ASV2405	0	60	0	0	0	0	0	0	0
ASV2406	0	23	0	0	0	0	0	0	0
ASV2407	0	0	0	20	21	19	0	0	0
ASV2408	0	0	0	21	29	7	0	0	0
ASV2409	0	0	0	24	36	0	0	0	0
ASV2410	0	0	0	0	0	0	26	15	19
ASV2411	0	0	0	0	0	0	0	60	0
ASV2412	0	0	0	0	0	0	0	60	0
ASV2422	32	27	0	0	0	0	0	0	0
ASV2423	59	0	0	0	0	0	0	0	0
ASV2424	30	0	29	0	0	0	0	0	0
ASV2425	0	29	30	0	0	0	0	0	0
ASV2426	0	0	0	59	0	0	0	0	0
ASV2427	0	0	0	0	59	0	0	0	0
ASV2428	0	0	0	0	59	0	0	0	0
ASV2429	0	0	0	0	0	0	23	3	33
ASV2430	0	0	0	0	0	0	0	59	0
ASV2431	0	0	0	0	0	0	0	0	59
ASV2445	58	0	0	0	0	0	0	0	0
ASV2446	0	0	58	0	0	0	0	0	0
ASV2447	0	0	0	4	3	4	21	20	0
ASV2448	0	0	0	32	0	26	0	0	0
ASV2449	0	0	0	0	58	0	0	0	0
ASV2450	0	0	0	0	38	20	0	0	0
ASV2451	0	0	0	0	0	58	0	0	0
ASV2452	0	0	0	0	0	0	29	0	29
ASV2453	0	0	0	0	0	0	25	20	13
ASV2454	0	0	0	0	0	0	34	0	24
ASV2455	0	0	0	0	0	0	58	0	0
ASV2456	0	0	0	0	0	0	18	13	27
ASV2457	0	0	0	0	0	0	0	58	0
ASV2458	0	0	0	0	0	0	0	58	0
ASV2459	0	0	0	0	0	0	0	0	58
ASV2460	0	0	0	0	0	0	0	0	58
ASV2475	21	18	18	0	0	0	0	0	0
ASV2476	57	0	0	0	0	0	0	0	0
ASV2477	21	17	19	0	0	0	0	0	0
ASV2478	27	29	0	0	0	1	0	0	0
ASV2479	0	57	0	0	0	0	0	0	0
ASV2480	0	0	57	0	0	0	0	0	0
ASV2481	0	0	57	0	0	0	0	0	0
ASV2482	0	0	0	14	13	0	0	30	0
ASV2483	0	0	0	0	23	21	0	0	0
ASV2484	0	0	0	0	0	57	0	0	0
ASV2485	0	0	0	0	0	14	0	0	0
ASV2486	0	0	0	0	0	0	37	0	20
ASV2487	0	0	0	0	0	0	57	0	0
ASV2488	0	0	0	0	0	0	1	30	26
ASV2489	0	0	0	0	0	0	21	14	19
ASV2490	0	0	0	0	0	0	57	0	0
ASV2491	0	0	0	0	0	0	20	3	34
ASV2492	0	0	0	0	0	0	0	57	0
ASV2509	30	26	0	0	0	0	0	0	0
ASV2510	26	0	0	0	0	0	15	13	2
ASV2511	9	19	28	0	0	0	0	0	0
ASV2512	0	0	56	0	0	0	0	0	0
ASV2513	0	0	56	0	0	0	0	0	0
ASV2514	0	0	56	0	0	0	0	0	0
ASV2515	0	0	0	3	0	0	0	0	0
ASV2516	0	0	0	23	24	9	0	0	0
ASV2517	0	0	0	34	22	0	0	0	0
ASV2518	0	0	0	17	26	13	0	0	0
ASV2519	0	0	0	17	15	24	0	0	0
ASV2520	0	0	0	0	0	56	0	0	0
ASV2521	0	0	0	0	0	56	0	0	0
ASV2522	0	0	0	0	0	0	22	34	0
ASV2523	0	0	0	0	0	0	34	0	22
ASV2524	0	0	0	0	0	0	28	28	0
ASV2525	0	0	0	0	0	0	29	27	0
ASV2526	0	0	0	0	0	0	19	19	18
ASV2527	0	0	0	0	0	0	0	31	25
ASV2528	0	0	0	0	0	0	0	0	22
ASV2541	37	18	0	0	0	0	0	0	0
ASV2542	55	0	0	0	0	0	0	0	0
ASV2543	15	0	0	0	0	0	0	0	1
ASV2544	55	0	0	0	0	0	0	0	0
ASV2545	9	13	33	0	0	0	0	0	0
ASV2546	55	0	0	0	0	0	0	0	0
ASV2547	38	0	17	0	0	0	0	0	0
ASV2548	55	0	0	0	0	0	0	0	0
ASV2549	0	27	28	0	0	0	0	0	0
ASV2550	0	55	0	0	0	0	0	0	0
ASV2551	0	55	0	0	0	0	0	0	0
ASV2552	0	0	55	0	0	0	0	0	0
ASV2553	0	0	55	0	0	0	0	0	0
ASV2554	0	0	0	55	0	0	0	0	0
ASV2555	0	0	0	0	55	0	0	0	0
ASV2556	0	0	0	0	0	0	55	0	0
ASV2557	0	0	0	0	0	0	15	7	14
ASV2558	0	0	0	0	0	0	17	15	23
ASV2559	0	0	0	0	0	0	0	55	0
ASV2560	0	0	0	0	0	0	0	0	55
ASV2574	11	0	37	0	0	0	0	0	0
ASV2575	54	0	0	0	0	0	0	0	0
ASV2576	0	54	0	0	0	0	0	0	0
ASV2577	0	35	19	0	0	0	0	0	0
ASV2578	0	18	0	0	0	0	0	0	0
ASV2579	0	0	0	54	0	0	0	0	0
ASV2580	0	0	0	22	16	16	0	0	0
ASV2581	0	0	0	54	0	0	0	0	0
ASV2582	0	0	0	0	27	27	0	0	0
ASV2583	0	0	0	0	0	0	27	0	27
ASV2584	0	0	0	0	0	0	17	37	0
ASV2585	0	0	0	0	0	0	23	0	0
ASV2586	0	0	0	0	0	0	20	34	0
ASV2587	0	0	0	0	0	0	0	0	54
ASV2588	0	0	0	0	0	0	0	0	35
ASV2606	0	0	53	0	0	0	0	0	0
ASV2607	0	0	53	0	0	0	0	0	0
ASV2608	0	0	0	9	0	15	0	29	0
ASV2609	0	0	0	21	15	17	0	0	0
ASV2610	0	0	0	0	53	0	0	0	0
ASV2611	0	0	0	0	53	0	0	0	0
ASV2612	0	0	0	0	7	0	0	0	0
ASV2613	0	0	0	0	0	0	53	0	0
ASV2614	0	0	0	0	0	0	27	0	26
ASV2615	0	0	0	0	0	0	53	0	0
ASV2616	0	0	0	0	0	0	0	53	0
ASV2617	0	0	0	0	0	0	0	27	26
ASV2636	31	21	0	0	0	0	0	0	0
ASV2637	52	0	0	0	0	0	0	0	0
ASV2638	26	0	0	6	0	0	0	0	0
ASV2639	52	0	0	0	0	0	0	0	0
ASV2640	23	19	10	0	0	0	0	0	0
ASV2641	0	24	28	0	0	0	0	0	0
ASV2642	0	52	0	0	0	0	0	0	0
ASV2643	0	52	0	0	0	0	0	0	0
ASV2644	0	0	0	0	0	0	15	16	21
ASV2645	0	0	0	0	0	0	29	23	0
ASV2646	0	0	0	0	0	0	19	13	20
ASV2647	0	0	0	0	0	0	16	22	14
ASV2648	0	0	0	0	0	0	0	10	8
ASV2649	0	0	0	0	0	0	0	52	0
ASV2650	0	0	0	0	0	0	0	0	52
ASV2651	0	0	0	0	0	0	0	0	52
ASV2674	31	0	20	0	0	0	0	0	0
ASV2675	20	0	31	0	0	0	0	0	0
ASV2676	25	26	0	0	0	0	0	0	0
ASV2677	0	0	51	0	0	0	0	0	0
ASV2678	0	0	51	0	0	0	0	0	0
ASV2679	0	0	51	0	0	0	0	0	0
ASV2680	0	0	0	15	0	20	0	16	0
ASV2681	0	0	0	26	0	25	0	0	0
ASV2682	0	0	0	11	0	6	0	0	0
ASV2683	0	0	0	31	0	20	0	0	0
ASV2684	0	0	0	0	51	0	0	0	0
ASV2685	0	0	0	0	0	51	0	0	0
ASV2686	0	0	0	0	0	51	0	0	0
ASV2687	0	0	0	0	0	0	15	20	16
ASV2688	0	0	0	0	0	0	51	0	0
ASV2689	0	0	0	0	0	0	7	0	0
ASV2690	0	0	0	0	0	0	0	51	0
ASV2691	0	0	0	0	0	0	0	31	20
ASV2692	0	0	0	0	0	0	0	51	0
ASV2708	50	0	0	0	0	0	0	0	0
ASV2709	27	23	0	0	0	0	0	0	0
ASV2710	18	23	9	0	0	0	0	0	0
ASV2711	0	8	42	0	0	0	0	0	0
ASV2712	0	29	0	0	0	0	0	0	0
ASV2713	0	50	0	0	0	0	0	0	0
ASV2714	0	0	50	0	0	0	0	0	0
ASV2715	0	0	50	0	0	0	0	0	0
ASV2716	0	0	0	26	24	0	0	0	0
ASV2717	0	0	0	22	0	28	0	0	0
ASV2718	0	0	0	0	0	50	0	0	0
ASV2719	0	0	0	0	0	0	28	0	22
ASV2720	0	0	0	0	0	0	14	15	21
ASV2721	0	0	0	0	0	0	0	0	50
ASV2741	49	0	0	0	0	0	0	0	0
ASV2742	49	0	0	0	0	0	0	0	0
ASV2743	22	21	6	0	0	0	0	0	0
ASV2744	18	0	19	12	0	0	0	0	0
ASV2745	0	49	0	0	0	0	0	0	0
ASV2746	0	27	22	0	0	0	0	0	0
ASV2747	0	49	0	0	0	0	0	0	0
ASV2748	0	3	0	0	9	0	15	14	8
ASV2749	0	0	49	0	0	0	0	0	0
ASV2750	0	0	49	0	0	0	0	0	0
ASV2751	0	0	40	0	0	0	0	0	6
ASV2752	0	0	0	22	0	27	0	0	0
ASV2753	0	0	0	5	0	0	0	0	0
ASV2754	0	0	0	15	19	15	0	0	0
ASV2755	0	0	0	0	0	49	0	0	0
ASV2756	0	0	0	0	0	49	0	0	0
ASV2757	0	0	0	0	0	0	24	25	0
ASV2758	0	0	0	0	0	0	0	49	0
ASV2759	0	0	0	0	0	0	0	20	29
ASV2760	0	0	0	0	0	0	0	49	0
ASV2761	0	0	0	0	0	0	0	20	29
ASV2762	0	0	0	0	0	0	0	0	49
ASV2763	0	0	0	0	0	0	0	0	2
ASV2764	0	0	0	0	0	0	0	0	49
ASV2785	30	0	18	0	0	0	0	0	0
ASV2786	13	0	35	0	0	0	0	0	0
ASV2787	0	48	0	0	0	0	0	0	0
ASV2788	0	48	0	0	0	0	0	0	0
ASV2789	0	48	0	0	0	0	0	0	0
ASV2790	0	28	20	0	0	0	0	0	0
ASV2791	0	48	0	0	0	0	0	0	0
ASV2792	0	0	48	0	0	0	0	0	0
ASV2793	0	0	0	28	20	0	0	0	0
ASV2794	0	0	0	18	0	30	0	0	0
ASV2795	0	0	0	0	26	22	0	0	0
ASV2796	0	0	0	0	0	0	34	14	0
ASV2797	0	0	0	0	0	0	9	8	8
ASV2798	0	0	0	0	0	0	22	26	0
ASV2799	0	0	0	0	0	0	23	25	0
ASV2800	0	0	0	0	0	0	10	0	6
ASV2801	0	0	0	0	0	0	0	24	24
ASV2802	0	0	0	0	0	0	0	15	0
ASV2803	0	0	0	0	0	0	0	0	48
ASV2824	47	0	0	0	0	0	0	0	0
ASV2825	47	0	0	0	0	0	0	0	0
ASV2826	25	0	0	10	12	0	0	0	0
ASV2827	26	0	0	0	0	21	0	0	0
ASV2828	0	0	47	0	0	0	0	0	0
ASV2829	0	0	13	0	0	0	0	0	0
ASV2830	0	0	47	0	0	0	0	0	0
ASV2831	0	0	47	0	0	0	0	0	0
ASV2832	0	0	0	47	0	0	0	0	0
ASV2833	0	0	0	0	25	22	0	0	0
ASV2834	0	0	0	0	0	47	0	0	0
ASV2835	0	0	0	0	0	0	30	0	17
ASV2836	0	0	0	0	0	0	0	47	0
ASV2837	0	0	0	0	0	0	0	1	0
ASV2860	16	21	9	0	0	0	0	0	0
ASV2861	18	0	28	0	0	0	0	0	0
ASV2862	46	0	0	0	0	0	0	0	0
ASV2863	29	0	17	0	0	0	0	0	0
ASV2864	46	0	0	0	0	0	0	0	0
ASV2865	14	32	0	0	0	0	0	0	0
ASV2866	46	0	0	0	0	0	0	0	0
ASV2867	46	0	0	0	0	0	0	0	0
ASV2868	0	46	0	0	0	0	0	0	0
ASV2869	0	36	0	0	0	0	0	0	10
ASV2870	0	46	0	0	0	0	0	0	0
ASV2871	0	0	46	0	0	0	0	0	0
ASV2872	0	0	0	46	0	0	0	0	0
ASV2873	0	0	0	25	0	0	0	0	0
ASV2874	0	0	0	13	13	20	0	0	0
ASV2875	0	0	0	0	5	0	15	16	10
ASV2876	0	0	0	0	46	0	0	0	0
ASV2877	0	0	0	0	25	21	0	0	0
ASV2878	0	0	0	0	0	46	0	0	0
ASV2879	0	0	0	0	0	0	27	19	0
ASV2880	0	0	0	0	0	0	20	0	0
ASV2881	0	0	0	0	0	0	25	21	0
ASV2882	0	0	0	0	0	0	22	24	0
ASV2883	0	0	0	0	0	0	20	10	16
ASV2884	0	0	0	0	0	0	0	0	34
ASV2902	45	0	0	0	0	0	0	0	0
ASV2903	0	45	0	0	0	0	0	0	0
ASV2904	0	45	0	0	0	0	0	0	0
ASV2905	0	0	45	0	0	0	0	0	0
ASV2906	0	0	0	26	0	19	0	0	0
ASV2907	0	0	0	24	0	21	0	0	0
ASV2908	0	0	0	25	20	0	0	0	0
ASV2909	0	0	0	0	0	0	14	18	13
ASV2910	0	0	0	0	0	0	25	0	20
ASV2911	0	0	0	0	0	0	20	0	25
ASV2912	0	0	0	0	0	0	29	0	16
ASV2913	0	0	0	0	0	0	0	0	18
ASV2933	44	0	0	0	0	0	0	0	0
ASV2934	44	0	0	0	0	0	0	0	0
ASV2935	0	21	23	0	0	0	0	0	0
ASV2936	0	21	23	0	0	0	0	0	0
ASV2937	0	25	19	0	0	0	0	0	0
ASV2938	0	0	44	0	0	0	0	0	0
ASV2939	0	0	0	25	0	19	0	0	0
ASV2940	0	0	0	0	28	0	0	0	16
ASV2941	0	0	0	0	44	0	0	0	0
ASV2942	0	0	0	0	44	0	0	0	0
ASV2943	0	0	0	0	21	23	0	0	0
ASV2944	0	0	0	0	0	0	44	0	0
ASV2945	0	0	0	0	0	0	24	0	20
ASV2947	0	0	0	0	0	0	20	24	0
ASV2949	0	0	0	0	0	0	0	20	24
ASV2950	0	0	0	0	0	0	0	0	44
ASV2951	0	0	0	0	0	0	0	0	44
ASV2971	0	0	43	0	0	0	0	0	0
ASV2972	0	0	43	0	0	0	0	0	0
ASV2973	0	0	35	0	0	0	8	0	0
ASV2974	0	0	0	22	0	21	0	0	0
ASV2975	0	0	0	43	0	0	0	0	0
ASV2976	0	0	0	19	24	0	0	0	0
ASV2977	0	0	0	0	43	0	0	0	0
ASV2978	0	0	0	0	43	0	0	0	0
ASV2979	0	0	0	0	0	43	0	0	0
ASV2980	0	0	0	0	0	14	0	29	0
ASV2981	0	0	0	0	0	0	43	0	0
ASV2982	0	0	0	0	0	0	43	0	0
ASV2983	0	0	0	0	0	0	23	20	0
ASV2984	0	0	0	0	0	0	19	8	16
ASV2985	0	0	0	0	0	0	43	0	0
ASV2986	0	0	0	0	0	0	43	0	0
ASV2987	0	0	0	0	0	0	21	0	22
ASV2988	0	0	0	0	0	0	0	43	0
ASV2989	0	0	0	0	0	0	0	17	26
ASV2990	0	0	0	0	0	0	0	43	0
ASV3010	18	24	0	0	0	0	0	0	0
ASV3011	42	0	0	0	0	0	0	0	0
ASV3012	42	0	0	0	0	0	0	0	0
ASV3013	12	23	0	0	0	0	0	0	0
ASV3014	0	27	0	0	0	0	0	0	0
ASV3015	0	0	42	0	0	0	0	0	0
ASV3016	0	0	0	0	42	0	0	0	0
ASV3017	0	0	0	0	42	0	0	0	0
ASV3018	0	0	0	0	22	20	0	0	0
ASV3019	0	0	0	0	42	0	0	0	0
ASV3020	0	0	0	0	0	0	42	0	0
ASV3021	0	0	0	0	0	0	0	42	0
ASV3022	0	0	0	0	0	0	0	42	0
ASV3023	0	0	0	0	0	0	0	42	0
ASV3024	0	0	0	0	0	0	0	0	27
ASV3043	41	0	0	0	0	0	0	0	0
ASV3044	41	0	0	0	0	0	0	0	0
ASV3045	41	0	0	0	0	0	0	0	0
ASV3046	0	41	0	0	0	0	0	0	0
ASV3047	0	19	22	0	0	0	0	0	0
ASV3048	0	41	0	0	0	0	0	0	0
ASV3049	0	25	16	0	0	0	0	0	0
ASV3050	0	0	25	16	0	0	0	0	0
ASV3051	0	0	41	0	0	0	0	0	0
ASV3052	0	0	41	0	0	0	0	0	0
ASV3053	0	0	0	41	0	0	0	0	0
ASV3054	0	0	0	0	0	0	41	0	0
ASV3055	0	0	0	0	0	0	18	23	0
ASV3056	0	0	0	0	0	0	30	11	0
ASV3057	0	0	0	0	0	0	22	19	0
ASV3058	0	0	0	0	0	0	21	0	20
ASV3059	0	0	0	0	0	0	0	18	23
ASV3060	0	0	0	0	0	0	0	41	0
ASV3061	0	0	0	0	0	0	0	41	0
ASV3062	0	0	0	0	0	0	0	0	7
ASV3083	1	0	0	0	0	0	0	0	0
ASV3084	40	0	0	0	0	0	0	0	0
ASV3085	14	0	26	0	0	0	0	0	0
ASV3086	18	17	5	0	0	0	0	0	0
ASV3087	40	0	0	0	0	0	0	0	0
ASV3088	40	0	0	0	0	0	0	0	0
ASV3089	0	20	20	0	0	0	0	0	0
ASV3090	0	40	0	0	0	0	0	0	0
ASV3091	0	22	17	0	1	0	0	0	0
ASV3092	0	0	40	0	0	0	0	0	0
ASV3093	0	0	40	0	0	0	0	0	0
ASV3094	0	0	40	0	0	0	0	0	0
ASV3095	0	0	0	40	0	0	0	0	0
ASV3096	0	0	0	40	0	0	0	0	0
ASV3097	0	0	0	0	40	0	0	0	0
ASV3098	0	0	0	0	24	0	0	0	0
ASV3099	0	0	0	0	0	40	0	0	0
ASV3100	0	0	0	0	0	2	0	0	0
ASV3101	0	0	0	0	0	0	40	0	0
ASV3102	0	0	0	0	0	0	25	15	0
ASV3103	0	0	0	0	0	0	17	23	0
ASV3104	0	0	0	0	0	0	16	0	24
ASV3105	0	0	0	0	0	0	40	0	0
ASV3106	0	0	0	0	0	0	17	11	12
ASV3107	0	0	0	0	0	0	23	0	17
ASV3108	0	0	0	0	0	0	0	40	0
ASV3109	0	0	0	0	0	0	0	0	40
ASV3125	39	0	0	0	0	0	0	0	0
ASV3126	13	26	0	0	0	0	0	0	0
ASV3127	0	39	0	0	0	0	0	0	0
ASV3128	0	39	0	0	0	0	0	0	0
ASV3129	0	13	26	0	0	0	0	0	0
ASV3130	0	25	14	0	0	0	0	0	0
ASV3131	0	0	39	0	0	0	0	0	0
ASV3132	0	0	39	0	0	0	0	0	0
ASV3133	0	0	39	0	0	0	0	0	0
ASV3134	0	0	39	0	0	0	0	0	0
ASV3135	0	0	0	39	0	0	0	0	0
ASV3136	0	0	0	6	17	16	0	0	0
ASV3137	0	0	0	14	0	25	0	0	0
ASV3138	0	0	0	20	19	0	0	0	0
ASV3139	0	0	0	0	39	0	0	0	0
ASV3140	0	0	0	0	39	0	0	0	0
ASV3141	0	0	0	0	39	0	0	0	0
ASV3142	0	0	0	0	39	0	0	0	0
ASV3143	0	0	0	0	0	0	39	0	0
ASV3144	0	0	0	0	0	0	11	18	10
ASV3145	0	0	0	0	0	0	39	0	0
ASV3146	0	0	0	0	0	0	17	13	9
ASV3147	0	0	0	0	0	0	39	0	0
ASV3148	0	0	0	0	0	0	17	13	9
ASV3149	0	0	0	0	0	0	39	0	0
ASV3150	0	0	0	0	0	0	0	39	0
ASV3151	0	0	0	0	0	0	0	39	0
ASV3152	0	0	0	0	0	0	0	39	0
ASV3153	0	0	0	0	0	0	0	39	0
ASV3154	0	0	0	0	0	0	0	0	39
ASV3155	0	0	0	0	0	0	0	0	39
ASV3180	35	0	0	0	0	0	0	0	0
ASV3181	15	0	23	0	0	0	0	0	0
ASV3182	15	23	0	0	0	0	0	0	0
ASV3183	0	38	0	0	0	0	0	0	0
ASV3184	0	38	0	0	0	0	0	0	0
ASV3185	0	38	0	0	0	0	0	0	0
ASV3186	0	0	38	0	0	0	0	0	0
ASV3187	0	0	38	0	0	0	0	0	0
ASV3188	0	0	38	0	0	0	0	0	0
ASV3189	0	0	38	0	0	0	0	0	0
ASV3190	0	0	38	0	0	0	0	0	0
ASV3191	0	0	0	13	0	16	9	0	0
ASV3192	0	0	0	0	38	0	0	0	0
ASV3193	0	0	0	0	0	38	0	0	0
ASV3194	0	0	0	0	0	38	0	0	0
ASV3195	0	0	0	0	0	0	38	0	0
ASV3196	0	0	0	0	0	0	38	0	0
ASV3197	0	0	0	0	0	0	38	0	0
ASV3199	0	0	0	0	0	0	38	0	0
ASV3200	0	0	0	0	0	0	38	0	0
ASV3201	0	0	0	0	0	0	23	0	15
ASV3202	0	0	0	0	0	0	0	22	16
ASV3203	0	0	0	0	0	0	0	23	15
ASV3204	0	0	0	0	0	0	0	22	16
ASV3205	0	0	0	0	0	0	0	0	38
ASV3225	13	24	0	0	0	0	0	0	0
ASV3226	9	11	17	0	0	0	0	0	0
ASV3227	37	0	0	0	0	0	0	0	0
ASV3228	37	0	0	0	0	0	0	0	0
ASV3229	37	0	0	0	0	0	0	0	0
ASV3230	37	0	0	0	0	0	0	0	0
ASV3231	22	15	0	0	0	0	0	0	0
ASV3232	17	20	0	0	0	0	0	0	0
ASV3233	13	0	24	0	0	0	0	0	0
ASV3234	0	37	0	0	0	0	0	0	0
ASV3235	0	37	0	0	0	0	0	0	0
ASV3236	0	37	0	0	0	0	0	0	0
ASV3237	0	37	0	0	0	0	0	0	0
ASV3238	0	0	37	0	0	0	0	0	0
ASV3239	0	0	0	10	14	13	0	0	0
ASV3240	0	0	0	0	37	0	0	0	0
ASV3241	0	0	0	0	14	23	0	0	0
ASV3242	0	0	0	0	0	37	0	0	0
ASV3243	0	0	0	0	0	0	37	0	0
ASV3244	0	0	0	0	0	0	14	9	14
ASV3245	0	0	0	0	0	0	37	0	0
ASV3246	0	0	0	0	0	0	0	37	0
ASV3247	0	0	0	0	0	0	0	37	0
ASV3248	0	0	0	0	0	0	0	0	37
ASV3249	0	0	0	0	0	0	0	0	37
ASV3275	13	23	0	0	0	0	0	0	0
ASV3276	21	0	15	0	0	0	0	0	0
ASV3277	36	0	0	0	0	0	0	0	0
ASV3278	36	0	0	0	0	0	0	0	0
ASV3279	13	9	14	0	0	0	0	0	0
ASV3280	0	36	0	0	0	0	0	0	0
ASV3281	0	0	36	0	0	0	0	0	0
ASV3282	0	0	0	0	22	14	0	0	0
ASV3283	0	0	0	0	0	0	21	15	0
ASV3284	0	0	0	0	0	0	36	0	0
ASV3285	0	0	0	0	0	0	0	36	0
ASV3286	0	0	0	0	0	0	0	14	22
ASV3287	0	0	0	0	0	0	0	16	20
ASV3288	0	0	0	0	0	0	0	0	36
ASV3325	35	0	0	0	0	0	0	0	0
ASV3326	10	0	25	0	0	0	0	0	0
ASV3327	0	0	0	14	0	19	0	0	0
ASV3328	0	0	0	35	0	0	0	0	0
ASV3329	0	0	0	19	0	16	0	0	0
ASV3330	0	0	0	0	35	0	0	0	0
ASV3331	0	0	0	0	0	35	0	0	0
ASV3332	0	0	0	0	0	0	16	0	19
ASV3333	0	0	0	0	0	0	35	0	0
ASV3334	0	0	0	0	0	0	16	15	4
ASV3335	0	0	0	0	0	0	19	16	0
ASV3336	0	0	0	0	0	0	0	35	0
ASV3372	34	0	0	0	0	0	0	0	0
ASV3373	34	0	0	0	0	0	0	0	0
ASV3374	29	0	0	0	0	5	0	0	0
ASV3375	34	0	0	0	0	0	0	0	0
ASV3376	34	0	0	0	0	0	0	0	0
ASV3377	21	0	0	0	0	0	0	0	0
ASV3378	34	0	0	0	0	0	0	0	0
ASV3380	0	34	0	0	0	0	0	0	0
ASV3381	0	23	11	0	0	0	0	0	0
ASV3382	0	14	20	0	0	0	0	0	0
ASV3383	0	0	34	0	0	0	0	0	0
ASV3384	0	0	34	0	0	0	0	0	0
ASV3385	0	0	34	0	0	0	0	0	0
ASV3386	0	0	34	0	0	0	0	0	0
ASV3387	0	0	34	0	0	0	0	0	0
ASV3388	0	0	0	34	0	0	0	0	0
ASV3389	0	0	0	34	0	0	0	0	0
ASV3390	0	0	0	18	0	16	0	0	0
ASV3391	0	0	0	31	0	0	0	0	0
ASV3392	0	0	0	34	0	0	0	0	0
ASV3393	0	0	0	0	34	0	0	0	0
ASV3394	0	0	0	0	19	15	0	0	0
ASV3395	0	0	0	0	34	0	0	0	0
ASV3396	0	0	0	0	0	34	0	0	0
ASV3397	0	0	0	0	0	34	0	0	0
ASV3398	0	0	0	0	0	0	18	0	16
ASV3399	0	0	0	0	0	0	34	0	0
ASV3400	0	0	0	0	0	0	15	0	19
ASV3401	0	0	0	0	0	0	14	9	11
ASV3402	0	0	0	0	0	0	34	0	0
ASV3403	0	0	0	0	0	0	34	0	0
ASV3404	0	0	0	0	0	0	0	34	0
ASV3405	0	0	0	0	0	0	0	34	0
ASV3406	0	0	0	0	0	0	0	18	16
ASV3434	33	0	0	0	0	0	0	0	0
ASV3435	20	1	12	0	0	0	0	0	0
ASV3436	33	0	0	0	0	0	0	0	0
ASV3437	18	14	0	0	0	0	1	0	0
ASV3438	33	0	0	0	0	0	0	0	0
ASV3439	0	33	0	0	0	0	0	0	0
ASV3440	0	33	0	0	0	0	0	0	0
ASV3441	0	33	0	0	0	0	0	0	0
ASV3442	0	33	0	0	0	0	0	0	0
ASV3443	0	33	0	0	0	0	0	0	0
ASV3444	0	0	33	0	0	0	0	0	0
ASV3445	0	0	0	33	0	0	0	0	0
ASV3446	0	0	0	18	15	0	0	0	0
ASV3447	0	0	0	0	33	0	0	0	0
ASV3448	0	0	0	0	33	0	0	0	0
ASV3449	0	0	0	0	33	0	0	0	0
ASV3450	0	0	0	0	0	33	0	0	0
ASV3451	0	0	0	0	0	0	33	0	0
ASV3452	0	0	0	0	0	0	33	0	0
ASV3453	0	0	0	0	0	0	0	33	0
ASV3454	0	0	0	0	0	0	0	33	0
ASV3455	0	0	0	0	0	0	0	33	0
ASV3456	0	0	0	0	0	0	0	0	33
ASV3457	0	0	0	0	0	0	0	0	33
ASV3493	32	0	0	0	0	0	0	0	0
ASV3494	32	0	0	0	0	0	0	0	0
ASV3495	0	32	0	0	0	0	0	0	0
ASV3496	0	18	14	0	0	0	0	0	0
ASV3497	0	32	0	0	0	0	0	0	0
ASV3498	0	32	0	0	0	0	0	0	0
ASV3499	0	32	0	0	0	0	0	0	0
ASV3500	0	32	0	0	0	0	0	0	0
ASV3501	0	0	32	0	0	0	0	0	0
ASV3502	0	0	27	0	0	0	0	0	0
ASV3503	0	0	32	0	0	0	0	0	0
ASV3504	0	0	32	0	0	0	0	0	0
ASV3505	0	0	32	0	0	0	0	0	0
ASV3506	0	0	32	0	0	0	0	0	0
ASV3507	0	0	32	0	0	0	0	0	0
ASV3508	0	0	0	32	0	0	0	0	0
ASV3509	0	0	0	32	0	0	0	0	0
ASV3510	0	0	0	0	32	0	0	0	0
ASV3511	0	0	0	0	32	0	0	0	0
ASV3512	0	0	0	0	32	0	0	0	0
ASV3513	0	0	0	0	0	32	0	0	0
ASV3514	0	0	0	0	0	0	32	0	0
ASV3515	0	0	0	0	0	0	32	0	0
ASV3516	0	0	0	0	0	0	0	32	0
ASV3517	0	0	0	0	0	0	0	32	0
ASV3518	0	0	0	0	0	0	0	32	0
ASV3554	31	0	0	0	0	0	0	0	0
ASV3555	31	0	0	0	0	0	0	0	0
ASV3556	31	0	0	0	0	0	0	0	0
ASV3557	20	11	0	0	0	0	0	0	0
ASV3558	0	31	0	0	0	0	0	0	0
ASV3559	0	24	0	0	0	0	0	0	0
ASV3560	0	31	0	0	0	0	0	0	0
ASV3561	0	31	0	0	0	0	0	0	0
ASV3562	0	31	0	0	0	0	0	0	0
ASV3563	0	31	0	0	0	0	0	0	0
ASV3564	0	31	0	0	0	0	0	0	0
ASV3565	0	0	31	0	0	0	0	0	0
ASV3566	0	0	31	0	0	0	0	0	0
ASV3567	0	0	31	0	0	0	0	0	0
ASV3568	0	0	31	0	0	0	0	0	0
ASV3569	0	0	0	16	0	15	0	0	0
ASV3570	0	0	0	0	31	0	0	0	0
ASV3571	0	0	0	0	31	0	0	0	0
ASV3572	0	0	0	0	18	13	0	0	0
ASV3573	0	0	0	0	0	31	0	0	0
ASV3574	0	0	0	0	0	31	0	0	0
ASV3575	0	0	0	0	0	0	31	0	0
ASV3576	0	0	0	0	0	0	20	0	11
ASV3577	0	0	0	0	0	0	31	0	0
ASV3578	0	0	0	0	0	0	13	11	7
ASV3579	0	0	0	0	0	0	18	13	0
ASV3581	0	0	0	0	0	0	0	18	0
ASV3582	0	0	0	0	0	0	0	14	17
ASV3608	16	14	0	0	0	0	0	0	0
ASV3609	30	0	0	0	0	0	0	0	0
ASV3610	30	0	0	0	0	0	0	0	0
ASV3611	30	0	0	0	0	0	0	0	0
ASV3612	30	0	0	0	0	0	0	0	0
ASV3613	17	0	13	0	0	0	0	0	0
ASV3614	30	0	0	0	0	0	0	0	0
ASV3615	30	0	0	0	0	0	0	0	0
ASV3616	30	0	0	0	0	0	0	0	0
ASV3617	0	14	0	16	0	0	0	0	0
ASV3618	0	30	0	0	0	0	0	0	0
ASV3619	0	30	0	0	0	0	0	0	0
ASV3620	0	30	0	0	0	0	0	0	0
ASV3621	0	30	0	0	0	0	0	0	0
ASV3622	0	0	30	0	0	0	0	0	0
ASV3623	0	0	30	0	0	0	0	0	0
ASV3624	0	0	30	0	0	0	0	0	0
ASV3625	0	0	30	0	0	0	0	0	0
ASV3626	0	0	30	0	0	0	0	0	0
ASV3627	0	0	30	0	0	0	0	0	0
ASV3628	0	0	0	13	17	0	0	0	0
ASV3629	0	0	0	8	14	8	0	0	0
ASV3630	0	0	0	30	0	0	0	0	0
ASV3631	0	0	0	30	0	0	0	0	0
ASV3632	0	0	0	30	0	0	0	0	0
ASV3633	0	0	0	17	0	13	0	0	0
ASV3634	0	0	0	0	9	0	14	0	7
ASV3635	0	0	0	0	30	0	0	0	0
ASV3636	0	0	0	0	30	0	0	0	0
ASV3637	0	0	0	0	30	0	0	0	0
ASV3638	0	0	0	0	30	0	0	0	0
ASV3639	0	0	0	0	15	15	0	0	0
ASV3640	0	0	0	0	0	18	12	0	0
ASV3641	0	0	0	0	0	0	30	0	0
ASV3642	0	0	0	0	0	0	30	0	0
ASV3643	0	0	0	0	0	0	0	30	0
ASV3644	0	0	0	0	0	0	0	30	0
ASV3645	0	0	0	0	0	0	0	30	0
ASV3700	14	0	15	0	0	0	0	0	0
ASV3701	29	0	0	0	0	0	0	0	0
ASV3702	29	0	0	0	0	0	0	0	0
ASV3703	13	0	16	0	0	0	0	0	0
ASV3704	13	16	0	0	0	0	0	0	0
ASV3705	13	16	0	0	0	0	0	0	0
ASV3706	12	17	0	0	0	0	0	0	0
ASV3707	29	0	0	0	0	0	0	0	0
ASV3708	0	29	0	0	0	0	0	0	0
ASV3709	0	29	0	0	0	0	0	0	0
ASV3710	0	29	0	0	0	0	0	0	0
ASV3711	0	0	29	0	0	0	0	0	0
ASV3712	0	0	29	0	0	0	0	0	0
ASV3713	0	0	29	0	0	0	0	0	0
ASV3714	0	0	0	29	0	0	0	0	0
ASV3715	0	0	0	29	0	0	0	0	0
ASV3716	0	0	0	0	29	0	0	0	0
ASV3717	0	0	0	0	29	0	0	0	0
ASV3718	0	0	0	0	29	0	0	0	0
ASV3719	0	0	0	0	0	0	29	0	0
ASV3720	0	0	0	0	0	0	29	0	0
ASV3721	0	0	0	0	0	0	13	0	16
ASV3723	0	0	0	0	0	0	0	29	0
ASV3724	0	0	0	0	0	0	0	11	9
ASV3725	0	0	0	0	0	0	0	11	18
ASV3726	0	0	0	0	0	0	0	29	0
ASV3727	0	0	0	0	0	0	0	0	29
ASV3728	0	0	0	0	0	0	0	0	29
ASV3729	0	0	0	0	0	0	0	0	28
ASV3766	13	0	15	0	0	0	0	0	0
ASV3767	28	0	0	0	0	0	0	0	0
ASV3768	28	0	0	0	0	0	0	0	0
ASV3769	9	19	0	0	0	0	0	0	0
ASV3770	0	28	0	0	0	0	0	0	0
ASV3771	0	28	0	0	0	0	0	0	0
ASV3772	0	28	0	0	0	0	0	0	0
ASV3773	0	28	0	0	0	0	0	0	0
ASV3774	0	28	0	0	0	0	0	0	0
ASV3775	0	28	0	0	0	0	0	0	0
ASV3776	0	0	28	0	0	0	0	0	0
ASV3777	0	0	28	0	0	0	0	0	0
ASV3778	0	0	28	0	0	0	0	0	0
ASV3779	0	0	28	0	0	0	0	0	0
ASV3780	0	0	28	0	0	0	0	0	0
ASV3781	0	0	28	0	0	0	0	0	0
ASV3782	0	0	28	0	0	0	0	0	0
ASV3783	0	0	0	28	0	0	0	0	0
ASV3784	0	0	0	28	0	0	0	0	0
ASV3785	0	0	0	28	0	0	0	0	0
ASV3786	0	0	0	0	12	16	0	0	0
ASV3787	0	0	0	0	0	28	0	0	0
ASV3788	0	0	0	0	0	28	0	0	0
[truncated: 5,083 more rows]

## Sheet: Vermiculite_bacteria_otu
3. Table of ASVs abundance in vermiculite for statistical ternary phase diagram enrichment data
#ASV_otu	V1_1	V1_2	V1_3	V2_1	V2_2	V2_3	V3_1	V3_2	V3_3
ASV2	0	0	0	0	0	0	3855	5239	5973
ASV3	0	0	0	4312	4202	4345	0	0	0
ASV4	0	0	0	0	0	0	937	1439	1182
ASV5	28	29	55	0	0	0	1195	1093	1278
ASV6	0	0	0	2842	2900	2887	0	0	0
ASV7	0	0	0	2714	2421	2434	0	0	0
ASV8	0	0	0	2154	2084	2131	0	0	0
ASV9	0	0	0	0	0	0	1673	2213	2227
ASV10	0	0	0	1072	1272	1059	212	254	258
ASV11	0	0	0	1931	1803	2245	0	0	0
ASV12	0	0	0	29	38	0	0	0	0
ASV13	0	0	0	119	183	218	0	0	0
ASV15	0	0	0	0	0	0	514	461	542
ASV17	66	52	41	1242	1159	1563	236	204	259
ASV19	0	0	0	21	0	0	1350	1669	1852
ASV20	0	0	0	742	769	760	0	0	0
ASV22	0	0	0	79	67	28	154	121	123
ASV23	0	0	0	105	137	136	689	967	1053
ASV24	0	0	0	0	0	0	1305	1370	1490
ASV25	0	0	0	1495	1466	1278	0	0	0
ASV26	0	0	0	1223	1504	1327	0	0	0
ASV27	0	0	0	0	0	0	589	739	802
ASV28	0	0	0	773	960	759	0	0	0
ASV29	0	0	0	306	235	233	0	0	0
ASV31	0	0	0	916	792	639	457	529	487
ASV33	0	0	0	0	0	0	788	1018	1075
ASV35	0	0	0	0	0	0	218	230	253
ASV36	0	0	0	0	0	0	157	213	195
ASV37	0	0	0	0	0	0	383	438	465
ASV38	0	0	0	0	0	0	201	253	266
ASV40	0	0	0	0	0	0	885	1184	1224
ASV41	0	0	0	0	174	182	0	0	0
ASV42	0	0	0	0	0	0	825	1045	1378
ASV45	0	0	0	0	0	0	309	373	339
ASV46	0	0	0	0	0	0	425	444	434
ASV47	0	0	0	0	0	0	893	972	1047
ASV48	0	0	0	0	0	0	241	315	250
ASV49	0	0	0	0	0	39	0	0	0
ASV50	0	0	0	0	0	0	592	737	811
ASV51	0	0	0	24	0	16	61	40	73
ASV52	0	0	0	937	991	982	0	0	0
ASV53	0	0	0	362	172	311	0	0	0
ASV54	0	0	0	0	0	0	17	15	0
ASV55	0	0	0	0	0	0	303	349	398
ASV56	0	0	0	27	52	68	0	0	0
ASV57	0	0	0	651	606	591	0	0	0
ASV58	0	0	0	62	15	20	362	421	470
ASV59	0	0	0	33	34	55	0	19	0
ASV60	0	0	0	852	805	886	0	0	0
ASV61	0	0	0	861	828	833	0	0	0
ASV62	0	0	0	0	0	0	0	33	0
ASV64	0	0	0	0	28	39	0	0	0
ASV65	0	0	0	689	885	871	0	0	0
ASV66	0	0	0	0	0	0	703	745	752
ASV69	0	0	0	0	0	0	340	447	488
ASV70	0	0	0	695	907	709	0	0	0
ASV71	0	0	0	0	0	0	158	192	197
ASV72	0	0	0	203	237	226	0	0	0
ASV75	0	88	0	0	0	0	306	381	381
ASV76	0	0	0	814	679	679	0	0	0
ASV79	0	0	0	540	606	709	31	0	0
ASV80	0	0	0	656	740	716	0	0	0
ASV82	0	0	0	0	0	0	694	695	718
ASV83	0	0	0	590	818	698	0	0	0
ASV84	0	0	0	0	0	0	143	133	202
ASV85	0	0	0	0	0	0	521	614	702
ASV87	0	0	0	144	291	274	303	400	481
ASV90	0	0	0	49	32	34	0	0	0
ASV91	0	0	0	0	0	0	461	564	545
ASV92	0	0	0	679	581	679	0	0	0
ASV93	0	0	0	578	749	617	0	0	0
ASV94	0	0	0	585	621	596	0	0	0
ASV95	0	0	0	1	0	0	0	0	0
ASV97	0	0	0	0	0	0	185	200	168
ASV99	0	0	0	79	90	86	122	155	165
ASV101	0	0	0	0	0	0	475	471	609
ASV102	0	0	0	429	435	359	0	0	0
ASV103	0	0	0	165	235	207	0	0	0
ASV104	0	0	0	0	0	0	356	396	349
ASV105	0	0	0	201	170	279	0	0	0
ASV106	0	0	0	0	50	61	0	0	0
ASV107	0	0	0	0	0	0	366	385	410
ASV108	0	0	0	0	0	0	600	598	616
ASV109	0	0	0	361	411	354	0	0	0
ASV110	0	0	0	173	0	223	0	0	0
ASV111	0	0	0	144	187	184	92	140	116
ASV114	0	0	0	40	0	23	0	0	0
ASV115	0	0	0	0	208	226	0	0	0
ASV118	0	0	0	623	532	523	0	0	0
ASV120	0	0	0	58	62	49	392	486	477
ASV122	0	0	0	0	0	11	0	0	0
ASV123	0	0	0	0	0	0	473	570	601
ASV125	0	0	0	0	0	0	540	533	544
ASV127	0	0	0	105	213	0	0	0	0
ASV130	0	0	0	0	0	0	13	12	15
ASV133	0	0	0	0	0	0	145	239	187
ASV134	0	0	0	0	0	80	0	0	0
ASV136	621	484	361	0	0	0	0	0	0
ASV137	0	0	0	565	467	502	0	0	0
ASV138	0	0	0	87	140	87	0	0	0
ASV140	0	0	0	0	0	0	313	303	310
ASV141	0	0	0	0	0	0	177	189	205
ASV143	0	0	0	17	15	11	0	0	0
ASV145	0	0	0	435	546	493	0	0	0
ASV146	0	0	0	96	115	161	0	0	0
ASV147	0	0	0	561	408	479	0	0	0
ASV149	0	0	0	0	0	0	248	257	268
ASV151	0	0	0	439	523	476	0	0	0
ASV152	0	0	0	432	510	495	0	0	0
ASV154	0	0	0	362	366	338	35	0	0
ASV155	0	0	0	31	42	0	0	0	0
ASV156	0	0	0	119	89	97	0	0	0
ASV157	0	0	0	0	0	0	209	275	263
ASV158	0	0	0	0	0	0	387	511	471
ASV159	0	0	0	242	112	96	0	0	0
ASV160	0	0	0	0	0	0	89	101	99
ASV161	0	0	0	0	0	0	119	0	140
ASV163	0	0	0	0	37	0	0	0	42
ASV172	0	0	0	0	0	0	232	237	230
ASV173	0	0	0	0	0	0	134	156	141
ASV174	0	0	0	0	0	0	355	455	457
ASV177	0	0	0	54	0	0	298	353	351
ASV179	0	0	0	0	0	0	14	0	0
ASV182	0	0	0	364	437	404	0	0	0
ASV184	0	0	0	170	219	181	113	144	123
ASV185	0	0	0	411	391	419	0	0	0
ASV186	0	0	0	0	0	0	254	317	333
ASV187	0	0	0	97	147	74	51	0	0
ASV188	0	0	0	0	0	0	355	390	450
ASV190	0	0	0	0	0	0	247	301	383
ASV191	0	0	0	0	40	40	0	0	0
ASV192	0	0	0	379	299	311	28	44	53
ASV194	0	0	0	60	0	117	0	0	0
ASV195	0	0	0	431	409	330	0	0	0
ASV196	0	0	0	0	0	0	375	388	404
ASV199	0	0	0	18	0	0	0	0	0
ASV200	0	0	0	396	390	369	0	0	0
ASV201	0	0	0	0	0	0	354	329	344
ASV203	0	0	0	0	0	0	54	60	56
ASV206	77	72	73	0	0	0	0	0	0
ASV207	0	0	0	385	383	346	0	0	0
ASV208	0	0	0	104	0	91	0	0	0
ASV210	0	0	0	298	420	391	0	0	0
ASV211	0	0	0	391	372	346	0	0	0
ASV214	0	0	0	0	0	0	324	272	236
ASV215	0	0	0	379	367	327	0	0	0
ASV216	0	0	0	371	351	345	0	0	0
ASV217	0	0	0	0	0	0	322	326	418
ASV218	0	0	0	360	353	335	0	0	0
ASV221	0	0	0	0	0	0	173	305	259
ASV225	0	0	0	72	94	48	0	0	0
ASV226	0	0	0	0	0	0	10	13	5
ASV229	0	0	0	316	359	330	0	0	0
ASV231	0	0	0	20	0	0	0	0	0
ASV232	315	307	376	0	0	0	0	0	0
ASV233	0	11	0	28	0	45	0	0	0
ASV235	0	0	0	114	0	0	0	0	0
ASV236	329	304	329	0	0	6	0	0	0
ASV238	0	0	0	0	0	0	328	297	336
ASV240	0	0	0	0	0	0	120	139	171
ASV242	0	0	0	0	0	0	257	337	365
ASV245	359	342	253	0	0	0	0	0	0
ASV247	320	368	260	0	0	0	0	0	0
ASV248	0	0	0	178	272	227	0	0	0
ASV249	0	0	0	354	308	280	0	0	0
ASV252	360	335	238	0	0	0	0	0	0
ASV258	214	334	352	0	0	0	0	0	0
ASV259	0	0	0	0	0	0	196	167	268
ASV260	0	0	0	277	319	297	0	0	0
ASV264	0	0	0	296	335	258	0	0	0
ASV265	0	0	0	36	42	42	0	0	0
ASV267	0	0	0	121	0	0	0	0	0
ASV268	0	0	0	261	268	285	0	0	0
ASV270	0	0	0	247	224	205	44	70	79
ASV271	0	0	0	0	0	0	82	203	216
ASV273	0	0	0	0	0	0	236	301	324
ASV275	0	0	0	81	78	0	219	285	191
ASV276	0	0	0	0	0	0	133	166	99
ASV278	0	0	0	262	234	239	0	0	0
ASV279	0	0	0	0	0	0	238	298	306
ASV280	0	0	0	0	0	0	104	163	128
ASV282	0	0	0	285	286	267	0	0	0
ASV283	0	0	0	0	0	0	163	173	206
ASV287	0	0	0	5	0	0	0	0	0
ASV288	0	0	0	0	0	0	0	14	9
ASV289	0	0	0	0	0	15	137	152	179
ASV291	0	0	0	53	56	48	65	67	55
ASV292	0	0	0	0	0	0	85	80	91
ASV294	0	0	0	0	0	0	32	35	35
ASV299	0	0	0	0	0	0	76	92	98
ASV303	0	0	0	255	267	261	0	0	0
ASV304	0	0	0	276	267	239	0	0	0
ASV309	0	0	0	1	1	1	223	271	258
ASV310	0	0	0	197	50	27	111	114	98
ASV311	0	0	0	224	204	166	0	0	0
ASV315	0	0	0	0	0	0	108	141	95
ASV316	0	0	0	258	270	226	0	0	0
ASV317	0	0	0	0	0	42	64	83	72
ASV319	0	0	0	0	0	0	246	244	261
ASV321	0	0	0	0	0	0	46	0	61
ASV322	0	0	0	0	0	0	185	161	247
ASV325	0	0	0	0	0	15	212	252	254
ASV326	0	0	0	0	0	0	233	237	257
ASV327	0	0	0	0	0	0	155	159	219
ASV330	0	0	0	0	0	0	66	115	140
ASV332	0	0	0	15	0	0	176	232	221
ASV334	0	0	0	0	0	0	211	256	246
ASV335	237	184	291	0	0	0	0	0	0
ASV338	211	244	252	0	0	0	0	0	0
ASV340	0	0	0	0	0	0	216	227	261
ASV341	0	0	0	0	3	4	0	0	0
ASV342	0	0	0	232	265	206	0	0	0
ASV343	250	242	210	0	0	0	0	0	0
ASV346	0	0	0	0	0	0	36	37	38
ASV347	0	0	0	114	85	0	0	0	0
ASV351	0	0	0	227	234	222	0	0	0
ASV355	0	0	0	236	239	201	0	0	0
ASV358	0	0	0	201	241	230	0	0	0
ASV361	0	0	0	235	184	247	0	0	0
ASV367	0	0	0	0	0	0	15	74	86
ASV369	0	0	0	0	0	0	114	115	0
ASV370	0	0	0	175	185	210	0	0	0
ASV371	0	0	0	0	0	0	133	119	136
ASV373	0	0	0	121	178	172	0	0	0
ASV376	133	132	123	9	8	0	0	0	0
ASV379	0	0	0	184	243	208	0	0	0
ASV382	268	188	177	0	0	0	0	0	0
ASV383	0	0	0	241	163	229	0	0	0
ASV385	0	0	0	92	79	74	0	0	0
ASV386	178	219	230	0	0	0	0	0	0
ASV387	207	203	217	0	0	0	0	0	0
ASV388	0	0	0	0	0	0	32	35	45
ASV395	0	25	0	85	73	95	0	0	106
ASV396	0	0	0	0	0	0	149	178	186
ASV398	229	196	194	0	0	0	0	0	0
ASV400	0	0	0	22	0	0	0	0	0
ASV402	0	0	0	0	0	0	158	229	228
ASV403	0	0	0	0	0	0	217	180	214
ASV406	188	223	194	0	0	0	0	0	0
ASV407	0	0	0	0	0	0	0	24	0
ASV409	0	0	0	0	0	139	0	0	0
ASV410	0	0	0	0	0	0	0	0	109
ASV414	0	0	0	176	157	102	0	0	0
ASV415	0	0	0	0	0	0	0	0	23
ASV416	7	0	22	22	37	15	0	23	0
ASV417	0	0	0	211	211	165	0	0	0
ASV418	0	0	0	0	0	47	0	0	0
ASV421	0	0	0	73	63	67	41	65	61
ASV422	0	0	0	0	2	0	0	0	0
ASV424	0	0	0	42	42	41	51	39	55
ASV427	0	0	0	0	0	0	43	58	67
ASV429	0	0	0	190	161	216	0	0	0
ASV430	0	0	0	26	38	0	0	0	0
ASV431	213	204	148	0	0	0	0	0	0
ASV432	0	0	0	55	0	29	0	0	0
ASV435	0	0	0	181	172	206	0	0	0
ASV436	0	0	0	0	0	0	0	73	0
ASV437	0	0	0	0	0	0	171	184	200
ASV438	0	0	0	0	0	13	0	0	0
ASV440	0	0	0	91	77	54	0	0	0
ASV441	300	253	0	0	0	0	0	0	0
ASV444	205	176	170	0	0	0	0	0	0
ASV445	196	176	178	0	0	0	0	0	0
ASV446	0	0	0	209	186	154	0	0	0
ASV450	159	187	199	0	0	0	0	0	0
ASV453	0	0	0	115	92	93	0	0	0
ASV456	0	0	0	0	0	0	153	158	163
ASV457	0	0	0	0	0	0	156	202	177
ASV458	0	0	0	0	0	0	110	146	144
ASV460	0	0	0	0	0	0	113	108	185
ASV462	0	0	0	0	64	43	0	0	0
ASV465	0	0	0	0	0	0	153	175	196
ASV468	161	177	184	0	0	0	0	0	0
ASV472	0	0	0	0	0	0	189	187	144
ASV474	121	179	218	0	0	0	0	0	0
ASV476	0	0	0	119	161	160	0	0	0
ASV478	165	171	180	0	0	0	0	0	0
ASV480	7	0	0	0	0	0	140	159	206
ASV481	0	0	0	15	0	0	103	85	88
ASV482	167	179	164	0	0	0	0	0	0
ASV483	0	0	0	17	0	19	0	0	0
ASV484	0	243	264	0	0	0	0	0	0
ASV485	173	170	163	0	0	0	0	0	0
ASV486	173	162	171	0	0	0	0	0	0
ASV488	0	0	0	0	0	0	171	165	167
ASV489	179	167	156	0	0	0	0	0	0
ASV490	0	167	250	0	0	0	0	0	0
ASV495	0	0	0	0	0	0	175	156	141
ASV497	174	130	184	0	0	0	0	0	0
ASV498	0	0	0	68	90	81	0	0	1
ASV499	0	0	0	0	0	0	152	178	154
ASV502	0	0	0	133	182	165	0	0	0
ASV504	0	0	0	138	159	182	0	0	0
ASV511	0	0	0	118	122	228	0	0	0
ASV512	0	0	0	0	0	0	68	106	118
ASV514	230	236	0	0	0	0	0	0	0
ASV515	0	0	0	157	168	139	0	0	0
ASV517	0	0	0	71	52	74	0	0	0
ASV518	0	0	0	54	69	85	21	23	12
ASV524	0	0	0	192	127	140	0	0	0
ASV528	0	0	0	0	21	17	0	0	0
ASV531	0	0	0	18	0	34	0	0	0
ASV532	0	0	0	157	122	138	0	0	9
ASV534	0	0	0	0	0	0	55	40	57
ASV539	66	81	61	0	9	0	0	189	0
ASV541	0	0	0	92	124	88	0	0	2
ASV543	0	0	0	144	141	157	0	0	0
ASV546	0	0	0	119	128	95	0	0	0
ASV550	0	0	0	0	0	0	33	0	30
ASV551	132	143	158	0	0	0	0	0	0
ASV557	149	146	133	0	0	0	0	0	0
ASV559	0	0	0	0	0	0	80	190	156
ASV560	0	0	0	0	0	0	113	153	152
ASV562	138	140	144	0	0	0	0	0	0
ASV563	0	0	0	0	0	0	110	123	142
ASV565	95	147	177	0	0	0	0	0	0
ASV567	0	0	0	33	28	40	0	0	0
ASV571	139	93	185	0	0	0	0	0	0
ASV572	0	0	0	0	0	0	123	131	161
ASV575	0	0	0	0	4	4	0	0	0
ASV579	0	0	0	0	0	0	0	37	49
ASV580	0	0	0	17	35	58	0	0	0
ASV581	142	134	131	0	0	0	0	0	0
ASV586	0	0	0	0	0	14	46	54	0
ASV588	0	0	0	0	0	0	24	18	29
ASV589	0	0	0	0	0	0	61	63	49
ASV590	0	0	0	129	202	68	0	0	0
ASV591	0	0	0	0	206	192	0	0	0
ASV592	0	0	0	0	0	0	141	138	118
ASV595	125	140	131	0	0	0	0	0	0
ASV600	0	0	0	0	0	0	113	138	141
ASV602	129	119	126	0	0	0	0	0	0
ASV604	137	131	122	0	0	0	0	0	0
ASV605	114	142	134	0	0	0	0	0	0
ASV610	0	0	0	53	45	0	0	0	32
ASV611	0	0	0	73	153	161	0	0	0
ASV612	0	0	0	0	0	0	125	145	117
ASV613	0	0	0	0	0	0	56	77	34
ASV614	0	0	0	0	0	14	0	0	0
ASV616	0	0	0	0	0	0	39	61	53
ASV617	0	0	0	0	0	0	111	113	161
ASV619	0	0	0	0	0	0	103	143	138
ASV620	0	0	0	131	136	116	0	0	0
ASV625	0	0	0	0	99	90	0	0	0
ASV627	0	0	0	135	151	91	0	0	0
ASV631	73	172	131	0	0	0	0	0	0
ASV637	0	0	0	0	0	0	18	20	20
ASV640	0	0	0	0	0	0	66	76	76
ASV641	0	0	0	0	7	5	0	0	0
ASV645	0	0	0	0	0	64	0	0	0
ASV646	0	0	0	0	88	0	0	0	0
ASV647	0	0	0	0	0	0	126	163	0
ASV648	0	0	0	0	0	0	49	30	41
ASV649	116	122	128	0	0	0	0	0	0
ASV650	0	0	0	110	134	122	0	0	0
ASV654	0	0	0	114	126	123	0	0	0
ASV657	0	0	0	141	134	86	0	0	0
ASV659	0	0	0	50	53	49	0	0	0
ASV660	116	112	131	0	0	0	0	0	0
ASV662	123	107	128	0	0	0	0	0	0
ASV673	180	173	0	0	0	0	0	0	0
ASV674	0	0	0	0	0	0	113	118	122
ASV675	0	0	0	0	0	0	0	0	67
ASV677	0	0	0	0	0	0	43	55	79
ASV680	0	0	0	0	0	0	116	118	115
ASV685	0	0	0	117	92	0	0	0	0
ASV687	0	0	0	141	0	0	0	0	0
ASV688	0	0	0	68	0	0	5	2	0
ASV689	0	0	0	0	0	14	0	0	0
ASV691	0	0	0	33	31	23	0	0	0
ASV692	0	0	0	0	45	0	90	106	103
ASV693	27	24	23	0	0	0	0	0	0
ASV694	0	0	0	103	113	127	0	0	0
ASV697	110	115	116	0	0	0	0	0	0
ASV703	0	0	0	0	0	0	25	50	29
ASV704	0	0	0	0	0	0	81	118	137
ASV706	0	0	0	0	0	0	84	100	107
ASV709	0	0	0	0	0	0	93	77	116
ASV710	0	0	0	0	8	0	0	0	0
ASV715	0	0	0	0	0	8	0	0	0
ASV718	0	0	0	126	98	104	0	0	0
ASV719	0	0	0	0	0	0	114	92	122
ASV725	107	96	118	0	0	0	0	0	0
ASV727	0	0	0	97	123	100	0	0	0
ASV728	0	0	0	0	0	0	0	0	31
ASV730	0	0	0	100	125	94	0	0	0
ASV735	0	0	0	98	109	110	0	0	0
ASV737	0	0	0	114	95	106	0	0	0
ASV739	0	0	0	0	0	0	95	96	123
ASV742	0	0	0	0	0	0	29	39	42
ASV746	0	0	0	0	0	0	8	14	0
ASV747	118	119	70	0	0	0	0	0	0
ASV749	111	83	112	0	0	0	0	0	0
ASV750	0	7	0	0	0	0	0	0	22
ASV751	0	0	0	0	0	51	0	0	0
ASV753	0	0	0	41	0	0	0	0	0
ASV754	103	117	85	0	0	0	0	0	0
ASV757	109	96	99	0	0	0	0	0	0
ASV758	0	0	0	116	122	66	0	0	0
ASV764	0	0	0	0	0	0	40	45	38
ASV766	0	0	0	0	0	0	0	29	30
ASV769	0	0	0	0	0	0	144	0	155
ASV771	0	0	0	6	0	0	0	0	0
ASV778	0	0	0	0	0	0	77	117	102
ASV779	111	91	93	0	0	0	0	0	0
ASV784	0	0	0	0	0	0	14	23	19
ASV788	99	101	90	0	0	0	0	0	0
ASV789	101	80	109	0	0	0	0	0	0
ASV792	0	0	0	77	79	48	0	27	23
ASV793	0	0	0	0	0	0	90	105	94
ASV798	133	153	0	0	0	0	0	0	0
ASV799	0	0	0	0	0	0	0	157	129
ASV801	154	131	0	0	0	0	0	0	0
ASV802	0	0	0	30	0	35	21	30	40
ASV803	100	90	94	0	0	0	0	0	0
ASV805	116	167	0	0	0	0	0	0	0
ASV806	0	0	0	0	0	17	0	137	129
ASV807	0	0	0	0	0	0	37	32	33
ASV808	85	121	76	0	0	0	0	0	0
ASV809	114	84	84	0	0	0	0	0	0
ASV811	76	94	111	0	0	0	0	0	0
ASV816	0	0	0	0	0	0	93	102	83
ASV820	96	89	90	0	0	0	0	0	0
ASV822	0	151	123	0	0	0	0	0	0
ASV824	0	0	0	24	0	0	0	0	0
ASV825	0	0	0	3	0	0	0	0	0
ASV827	0	0	0	49	62	23	0	0	0
ASV828	103	68	100	0	0	0	0	0	0
ASV829	85	91	95	0	0	0	0	0	0
ASV832	0	0	0	42	35	50	35	53	55
ASV835	89	91	89	0	0	0	0	0	0
ASV836	0	0	0	0	0	0	93	90	86
ASV843	102	75	89	0	0	0	0	0	0
ASV844	95	78	92	0	0	0	0	0	0
ASV852	0	0	0	0	0	0	0	8	0
ASV853	79	114	70	0	0	0	0	0	0
ASV854	0	0	0	0	13	0	39	61	92
ASV856	0	0	0	0	18	12	0	0	0
ASV859	0	0	0	0	0	0	15	17	14
ASV862	120	140	0	0	0	0	0	0	0
ASV863	0	0	0	87	84	89	0	0	0
ASV865	0	0	0	0	12	0	0	0	0
ASV871	137	0	121	0	0	0	0	0	0
ASV877	0	0	0	7	0	0	0	0	0
ASV887	0	0	0	0	0	0	80	0	129
ASV889	106	69	77	0	0	0	0	0	0
ASV891	0	0	0	0	67	84	0	0	0
ASV895	0	0	251	0	0	0	0	0	0
ASV898	0	0	0	125	124	0	0	0	0
ASV905	79	0	76	0	0	0	0	0	0
ASV907	146	100	0	0	0	0	0	0	0
ASV908	139	0	107	0	0	0	0	0	0
ASV909	47	44	53	3	0	10	0	0	0
ASV910	52	107	85	0	0	0	0	0	0
ASV912	69	88	88	0	0	0	0	0	0
ASV913	53	85	107	0	0	0	0	0	0
ASV917	90	82	72	0	0	0	0	0	0
ASV920	88	78	76	0	0	0	0	0	0
ASV921	0	0	7	0	0	0	0	0	0
ASV922	98	80	63	0	0	0	0	0	0
ASV924	0	0	0	23	0	0	0	0	0
ASV925	0	0	0	0	0	0	0	10	0
ASV926	0	0	0	0	11	0	0	0	0
ASV927	0	0	0	68	79	93	0	0	0
ASV933	77	71	88	0	0	0	0	0	0
ASV934	0	0	0	48	80	108	0	0	0
ASV935	0	0	0	76	55	105	0	0	0
ASV938	51	87	97	0	0	0	0	0	0
ASV941	87	83	64	0	0	0	0	0	0
ASV942	83	80	71	0	0	0	0	0	0
ASV943	0	0	0	0	0	0	80	85	69
ASV944	0	0	0	0	0	0	88	69	77
ASV945	0	0	0	0	0	0	37	73	82
ASV947	63	100	70	0	0	0	0	0	0
ASV949	70	89	73	0	0	0	0	0	0
ASV951	0	0	0	0	0	0	55	37	35
ASV953	0	0	0	0	0	0	0	18	0
ASV957	100	0	130	0	0	0	0	0	0
ASV958	77	75	78	0	0	0	0	0	0
ASV959	76	76	78	0	0	0	0	0	0
ASV960	0	0	0	80	83	67	0	0	0
ASV966	82	79	67	0	0	0	0	0	0
ASV970	78	77	72	0	0	0	0	0	0
ASV971	0	0	0	0	0	0	38	47	49
ASV972	0	0	0	0	0	0	74	81	71
ASV973	0	0	0	0	10	0	0	0	0
ASV976	0	0	0	0	0	0	0	69	91
ASV978	77	78	69	0	0	0	0	0	0
ASV982	0	0	0	79	76	68	0	0	0
ASV985	75	78	68	0	0	0	0	0	0
ASV986	0	0	0	0	0	0	60	58	65
ASV992	0	0	0	0	0	0	15	0	0
ASV993	79	82	58	0	0	0	0	0	0
ASV994	60	85	74	0	0	0	0	0	0
ASV996	0	0	0	0	0	0	0	24	29
ASV999	0	0	0	0	0	6	0	0	0
ASV1001	217	0	0	0	0	0	0	0	0
ASV1005	39	125	52	0	0	0	0	0	0
ASV1008	64	79	72	0	0	0	0	0	0
ASV1009	0	0	0	0	5	6	5	2	2
ASV1010	70	73	71	0	0	0	0	0	0
ASV1012	0	0	0	0	0	0	0	9	0
ASV1014	53	0	160	0	0	0	0	0	0
ASV1015	63	67	83	0	0	0	0	0	0
ASV1022	0	0	0	0	10	0	0	0	0
ASV1025	60	70	81	0	0	0	0	0	0
ASV1029	65	73	72	0	0	0	0	0	0
ASV1034	72	63	74	0	0	0	0	0	0
ASV1035	0	0	0	41	68	85	15	0	0
ASV1038	65	70	73	0	0	0	0	0	0
ASV1040	73	73	61	0	0	0	0	0	0
ASV1043	70	66	70	0	0	0	0	0	0
ASV1045	0	0	0	0	0	0	17	0	0
ASV1048	74	61	70	0	0	0	0	0	0
ASV1049	70	63	72	0	0	0	0	0	0
ASV1050	43	82	80	0	0	0	0	0	0
ASV1051	0	0	0	76	129	0	0	0	0
ASV1056	70	60	73	0	0	0	0	0	0
ASV1057	68	65	70	0	0	0	0	0	0
ASV1058	0	0	0	0	0	0	0	13	20
ASV1066	0	0	0	0	0	0	17	0	18
ASV1067	50	73	51	0	0	0	0	0	0
ASV1068	0	0	0	0	0	0	45	0	1
ASV1069	0	0	0	56	68	76	0	0	0
ASV1071	65	57	77	0	0	0	0	0	0
ASV1080	123	74	0	0	0	0	0	0	0
ASV1084	67	60	69	0	0	0	0	0	0
ASV1087	0	0	0	0	0	0	0	0	169
ASV1090	74	56	64	0	0	0	0	0	0
ASV1091	78	59	57	0	0	0	0	0	0
ASV1096	0	0	0	0	0	0	0	5	0
ASV1097	55	63	75	0	0	0	0	0	0
ASV1098	61	64	68	0	0	0	0	0	0
ASV1104	0	0	0	59	60	72	0	0	0
ASV1109	60	72	57	0	0	0	0	0	0
ASV1110	0	100	89	0	0	0	0	0	0
ASV1111	0	0	0	0	0	0	0	38	47
ASV1114	85	61	42	0	0	0	0	0	0
ASV1115	68	0	120	0	0	0	0	0	0
ASV1116	0	0	0	0	0	0	0	23	41
ASV1119	0	0	0	0	13	0	0	0	0
ASV1122	95	92	0	0	0	0	0	0	0
ASV1123	0	78	109	0	0	0	0	0	0
ASV1124	0	0	0	0	0	0	55	53	75
ASV1127	74	49	63	0	0	0	0	0	0
ASV1129	0	0	0	0	0	19	0	0	0
ASV1134	0	0	0	0	0	0	84	0	0
ASV1135	59	58	68	0	0	0	0	0	0
ASV1142	0	15	13	0	0	0	0	46	0
ASV1144	61	72	50	0	0	0	0	0	0
ASV1145	67	63	53	0	0	0	0	0	0
ASV1146	0	0	183	0	0	0	0	0	0
ASV1151	0	0	0	0	0	0	48	61	73
ASV1152	0	0	0	0	0	0	40	32	47
ASV1153	0	0	0	0	0	0	46	67	69
ASV1154	0	83	98	0	0	0	0	0	0
ASV1155	0	0	0	0	0	0	67	60	54
ASV1160	59	65	56	0	0	0	0	0	0
ASV1165	81	0	98	0	0	0	0	0	0
ASV1166	0	0	0	60	52	67	0	0	0
ASV1167	0	0	0	46	59	74	0	0	0
ASV1170	116	62	0	0	0	0	0	0	0
ASV1171	61	58	59	0	0	0	0	0	0
ASV1172	0	0	0	0	0	0	50	67	61
ASV1173	0	0	0	0	0	0	0	61	0
ASV1178	0	0	0	0	91	86	0	0	0
ASV1181	83	93	0	0	0	0	0	0	0
ASV1182	66	38	72	0	0	0	0	0	0
ASV1183	60	116	0	0	0	0	0	0	0
ASV1186	0	0	0	0	1	1	0	0	0
ASV1187	80	0	95	0	0	0	0	0	0
ASV1188	0	0	0	0	0	0	0	175	0
ASV1189	61	0	113	0	0	0	0	0	0
ASV1190	0	0	0	46	66	62	0	0	0
ASV1195	0	0	0	63	65	45	0	0	0
ASV1200	63	53	56	0	0	0	0	0	0
ASV1201	60	46	66	0	0	0	0	0	0
ASV1202	0	0	0	172	0	0	0	0	0
ASV1207	38	56	77	0	0	0	0	0	0
ASV1208	61	57	53	0	0	0	0	0	0
ASV1209	0	0	0	0	0	0	38	60	73
ASV1211	49	61	52	0	0	0	0	0	0
ASV1212	0	0	0	0	0	0	84	0	86
ASV1213	0	0	0	0	0	0	71	41	58
ASV1215	0	0	0	0	0	0	52	36	52
ASV1219	59	59	50	0	0	0	0	0	0
ASV1220	0	0	0	0	0	0	52	58	58
ASV1221	0	0	0	0	0	0	45	30	36
ASV1222	0	0	0	0	0	0	105	63	0
ASV1224	0	0	0	7	0	0	0	0	0
ASV1227	74	47	46	0	0	0	0	0	0
ASV1228	51	51	65	0	0	0	0	0	0
ASV1231	59	57	50	0	0	0	0	0	0
ASV1232	74	0	92	0	0	0	0	0	0
ASV1233	0	0	0	0	0	0	69	0	97
ASV1234	0	0	0	0	0	0	0	105	0
ASV1236	0	0	0	0	13	0	0	0	0
ASV1239	59	47	59	0	0	0	0	0	0
ASV1240	0	0	0	41	66	58	0	0	0
ASV1248	54	48	61	0	0	0	0	0	0
ASV1251	0	0	0	1	0	3	0	0	0
ASV1255	0	84	78	0	0	0	0	0	0
ASV1256	0	0	0	52	45	65	0	0	0
ASV1257	0	0	0	0	0	0	42	0	38
ASV1261	73	0	88	0	0	0	0	0	0
ASV1262	0	0	0	52	60	49	0	0	0
ASV1267	87	0	73	0	0	0	0	0	0
ASV1274	56	48	54	0	0	0	0	0	0
ASV1278	0	0	0	0	0	0	0	0	66
ASV1282	0	0	0	0	0	0	40	70	46
ASV1283	0	0	0	0	0	0	14	0	11
ASV1289	39	66	50	0	0	0	0	0	0
ASV1290	48	46	61	0	0	0	0	0	0
ASV1293	41	60	53	0	0	0	0	0	0
ASV1294	0	0	0	77	41	36	0	0	0
ASV1295	0	0	0	0	0	0	58	47	49
ASV1302	56	38	59	0	0	0	0	0	0
ASV1306	0	0	152	0	0	0	0	0	0
ASV1307	0	0	0	0	27	24	8	0	0
ASV1310	0	0	0	0	0	0	0	0	5
ASV1311	47	54	50	0	0	0	0	0	0
ASV1312	0	0	0	63	0	88	0	0	0
ASV1314	0	0	0	0	0	0	47	58	35
ASV1315	46	46	58	0	0	0	0	0	0
ASV1316	52	56	42	0	0	0	0	0	0
ASV1317	0	0	0	0	0	0	42	52	56
ASV1318	0	0	0	0	0	0	41	62	47
ASV1319	0	0	0	0	0	0	0	70	80
ASV1324	0	0	0	0	5	0	0	0	0
ASV1327	44	51	54	0	0	0	0	0	0
ASV1328	51	51	47	0	0	0	0	0	0
ASV1329	0	0	0	0	0	0	72	0	77
ASV1335	63	0	85	0	0	0	0	0	0
ASV1336	39	51	58	0	0	0	0	0	0
ASV1337	62	54	32	0	0	0	0	0	0
ASV1338	44	54	50	0	0	0	0	0	0
ASV1339	0	0	12	0	0	0	0	25	0
ASV1346	33	67	47	0	0	0	0	0	0
ASV1347	61	86	0	0	0	0	0	0	0
ASV1348	0	74	73	0	0	0	0	0	0
ASV1350	54	44	48	0	0	0	0	0	0
ASV1351	39	49	58	0	0	0	0	0	0
ASV1352	0	0	0	32	0	36	13	20	12
ASV1353	0	0	0	71	75	0	0	0	0
ASV1354	0	0	0	0	0	0	5	12	20
ASV1359	0	0	0	128	0	0	0	9	0
ASV1362	46	49	49	0	0	0	0	0	0
ASV1363	48	49	47	0	0	0	0	0	0
ASV1364	53	44	47	0	0	0	0	0	0
ASV1370	41	49	53	0	0	0	0	0	0
ASV1371	0	10	16	0	0	32	0	0	0
ASV1374	0	0	0	0	0	0	37	0	0
ASV1375	0	0	0	0	0	0	52	69	21
ASV1379	0	0	0	69	38	34	0	0	0
ASV1380	0	0	0	0	65	76	0	0	0
ASV1381	0	0	0	0	0	141	0	0	0
ASV1382	0	0	0	0	0	0	35	57	49
ASV1383	0	0	0	0	0	0	37	22	0
ASV1384	0	0	0	0	0	0	0	41	0
ASV1385	0	0	0	0	0	0	68	0	0
ASV1386	67	0	73	0	0	0	0	0	0
ASV1387	57	0	83	0	0	0	0	0	0
ASV1388	46	40	54	0	0	0	0	0	0
ASV1389	68	72	0	0	0	0	0	0	0
ASV1390	72	0	68	0	0	0	0	0	0
ASV1391	0	0	0	0	0	0	46	40	54
ASV1394	0	0	0	26	51	62	0	0	0
ASV1395	0	0	0	38	42	59	0	0	0
ASV1396	0	0	0	85	0	54	0	0	0
ASV1397	0	0	0	0	0	0	0	33	35
ASV1399	0	0	0	46	40	33	0	0	0
ASV1401	32	58	48	0	0	0	0	0	0
ASV1402	48	90	0	0	0	0	0	0	0
ASV1403	0	138	0	0	0	0	0	0	0
ASV1410	0	0	0	0	0	0	21	18	16
ASV1417	49	42	45	0	0	0	0	0	0
ASV1418	0	0	136	0	0	0	0	0	0
ASV1419	0	0	0	45	47	44	0	0	0
ASV1420	0	0	0	0	0	0	65	0	71
ASV1424	0	0	0	42	0	32	0	0	0
ASV1425	55	80	0	0	0	0	0	0	0
ASV1426	47	47	41	0	0	0	0	0	0
ASV1427	48	44	43	0	0	0	0	0	0
ASV1428	0	0	0	52	83	0	0	0	0
ASV1429	0	0	0	0	0	0	54	28	27
ASV1430	0	0	0	0	0	0	0	0	32
ASV1433	0	0	0	3	0	0	0	0	0
ASV1438	48	41	45	0	0	0	0	0	0
ASV1439	34	44	56	0	0	0	0	0	0
ASV1440	85	0	49	0	0	0	0	0	0
ASV1443	0	0	0	0	0	0	28	31	39
ASV1444	47	40	46	0	0	0	0	0	0
ASV1445	22	57	54	0	0	0	0	0	0
ASV1446	0	0	0	0	0	0	133	0	0
ASV1449	68	64	0	0	0	0	0	0	0
ASV1450	63	0	69	0	0	0	0	0	0
ASV1451	0	58	74	0	0	0	0	0	0
ASV1457	51	61	19	0	0	0	0	0	0
ASV1458	44	40	47	0	0	0	0	0	0
ASV1460	0	0	0	0	0	0	62	0	69
ASV1463	0	0	130	0	0	0	0	0	0
ASV1467	51	0	78	0	0	0	0	0	0
ASV1468	0	53	76	0	0	0	0	0	0
ASV1474	41	44	43	0	0	0	0	0	0
ASV1475	25	46	57	0	0	0	0	0	0
ASV1476	0	0	0	50	49	29	0	0	0
ASV1477	0	0	0	0	67	61	0	0	0
ASV1488	42	43	42	0	0	0	0	0	0
ASV1489	0	66	61	0	0	0	0	0	0
ASV1490	0	0	0	0	0	0	35	44	48
ASV1498	47	42	37	0	0	0	0	0	0
ASV1499	40	42	44	0	0	0	0	0	0
ASV1502	63	62	0	0	0	0	0	0	0
ASV1503	70	55	0	0	0	0	0	0	0
ASV1504	0	0	125	0	0	0	0	0	0
ASV1505	0	0	0	0	0	0	29	46	50
ASV1509	0	0	0	0	0	0	0	0	18
ASV1510	47	40	37	0	0	0	0	0	0
ASV1511	60	0	64	0	0	0	0	0	0
ASV1515	123	0	0	0	0	0	0	0	0
ASV1516	0	0	0	0	0	0	45	33	45
ASV1518	0	0	0	0	20	0	0	0	0
ASV1524	39	49	34	0	0	0	0	0	0
ASV1525	46	33	43	0	0	0	0	0	0
ASV1526	0	51	71	0	0	0	0	0	0
ASV1527	0	55	67	0	0	0	0	0	0
ASV1528	0	0	0	56	33	33	0	0	0
ASV1536	54	0	67	0	0	0	0	0	0
ASV1537	31	50	40	0	0	0	0	0	0
ASV1538	121	0	0	0	0	0	0	0	0
ASV1539	0	0	0	32	39	50	0	0	0
ASV1547	59	0	61	0	0	0	0	0	0
ASV1548	44	46	30	0	0	0	0	0	0
ASV1549	65	55	0	0	0	0	0	0	0
ASV1550	43	34	43	0	0	0	0	0	0
ASV1551	0	0	0	46	48	26	0	0	0
ASV1552	0	0	0	17	29	74	0	0	0
ASV1560	64	55	0	0	0	0	0	0	0
ASV1568	0	0	0	0	0	3	0	0	0
ASV1570	45	32	27	0	0	0	0	0	0
ASV1573	47	0	71	0	0	0	0	0	0
ASV1579	0	0	117	0	0	0	0	0	0
ASV1580	0	0	0	0	0	0	0	117	0
ASV1588	56	60	0	0	0	0	0	0	0
ASV1589	0	58	52	0	6	0	0	0	0
ASV1590	0	0	0	31	38	47	0	0	0
ASV1591	0	0	0	0	0	0	38	39	39
ASV1592	0	0	0	0	0	0	37	44	35
ASV1602	42	38	35	0	0	0	0	0	0
ASV1606	0	0	114	0	0	0	0	0	0
ASV1607	0	0	0	52	21	41	0	0	0
ASV1608	0	0	0	0	0	0	56	58	0
ASV1609	0	0	103	0	0	0	0	0	0
ASV1612	34	48	31	0	0	0	0	0	0
ASV1613	60	0	53	0	0	0	0	0	0
ASV1614	41	35	37	0	0	0	0	0	0
ASV1615	0	66	47	0	0	0	0	0	0
ASV1619	12	0	0	0	0	0	0	13	0
ASV1620	26	27	18	0	0	0	0	0	0
ASV1621	0	0	0	0	0	14	0	0	0
ASV1626	64	48	0	0	0	0	0	0	0
ASV1627	37	41	34	0	0	0	0	0	0
ASV1628	0	0	0	34	38	40	0	0	0
ASV1629	0	0	0	0	0	0	0	0	112
ASV1633	43	35	33	0	0	0	0	0	0
ASV1634	47	64	0	0	0	0	0	0	0
ASV1635	72	0	39	0	0	0	0	0	0
ASV1636	55	56	0	0	0	0	0	0	0
ASV1637	0	65	46	0	0	0	0	0	0
ASV1638	0	56	55	0	0	0	0	0	0
ASV1639	0	0	111	0	0	0	0	0	0
ASV1640	0	0	0	0	0	0	27	42	42
ASV1647	110	0	0	0	0	0	0	0	0
ASV1648	67	0	43	0	0	0	0	0	0
ASV1649	0	0	0	37	44	29	0	0	0
ASV1650	0	0	0	0	0	0	0	26	0
ASV1657	30	37	42	0	0	0	0	0	0
ASV1658	37	28	44	0	0	0	0	0	0
ASV1659	50	59	0	0	0	0	0	0	0
ASV1660	0	0	109	0	0	0	0	0	0
ASV1661	0	0	0	0	0	13	0	0	0
ASV1665	32	38	38	0	0	0	0	0	0
ASV1666	40	37	31	0	0	0	0	0	0
ASV1667	47	34	27	0	0	0	0	0	0
ASV1668	34	49	25	0	0	0	0	0	0
ASV1669	43	28	37	0	0	0	0	0	0
ASV1670	0	0	0	56	52	0	0	0	0
ASV1671	0	0	0	0	0	0	41	29	38
ASV1678	34	39	34	0	0	0	0	0	0
ASV1679	37	43	27	0	0	0	0	0	0
ASV1680	56	51	0	0	0	0	0	0	0
ASV1684	39	37	30	0	0	0	0	0	0
ASV1685	37	33	36	0	0	0	0	0	0
ASV1686	0	0	0	0	0	0	0	32	29
ASV1693	18	87	0	0	0	0	0	0	0
ASV1694	32	24	49	0	0	0	0	0	0
ASV1695	0	105	0	0	0	0	0	0	0
ASV1696	0	47	58	0	0	0	0	0	0
ASV1697	0	0	0	67	38	0	0	0	0
ASV1698	0	0	0	0	0	0	26	43	36
ASV1702	56	0	48	0	0	0	0	0	0
ASV1703	46	25	33	0	0	0	0	0	0
ASV1707	28	39	30	0	0	0	0	0	0
ASV1708	44	59	0	0	0	0	0	0	0
ASV1709	42	36	25	0	0	0	0	0	0
ASV1710	35	25	43	0	0	0	0	0	0
ASV1711	0	42	61	0	0	0	0	0	0
ASV1712	0	0	0	27	27	0	26	0	23
ASV1718	59	0	43	0	0	0	0	0	0
ASV1719	0	0	102	0	0	0	0	0	0
ASV1720	0	0	0	0	0	0	55	0	47
ASV1721	0	0	0	0	0	0	47	55	0
ASV1727	35	34	32	0	0	0	0	0	0
ASV1732	40	49	11	0	0	0	0	0	0
ASV1733	35	32	33	0	0	0	0	0	0
ASV1734	29	34	37	0	0	0	0	0	0
ASV1735	0	41	59	0	0	0	0	0	0
ASV1736	0	100	0	0	0	0	0	0	0
ASV1737	0	50	50	0	0	0	0	0	0
ASV1738	0	0	100	0	0	0	0	0	0
ASV1739	0	0	100	0	0	0	0	0	0
ASV1740	0	0	0	0	0	0	0	100	0
ASV1744	53	0	46	0	0	0	0	0	0
ASV1745	71	28	0	0	0	0	0	0	0
ASV1746	0	34	65	0	0	0	0	0	0
ASV1747	0	0	0	0	0	0	33	34	32
ASV1752	30	32	36	0	0	0	0	0	0
ASV1753	0	98	0	0	0	0	0	0	0
ASV1754	0	0	0	39	30	29	0	0	0
ASV1762	29	37	31	0	0	0	0	0	0
ASV1763	0	0	0	0	0	0	35	36	26
ASV1764	0	0	0	0	0	0	49	48	0
ASV1770	41	32	23	0	0	0	0	0	0
ASV1771	45	0	51	0	0	0	0	0	0
ASV1772	0	0	0	0	0	96	0	0	0
ASV1777	66	0	0	0	0	0	0	0	0
ASV1780	41	54	0	0	0	0	0	0	0
ASV1781	47	48	0	0	0	0	0	0	0
ASV1782	43	0	52	0	0	0	0	0	0
ASV1783	0	95	0	0	0	0	0	0	0
ASV1784	0	95	0	0	0	0	0	0	0
ASV1785	0	0	0	0	0	0	0	45	50
ASV1798	39	29	26	0	0	0	0	0	0
ASV1799	40	23	31	0	0	0	0	0	0
ASV1800	62	0	32	0	0	0	0	0	0
ASV1801	0	94	0	0	0	0	0	0	0
ASV1802	0	0	94	0	0	0	0	0	0
ASV1815	28	29	36	0	0	0	0	0	0
ASV1816	56	0	37	0	0	0	0	0	0
ASV1817	57	0	36	0	0	0	0	0	0
ASV1818	49	0	44	0	0	0	0	0	0
ASV1819	0	93	0	0	0	0	0	0	0
ASV1820	0	0	0	0	0	0	28	23	42
ASV1831	18	39	35	0	0	0	0	0	0
ASV1832	0	46	46	0	0	0	0	0	0
ASV1833	0	0	0	0	0	0	27	34	31
ASV1834	0	0	0	0	0	0	0	45	0
ASV1835	0	0	11	0	0	0	0	46	0
ASV1841	31	31	29	0	0	0	0	0	0
ASV1842	34	0	57	0	0	0	0	0	0
ASV1843	0	0	0	37	25	29	0	0	0
ASV1844	0	0	0	0	0	0	42	42	0
ASV1845	0	0	0	0	0	0	25	33	33
ASV1859	46	44	0	0	0	0	0	0	0
ASV1860	37	28	25	0	0	0	0	0	0
ASV1861	0	0	90	0	0	0	0	0	0
ASV1862	0	0	0	0	0	0	28	28	34
ASV1863	0	0	0	0	0	0	25	26	0
ASV1864	0	0	0	0	0	0	0	38	28
ASV1871	0	0	0	29	39	21	0	0	0
ASV1872	0	0	0	0	89	0	0	0	0
ASV1877	0	0	0	0	17	0	0	0	0
ASV1882	88	0	0	0	0	0	0	0	0
ASV1883	36	21	31	0	0	0	0	0	0
ASV1884	33	28	27	0	0	0	0	0	0
ASV1885	0	44	44	0	0	0	0	0	0
ASV1886	0	88	0	0	0	0	0	0	0
ASV1887	0	0	88	0	0	0	0	0	0
ASV1888	0	0	0	15	49	24	0	0	0
ASV1889	0	0	0	0	0	88	0	0	0
ASV1890	0	0	0	0	0	0	0	46	42
ASV1898	29	27	31	0	0	0	0	0	0
ASV1899	87	0	0	0	0	0	0	0	0
ASV1900	25	26	36	0	0	0	0	0	0
ASV1901	0	87	0	0	0	0	0	0	0
ASV1902	0	48	39	0	0	0	0	0	0
ASV1903	0	87	0	0	0	0	0	0	0
ASV1904	0	0	87	0	0	0	0	0	0
ASV1905	0	0	87	0	0	0	0	0	0
ASV1906	0	0	0	0	0	0	40	0	47
ASV1907	0	0	0	0	0	0	25	27	35
ASV1908	0	0	0	0	0	0	0	38	49
ASV1909	0	0	0	0	0	0	0	47	40
ASV1910	0	0	0	0	0	0	0	0	64
ASV1916	0	0	0	0	0	6	0	0	0
ASV1925	41	45	0	0	0	0	0	0	0
ASV1926	29	57	0	0	0	0	0	0	0
ASV1927	26	28	32	0	0	0	0	0	0
ASV1928	28	31	27	0	0	0	0	0	0
ASV1929	0	0	86	0	0	0	0	0	0
ASV1930	0	0	0	0	0	86	0	0	0
ASV1933	0	0	0	0	0	1	0	0	10
ASV1942	35	50	0	0	0	0	0	0	0
ASV1943	23	40	22	0	0	0	0	0	0
ASV1944	33	24	28	0	0	0	0	0	0
ASV1945	25	28	32	0	0	0	0	0	0
ASV1946	38	25	22	0	0	0	0	0	0
ASV1947	0	85	0	0	0	0	0	0	0
ASV1948	0	85	0	0	0	0	0	0	0
ASV1949	0	37	48	0	0	0	0	0	0
ASV1950	0	59	26	0	0	0	0	0	0
ASV1951	0	0	0	85	0	0	0	0	0
ASV1952	0	0	0	48	37	0	0	0	0
ASV1953	0	0	0	0	0	0	33	0	52
ASV1961	42	0	42	0	0	0	0	0	0
ASV1962	0	0	84	0	0	0	0	0	0
ASV1963	0	0	0	38	46	0	0	0	0
ASV1968	0	0	0	0	37	0	0	0	0
ASV1970	83	0	0	0	0	0	0	0	0
ASV1971	29	54	0	0	0	0	0	0	0
ASV1972	0	0	83	0	0	0	0	0	0
ASV1973	0	0	0	43	40	0	0	0	0
ASV1974	0	0	0	24	59	0	0	0	0
ASV1975	0	0	0	0	0	0	30	0	53
ASV1976	0	0	0	0	0	0	26	24	33
ASV1987	36	0	46	0	0	0	0	0	0
ASV1988	44	0	38	0	0	0	0	0	0
ASV1989	0	51	31	0	0	0	0	0	0
ASV1990	0	0	0	0	11	0	13	14	17
ASV1991	0	0	0	0	0	0	35	20	27
ASV1998	37	44	0	0	0	0	0	0	0
ASV1999	81	0	0	0	0	0	0	0	0
ASV2000	30	29	22	0	0	0	0	0	0
ASV2001	0	81	0	0	0	0	0	0	0
ASV2002	0	0	0	13	35	33	0	0	0
ASV2009	22	27	31	0	0	0	0	0	0
ASV2010	0	36	44	0	0	0	0	0	0
ASV2011	0	0	80	0	0	0	0	0	0
ASV2012	0	0	0	0	80	0	0	0	0
ASV2013	0	0	0	0	0	80	0	0	0
ASV2014	0	0	0	0	0	0	3	0	2
ASV2022	18	32	29	0	0	0	0	0	0
ASV2023	35	24	20	0	0	0	0	0	0
ASV2024	28	32	19	0	0	0	0	0	0
ASV2025	45	0	34	0	0	0	0	0	0
ASV2026	0	79	0	0	0	0	0	0	0
ASV2027	0	42	37	0	0	0	0	0	0
ASV2028	0	79	0	0	0	0	0	0	0
ASV2029	0	0	0	0	0	11	0	0	0
ASV2030	0	0	0	0	0	0	33	21	25
ASV2042	0	0	0	35	0	37	0	0	0
ASV2045	78	0	0	0	0	0	0	0	0
ASV2046	78	0	0	0	0	0	0	0	0
ASV2047	43	0	35	0	0	0	0	0	0
ASV2048	0	78	0	0	0	0	0	0	0
ASV2049	0	32	46	0	0	0	0	0	0
ASV2050	0	78	0	0	0	0	0	0	0
ASV2051	0	40	38	0	0	0	0	0	0
ASV2052	0	0	78	0	0	0	0	0	0
ASV2053	0	0	0	0	78	0	0	0	0
ASV2054	0	0	0	0	0	0	20	24	34
ASV2069	0	0	0	0	0	0	0	0	39
ASV2072	36	41	0	0	0	0	0	0	0
ASV2073	34	43	0	0	0	0	0	0	0
ASV2074	77	0	0	0	0	0	0	0	0
ASV2075	26	21	30	0	0	0	0	0	0
ASV2076	0	77	0	0	0	0	0	0	0
ASV2077	0	0	27	0	0	0	0	48	0
ASV2078	0	0	0	0	0	0	26	25	26
ASV2079	0	0	0	0	0	0	0	77	0
ASV2087	0	0	0	0	0	0	1	1	0
ASV2090	0	76	0	0	0	0	0	0	0
ASV2091	0	41	35	0	0	0	0	0	0
ASV2092	0	76	0	0	0	0	0	0	0
ASV2093	0	39	37	0	0	0	0	0	0
ASV2094	0	0	76	0	0	0	0	0	0
ASV2095	0	0	0	0	0	0	36	0	40
ASV2103	29	46	0	0	0	0	0	0	0
ASV2104	75	0	0	0	0	0	0	0	0
ASV2105	31	44	0	0	0	0	0	0	0
ASV2106	47	0	28	0	0	0	0	0	0
ASV2107	47	0	28	0	0	0	0	0	0
ASV2108	75	0	0	0	0	0	0	0	0
ASV2109	0	41	34	0	0	0	0	0	0
ASV2110	0	0	0	0	0	0	32	43	0
ASV2113	0	0	0	0	2	1	0	0	0
ASV2114	13	21	0	0	0	13	0	0	0
ASV2122	40	34	0	0	0	0	0	0	0
ASV2123	26	21	27	0	0	0	0	0	0
ASV2124	24	22	28	0	0	0	0	0	0
ASV2125	0	32	42	0	0	0	0	0	0
ASV2126	0	0	74	0	0	0	0	0	0
ASV2127	0	0	74	0	0	0	0	0	0
ASV2128	0	0	0	26	33	15	0	0	0
ASV2129	0	0	0	0	0	0	20	31	23
ASV2136	0	0	0	0	0	0	0	15	0
ASV2137	0	30	25	0	0	0	0	0	0
ASV2139	0	0	0	20	0	0	0	0	0
ASV2142	47	0	26	0	0	0	0	0	0
ASV2143	28	25	20	0	0	0	0	0	0
ASV2144	26	27	20	0	0	0	0	0	0
ASV2145	0	36	37	0	0	0	0	0	0
ASV2146	0	32	41	0	0	0	0	0	0
ASV2147	0	73	0	0	0	0	0	0	0
ASV2148	0	0	73	0	0	0	0	0	0
ASV2149	0	0	0	31	21	21	0	0	0
ASV2158	0	61	0	0	0	0	0	0	0
ASV2163	72	0	0	0	0	0	0	0	0
ASV2164	23	26	23	0	0	0	0	0	0
ASV2165	34	0	38	0	0	0	0	0	0
ASV2167	0	72	0	0	0	0	0	0	0
ASV2168	0	44	28	0	0	0	0	0	0
ASV2169	0	72	0	0	0	0	0	0	0
ASV2170	0	0	0	37	22	13	0	0	0
ASV2181	0	0	0	0	0	0	7	2	6
ASV2182	71	0	0	0	0	0	0	0	0
ASV2183	71	0	0	0	0	0	0	0	0
ASV2184	48	0	0	6	0	17	0	0	0
ASV2185	71	0	0	0	0	0	0	0	0
ASV2186	7	27	37	0	0	0	0	0	0
ASV2187	37	0	34	0	0	0	0	0	0
ASV2188	71	0	0	0	0	0	0	0	0
ASV2189	36	0	35	0	0	0	0	0	0
ASV2190	0	71	0	0	0	0	0	0	0
ASV2191	0	71	0	0	0	0	0	0	0
ASV2192	0	0	71	0	0	0	0	0	0
ASV2193	0	0	71	0	0	0	0	0	0
ASV2194	0	0	0	0	0	0	25	25	21
ASV2195	0	0	0	0	0	0	0	71	0
ASV2199	9	13	17	0	0	0	0	0	1
ASV2211	23	26	21	0	0	0	0	0	0
ASV2212	28	17	25	0	0	0	0	0	0
ASV2213	70	0	0	0	0	0	0	0	0
ASV2214	39	31	0	0	0	0	0	0	0
ASV2215	36	34	0	0	0	0	0	0	0
ASV2216	0	0	70	0	0	0	0	0	0
ASV2226	35	34	0	0	0	0	0	0	0
ASV2227	29	21	19	0	0	0	0	0	0
ASV2228	69	0	0	0	0	0	0	0	0
ASV2229	26	25	18	0	0	0	0	0	0
ASV2230	33	36	0	0	0	0	0	0	0
ASV2231	27	25	17	0	0	0	0	0	0
ASV2232	0	69	0	0	0	0	0	0	0
ASV2233	0	0	0	31	38	0	0	0	0
ASV2234	0	0	0	0	0	0	15	25	29
ASV2246	47	21	0	0	0	0	0	0	0
ASV2247	25	20	23	0	0	0	0	0	0
ASV2248	68	0	0	0	0	0	0	0	0
ASV2249	68	0	0	0	0	0	0	0	0
ASV2250	39	0	29	0	0	0	0	0	0
ASV2252	0	68	0	0	0	0	0	0	0
ASV2253	0	0	0	0	0	68	0	0	0
ASV2254	0	0	0	0	0	68	0	0	0
ASV2255	0	0	0	0	0	0	68	0	0
ASV2271	39	28	0	0	0	0	0	0	0
ASV2272	67	0	0	0	0	0	0	0	0
ASV2273	67	0	0	0	0	0	0	0	0
ASV2274	24	30	13	0	0	0	0	0	0
ASV2276	0	67	0	0	0	0	0	0	0
ASV2277	0	67	0	0	0	0	0	0	0
ASV2278	0	0	0	21	26	20	0	0	0
ASV2279	0	0	0	0	0	0	18	22	27
ASV2280	0	0	0	0	0	0	19	20	28
ASV2289	34	0	32	0	0	0	0	0	0
ASV2290	26	22	18	0	0	0	0	0	0
ASV2291	25	11	30	0	0	0	0	0	0
ASV2292	28	20	18	0	0	0	0	0	0
ASV2293	0	0	0	0	0	0	2	1	0
ASV2294	0	0	0	0	0	0	66	0	0
ASV2305	35	0	30	0	0	0	0	0	0
ASV2306	31	34	0	0	0	0	0	0	0
ASV2307	0	65	0	0	0	0	0	0	0
ASV2308	0	0	65	0	0	0	0	0	0
ASV2309	0	0	0	0	29	36	0	0	0
ASV2310	0	0	0	0	0	0	18	23	24
ASV2311	0	0	0	0	0	0	18	19	28
ASV2322	64	0	0	0	0	0	0	0	0
ASV2323	64	0	0	0	0	0	0	0	0
ASV2324	26	38	0	0	0	0	0	0	0
ASV2325	32	0	32	0	0	0	0	0	0
ASV2326	64	0	0	0	0	0	0	0	0
ASV2327	29	0	35	0	0	0	0	0	0
ASV2328	20	26	18	0	0	0	0	0	0
ASV2329	0	31	33	0	0	0	0	0	0
ASV2330	0	0	64	0	0	0	0	0	0
ASV2349	43	0	20	0	0	0	0	0	0
ASV2350	36	0	27	0	0	0	0	0	0
ASV2351	17	25	21	0	0	0	0	0	0
ASV2353	12	28	23	0	0	0	0	0	0
ASV2354	2	35	26	0	0	0	0	0	0
ASV2355	0	63	0	0	0	0	0	0	0
ASV2356	0	40	23	0	0	0	0	0	0
ASV2358	0	0	0	63	0	0	0	0	0
ASV2367	62	0	0	0	0	0	0	0	0
ASV2368	22	0	40	0	0	0	0	0	0
ASV2369	22	0	40	0	0	0	0	0	0
ASV2370	15	29	18	0	0	0	0	0	0
ASV2371	62	0	0	0	0	0	0	0	0
ASV2372	0	62	0	0	0	0	0	0	0
ASV2373	0	0	62	0	0	0	0	0	0
ASV2374	0	0	0	36	26	0	0	0	0
ASV2376	0	0	0	0	0	0	0	33	29
ASV2383	0	30	0	0	0	0	0	0	0
ASV2390	61	0	0	0	0	0	0	0	0
ASV2391	42	19	0	0	0	0	0	0	0
ASV2392	61	0	0	0	0	0	0	0	0
ASV2393	34	27	0	0	0	0	0	0	0
ASV2394	30	31	0	0	0	0	0	0	0
ASV2395	28	33	0	0	0	0	0	0	0
ASV2396	33	0	28	0	0	0	0	0	0
ASV2397	0	19	42	0	0	0	0	0	0
ASV2398	0	0	61	0	0	0	0	0	0
ASV2399	0	0	0	20	23	4	0	6	0
ASV2400	0	0	0	0	0	0	17	13	0
ASV2406	0	0	0	0	19	18	0	0	0
ASV2408	0	0	0	3	0	0	0	0	0
ASV2413	32	0	28	0	0	0	0	0	0
ASV2414	60	0	0	0	0	0	0	0	0
ASV2415	27	19	14	0	0	0	0	0	0
ASV2416	0	25	35	0	0	0	0	0	0
ASV2417	0	60	0	0	0	0	0	0	0
ASV2418	0	60	0	0	0	0	0	0	0
ASV2419	0	0	60	0	0	0	0	0	0
ASV2432	30	0	29	0	0	0	0	0	0
ASV2433	59	0	0	0	0	0	0	0	0
ASV2434	31	0	28	0	0	0	0	0	0
ASV2435	24	0	35	0	0	0	0	0	0
ASV2436	21	17	21	0	0	0	0	0	0
ASV2437	22	22	15	0	0	0	0	0	0
ASV2438	59	0	0	0	0	0	0	0	0
ASV2439	0	59	0	0	0	0	0	0	0
ASV2440	0	35	24	0	0	0	0	0	0
ASV2441	0	59	0	0	0	0	0	0	0
ASV2443	0	59	0	0	0	0	0	0	0
ASV2444	0	25	34	0	0	0	0	0	0
ASV2447	0	0	0	3	3	0	0	0	0
ASV2461	32	0	26	0	0	0	0	0	0
ASV2462	22	36	0	0	0	0	0	0	0
ASV2463	21	17	20	0	0	0	0	0	0
ASV2464	0	25	33	0	0	0	0	0	0
ASV2465	0	58	0	0	0	0	0	0	0
ASV2466	0	0	58	0	0	0	0	0	0
ASV2467	0	0	58	0	0	0	0	0	0
ASV2468	0	0	0	22	17	19	0	0	0
ASV2469	0	0	0	26	32	0	0	0	0
ASV2470	0	0	0	58	0	0	0	0	0
ASV2471	0	0	0	0	34	0	0	0	0
ASV2483	0	0	0	0	13	0	0	0	0
ASV2493	31	0	26	0	0	0	0	0	0
ASV2494	57	0	0	0	0	0	0	0	0
ASV2495	57	0	0	0	0	0	0	0	0
ASV2496	22	15	20	0	0	0	0	0	0
ASV2497	17	24	16	0	0	0	0	0	0
ASV2498	17	23	17	0	0	0	0	0	0
ASV2499	34	0	23	0	0	0	0	0	0
ASV2500	35	22	0	0	0	0	0	0	0
ASV2501	0	0	57	0	0	0	0	0	0
ASV2502	0	0	57	0	0	0	0	0	0
ASV2503	0	0	0	0	0	0	29	0	28
ASV2504	0	0	0	0	0	0	31	26	0
ASV2505	0	0	0	0	0	0	0	29	28
ASV2506	0	0	0	0	0	0	0	0	5
ASV2528	0	0	0	0	0	0	34	0	0
ASV2529	32	0	24	0	0	0	0	0	0
ASV2530	36	0	20	0	0	0	0	0	0
ASV2531	56	0	0	0	0	0	0	0	0
ASV2532	25	0	31	0	0	0	0	0	0
ASV2533	0	56	0	0	0	0	0	0	0
ASV2534	0	34	22	0	0	0	0	0	0
ASV2535	0	0	56	0	0	0	0	0	0
ASV2536	0	0	0	0	1	0	0	0	30
ASV2537	0	0	0	0	0	0	13	16	27
ASV2538	0	0	0	0	0	0	0	0	56
ASV2543	0	0	0	9	0	29	0	1	0
ASV2561	27	28	0	0	0	0	0	0	0
ASV2562	20	14	21	0	0	0	0	0	0
ASV2563	23	0	32	0	0	0	0	0	0
ASV2564	14	23	18	0	0	0	0	0	0
ASV2565	27	28	0	0	0	0	0	0	0
ASV2566	24	18	13	0	0	0	0	0	0
ASV2567	0	55	0	0	0	0	0	0	0
ASV2568	0	55	0	0	0	0	0	0	0
ASV2569	0	32	23	0	0	0	0	0	0
ASV2571	0	0	0	0	22	33	0	0	0
ASV2572	0	0	0	0	12	12	13	0	18
ASV2574	0	0	0	0	0	6	0	0	0
ASV2578	36	0	0	0	0	0	0	0	0
ASV2588	0	0	0	0	0	0	19	0	0
ASV2589	28	26	0	0	0	0	0	0	0
ASV2590	27	0	27	0	0	0	0	0	0
ASV2591	17	18	19	0	0	0	0	0	0
ASV2592	24	30	0	0	0	0	0	0	0
ASV2593	24	30	0	0	0	0	0	0	0
ASV2594	42	12	0	0	0	0	0	0	0
ASV2595	0	26	28	0	0	0	0	0	0
ASV2596	0	28	26	0	0	0	0	0	0
ASV2597	0	54	0	0	0	0	0	0	0
ASV2598	0	0	0	18	17	19	0	0	0
ASV2599	0	0	0	0	0	0	54	0	0
ASV2612	0	0	0	0	23	23	0	0	0
ASV2618	28	0	25	0	0	0	0	0	0
ASV2619	18	14	21	0	0	0	0	0	0
ASV2620	53	0	0	0	0	0	0	0	0
ASV2621	53	0	0	0	0	0	0	0	0
ASV2622	18	18	17	0	0	0	0	0	0
ASV2623	27	0	26	0	0	0	0	0	0
ASV2624	20	13	20	0	0	0	0	0	0
ASV2625	23	0	30	0	0	0	0	0	0
ASV2626	27	0	26	0	0	0	0	0	0
ASV2627	0	53	0	0	0	0	0	0	0
ASV2629	0	53	0	0	0	0	0	0	0
ASV2630	0	33	20	0	0	0	0	0	0
ASV2631	0	53	0	0	0	0	0	0	0
ASV2632	0	0	53	0	0	0	0	0	0
ASV2638	0	0	0	0	0	20	0	0	0
ASV2648	0	0	0	0	0	0	21	0	13
ASV2652	15	17	20	0	0	0	0	0	0
ASV2653	52	0	0	0	0	0	0	0	0
ASV2654	16	21	15	0	0	0	0	0	0
ASV2655	29	23	0	0	0	0	0	0	0
ASV2656	52	0	0	0	0	0	0	0	0
ASV2657	52	0	0	0	0	0	0	0	0
ASV2658	37	0	15	0	0	0	0	0	0
ASV2659	0	52	0	0	0	0	0	0	0
ASV2660	0	52	0	0	0	0	0	0	0
ASV2661	0	52	0	0	0	0	0	0	0
ASV2662	0	29	23	0	0	0	0	0	0
ASV2663	0	27	25	0	0	0	0	0	0
ASV2664	0	52	0	0	0	0	0	0	0
ASV2665	0	23	29	0	0	0	0	0	0
ASV2667	0	0	0	0	0	0	52	0	0
ASV2682	0	0	0	0	15	19	0	0	0
ASV2693	51	0	0	0	0	0	0	0	0
ASV2694	24	0	27	0	0	0	0	0	0
ASV2695	34	17	0	0	0	0	0	0	0
ASV2696	51	0	0	0	0	0	0	0	0
ASV2697	31	0	20	0	0	0	0	0	0
ASV2698	32	0	19	0	0	0	0	0	0
ASV2699	0	0	51	0	0	0	0	0	0
ASV2700	0	0	51	0	0	0	0	0	0
ASV2701	0	0	51	0	0	0	0	0	0
ASV2702	0	0	51	0	0	0	0	0	0
ASV2703	0	0	51	0	0	0	0	0	0
ASV2704	0	0	0	0	21	0	0	0	0
ASV2712	0	0	21	0	0	0	0	0	0
ASV2722	29	0	21	0	0	0	0	0	0
ASV2723	21	14	15	0	0	0	0	0	0
ASV2724	25	0	25	0	0	0	0	0	0
ASV2725	24	0	26	0	0	0	0	0	0
ASV2726	0	13	37	0	0	0	0	0	0
ASV2727	0	20	30	0	0	0	0	0	0
ASV2728	0	50	0	0	0	0	0	0	0
ASV2729	0	34	16	0	0	0	0	0	0
ASV2730	0	0	50	0	0	0	0	0	0
ASV2731	0	0	50	0	0	0	0	0	0
ASV2732	0	0	0	50	0	0	0	0	0
ASV2733	0	0	0	33	0	17	0	0	0
ASV2734	0	0	0	0	0	50	0	0	0
ASV2735	0	0	0	0	0	0	0	1	0
ASV2736	0	0	0	0	0	0	0	0	3
ASV2737	0	0	0	0	0	0	0	0	50
ASV2751	3	0	0	0	0	0	0	0	0
ASV2753	17	27	0	0	0	0	0	0	0
ASV2765	23	0	26	0	0	0	0	0	0
ASV2766	24	25	0	0	0	0	0	0	0
ASV2767	49	0	0	0	0	0	0	0	0
ASV2768	23	26	0	0	0	0	0	0	0
ASV2769	49	0	0	0	0	0	0	0	0
ASV2770	49	0	0	0	0	0	0	0	0
ASV2771	0	49	0	0	0	0	0	0	0
ASV2773	0	49	0	0	0	0	0	0	0
ASV2774	0	0	49	0	0	0	0	0	0
ASV2775	0	0	0	34	15	0	0	0	0
ASV2776	0	0	0	0	49	0	0	0	0
ASV2777	0	0	0	0	49	0	0	0	0
ASV2778	0	0	0	0	16	20	0	0	13
ASV2779	0	0	0	0	0	0	20	0	19
ASV2780	0	0	0	0	0	0	13	17	19
ASV2797	0	0	0	0	6	0	0	0	0
ASV2800	0	0	0	0	0	0	9	0	10
ASV2804	48	0	0	0	0	0	0	0	0
ASV2805	21	0	27	0	0	0	0	0	0
ASV2806	48	0	0	0	0	0	0	0	0
ASV2807	48	0	0	0	0	0	0	0	0
ASV2808	48	0	0	0	0	0	0	0	0
ASV2809	48	0	0	0	0	0	0	0	0
ASV2810	0	48	0	0	0	0	0	0	0
ASV2811	0	20	28	0	0	0	0	0	0
ASV2812	0	48	0	0	0	0	0	0	0
ASV2813	0	48	0	0	0	0	0	0	0
ASV2814	0	0	48	0	0	0	0	0	0
ASV2815	0	0	48	0	0	0	0	0	0
ASV2816	0	0	48	0	0	0	0	0	0
ASV2817	0	0	48	0	0	0	0	0	0
ASV2818	0	0	0	0	5	0	0	0	0
ASV2819	0	0	0	0	0	0	48	0	0
ASV2829	17	17	0	0	0	0	0	0	0
ASV2837	45	0	0	0	0	0	0	1	0
ASV2838	17	13	17	0	0	0	0	0	0
ASV2839	27	0	20	0	0	0	0	0	0
ASV2840	17	17	13	0	0	0	0	0	0
ASV2841	47	0	0	0	0	0	0	0	0
ASV2842	24	0	23	0	0	0	0	0	0
ASV2843	31	0	16	0	0	0	0	0	0
ASV2844	26	0	21	0	0	0	0	0	0
ASV2845	19	28	0	0	0	0	0	0	0
ASV2846	0	47	0	0	0	0	0	0	0
ASV2847	0	47	0	0	0	0	0	0	0
ASV2848	0	47	0	0	0	0	0	0	0
ASV2849	0	47	0	0	0	0	0	0	0
ASV2851	0	0	47	0	0	0	0	0	0
ASV2852	0	0	0	15	18	14	0	0	0
ASV2853	0	0	0	0	0	0	16	14	17
ASV2854	0	0	0	0	0	0	47	0	0
ASV2855	0	0	0	0	0	0	8	17	22
ASV2880	0	0	0	0	0	0	26	0	0
ASV2885	23	23	0	0	0	0	0	0	0
ASV2886	46	0	0	0	0	0	0	0	0
ASV2887	46	0	0	0	0	0	0	0	0
ASV2888	46	0	0	0	0	0	0	0	0
ASV2889	0	46	0	0	0	0	0	0	0
ASV2890	0	22	24	0	0	0	0	0	0
ASV2891	0	46	0	0	0	0	0	0	0
ASV2892	0	20	26	0	0	0	0	0	0
ASV2893	0	0	46	0	0	0	0	0	0
ASV2894	0	0	46	0	0	0	0	0	0
ASV2895	0	0	46	0	0	0	0	0	0
ASV2896	0	0	46	0	0	0	0	0	0
ASV2897	0	0	46	0	0	0	0	0	0
ASV2898	0	0	46	0	0	0	0	0	0
ASV2899	0	0	0	28	18	0	0	0	0
ASV2900	0	0	0	46	0	0	0	0	0
ASV2914	45	0	0	0	0	0	0	0	0
ASV2915	19	13	13	0	0	0	0	0	0
ASV2916	23	0	22	0	0	0	0	0	0
ASV2917	30	15	0	0	0	0	0	0	0
ASV2918	22	23	0	0	0	0	0	0	0
ASV2919	22	0	23	0	0	0	0	0	0
ASV2920	17	14	14	0	0	0	0	0	0
ASV2921	45	0	0	0	0	0	0	0	0
ASV2922	0	22	23	0	0	0	0	0	0
ASV2923	0	25	20	0	0	0	0	0	0
ASV2924	0	45	0	0	0	0	0	0	0
ASV2925	0	0	45	0	0	0	0	0	0
ASV2926	0	0	45	0	0	0	0	0	0
ASV2927	0	0	0	24	0	21	0	0	0
ASV2929	0	0	0	0	0	0	0	0	45
ASV2952	24	0	20	0	0	0	0	0	0
ASV2953	44	0	0	0	0	0	0	0	0
ASV2955	18	11	15	0	0	0	0	0	0
ASV2956	44	0	0	0	0	0	0	0	0
ASV2957	20	24	0	0	0	0	0	0	0
ASV2958	24	20	0	0	0	0	0	0	0
ASV2960	0	44	0	0	0	0	0	0	0
ASV2961	0	44	0	0	0	0	0	0	0
ASV2962	0	17	27	0	0	0	0	0	0
ASV2963	0	0	44	0	0	0	0	0	0
ASV2964	0	0	0	20	0	24	0	0	0
ASV2965	0	0	0	44	0	0	0	0	0
ASV2966	0	0	0	0	0	0	0	0	44
ASV2991	43	0	0	0	0	0	0	0	0
ASV2992	22	0	21	0	0	0	0	0	0
ASV2993	18	25	0	0	0	0	0	0	0
ASV2994	43	0	0	0	0	0	0	0	0
ASV2995	23	20	0	0	0	0	0	0	0
ASV2996	43	0	0	0	0	0	0	0	0
ASV2997	0	19	24	0	0	0	0	0	0
ASV2998	0	43	0	0	0	0	0	0	0
ASV2999	0	21	22	0	0	0	0	0	0
ASV3000	0	0	43	0	0	0	0	0	0
ASV3001	0	0	0	9	22	11	0	0	0
ASV3002	0	0	0	0	0	43	0	0	0
ASV3013	0	0	0	0	7	0	0	0	0
ASV3014	0	0	0	0	0	10	0	5	0
ASV3025	42	0	0	0	0	0	0	0	0
ASV3026	20	0	22	0	0	0	0	0	0
ASV3029	42	0	0	0	0	0	0	0	0
ASV3030	42	0	0	0	0	0	0	0	0
ASV3031	0	20	22	0	0	0	0	0	0
ASV3032	0	42	0	0	0	0	0	0	0
ASV3033	0	24	18	0	0	0	0	0	0
ASV3034	0	0	42	0	0	0	0	0	0
ASV3036	0	0	0	42	0	0	0	0	0
ASV3037	0	0	0	0	0	0	20	0	22
ASV3063	41	0	0	0	0	0	0	0	0
ASV3064	17	13	11	0	0	0	0	0	0
ASV3065	25	0	16	0	0	0	0	0	0
ASV3066	41	0	0	0	0	0	0	0	0
ASV3067	10	13	18	0	0	0	0	0	0
ASV3068	41	0	0	0	0	0	0	0	0
ASV3069	14	0	27	0	0	0	0	0	0
ASV3070	0	41	0	0	0	0	0	0	0
ASV3071	0	41	0	0	0	0	0	0	0
ASV3072	0	41	0	0	0	0	0	0	0
ASV3073	0	41	0	0	0	0	0	0	0
ASV3074	0	41	0	0	0	0	0	0	0
ASV3083	0	36	0	0	0	3	0	0	0
ASV3098	0	0	0	0	4	12	0	0	0
ASV3100	0	0	0	0	38	0	0	0	0
ASV3110	40	0	0	0	0	0	0	0	0
ASV3111	20	0	20	0	0	0	0	0	0
ASV3112	40	0	0	0	0	0	0	0	0
ASV3113	40	0	0	0	0	0	0	0	0
ASV3115	0	40	0	0	0	0	0	0	0
ASV3116	0	40	0	0	0	0	0	0	0
ASV3117	0	40	0	0	0	0	0	0	0
ASV3118	0	40	0	0	0	0	0	0	0
ASV3119	0	0	40	0	0	0	0	0	0
ASV3120	0	0	40	0	0	0	0	0	0
ASV3121	0	0	40	0	0	0	0	0	0
ASV3122	0	0	40	0	0	0	0	0	0
ASV3123	0	0	0	12	0	28	0	0	0
ASV3157	5	15	19	0	0	0	0	0	0
ASV3158	23	16	0	0	0	0	0	0	0
ASV3159	39	0	0	0	0	0	0	0	0
ASV3160	39	0	0	0	0	0	0	0	0
ASV3161	13	17	9	0	0	0	0	0	0
ASV3163	22	17	0	0	0	0	0	0	0
ASV3164	12	3	24	0	0	0	0	0	0
ASV3165	0	39	0	0	0	0	0	0	0
ASV3166	0	19	20	0	0	0	0	0	0
ASV3167	0	39	0	0	0	0	0	0	0
ASV3168	0	0	39	0	0	0	0	0	0
ASV3169	0	0	39	0	0	0	0	0	0
ASV3170	0	0	39	0	0	0	0	0	0
ASV3171	0	0	0	15	0	24	0	0	0
ASV3172	0	0	0	0	0	39	0	0	0
ASV3173	0	0	0	0	0	0	0	0	39
ASV3180	0	0	0	0	0	3	0	0	0
ASV3206	20	18	0	0	0	0	0	0	0
ASV3207	19	19	0	0	0	0	0	0	0
ASV3208	16	0	22	0	0	0	0	0	0
ASV3209	17	21	0	0	0	0	0	0	0
ASV3210	0	38	0	0	0	0	0	0	0
ASV3211	0	38	0	0	0	0	0	0	0
ASV3212	0	38	0	0	0	0	0	0	0
ASV3213	0	38	0	0	0	0	0	0	0
ASV3214	0	38	0	0	0	0	0	0	0
ASV3215	0	22	16	0	0	0	0	0	0
ASV3216	0	38	0	0	0	0	0	0	0
ASV3217	0	0	38	0	0	0	0	0	0
ASV3218	0	0	0	38	0	0	0	0	0
ASV3219	0	0	0	16	13	9	0	0	0
ASV3220	0	0	0	0	0	38	0	0	0
ASV3221	0	0	0	0	0	0	0	0	38
ASV3250	37	0	0	0	0	0	0	0	0
ASV3251	37	0	0	0	0	0	0	0	0
ASV3252	37	0	0	0	0	0	0	0	0
ASV3253	37	0	0	0	0	0	0	0	0
ASV3254	37	0	0	0	0	0	0	0	0
ASV3255	37	0	0	0	0	0	0	0	0
ASV3256	0	37	0	0	0	0	0	0	0
ASV3257	0	37	0	0	0	0	0	0	0
ASV3258	0	37	0	0	0	0	0	0	0
ASV3259	0	18	19	0	0	0	0	0	0
ASV3260	0	37	0	0	0	0	0	0	0
ASV3261	0	0	37	0	0	0	0	0	0
ASV3262	0	0	37	0	0	0	0	0	0
ASV3263	0	0	37	0	0	0	0	0	0
ASV3264	0	0	37	0	0	0	0	0	0
ASV3265	0	0	37	0	0	0	0	0	0
ASV3266	0	0	0	0	37	0	0	0	0
ASV3267	0	0	0	0	0	0	0	37	0
ASV3289	16	0	20	0	0	0	0	0	0
ASV3290	18	0	18	0	0	0	0	0	0
ASV3291	36	0	0	0	0	0	0	0	0
ASV3293	12	13	11	0	0	0	0	0	0
ASV3294	36	0	0	0	0	0	0	0	0
ASV3295	36	0	0	0	0	0	0	0	0
ASV3296	18	0	18	0	0	0	0	0	0
ASV3297	25	11	0	0	0	0	0	0	0
ASV3298	36	0	0	0	0	0	0	0	0
ASV3299	20	16	0	0	0	0	0	0	0
ASV3300	36	0	0	0	0	0	0	0	0
ASV3301	0	36	0	0	0	0	0	0	0
ASV3302	0	20	16	0	0	0	0	0	0
ASV3303	0	36	0	0	0	0	0	0	0
ASV3304	0	21	15	0	0	0	0	0	0
ASV3305	0	15	21	0	0	0	0	0	0
ASV3306	0	36	0	0	0	0	0	0	0
ASV3307	0	0	36	0	0	0	0	0	0
ASV3308	0	0	36	0	0	0	0	0	0
ASV3309	0	0	36	0	0	0	0	0	0
ASV3310	0	0	36	0	0	0	0	0	0
ASV3311	0	0	36	0	0	0	0	0	0
ASV3312	0	0	0	20	16	0	0	0	0
ASV3313	0	0	0	0	36	0	0	0	0
ASV3314	0	0	0	0	0	36	0	0	0
ASV3315	0	0	0	0	0	14	0	0	8
ASV3316	0	0	0	0	0	36	0	0	0
ASV3317	0	0	0	0	0	36	0	0	0
ASV3318	0	0	0	0	0	0	0	0	36
ASV3337	35	0	0	0	0	0	0	0	0
ASV3338	35	0	0	0	0	0	0	0	0
ASV3339	35	0	0	0	0	0	0	0	0
ASV3340	35	0	0	0	0	0	0	0	0
ASV3341	14	21	0	0	0	0	0	0	0
ASV3342	18	17	0	0	0	0	0	0	0
ASV3343	18	0	17	0	0	0	0	0	0
ASV3344	35	0	0	0	0	0	0	0	0
ASV3345	17	0	18	0	0	0	0	0	0
ASV3346	35	0	0	0	0	0	0	0	0
ASV3348	4	12	19	0	0	0	0	0	0
ASV3349	0	35	0	0	0	0	0	0	0
ASV3350	0	17	18	0	0	0	0	0	0
ASV3352	0	12	23	0	0	0	0	0	0
ASV3353	0	35	0	0	0	0	0	0	0
ASV3354	0	35	0	0	0	0	0	0	0
ASV3355	0	35	0	0	0	0	0	0	0
ASV3356	0	0	35	0	0	0	0	0	0
ASV3357	0	0	35	0	0	0	0	0	0
ASV3358	0	0	35	0	0	0	0	0	0
ASV3359	0	0	35	0	0	0	0	0	0
ASV3360	0	0	35	0	0	0	0	0	0
ASV3361	0	0	35	0	0	0	0	0	0
ASV3362	0	0	35	0	0	0	0	0	0
ASV3363	0	0	0	20	10	5	0	0	0
ASV3364	0	0	0	30	0	0	2	0	0
ASV3365	0	0	0	0	4	0	16	5	10
ASV3366	0	0	0	0	19	16	0	0	0
ASV3367	0	0	0	0	0	35	0	0	0
ASV3368	0	0	0	0	0	0	13	11	11
ASV3377	0	0	13	0	0	0	0	0	0
ASV3391	0	0	0	0	0	3	0	0	0
ASV3407	16	0	18	0	0	0	0	0	0
ASV3408	34	0	0	0	0	0	0	0	0
ASV3409	34	0	0	0	0	0	0	0	0
ASV3410	15	0	19	0	0	0	0	0	0
ASV3411	17	0	17	0	0	0	0	0	0
ASV3412	34	0	0	0	0	0	0	0	0
ASV3413	19	15	0	0	0	0	0	0	0
ASV3414	0	34	0	0	0	0	0	0	0
ASV3415	0	2	13	0	19	0	0	0	0
ASV3416	0	17	17	0	0	0	0	0	0
ASV3417	0	21	13	0	0	0	0	0	0
ASV3418	0	21	13	0	0	0	0	0	0
ASV3419	0	34	0	0	0	0	0	0	0
ASV3420	0	34	0	0	0	0	0	0	0
ASV3421	0	34	0	0	0	0	0	0	0
ASV3422	0	0	34	0	0	0	0	0	0
ASV3423	0	0	34	0	0	0	0	0	0
ASV3424	0	0	20	0	14	0	0	0	0
ASV3425	0	0	34	0	0	0	0	0	0
ASV3426	0	0	0	34	0	0	0	0	0
ASV3427	0	0	0	0	0	34	0	0	0
ASV3428	0	0	0	0	0	0	18	16	0
ASV3429	0	0	0	0	0	0	0	34	0
ASV3430	0	0	0	0	0	0	0	0	34
ASV3459	33	0	0	0	0	0	0	0	0
ASV3460	33	0	0	0	0	0	0	0	0
ASV3461	33	0	0	0	0	0	0	0	0
ASV3462	33	0	0	0	0	0	0	0	0
ASV3463	16	10	7	0	0	0	0	0	0
ASV3464	13	20	0	0	0	0	0	0	0
ASV3465	33	0	0	0	0	0	0	0	0
ASV3466	33	0	0	0	0	0	0	0	0
ASV3467	18	0	15	0	0	0	0	0	0
ASV3468	33	0	0	0	0	0	0	0	0
ASV3469	33	0	0	0	0	0	0	0	0
ASV3470	23	0	10	0	0	0	0	0	0
ASV3471	33	0	0	0	0	0	0	0	0
ASV3472	11	11	11	0	0	0	0	0	0
ASV3473	0	33	0	0	0	0	0	0	0
ASV3474	0	33	0	0	0	0	0	0	0
ASV3475	0	33	0	0	0	0	0	0	0
ASV3476	0	33	0	0	0	0	0	0	0
ASV3477	0	21	12	0	0	0	0	0	0
ASV3478	0	0	33	0	0	0	0	0	0
ASV3479	0	0	33	0	0	0	0	0	0
ASV3480	0	0	33	0	0	0	0	0	0
ASV3481	0	0	33	0	0	0	0	0	0
ASV3482	0	0	33	0	0	0	0	0	0
ASV3483	0	0	0	12	21	0	0	0	0
ASV3484	0	0	0	25	0	8	0	0	0
ASV3485	0	0	0	33	0	0	0	0	0
ASV3486	0	0	0	0	0	33	0	0	0
ASV3487	0	0	0	0	0	33	0	0	0
ASV3488	0	0	0	0	0	0	0	19	0
ASV3502	0	0	0	0	0	0	5	0	0
ASV3519	16	16	0	0	0	0	0	0	0
ASV3520	32	0	0	0	0	0	0	0	0
ASV3521	32	0	0	0	0	0	0	0	0
ASV3522	32	0	0	0	0	0	0	0	0
ASV3523	20	12	0	0	0	0	0	0	0
ASV3524	16	0	16	0	0	0	0	0	0
ASV3525	32	0	0	0	0	0	0	0	0
ASV3526	19	0	13	0	0	0	0	0	0
ASV3527	14	18	0	0	0	0	0	0	0
ASV3528	32	0	0	0	0	0	0	0	0
ASV3529	32	0	0	0	0	0	0	0	0
ASV3530	0	32	0	0	0	0	0	0	0
ASV3531	0	32	0	0	0	0	0	0	0
ASV3532	0	32	0	0	0	0	0	0	0
ASV3533	0	32	0	0	0	0	0	0	0
ASV3534	0	32	0	0	0	0	0	0	0
ASV3535	0	32	0	0	0	0	0	0	0
ASV3536	0	32	0	0	0	0	0	0	0
ASV3537	0	0	32	0	0	0	0	0	0
ASV3538	0	0	32	0	0	0	0	0	0
ASV3539	0	0	32	0	0	0	0	0	0
ASV3540	0	0	32	0	0	0	0	0	0
ASV3541	0	0	32	0	0	0	0	0	0
ASV3542	0	0	32	0	0	0	0	0	0
ASV3543	0	0	32	0	0	0	0	0	0
ASV3544	0	0	0	15	17	0	0	0	0
ASV3545	0	0	0	32	0	0	0	0	0
ASV3546	0	0	0	0	32	0	0	0	0
ASV3547	0	0	0	0	11	21	0	0	0
ASV3548	0	0	0	0	0	0	32	0	0
ASV3559	7	0	0	0	0	0	0	0	0
ASV3583	31	0	0	0	0	0	0	0	0
ASV3584	12	0	19	0	0	0	0	0	0
ASV3585	31	0	0	0	0	0	0	0	0
ASV3586	31	0	0	0	0	0	0	0	0
ASV3587	0	31	0	0	0	0	0	0	0
ASV3588	0	31	0	0	0	0	0	0	0
ASV3589	0	16	15	0	0	0	0	0	0
ASV3590	0	31	0	0	0	0	0	0	0
ASV3591	0	31	0	0	0	0	0	0	0
ASV3592	0	11	20	0	0	0	0	0	0
ASV3593	0	18	13	0	0	0	0	0	0
ASV3594	0	0	31	0	0	0	0	0	0
ASV3595	0	0	31	0	0	0	0	0	0
ASV3597	0	0	31	0	0	0	0	0	0
ASV3598	0	0	31	0	0	0	0	0	0
ASV3599	0	0	0	0	31	0	0	0	0
ASV3600	0	0	0	0	0	0	31	0	0
ASV3601	0	0	0	0	0	0	12	19	0
ASV3602	0	0	0	0	0	0	0	18	13
ASV3646	12	0	18	0	0	0	0	0	0
ASV3647	30	0	0	0	0	0	0	0	0
ASV3648	11	19	0	0	0	0	0	0	0
ASV3649	13	0	17	0	0	0	0	0	0
ASV3650	30	0	0	0	0	0	0	0	0
ASV3651	30	0	0	0	0	0	0	0	0
ASV3652	15	0	15	0	0	0	0	0	0
ASV3653	30	0	0	0	0	0	0	0	0
ASV3654	17	0	13	0	0	0	0	0	0
ASV3655	30	0	0	0	0	0	0	0	0
ASV3656	30	0	0	0	0	0	0	0	0
ASV3657	30	0	0	0	0	0	0	0	0
ASV3658	30	0	0	0	0	0	0	0	0
ASV3659	30	0	0	0	0	0	0	0	0
ASV3660	16	14	0	0	0	0	0	0	0
ASV3661	0	30	0	0	0	0	0	0	0
ASV3662	0	30	0	0	0	0	0	0	0
ASV3663	0	30	0	0	0	0	0	0	0
ASV3664	0	30	0	0	0	0	0	0	0
ASV3665	0	30	0	0	0	0	0	0	0
ASV3666	0	30	0	0	0	0	0	0	0
ASV3667	0	28	2	0	0	0	0	0	0
ASV3668	0	16	14	0	0	0	0	0	0
ASV3669	0	30	0	0	0	0	0	0	0
ASV3670	0	30	0	0	0	0	0	0	0
ASV3671	0	30	0	0	0	0	0	0	0
ASV3672	0	30	0	0	0	0	0	0	0
ASV3673	0	20	10	0	0	0	0	0	0
ASV3674	0	30	0	0	0	0	0	0	0
ASV3675	0	0	30	0	0	0	0	0	0
ASV3676	0	0	30	0	0	0	0	0	0
ASV3677	0	0	30	0	0	0	0	0	0
ASV3678	0	0	30	0	0	0	0	0	0
ASV3679	0	0	30	0	0	0	0	0	0
ASV3680	0	0	30	0	0	0	0	0	0
ASV3681	0	0	30	0	0	0	0	0	0
ASV3682	0	0	0	15	0	15	0	0	0
ASV3683	0	0	0	11	9	10	0	0	0
ASV3684	0	0	0	9	8	13	0	0	0
ASV3685	0	0	0	0	30	0	0	0	0
ASV3686	0	0	0	0	0	4	0	0	0
ASV3687	0	0	0	0	0	30	0	0	0
ASV3688	0	0	0	0	0	0	30	0	0
ASV3689	0	0	0	0	0	0	12	18	0
ASV3690	0	0	0	0	0	0	10	0	20
ASV3691	0	0	0	0	0	0	0	18	12
ASV3729	0	0	0	0	0	1	0	0	0
ASV3730	29	0	0	0	0	0	0	0	0
ASV3732	14	15	0	0	0	0	0	0	0
ASV3733	8	9	12	0	0	0	0	0	0
ASV3734	29	0	0	0	0	0	0	0	0
ASV3735	17	12	0	0	0	0	0	0	0
ASV3736	11	0	18	0	0	0	0	0	0
ASV3737	19	10	0	0	0	0	0	0	0
ASV3738	29	0	0	0	0	0	0	0	0
ASV3740	0	29	0	0	0	0	0	0	0
ASV3741	0	29	0	0	0	0	0	0	0
ASV3742	0	9	20	0	0	0	0	0	0
ASV3743	0	29	0	0	0	0	0	0	0
ASV3744	0	29	0	0	0	0	0	0	0
ASV3745	0	29	0	0	0	0	0	0	0
ASV3746	0	29	0	0	0	0	0	0	0
ASV3747	0	29	0	0	0	0	0	0	0
ASV3748	0	0	29	0	0	0	0	0	0
ASV3750	0	0	29	0	0	0	0	0	0
ASV3751	0	0	29	0	0	0	0	0	0
ASV3752	0	0	29	0	0	0	0	0	0
ASV3753	0	0	29	0	0	0	0	0	0
ASV3754	0	0	29	0	0	0	0	0	0
ASV3755	0	0	0	0	29	0	0	0	0
ASV3756	0	0	0	0	29	0	0	0	0
ASV3757	0	0	0	0	29	0	0	0	0
ASV3758	0	0	0	0	0	29	0	0	0
ASV3759	0	0	0	0	0	29	0	0	0
ASV3760	0	0	0	0	0	0	0	9	20
ASV3761	0	0	0	0	0	0	0	13	16
ASV3804	28	0	0	0	0	0	0	0	0
ASV3805	28	0	0	0	0	0	0	0	0
ASV3806	8	12	8	0	0	0	0	0	0
ASV3807	28	0	0	0	0	0	0	0	0
ASV3808	28	0	0	0	0	0	0	0	0
ASV3809	28	0	0	0	0	0	0	0	0
ASV3810	28	0	0	0	0	0	0	0	0
ASV3811	28	0	0	0	0	0	0	0	0
ASV3812	12	16	0	0	0	0	0	0	0
ASV3813	15	13	0	0	0	0	0	0	0
ASV3814	7	11	10	0	0	0	0	0	0
ASV3815	28	0	0	0	0	0	0	0	0
ASV3816	0	28	0	0	0	0	0	0	0
ASV3817	0	14	14	0	0	0	0	0	0
ASV3818	0	28	0	0	0	0	0	0	0
ASV3819	0	28	0	0	0	0	0	0	0
ASV3820	0	28	0	0	0	0	0	0	0
ASV3821	0	28	0	0	0	0	0	0	0
ASV3822	0	28	0	0	0	0	0	0	0
ASV3823	0	28	0	0	0	0	0	0	0
ASV3824	0	16	12	0	0	0	0	0	0
ASV3825	0	12	16	0	0	0	0	0	0
ASV3826	0	14	14	0	0	0	0	0	0
ASV3827	0	0	28	0	0	0	0	0	0
ASV3828	0	0	28	0	0	0	0	0	0
ASV3829	0	0	28	0	0	0	0	0	0
ASV3830	0	0	28	0	0	0	0	0	0
ASV3831	0	0	28	0	0	0	0	0	0
ASV3832	0	0	28	0	0	0	0	0	0
ASV3833	0	0	28	0	0	0	0	0	0
ASV3834	0	0	28	0	0	0	0	0	0
ASV3835	0	0	28	0	0	0	0	0	0
ASV3836	0	0	28	0	0	0	0	0	0
ASV3837	0	0	28	0	0	0	0	0	0
ASV3838	0	0	0	28	0	0	0	0	0
ASV3839	0	0	0	0	0	28	0	0	0
ASV3840	0	0	0	0	0	0	15	0	13
ASV3841	0	0	0	0	0	0	11	17	0
ASV3842	0	0	0	0	0	0	28	0	0
ASV3891	27	0	0	0	0	0	0	0	0
ASV3892	16	0	11	0	0	0	0	0	0
ASV3893	11	16	0	0	0	0	0	0	0
ASV3894	27	0	0	0	0	0	0	0	0
ASV3895	27	0	0	0	0	0	0	0	0
ASV3896	27	0	0	0	0	0	0	0	0
ASV3897	27	0	0	0	0	0	0	0	0
ASV3898	13	14	0	0	0	0	0	0	0
ASV3899	16	11	0	0	0	0	0	0	0
ASV3900	6	12	9	0	0	0	0	0	0
ASV3901	27	0	0	0	0	0	0	0	0
ASV3902	10	17	0	0	0	0	0	0	0
ASV3903	0	27	0	0	0	0	0	0	0
ASV3904	0	27	0	0	0	0	0	0	0
ASV3905	0	27	0	0	0	0	0	0	0
ASV3906	0	27	0	0	0	0	0	0	0
ASV3907	0	27	0	0	0	0	0	0	0
ASV3908	0	27	0	0	0	0	0	0	0
ASV3909	0	27	0	0	0	0	0	0	0
ASV3910	0	27	0	0	0	0	0	0	0
ASV3911	0	27	0	0	0	0	0	0	0
ASV3912	0	27	0	0	0	0	0	0	0
ASV3913	0	12	15	0	0	0	0	0	0
ASV3914	0	27	0	0	0	0	0	0	0
ASV3915	0	27	0	0	0	0	0	0	0
ASV3916	0	27	0	0	0	0	0	0	0
ASV3917	0	0	27	0	0	0	0	0	0
ASV3918	0	0	27	0	0	0	0	0	0
ASV3919	0	0	27	0	0	0	0	0	0
ASV3920	0	0	27	0	0	0	0	0	0
ASV3921	0	0	27	0	0	0	0	0	0
ASV3922	0	0	27	0	0	0	0	0	0
ASV3923	0	0	0	17	10	0	0	0	0
ASV3924	0	0	0	17	10	0	0	0	0
ASV3925	0	0	0	0	27	0	0	0	0
ASV3926	0	0	0	0	0	27	0	0	0
ASV3927	0	0	0	0	0	0	18	0	0
ASV3928	0	0	0	0	0	0	0	14	0
ASV3929	0	0	0	0	0	0	0	0	27
ASV3946	0	0	0	5	0	0	0	0	0
ASV3952	0	0	0	0	0	0	0	13	0
ASV3990	26	0	0	0	0	0	0	0	0
ASV3991	15	0	11	0	0	0	0	0	0
ASV3993	26	0	0	0	0	0	0	0	0
ASV3994	26	0	0	0	0	0	0	0	0
ASV3995	26	0	0	0	0	0	0	0	0
ASV3996	13	0	13	0	0	0	0	0	0
ASV3997	26	0	0	0	0	0	0	0	0
ASV3998	26	0	0	0	0	0	0	0	0
ASV3999	7	0	19	0	0	0	0	0	0
ASV4000	15	11	0	0	0	0	0	0	0
ASV4001	26	0	0	0	0	0	0	0	0
ASV4002	26	0	0	0	0	0	0	0	0
ASV4004	26	0	0	0	0	0	0	0	0
ASV4005	16	0	10	0	0	0	0	0	0
ASV4006	0	26	0	0	0	0	0	0	0
ASV4007	0	26	0	0	0	0	0	0	0
ASV4008	0	26	0	0	0	0	0	0	0
ASV4009	0	26	0	0	0	0	0	0	0
ASV4010	0	26	0	0	0	0	0	0	0
ASV4011	0	26	0	0	0	0	0	0	0
ASV4012	0	9	17	0	0	0	0	0	0
ASV4014	0	0	26	0	0	0	0	0	0
ASV4015	0	0	26	0	0	0	0	0	0
ASV4016	0	0	26	0	0	0	0	0	0
ASV4017	0	0	26	0	0	0	0	0	0
ASV4018	0	0	26	0	0	0	0	0	0
ASV4019	0	0	26	0	0	0	0	0	0
ASV4020	0	0	26	0	0	0	0	0	0
ASV4021	0	0	0	0	0	26	0	0	0
ASV4022	0	0	0	0	0	0	14	0	12
ASV4023	0	0	0	0	0	0	13	0	6
ASV4024	0	0	0	0	0	0	11	0	15
ASV4025	0	0	0	0	0	0	10	0	16
ASV4026	0	0	0	0	0	0	0	26	0
ASV4027	0	0	0	0	0	0	0	0	26
ASV4078	13	0	12	0	0	0	0	0	0
ASV4079	25	0	0	0	0	0	0	0	0
ASV4080	10	15	0	0	0	0	0	0	0
ASV4081	25	0	0	0	0	0	0	0	0
ASV4082	25	0	0	0	0	0	0	0	0
ASV4083	7	9	9	0	0	0	0	0	0
ASV4084	25	0	0	0	0	0	0	0	0
ASV4085	0	25	0	0	0	0	0	0	0
ASV4086	0	25	0	0	0	0	0	0	0
ASV4087	0	11	14	0	0	0	0	0	0
ASV4088	0	25	0	0	0	0	0	0	0
ASV4089	0	25	0	0	0	0	0	0	0
ASV4090	0	25	0	0	0	0	0	0	0
ASV4091	0	25	0	0	0	0	0	0	0
ASV4092	0	25	0	0	0	0	0	0	0
ASV4093	0	13	12	0	0	0	0	0	0
ASV4094	0	0	25	0	0	0	0	0	0
ASV4095	0	0	25	0	0	0	0	0	0
ASV4096	0	0	25	0	0	0	0	0	0
ASV4097	0	0	25	0	0	0	0	0	0
ASV4098	0	0	0	25	0	0	0	0	0
ASV4099	0	0	0	25	0	0	0	0	0
ASV4100	0	0	0	0	25	0	0	0	0
ASV4101	0	0	0	0	0	25	0	0	0
ASV4102	0	0	0	0	0	0	25	0	0
ASV4103	0	0	0	0	0	0	12	0	1
ASV4104	0	0	0	0	0	0	14	0	11
ASV4105	0	0	0	0	0	0	0	25	0
ASV4129	0	0	13	0	0	0	0	0	0
ASV4134	0	5	0	0	0	0	0	0	0
ASV4146	0	0	0	6	0	0	0	0	0
ASV4166	24	0	0	0	0	0	0	0	0
ASV4167	24	0	0	0	0	0	0	0	0
ASV4168	24	0	0	0	0	0	0	0	0
ASV4169	14	10	0	0	0	0	0	0	0
ASV4170	5	0	19	0	0	0	0	0	0
ASV4171	14	10	0	0	0	0	0	0	0
ASV4172	24	0	0	0	0	0	0	0	0
ASV4173	10	10	4	0	0	0	0	0	0
ASV4174	8	0	16	0	0	0	0	0	0
ASV4175	24	0	0	0	0	0	0	0	0
ASV4176	24	0	0	0	0	0	0	0	0
ASV4177	24	0	0	0	0	0	0	0	0
ASV4178	24	0	0	0	0	0	0	0	0
ASV4179	24	0	0	0	0	0	0	0	0
ASV4180	24	0	0	0	0	0	0	0	0
ASV4183	0	24	0	0	0	0	0	0	0
ASV4184	0	24	0	0	0	0	0	0	0
ASV4185	0	24	0	0	0	0	0	0	0
ASV4186	0	24	0	0	0	0	0	0	0
ASV4187	0	24	0	0	0	0	0	0	0
ASV4188	0	24	0	0	0	0	0	0	0
ASV4189	0	24	0	0	0	0	0	0	0
ASV4190	0	24	0	0	0	0	0	0	0
ASV4191	0	24	0	0	0	0	0	0	0
ASV4192	0	24	0	0	0	0	0	0	0
ASV4194	0	0	24	0	0	0	0	0	0
ASV4195	0	0	24	0	0	0	0	0	0
ASV4196	0	0	24	0	0	0	0	0	0
ASV4197	0	0	24	0	0	0	0	0	0
ASV4198	0	0	24	0	0	0	0	0	0
ASV4199	0	0	24	0	0	0	0	0	0
ASV4200	0	0	24	0	0	0	0	0	0
ASV4201	0	0	24	0	0	0	0	0	0
ASV4202	0	0	24	0	0	0	0	0	0
ASV4203	0	0	0	24	0	0	0	0	0
ASV4204	0	0	0	0	0	24	0	0	0
ASV4205	0	0	0	0	0	24	0	0	0
ASV4206	0	0	0	0	0	24	0	0	0
ASV4207	0	0	0	0	0	24	0	0	0
ASV4208	0	0	0	0	0	24	0	0	0
ASV4209	0	0	0	0	0	0	10	2	12
ASV4210	0	0	0	0	0	0	0	24	0
ASV4211	0	0	0	0	0	0	0	24	0
ASV4212	0	0	0	0	0	0	0	24	0
ASV4258	0	0	0	8	1	1	4	0	0
ASV4263	23	0	0	0	0	0	0	0	0
ASV4264	23	0	0	0	0	0	0	0	0
ASV4265	23	0	0	0	0	0	0	0	0
ASV4266	23	0	0	0	0	0	0	0	0
ASV4267	9	0	14	0	0	0	0	0	0
ASV4268	23	0	0	0	0	0	0	0	0
ASV4269	23	0	0	0	0	0	0	0	0
ASV4270	8	0	15	0	0	0	0	0	0
ASV4271	23	0	0	0	0	0	0	0	0
ASV4272	23	0	0	0	0	0	0	0	0
ASV4273	9	14	0	0	0	0	0	0	0
ASV4274	23	0	0	0	0	0	0	0	0
ASV4275	23	0	0	0	0	0	0	0	0
ASV4276	23	0	0	0	0	0	0	0	0
ASV4277	23	0	0	0	0	0	0	0	0
ASV4278	23	0	0	0	0	0	0	0	0
ASV4279	23	0	0	0	0	0	0	0	0
ASV4280	23	0	0	0	0	0	0	0	0
ASV4281	5	8	10	0	0	0	0	0	0
ASV4282	23	0	0	0	0	0	0	0	0
ASV4283	23	0	0	0	0	0	0	0	0
ASV4285	7	6	10	0	0	0	0	0	0
ASV4286	0	23	0	0	0	0	0	0	0
ASV4287	0	23	0	0	0	0	0	0	0
ASV4288	0	11	12	0	0	0	0	0	0
ASV4289	0	23	0	0	0	0	0	0	0
ASV4290	0	23	0	0	0	0	0	0	0
ASV4291	0	23	0	0	0	0	0	0	0
ASV4292	0	23	0	0	0	0	0	0	0
ASV4293	0	23	0	0	0	0	0	0	0
ASV4294	0	11	12	0	0	0	0	0	0
ASV4295	0	0	14	0	0	0	9	0	0
ASV4296	0	0	23	0	0	0	0	0	0
ASV4297	0	0	23	0	0	0	0	0	0
ASV4298	0	0	23	0	0	0	0	0	0
ASV4299	0	0	23	0	0	0	0	0	0
ASV4300	0	0	23	0	0	0	0	0	0
ASV4301	0	0	23	0	0	0	0	0	0
ASV4302	0	0	0	23	0	0	0	0	0
ASV4303	0	0	0	0	11	12	0	0	0
ASV4304	0	0	0	0	0	23	0	0	0
ASV4305	0	0	0	0	0	23	0	0	0
ASV4306	0	0	0	0	0	23	0	0	0
ASV4307	0	0	0	0	0	23	0	0	0
ASV4308	0	0	0	0	0	0	23	0	0
ASV4309	0	0	0	0	0	0	13	0	10
ASV4310	0	0	0	0	0	0	0	23	0
ASV4311	0	0	0	0	0	0	0	7	16
ASV4364	0	0	0	0	14	0	0	0	0
ASV4367	22	0	0	0	0	0	0	0	0
ASV4369	22	0	0	0	0	0	0	0	0
ASV4370	22	0	0	0	0	0	0	0	0
ASV4371	11	0	11	0	0	0	0	0	0
ASV4372	22	0	0	0	0	0	0	0	0
ASV4373	22	0	0	0	0	0	0	0	0
ASV4374	22	0	0	0	0	0	0	0	0
ASV4375	22	0	0	0	0	0	0	0	0
ASV4376	1	8	13	0	0	0	0	0	0
ASV4377	11	11	0	0	0	0	0	0	0
ASV4378	22	0	0	0	0	0	0	0	0
ASV4379	22	0	0	0	0	0	0	0	0
ASV4380	22	0	0	0	0	0	0	0	0
ASV4381	9	0	13	0	0	0	0	0	0
ASV4382	22	0	0	0	0	0	0	0	0
ASV4383	14	3	5	0	0	0	0	0	0
ASV4384	22	0	0	0	0	0	0	0	0
ASV4385	0	22	0	0	0	0	0	0	0
ASV4386	0	22	0	0	0	0	0	0	0
ASV4387	0	22	0	0	0	0	0	0	0
ASV4388	0	22	0	0	0	0	0	0	0
ASV4389	0	22	0	0	0	0	0	0	0
ASV4390	0	22	0	0	0	0	0	0	0
ASV4391	0	22	0	0	0	0	0	0	0
ASV4392	0	22	0	0	0	0	0	0	0
ASV4393	0	18	4	0	0	0	0	0	0
ASV4394	0	22	0	0	0	0	0	0	0
ASV4396	0	22	0	0	0	0	0	0	0
ASV4397	0	22	0	0	0	0	0	0	0
ASV4398	0	22	0	0	0	0	0	0	0
ASV4399	0	22	0	0	0	0	0	0	0
ASV4400	0	22	0	0	0	0	0	0	0
ASV4401	0	22	0	0	0	0	0	0	0
ASV4402	0	22	0	0	0	0	0	0	0
ASV4403	0	14	8	0	0	0	0	0	0
ASV4404	0	0	22	0	0	0	0	0	0
ASV4405	0	0	22	0	0	0	0	0	0
ASV4406	0	0	22	0	0	0	0	0	0
ASV4407	0	0	22	0	0	0	0	0	0
ASV4408	0	0	22	0	0	0	0	0	0
ASV4409	0	0	22	0	0	0	0	0	0
ASV4410	0	0	22	0	0	0	0	0	0
ASV4411	0	0	22	0	0	0	0	0	0
ASV4412	0	0	22	0	0	0	0	0	0
ASV4413	0	0	22	0	0	0	0	0	0
ASV4414	0	0	22	0	0	0	0	0	0
ASV4415	0	0	22	0	0	0	0	0	0
ASV4416	0	0	0	11	11	0	0	0	0
ASV4417	0	0	0	22	0	0	0	0	0
ASV4418	0	0	0	9	0	13	0	0	0
ASV4419	0	0	0	0	22	0	0	0	0
ASV4420	0	0	0	0	0	22	0	0	0
ASV4421	0	0	0	0	0	11	4	7	0
[truncated: 3,822 more rows]

## Sheet: Rhizobacteria_otu
4. Table of absolute abundance of all ASVs contained in the three sets of rhizosphere samples
#ASV_otu	CB3_1	CB3_2	CB3_3	V3_1	V3_2	V3_3	CV3_1	CV3_2	CV3_3
ASV2	71	78	67	3855	5239	5973	0	0	0
ASV4	0	0	0	937	1439	1182	1941	2079	2271
ASV5	971	906	975	1195	1093	1278	837	901	874
ASV7	27	0	0	0	0	0	84	0	0
ASV9	0	0	0	1673	2213	2227	0	0	0
ASV10	0	0	0	212	254	258	415	418	422
ASV13	0	19	0	0	0	0	0	0	0
ASV14	818	884	955	0	0	0	841	798	825
ASV15	0	0	0	514	461	542	1075	1300	1226
ASV16	0	0	0	0	0	0	1806	1529	1688
ASV17	0	0	0	236	204	259	0	0	0
ASV18	0	0	0	0	0	0	1584	1627	1726
ASV19	0	0	0	1350	1669	1852	0	0	0
ASV21	0	0	0	0	0	0	1600	1696	1352
ASV22	97	118	95	154	121	123	383	416	422
ASV23	59	79	48	689	967	1053	396	339	376
ASV24	0	0	0	1305	1370	1490	53	57	51
ASV27	0	0	0	589	739	802	600	670	642
ASV29	0	12	12	0	0	0	0	0	0
ASV30	532	500	506	0	0	0	762	764	758
ASV31	0	0	0	457	529	487	0	0	0
ASV32	14	0	0	0	0	0	0	0	0
ASV33	104	89	96	788	1018	1075	194	157	199
ASV34	1285	1294	1117	0	0	0	0	0	0
ASV35	348	346	391	218	230	253	644	619	634
ASV36	928	953	881	157	213	195	84	95	94
ASV37	0	0	0	383	438	465	577	661	668
ASV38	0	0	0	201	253	266	890	921	935
ASV40	0	0	0	885	1184	1224	0	0	0
ASV41	1046	943	872	0	0	0	32	0	0
ASV42	0	0	0	825	1045	1378	0	0	0
ASV45	531	568	523	309	373	339	131	139	146
ASV46	281	423	292	425	444	434	211	228	304
ASV47	0	0	0	893	972	1047	22	29	41
ASV48	105	90	79	241	315	250	588	607	578
ASV50	15	16	0	592	737	811	255	284	236
ASV51	103	109	89	61	40	73	366	313	399
ASV53	0	0	0	0	0	0	180	0	125
ASV54	456	460	552	17	15	0	118	114	163
ASV55	30	0	0	303	349	398	89	104	110
ASV58	165	136	160	362	421	470	205	185	240
ASV59	46	47	42	0	19	0	69	46	35
ASV62	654	609	777	0	33	0	196	154	97
ASV63	569	591	587	0	0	0	0	0	0
ASV64	21	15	18	0	0	0	0	0	0
ASV66	22	24	29	703	745	752	37	40	61
ASV68	652	731	980	0	0	0	0	0	0
ASV69	202	216	310	340	447	488	99	109	103
ASV71	0	0	0	158	192	197	620	557	579
ASV75	0	0	0	306	381	381	346	339	375
ASV77	703	674	657	0	0	0	0	0	98
ASV79	77	0	64	31	0	0	0	0	0
ASV82	0	0	0	694	695	718	0	0	0
ASV84	533	553	527	143	133	202	0	0	0
ASV85	0	0	0	521	614	702	82	71	75
ASV86	641	714	635	0	0	0	0	56	0
ASV87	0	0	0	303	400	481	92	0	49
ASV88	0	0	0	0	0	0	645	667	706
ASV89	192	205	187	0	0	0	245	207	241
ASV91	0	0	0	461	564	545	97	137	155
ASV96	0	0	0	0	0	0	647	595	684
ASV97	117	113	124	185	200	168	327	336	329
ASV99	94	90	91	122	155	165	192	206	217
ASV100	312	282	264	0	0	0	0	41	13
ASV101	0	0	0	475	471	609	106	107	94
ASV103	15	0	19	0	0	0	46	44	47
ASV104	0	0	0	356	396	349	197	277	199
ASV105	0	90	0	0	0	0	0	0	0
ASV106	174	188	184	0	0	0	331	320	311
ASV107	0	2	0	366	385	410	225	210	232
ASV108	0	0	0	600	598	616	0	0	0
ASV109	20	0	0	0	0	0	0	20	0
ASV110	66	0	0	0	0	0	0	0	0
ASV111	57	51	48	92	140	116	0	26	0
ASV112	568	601	597	0	0	0	0	0	0
ASV113	276	288	282	0	0	0	305	285	325
ASV114	0	0	13	0	0	0	0	0	0
ASV116	0	60	0	0	0	0	54	39	32
ASV117	478	483	542	0	0	0	55	64	59
ASV120	0	0	0	392	486	477	0	0	0
ASV123	0	0	0	473	570	601	0	0	0
ASV124	560	572	497	0	0	0	0	0	0
ASV125	0	2	7	540	533	544	0	0	0
ASV126	0	0	0	0	0	0	533	511	578
ASV127	51	0	0	0	0	0	0	0	0
ASV129	16	19	15	0	0	0	523	494	543
ASV130	0	0	0	13	12	15	518	488	551
ASV132	534	541	478	0	0	0	8	0	8
ASV133	159	146	151	145	239	187	172	190	175
ASV134	0	105	74	0	0	0	0	0	0
ASV135	327	309	248	0	0	0	0	0	0
ASV136	0	0	0	0	0	0	0	12	12
ASV138	78	120	116	0	0	0	25	37	12
ASV139	222	221	330	0	0	0	262	272	161
ASV140	0	0	0	313	303	310	203	198	192
ASV141	121	146	91	177	189	205	193	188	199
ASV142	50	0	50	0	0	0	0	0	0
ASV146	0	0	0	0	0	0	330	299	329
ASV149	19	23	29	248	257	268	149	158	165
ASV150	0	0	0	0	0	0	494	451	500
ASV153	0	0	0	0	0	0	462	456	470
ASV154	0	0	0	35	0	0	0	0	0
ASV157	0	0	0	209	275	263	188	208	228
ASV158	0	0	0	387	511	471	0	0	0
ASV160	0	0	0	89	101	99	342	355	361
ASV161	92	52	41	119	0	140	271	286	282
ASV162	0	0	0	0	0	0	479	413	450
ASV163	49	36	46	0	0	42	135	111	123
ASV165	0	0	0	0	0	0	426	441	448
ASV166	0	0	0	0	0	0	395	509	403
ASV167	0	0	17	0	0	0	0	0	0
ASV168	34	43	49	0	0	0	0	0	2
ASV169	227	233	233	0	0	0	208	185	208
ASV170	411	427	446	0	0	0	0	0	0
ASV171	236	246	218	0	0	0	0	0	0
ASV172	61	67	80	232	237	230	115	129	122
ASV173	97	57	126	134	156	141	180	176	201
ASV174	0	0	0	355	455	457	0	0	0
ASV176	380	358	433	0	0	0	22	37	36
ASV177	0	0	0	298	353	351	63	78	69
ASV179	356	375	358	14	0	0	50	51	59
ASV180	0	34	34	0	0	0	0	0	0
ASV181	378	417	416	0	0	0	16	0	28
ASV183	0	0	0	0	0	0	416	433	378
ASV184	24	27	18	113	144	123	38	35	37
ASV186	0	64	49	254	317	333	68	55	74
ASV187	0	0	0	51	0	0	263	291	287
ASV188	0	0	0	355	390	450	0	0	0
ASV189	37	31	49	0	0	0	0	0	0
ASV190	0	0	0	247	301	383	51	90	117
ASV192	0	27	21	28	44	53	0	11	14
ASV193	85	0	103	0	0	0	245	355	392
ASV196	0	0	0	375	388	404	0	0	0
ASV197	375	383	404	0	0	0	0	0	0
ASV198	0	0	0	0	0	0	398	398	364
ASV199	0	268	209	0	0	0	0	0	0
ASV201	0	0	0	354	329	344	0	0	0
ASV202	214	262	295	0	0	0	123	112	130
ASV203	33	29	24	54	60	56	250	264	248
ASV204	112	122	98	0	0	0	101	71	81
ASV205	368	358	396	0	0	0	0	0	0
ASV206	0	0	0	0	0	0	147	133	150
ASV212	0	0	0	0	0	0	376	365	358
ASV213	0	0	0	0	0	0	332	389	369
ASV214	0	0	0	324	272	236	106	75	69
ASV217	0	0	0	322	326	418	0	0	0
ASV220	0	0	47	0	0	0	0	0	0
ASV221	127	170	0	173	305	259	0	0	0
ASV222	350	310	362	0	0	0	0	0	0
ASV223	336	340	346	0	0	0	0	0	0
ASV224	180	177	207	0	0	0	0	5	0
ASV226	80	60	70	10	13	5	116	168	166
ASV227	190	226	179	0	0	0	137	141	143
ASV230	108	98	116	0	0	0	216	229	237
ASV233	29	29	20	0	0	0	0	8	0
ASV234	0	29	26	0	0	0	0	0	0
ASV238	0	0	0	328	297	336	0	0	0
ASV240	0	0	0	120	139	171	165	176	189
ASV242	0	0	0	257	337	365	0	0	0
ASV243	0	0	0	0	0	0	326	303	329
ASV244	329	336	289	0	0	0	0	0	0
ASV246	0	0	65	0	0	0	0	0	0
ASV250	72	67	64	0	0	0	0	0	0
ASV251	0	0	0	0	0	0	309	308	318
ASV254	295	310	309	0	0	0	0	0	0
ASV255	0	0	10	0	0	0	0	0	0
ASV256	371	242	292	0	0	0	0	0	0
ASV257	334	334	236	0	0	0	0	0	0
ASV259	105	61	100	196	167	268	0	0	0
ASV262	93	90	105	0	0	0	119	125	147
ASV263	314	304	271	0	0	0	0	0	0
ASV265	0	23	0	0	0	0	0	0	0
ASV268	0	21	38	0	0	0	0	0	0
ASV269	59	79	55	0	0	0	0	0	0
ASV270	0	0	0	44	70	79	0	0	0
ASV271	93	63	106	82	203	216	57	48	0
ASV272	0	0	0	0	0	0	288	283	297
ASV273	0	0	0	236	301	324	0	0	0
ASV274	0	0	0	0	0	0	283	284	292
ASV275	0	0	0	219	285	191	0	0	0
ASV276	0	79	0	133	166	99	99	0	0
ASV277	263	168	126	0	0	0	0	0	0
ASV278	0	0	0	0	0	0	52	57	0
ASV279	0	0	0	238	298	306	0	0	0
ASV280	0	76	0	104	163	128	129	94	121
ASV283	0	0	0	163	173	206	96	84	112
ASV284	11	0	0	0	0	0	0	0	0
ASV285	292	293	247	0	0	0	0	0	0
ASV287	0	2	0	0	0	0	0	0	0
ASV288	278	246	256	0	14	9	7	11	0
ASV289	53	66	53	137	152	179	111	52	0
ASV290	270	252	295	0	0	0	0	0	0
ASV291	10	21	17	65	67	55	29	27	26
ASV292	128	117	166	85	80	91	0	64	80
ASV293	129	90	103	0	0	0	180	161	144
ASV294	0	0	0	32	35	35	203	250	249
ASV295	267	280	256	0	0	0	0	0	0
ASV296	305	249	248	0	0	0	0	0	0
ASV297	0	0	0	0	0	0	270	268	263
ASV298	0	0	0	0	0	0	273	304	222
ASV299	29	39	20	76	92	98	147	156	140
ASV300	224	262	306	0	0	0	0	0	0
ASV301	0	0	0	0	0	0	307	226	254
ASV305	274	253	251	0	0	0	0	0	0
ASV307	268	280	229	0	0	0	0	0	0
ASV308	284	259	223	0	0	0	0	0	0
ASV309	0	0	0	223	271	258	0	0	0
ASV310	0	0	0	111	114	98	0	0	0
ASV312	37	36	39	0	0	0	313	176	161
ASV313	291	206	264	0	0	0	0	0	0
ASV315	52	45	56	108	141	95	83	81	94
ASV317	32	0	33	64	83	72	138	142	146
ASV319	0	0	0	246	244	261	0	0	0
ASV320	259	270	215	0	0	0	0	0	0
ASV321	0	0	0	46	0	61	235	192	206
ASV322	0	0	0	185	161	247	45	34	39
ASV323	61	0	62	0	0	0	0	0	0
ASV325	1	0	1	212	252	254	0	0	0
ASV326	0	0	0	233	237	257	0	0	0
ASV327	61	67	64	155	159	219	0	0	0
ASV328	200	288	198	0	0	0	0	24	14
ASV329	148	159	123	0	0	0	90	96	107
ASV330	111	151	138	66	115	140	0	0	0
ASV331	266	216	236	0	0	0	0	0	0
ASV332	27	19	26	176	232	221	0	1	0
ASV334	0	0	0	211	256	246	0	0	0
ASV337	199	209	224	0	0	0	28	24	25
ASV339	0	0	0	0	0	0	217	238	250
ASV340	0	0	0	216	227	261	0	0	0
ASV341	88	102	68	0	0	0	0	0	0
ASV346	0	0	0	36	37	38	198	205	184
ASV349	28	23	0	0	0	0	215	182	236
ASV350	219	252	212	0	0	0	0	0	0
ASV352	226	231	225	0	0	0	0	0	0
ASV353	210	221	246	0	0	0	0	0	0
ASV359	0	0	0	0	0	0	230	212	230
ASV360	103	104	90	0	0	0	0	0	0
ASV362	0	29	27	0	0	0	207	182	220
ASV363	189	212	261	0	0	0	0	0	0
ASV367	0	0	0	15	74	86	160	150	171
ASV369	153	151	122	114	115	0	0	0	0
ASV370	0	0	0	0	0	0	33	20	31
ASV371	0	0	0	133	119	136	87	73	104
ASV375	151	273	171	0	0	0	0	0	0
ASV378	229	233	179	0	0	0	0	0	0
ASV384	0	0	0	0	0	0	213	204	213
ASV388	36	0	32	32	35	45	26	17	22
ASV390	125	141	141	0	0	0	67	84	68
ASV392	53	54	50	0	0	0	0	0	0
ASV394	162	98	149	0	0	0	53	99	61
ASV395	0	4	0	0	0	106	0	0	0
ASV396	108	0	0	149	178	186	0	0	0
ASV399	209	205	204	0	0	0	0	0	0
ASV401	0	0	0	0	0	0	245	180	191
ASV402	0	0	0	158	229	228	0	0	0
ASV403	0	0	0	217	180	214	0	0	0
ASV404	12	19	0	0	0	0	0	0	0
ASV407	0	0	0	0	24	0	187	191	202
ASV408	188	228	185	0	0	0	0	0	0
ASV410	82	0	0	0	0	109	0	0	0
ASV414	51	61	42	0	0	0	0	0	0
ASV415	0	0	0	0	0	23	176	187	203
ASV416	0	25	15	0	23	0	0	16	0
ASV419	140	138	132	0	0	0	0	0	0
ASV420	226	189	169	0	0	0	0	0	0
ASV421	36	15	22	41	65	61	0	0	0
ASV423	0	0	0	0	0	0	208	180	190
ASV424	0	0	0	51	39	55	107	97	102
ASV425	135	145	143	0	0	0	49	45	57
ASV426	188	170	214	0	0	0	0	0	0
ASV427	0	12	10	43	58	67	93	141	145
ASV436	129	140	156	0	73	0	0	49	0
ASV437	0	0	0	171	184	200	0	0	0
ASV438	0	0	11	0	0	0	0	0	0
ASV440	0	0	48	0	0	0	109	55	120
ASV447	41	43	39	0	0	0	158	149	118
ASV448	106	132	125	0	0	0	60	0	125
ASV452	0	0	0	0	0	0	184	157	198
ASV454	0	0	0	0	0	0	191	167	179
ASV455	0	0	9	0	0	0	170	168	189
ASV456	0	0	0	153	158	163	0	61	0
ASV457	0	0	0	156	202	177	0	0	0
ASV458	0	0	0	110	146	144	47	47	38
ASV459	220	142	166	0	0	0	0	0	0
ASV460	0	50	71	113	108	185	0	0	0
ASV461	0	0	0	0	0	0	147	179	201
ASV463	93	122	119	0	0	0	67	55	69
ASV464	46	55	64	0	0	0	0	0	0
ASV465	0	0	0	153	175	196	0	0	0
ASV466	0	0	38	0	0	0	162	132	168
ASV467	10	17	7	0	0	0	160	154	174
ASV470	58	61	62	0	0	0	60	147	119
ASV471	116	119	111	0	0	0	93	81	0
ASV472	0	0	0	189	187	144	0	0	0
ASV473	156	164	182	0	0	0	0	0	0
ASV475	151	202	164	0	0	0	0	0	0
ASV477	0	43	29	0	0	0	45	0	49
ASV479	0	0	0	0	0	0	160	160	194
ASV480	0	0	0	140	159	206	0	0	0
ASV481	0	44	0	103	85	88	59	58	58
ASV487	0	0	0	0	0	0	106	182	217
ASV488	0	0	0	171	165	167	0	0	0
ASV490	0	0	0	0	0	0	0	49	35
ASV492	0	0	0	0	0	0	172	150	177
ASV493	0	0	0	0	0	0	157	171	170
ASV495	0	0	0	175	156	141	0	23	0
ASV498	0	27	0	0	0	1	0	0	0
ASV499	0	0	0	152	178	154	0	0	0
ASV500	147	135	175	0	0	0	25	0	0
ASV501	57	43	45	0	0	0	49	46	64
ASV505	0	0	0	0	0	0	156	166	157
ASV506	183	113	182	0	0	0	0	0	0
ASV507	153	165	159	0	0	0	0	0	0
ASV508	139	158	179	0	0	0	0	0	0
ASV509	157	158	159	0	0	0	0	0	0
ASV510	38	0	0	0	0	0	0	0	0
ASV512	0	0	18	68	106	118	47	55	53
ASV513	0	0	0	0	0	0	150	138	179
ASV516	0	0	0	0	0	0	159	144	160
ASV518	0	0	0	21	23	12	23	16	19
ASV522	112	104	131	0	0	0	42	44	27
ASV525	9	0	0	0	0	0	0	0	0
ASV526	147	163	143	0	0	0	0	0	0
ASV527	0	11	17	0	0	0	135	145	145
ASV529	159	168	124	0	0	0	0	0	0
ASV530	90	90	70	0	0	0	71	67	63
ASV532	0	23	0	0	0	9	0	0	0
ASV533	0	0	0	0	0	0	165	148	136
ASV534	28	29	28	55	40	57	61	72	78
ASV537	4	0	0	0	0	0	0	0	0
ASV539	0	0	0	0	189	0	0	0	0
ASV541	0	5	0	0	0	2	0	0	0
ASV544	0	0	0	0	0	0	168	129	143
ASV546	0	0	0	0	0	0	35	27	34
ASV549	84	100	104	0	0	0	0	0	0
ASV550	61	53	46	33	0	30	77	78	57
ASV553	141	156	133	0	0	0	0	0	0
ASV554	0	0	0	0	0	0	227	0	203
ASV555	122	150	128	0	0	0	0	0	0
ASV556	156	136	136	0	0	0	0	0	0
ASV559	0	0	0	80	190	156	0	0	0
ASV560	0	4	1	113	153	152	0	0	0
ASV561	44	60	69	0	0	0	0	0	0
ASV563	0	0	0	110	123	142	19	27	0
ASV564	0	0	32	0	0	0	151	102	135
ASV566	0	0	0	0	0	0	122	133	164
ASV567	68	58	46	0	0	0	0	0	0
ASV568	154	159	105	0	0	0	0	0	0
ASV572	0	0	0	123	131	161	0	0	0
ASV574	0	0	0	0	0	0	151	118	145
ASV577	130	140	135	0	0	0	0	0	8
ASV578	156	117	140	0	0	0	0	0	0
ASV579	69	72	0	0	37	49	57	52	73
ASV580	0	0	0	0	0	0	96	118	85
ASV582	141	132	133	0	0	0	0	0	0
ASV583	0	0	0	0	0	0	147	135	123
ASV585	31	88	61	0	0	0	0	0	0
ASV586	43	0	0	46	54	0	85	75	87
ASV587	0	0	0	0	0	0	122	153	129
ASV588	0	34	0	24	18	29	108	150	39
ASV589	28	25	32	61	63	49	35	55	51
ASV592	0	0	0	141	138	118	0	0	0
ASV593	86	117	77	0	0	0	0	0	0
ASV596	0	0	0	0	0	0	137	128	131
ASV597	51	32	62	0	0	0	0	0	0
ASV598	100	94	92	0	0	0	37	36	34
ASV600	0	0	0	113	138	141	0	0	0
ASV601	57	35	44	0	0	0	0	0	0
ASV603	118	100	135	0	0	0	0	0	37
ASV606	0	0	18	0	0	0	135	102	134
ASV608	45	46	41	0	0	0	0	0	0
ASV609	44	60	69	0	0	0	59	76	80
ASV610	0	0	0	0	0	32	8	10	14
ASV612	0	0	0	125	145	117	0	0	0
ASV613	0	0	0	56	77	34	65	83	71
ASV615	188	152	0	0	0	0	45	0	0
ASV616	20	0	25	39	61	53	65	55	67
ASV617	0	0	0	111	113	161	0	0	0
ASV618	97	114	131	0	0	0	0	15	0
ASV619	0	0	0	103	143	138	0	0	0
ASV621	85	107	90	0	0	0	0	0	0
ASV622	116	125	140	0	0	0	0	0	0
ASV625	13	26	10	0	0	0	0	0	0
ASV626	0	224	153	0	0	0	0	0	0
ASV628	0	0	0	0	0	0	121	118	138
ASV637	61	65	51	18	20	20	42	49	48
ASV639	35	48	28	0	0	0	0	0	0
ASV640	64	43	47	66	76	76	0	0	0
ASV641	76	72	71	0	0	0	0	0	0
ASV642	0	0	0	0	0	0	120	125	126
ASV643	0	0	0	0	0	0	143	139	89
ASV645	0	0	0	0	0	0	88	108	86
ASV647	0	0	0	126	163	0	32	0	37
ASV648	22	20	15	49	30	41	65	61	63
ASV652	91	93	98	0	0	0	0	0	0
ASV653	0	0	0	0	0	0	127	116	121
ASV655	128	131	103	0	0	0	0	0	0
ASV658	176	184	0	0	0	0	0	0	0
ASV661	0	0	0	0	0	0	116	123	120
ASV663	0	0	0	0	0	0	123	118	116
ASV664	0	0	0	0	0	0	101	122	134
ASV667	0	0	0	0	0	0	121	127	108
ASV669	110	136	109	0	0	0	0	0	0
ASV670	80	73	66	0	0	0	46	44	46
ASV671	0	0	0	0	0	0	149	85	121
ASV674	0	0	0	113	118	122	0	0	0
ASV675	0	0	0	0	0	67	65	84	137
ASV676	161	0	179	0	0	0	0	0	0
ASV677	28	33	25	43	55	79	33	30	26
ASV678	0	0	0	0	0	0	109	113	129
ASV680	0	0	0	116	118	115	0	0	0
ASV682	0	0	0	0	0	0	123	104	121
ASV688	25	14	16	5	2	0	0	107	109
ASV689	29	0	22	0	0	0	0	0	0
ASV690	84	106	108	0	0	0	0	0	0
ASV691	0	0	0	0	0	0	41	40	0
ASV692	0	0	0	90	106	103	0	0	0
ASV693	11	0	0	0	0	0	0	0	0
ASV696	89	97	105	0	0	0	0	0	0
ASV698	123	121	96	0	0	0	0	0	0
ASV700	111	93	135	0	0	0	0	0	0
ASV702	57	66	60	0	0	0	0	0	0
ASV703	0	0	0	25	50	29	79	55	74
ASV704	0	0	0	81	118	137	0	0	0
ASV706	0	0	0	84	100	107	0	0	44
ASV707	0	0	0	0	0	0	109	115	111
ASV708	69	120	144	0	0	0	0	0	0
ASV709	46	0	0	93	77	116	0	0	0
ASV710	12	0	0	0	0	0	0	0	0
ASV712	126	99	106	0	0	0	0	0	0
ASV713	0	8	0	0	0	0	120	116	87
ASV714	0	0	0	0	0	0	125	129	77
ASV717	34	26	45	0	0	0	77	81	66
ASV719	0	0	0	114	92	122	0	0	0
ASV721	0	17	0	0	0	0	0	0	0
ASV722	125	92	106	0	0	0	0	0	0
ASV724	0	0	0	0	0	0	105	97	120
ASV726	116	65	139	0	0	0	0	0	0
ASV728	0	0	0	0	0	31	95	78	97
ASV729	36	41	40	0	0	0	56	66	80
ASV739	0	0	0	95	96	123	0	0	0
ASV740	32	0	0	0	0	0	0	0	0
ASV742	63	44	36	29	39	42	0	11	26
ASV745	104	99	83	0	0	0	0	0	0
ASV746	92	92	101	8	14	0	0	0	0
ASV750	0	0	0	0	0	22	88	88	101
ASV751	68	0	0	0	0	0	0	0	0
ASV752	103	107	95	0	0	0	0	0	0
ASV753	0	12	6	0	0	0	78	83	85
ASV756	76	132	96	0	0	0	0	0	0
ASV760	95	119	89	0	0	0	0	0	0
ASV762	99	109	94	0	0	0	0	0	0
ASV763	0	0	0	0	0	0	115	97	90
ASV764	81	0	97	40	45	38	0	0	0
ASV765	0	0	0	0	0	0	96	99	106
ASV766	33	45	0	0	29	30	46	56	61
ASV768	88	108	103	0	0	0	0	0	0
ASV769	0	0	0	144	0	155	0	0	0
ASV770	0	0	0	0	0	0	148	0	151
ASV772	124	59	115	0	0	0	0	0	0
ASV773	0	0	0	0	0	0	103	108	87
ASV775	110	88	99	0	0	0	0	0	0
ASV777	102	84	110	0	0	0	0	0	0
ASV778	0	0	0	77	117	102	0	0	0
ASV781	18	22	27	0	0	0	0	0	0
ASV782	46	45	57	0	0	0	52	46	47
ASV783	37	30	25	0	0	0	0	0	0
ASV784	76	72	88	14	23	19	0	0	0
ASV790	107	0	182	0	0	0	0	0	0
ASV791	0	140	149	0	0	0	0	0	0
ASV792	0	0	0	0	27	23	0	18	17
ASV793	0	0	0	90	105	94	0	0	0
ASV794	0	0	0	0	0	0	105	84	100
ASV796	85	89	114	0	0	0	0	0	0
ASV799	0	0	0	0	157	129	0	0	0
ASV800	86	116	78	0	0	0	0	0	0
ASV802	18	0	0	21	30	40	42	26	38
ASV806	0	0	0	0	137	129	0	0	0
ASV807	29	34	37	37	32	33	15	39	26
ASV810	0	0	0	0	0	0	108	87	87
ASV815	20	17	25	0	0	0	74	72	71
ASV816	0	0	0	93	102	83	0	0	0
ASV818	100	75	100	0	0	0	0	0	0
ASV819	142	0	133	0	0	0	0	0	0
ASV827	0	0	0	0	0	0	0	0	25
ASV831	98	99	73	0	0	0	0	0	0
ASV832	0	0	0	35	53	55	0	0	0
ASV834	93	87	89	0	0	0	0	0	0
ASV836	0	0	0	93	90	86	0	0	0
ASV837	0	0	0	0	0	0	92	80	97
ASV840	0	0	60	0	0	0	0	0	0
ASV841	108	105	42	0	0	0	11	0	0
ASV842	79	83	104	0	0	0	0	0	0
ASV846	92	82	90	0	0	0	0	0	0
ASV851	0	0	0	0	0	0	81	86	86
ASV852	19	0	0	0	8	0	81	79	76
ASV854	0	0	0	39	61	92	0	58	0
ASV855	0	0	0	0	0	0	76	101	86
ASV858	75	87	83	0	0	0	0	17	0
ASV859	22	26	17	15	17	14	33	60	57
ASV860	91	88	82	0	0	0	0	0	0
ASV864	0	0	0	0	0	0	90	77	93
ASV866	0	0	0	0	0	0	89	92	78
ASV870	80	80	98	0	0	0	0	0	0
ASV872	0	0	0	0	0	0	80	84	94
ASV875	124	133	0	0	0	0	0	0	0
ASV878	128	0	128	0	0	0	0	0	0
ASV879	49	60	63	0	0	0	60	0	24
ASV883	78	95	81	0	0	0	0	0	0
ASV884	97	74	83	0	0	0	0	0	0
ASV886	72	98	83	0	0	0	0	0	0
ASV887	0	0	44	80	0	129	0	0	0
ASV888	0	34	0	0	0	0	83	64	71
ASV891	14	18	15	0	0	0	0	0	0
ASV894	95	76	80	0	0	0	0	0	0
ASV896	0	0	0	0	0	0	78	90	72
ASV899	0	0	0	0	0	0	59	81	109
ASV900	12	0	0	0	0	0	0	0	0
ASV901	74	99	75	0	0	0	0	0	0
ASV902	0	0	0	0	0	0	83	74	91
ASV904	72	78	97	0	0	0	0	0	0
ASV905	0	0	0	0	0	0	21	33	0
ASV910	1	0	0	0	0	0	0	0	0
ASV911	60	112	73	0	0	0	0	0	0
ASV916	68	83	93	0	0	0	0	0	0
ASV918	16	17	18	0	0	0	0	0	0
ASV925	0	0	0	0	10	0	0	0	0
ASV926	0	16	12	0	0	0	0	0	0
ASV930	0	0	0	0	0	0	81	91	66
ASV932	87	54	95	0	0	0	0	0	0
ASV937	39	52	25	0	0	0	39	43	37
ASV940	50	42	0	0	0	0	65	23	54
ASV943	0	0	0	80	85	69	0	0	0
ASV944	0	0	0	88	69	77	0	0	0
ASV945	0	0	0	37	73	82	0	0	0
ASV946	64	84	60	0	0	0	0	0	25
ASV951	0	12	0	55	37	35	35	26	31
ASV952	0	0	136	0	0	0	0	41	54
ASV953	0	0	0	0	18	0	75	57	81
ASV954	0	0	0	0	0	0	76	87	68
ASV955	0	59	0	0	0	0	0	0	0
ASV965	76	75	77	0	0	0	0	0	0
ASV971	0	0	0	38	47	49	33	28	32
ASV972	0	0	0	74	81	71	0	0	0
ASV973	11	0	0	0	0	0	0	0	0
ASV974	30	22	24	0	0	0	20	25	0
ASV976	0	0	0	0	69	91	17	24	19
ASV979	0	0	0	0	0	0	75	73	76
ASV981	0	0	16	0	0	0	68	73	66
ASV983	65	67	49	0	0	0	0	0	0
ASV984	62	51	51	0	0	0	4	49	5
ASV986	0	0	0	60	58	65	38	0	0
ASV988	0	0	0	0	0	0	0	0	34
ASV990	62	76	81	0	0	0	0	0	0
ASV991	75	62	82	0	0	0	0	0	0
ASV992	26	0	26	15	0	0	58	36	58
ASV996	55	59	51	0	24	29	0	0	0
ASV997	0	0	0	0	0	0	69	76	73
ASV1000	75	78	64	0	0	0	0	0	0
ASV1002	0	0	0	0	0	0	0	89	128
ASV1003	0	61	0	0	0	0	0	0	0
ASV1004	71	74	71	0	0	0	0	0	0
ASV1009	55	66	65	5	2	2	0	0	0
ASV1012	57	70	77	0	9	0	0	0	0
ASV1013	57	97	59	0	0	0	0	0	0
ASV1016	0	0	0	0	0	0	51	86	76
ASV1017	0	191	0	0	0	0	0	0	0
ASV1018	56	71	57	0	0	0	0	0	0
ASV1019	0	0	0	0	0	0	57	77	68
ASV1020	69	70	73	0	0	0	0	0	0
ASV1021	0	212	0	0	0	0	0	0	0
ASV1022	13	0	0	0	0	0	0	0	0
ASV1026	0	0	0	0	0	0	77	69	65
ASV1027	0	0	0	0	0	0	57	73	81
ASV1030	0	0	0	0	0	0	67	70	73
ASV1031	75	0	97	0	0	0	0	0	0
ASV1033	79	68	62	0	0	0	0	0	0
ASV1035	0	0	0	15	0	0	0	0	0
ASV1037	80	74	54	0	0	0	0	0	0
ASV1041	44	46	53	0	0	0	44	0	19
ASV1042	79	104	23	0	0	0	0	0	0
ASV1045	19	25	18	17	0	0	38	41	47
ASV1046	117	88	0	0	0	0	0	0	0
ASV1047	69	67	69	0	0	0	0	0	0
ASV1052	0	0	0	0	0	0	0	43	162
ASV1055	204	0	0	0	0	0	0	0	0
ASV1058	0	0	0	0	13	20	51	53	66
ASV1064	0	0	14	0	0	0	66	78	44
ASV1065	0	0	0	0	0	0	56	57	89
ASV1066	0	0	0	17	0	18	57	52	57
ASV1068	0	56	83	45	0	1	12	0	3
ASV1072	0	0	0	0	0	0	73	59	67
ASV1073	0	0	0	0	0	0	59	75	65
ASV1076	49	36	55	0	0	0	30	28	0
ASV1077	0	0	0	0	0	0	66	58	74
ASV1081	0	0	0	0	0	0	58	79	60
ASV1082	58	74	64	0	0	0	0	0	0
ASV1083	59	45	92	0	0	0	0	0	0
ASV1085	62	76	57	0	0	0	0	0	0
ASV1086	70	62	63	0	0	0	0	0	0
ASV1087	0	0	0	0	0	169	0	26	0
ASV1089	67	56	71	0	0	0	0	0	0
ASV1094	51	80	62	0	0	0	0	0	0
ASV1095	25	0	43	0	0	0	60	0	65
ASV1096	0	0	51	0	5	0	79	58	0
ASV1099	0	0	0	0	0	0	60	60	73
ASV1105	62	64	64	0	0	0	0	0	0
ASV1106	17	18	31	0	0	0	50	41	33
ASV1107	73	58	59	0	0	0	0	0	0
ASV1108	65	62	62	0	0	0	0	0	0
ASV1111	0	0	0	0	38	47	34	36	34
ASV1112	0	0	0	0	0	0	93	0	96
ASV1116	0	0	0	0	23	41	0	78	46
ASV1117	0	0	0	0	0	0	60	65	63
ASV1121	46	41	34	0	0	0	20	24	22
ASV1124	0	0	0	55	53	75	0	0	4
ASV1128	0	0	0	0	0	0	72	45	69
ASV1133	62	59	64	0	0	0	0	0	0
ASV1134	0	36	0	84	0	0	0	0	65
ASV1136	0	0	0	0	0	0	52	66	67
ASV1137	0	0	0	0	0	0	42	75	68
ASV1139	59	59	66	0	0	0	0	0	0
ASV1140	54	41	39	0	0	0	0	0	0
ASV1142	0	0	0	0	46	0	0	0	0
ASV1143	67	61	55	0	0	0	0	0	0
ASV1147	0	0	0	0	0	0	94	0	89
ASV1148	0	0	0	0	0	0	68	27	88
ASV1149	0	0	0	0	0	0	57	66	60
ASV1151	0	0	0	48	61	73	0	0	0
ASV1152	0	0	0	40	32	47	63	0	0
ASV1153	0	0	0	46	67	69	0	0	0
ASV1155	0	0	0	67	60	54	0	0	0
ASV1158	0	0	0	0	0	0	50	55	58
ASV1159	54	67	59	0	0	0	0	0	0
ASV1161	0	0	0	0	0	0	104	76	0
ASV1162	0	0	0	0	0	0	64	49	67
ASV1163	0	0	0	0	0	0	105	75	0
ASV1164	55	65	59	0	0	0	0	0	0
ASV1169	0	76	54	0	0	0	0	0	0
ASV1172	0	0	0	50	67	61	0	0	0
ASV1173	0	0	0	0	61	0	0	50	67
ASV1174	0	0	0	0	0	0	66	55	57
ASV1177	95	82	0	0	0	0	0	0	0
ASV1179	0	0	0	0	0	0	62	62	53
ASV1185	103	0	72	0	0	0	0	0	0
ASV1186	7	0	0	0	0	0	64	52	50
ASV1188	0	0	0	0	175	0	0	0	0
ASV1196	43	45	37	0	0	0	18	0	17
ASV1197	29	33	40	0	0	0	20	25	25
ASV1198	60	67	45	0	0	0	0	0	0
ASV1199	0	87	85	0	0	0	0	0	0
ASV1203	0	0	0	0	0	0	58	53	61
ASV1204	0	0	0	0	0	0	64	53	55
ASV1209	0	0	0	38	60	73	0	0	0
ASV1211	0	0	0	0	0	0	0	0	8
ASV1212	0	0	0	84	0	86	0	0	0
ASV1213	0	0	0	71	41	58	0	0	0
ASV1215	29	0	0	52	36	52	0	0	0
ASV1217	52	58	58	0	0	0	0	0	0
ASV1218	64	54	50	0	0	0	0	0	0
ASV1220	0	0	0	52	58	58	0	0	0
ASV1221	0	0	0	45	30	36	29	28	0
ASV1222	0	0	0	105	63	0	0	0	0
ASV1223	0	0	0	0	0	0	65	25	78
ASV1224	32	0	0	0	0	0	0	0	0
ASV1229	0	0	0	0	0	0	90	0	77
ASV1233	0	0	0	69	0	97	0	0	0
ASV1234	0	0	0	0	105	0	61	0	0
ASV1238	58	58	49	0	0	0	0	0	0
ASV1243	53	47	64	0	0	0	0	0	0
ASV1244	0	80	84	0	0	0	0	0	0
ASV1246	58	53	52	0	0	0	0	0	0
ASV1247	46	62	55	0	0	0	0	0	0
ASV1249	0	0	0	0	0	0	55	43	65
ASV1254	62	56	44	0	0	0	0	0	0
ASV1257	0	0	0	42	0	38	37	0	45
ASV1260	57	52	52	0	0	0	0	0	0
ASV1263	0	0	0	0	0	0	35	56	70
ASV1265	59	51	50	0	0	0	0	0	0
ASV1266	53	51	56	0	0	0	0	0	0
ASV1269	22	77	60	0	0	0	0	0	0
ASV1270	66	38	55	0	0	0	0	0	0
ASV1271	0	74	85	0	0	0	0	0	0
ASV1273	49	55	54	0	0	0	0	0	0
ASV1277	72	85	0	0	0	0	0	0	0
ASV1278	16	12	10	0	0	66	11	19	23
ASV1281	42	62	52	0	0	0	0	0	0
ASV1282	0	0	0	40	70	46	0	0	0
ASV1283	0	0	0	14	0	11	41	46	44
ASV1286	0	141	0	0	0	0	0	0	0
ASV1287	7	0	0	0	0	0	51	53	44
ASV1288	0	51	48	0	0	0	0	56	0
ASV1291	0	36	53	0	0	0	0	0	0
ASV1292	73	81	0	0	0	0	0	0	0
ASV1295	0	0	0	58	47	49	0	0	0
ASV1296	0	0	0	0	0	0	83	0	71
ASV1300	55	57	41	0	0	0	0	0	0
ASV1301	57	57	39	0	0	0	0	0	0
ASV1303	0	0	0	0	0	0	40	49	64
ASV1304	0	0	0	0	0	0	0	108	45
ASV1307	0	0	0	8	0	0	29	25	39
ASV1310	71	75	0	0	0	5	0	0	0
ASV1314	0	0	0	47	58	35	0	0	0
ASV1317	0	0	0	42	52	56	0	0	0
ASV1318	0	0	0	41	62	47	0	0	0
ASV1319	0	0	0	0	70	80	0	0	0
ASV1320	0	0	0	0	0	0	58	47	45
ASV1329	0	0	0	72	0	77	0	0	0
ASV1334	36	60	52	0	0	0	0	0	0
ASV1339	10	0	7	0	25	0	0	0	0
ASV1340	17	19	0	0	0	0	0	9	0
ASV1344	41	59	47	0	0	0	0	0	0
ASV1345	43	48	56	0	0	0	0	0	0
ASV1349	0	0	0	0	0	0	46	44	57
ASV1352	0	0	0	13	20	12	15	0	18
ASV1354	0	0	0	5	12	20	33	35	41
ASV1355	0	0	0	0	0	0	80	66	0
ASV1357	72	0	48	0	0	0	0	25	0
ASV1358	25	72	48	0	0	0	0	0	0
ASV1359	0	0	0	0	9	0	8	0	0
ASV1361	45	59	40	0	0	0	0	0	0
ASV1365	0	0	0	0	0	0	60	41	43
ASV1369	0	72	71	0	0	0	0	0	0
ASV1371	0	0	0	0	0	0	28	21	36
ASV1373	40	50	52	0	0	0	0	0	0
ASV1374	0	0	105	37	0	0	0	0	0
ASV1375	0	0	0	52	69	21	0	0	0
ASV1376	0	0	0	0	0	0	46	54	42
ASV1378	44	55	42	0	0	0	0	0	0
ASV1382	0	0	0	35	57	49	0	0	0
ASV1383	0	0	0	37	22	0	43	39	0
ASV1384	0	0	0	0	41	0	100	0	0
ASV1385	0	0	72	68	0	0	0	0	0
ASV1391	0	0	0	46	40	54	0	0	0
ASV1392	0	0	0	0	0	0	0	74	66
ASV1397	0	0	0	0	33	35	0	71	0
ASV1404	0	0	0	0	0	0	34	51	53
ASV1405	42	36	32	0	0	0	0	0	0
ASV1408	88	0	49	0	0	0	0	0	0
ASV1409	51	51	35	0	0	0	0	0	0
ASV1410	26	23	27	21	18	16	6	0	0
ASV1411	0	0	0	0	0	0	36	43	58
ASV1412	0	0	0	0	0	0	0	137	0
ASV1415	0	28	32	0	0	0	0	39	37
ASV1416	0	0	136	0	0	0	0	0	0
ASV1420	0	0	0	65	0	71	0	0	0
ASV1421	0	0	0	0	0	0	42	43	51
ASV1423	72	0	63	0	0	0	0	0	0
ASV1424	61	0	0	0	0	0	0	0	0
ASV1429	0	0	0	54	28	27	26	0	0
ASV1430	0	0	0	0	0	32	54	49	0
ASV1431	0	0	0	0	0	0	45	34	56
ASV1432	0	0	0	0	0	0	46	43	46
ASV1437	50	38	46	0	0	0	0	0	0
ASV1441	0	0	0	0	0	0	0	69	65
ASV1443	35	0	0	28	31	39	0	0	0
ASV1446	0	0	0	133	0	0	0	0	0
ASV1452	0	0	0	0	0	0	71	25	36
ASV1456	43	39	49	0	0	0	0	0	0
ASV1460	0	0	0	62	0	69	0	0	0
ASV1464	0	0	0	0	0	0	14	55	61
ASV1469	0	0	0	0	0	0	55	48	26
ASV1470	0	0	0	0	0	0	46	35	48
ASV1473	78	0	0	0	0	0	0	0	50
ASV1478	0	0	0	0	0	0	37	53	38
ASV1482	9	15	9	0	0	0	0	0	0
ASV1490	0	0	0	35	44	48	0	0	0
ASV1492	18	0	0	0	0	0	0	0	0
ASV1494	0	0	13	0	0	0	0	0	0
ASV1496	40	44	42	0	0	0	0	0	0
ASV1497	51	36	39	0	0	0	0	0	0
ASV1505	0	0	0	29	46	50	0	0	0
ASV1509	18	38	50	0	0	18	0	0	0
ASV1514	32	43	48	0	0	0	0	0	0
ASV1516	0	0	0	45	33	45	0	0	0
ASV1517	0	0	0	0	0	0	62	61	0
ASV1523	34	40	38	0	0	0	10	0	0
ASV1530	12	12	7	0	0	0	21	18	18
ASV1533	38	39	44	0	0	0	0	0	0
ASV1534	0	84	37	0	0	0	0	0	0
ASV1535	0	58	63	0	0	0	0	0	0
ASV1540	0	0	0	0	0	0	35	41	45
ASV1541	0	0	0	0	0	0	55	0	66
ASV1545	51	69	0	0	0	0	0	0	0
ASV1546	0	64	56	0	0	0	0	0	0
ASV1553	0	0	0	0	0	0	37	35	48
ASV1556	27	37	0	0	0	0	0	0	0
ASV1558	50	0	69	0	0	0	0	0	0
ASV1559	0	119	0	0	0	0	0	0	0
ASV1561	0	0	0	0	0	0	0	58	61
ASV1562	91	0	0	0	0	0	0	0	0
ASV1564	27	32	29	0	0	0	0	0	0
ASV1566	0	0	39	0	0	0	0	0	0
ASV1571	60	58	0	0	0	0	0	0	0
ASV1574	0	0	0	0	0	0	41	40	37
ASV1577	52	0	65	0	0	0	0	0	0
ASV1578	48	30	39	0	0	0	0	0	0
ASV1580	0	0	0	0	117	0	0	0	0
ASV1581	0	0	0	0	0	0	45	31	41
ASV1585	10	0	0	0	0	0	61	45	0
ASV1586	34	40	42	0	0	0	0	0	0
ASV1587	45	36	35	0	0	0	0	0	0
ASV1591	0	0	0	38	39	39	0	0	0
ASV1592	0	0	0	37	44	35	0	0	0
ASV1600	36	27	24	0	0	0	0	0	28
ASV1601	37	43	35	0	0	0	0	0	0
ASV1608	0	0	0	56	58	0	0	0	0
ASV1609	0	0	1	0	0	0	0	0	0
ASV1610	11	0	6	0	0	0	0	0	0
ASV1611	71	42	0	0	0	0	0	0	0
ASV1616	0	0	0	0	0	0	39	49	25
ASV1617	0	0	0	0	0	0	0	51	62
ASV1619	0	0	0	0	13	0	0	0	0
ASV1624	25	36	0	0	0	0	0	24	27
ASV1625	30	35	47	0	0	0	0	0	0
ASV1629	0	0	0	0	0	112	0	0	0
ASV1630	0	0	0	0	0	0	31	27	54
ASV1640	0	0	0	27	42	42	0	0	0
ASV1641	0	0	0	0	0	0	55	0	56
ASV1644	32	30	48	0	0	0	0	0	0
ASV1645	37	49	24	0	0	0	0	0	0
ASV1646	35	36	39	0	0	0	0	0	0
ASV1650	0	0	0	0	26	0	43	0	41
ASV1651	0	0	0	0	0	0	0	0	110
ASV1654	35	37	37	0	0	0	0	0	0
ASV1655	34	22	53	0	0	0	0	0	0
ASV1656	42	0	67	0	0	0	0	0	0
ASV1664	42	66	0	0	0	0	0	0	0
ASV1671	0	0	0	41	29	38	0	0	0
ASV1672	0	0	0	0	0	0	33	31	44
ASV1676	45	29	33	0	0	0	0	0	0
ASV1677	0	0	5	0	0	0	34	35	33
ASV1682	56	50	0	0	0	0	0	0	0
ASV1683	0	45	0	0	0	0	0	61	0
ASV1686	0	0	0	0	32	29	0	16	29
ASV1687	1	0	0	0	0	0	0	0	0
ASV1690	57	0	0	0	0	0	0	0	48
ASV1691	52	53	0	0	0	0	0	0	0
ASV1692	42	17	46	0	0	0	0	0	0
ASV1698	0	0	0	26	43	36	0	0	0
ASV1699	0	0	0	0	0	0	39	35	31
ASV1700	0	0	0	0	0	0	26	35	44
ASV1706	52	51	0	0	0	0	0	0	0
ASV1707	0	6	0	0	0	0	0	0	0
ASV1712	0	0	0	26	0	23	0	0	0
ASV1713	0	0	0	0	0	0	0	53	50
ASV1717	36	29	37	0	0	0	0	0	0
ASV1720	0	0	0	55	0	47	0	0	0
ASV1721	0	0	0	47	55	0	0	0	0
ASV1722	0	0	0	0	0	0	33	69	0
ASV1723	0	0	0	0	0	0	38	29	35
ASV1726	49	52	0	0	0	0	0	0	0
ASV1728	0	0	0	0	0	0	0	0	101
ASV1731	100	0	0	0	0	0	0	0	0
ASV1740	0	0	0	0	100	0	0	0	0
ASV1741	0	0	0	0	0	0	37	35	28
ASV1743	15	0	27	0	0	0	0	0	0
ASV1747	0	0	0	33	34	32	0	0	0
ASV1750	36	36	26	0	0	0	0	0	0
ASV1751	45	28	25	0	0	0	0	0	0
ASV1760	37	20	40	0	0	0	0	0	0
ASV1761	46	0	51	0	0	0	0	0	0
ASV1763	0	0	0	35	36	26	0	0	0
ASV1764	0	0	0	49	48	0	0	0	0
ASV1768	26	0	27	0	0	0	1	42	0
ASV1769	0	96	0	0	0	0	0	0	0
ASV1773	0	0	0	0	0	0	42	54	0
ASV1774	0	0	0	0	0	0	0	0	96
ASV1779	95	0	0	0	0	0	0	0	0
ASV1785	0	0	0	0	45	50	0	0	0
ASV1790	28	38	28	0	0	0	0	0	0
ASV1791	42	0	52	0	0	0	0	0	0
ASV1792	0	94	0	0	0	0	0	0	0
ASV1793	0	54	40	0	0	0	0	0	0
ASV1794	0	39	55	0	0	0	0	0	0
ASV1795	0	49	45	0	0	0	0	0	0
ASV1796	0	0	14	0	0	0	25	25	30
ASV1809	11	0	0	0	0	0	0	0	0
ASV1812	32	28	33	0	0	0	0	0	0
ASV1814	0	41	52	0	0	0	0	0	0
ASV1820	0	0	0	28	23	42	0	0	0
ASV1821	0	0	0	0	0	0	31	0	62
ASV1822	0	0	0	0	0	0	41	22	30
ASV1823	0	0	0	0	0	0	31	30	32
ASV1824	0	0	0	0	0	0	52	0	41
ASV1825	0	0	0	0	0	0	0	38	55
ASV1828	0	0	0	0	0	0	0	43	40
ASV1833	0	0	0	27	34	31	0	0	0
ASV1834	0	0	0	0	45	0	0	47	0
ASV1835	0	0	0	0	46	0	0	0	0
ASV1839	0	36	55	0	0	0	0	0	0
ASV1840	0	0	91	0	0	0	0	0	0
ASV1844	0	0	0	42	42	0	0	0	7
ASV1845	0	0	0	25	33	33	0	0	0
ASV1846	0	0	0	0	0	0	25	34	32
ASV1847	0	0	0	0	0	0	0	40	51
ASV1848	0	12	0	0	0	0	0	0	0
ASV1856	27	37	26	0	0	0	0	0	0
ASV1857	50	0	40	0	0	0	0	0	0
ASV1858	37	19	34	0	0	0	0	0	0
ASV1862	0	0	0	28	28	34	0	0	0
ASV1863	0	0	0	25	26	0	21	18	0
ASV1864	0	0	0	0	38	28	0	24	0
ASV1865	0	0	0	0	0	0	29	21	40
ASV1869	0	89	0	0	0	0	0	0	0
ASV1873	0	0	0	0	0	0	22	36	31
ASV1874	0	0	0	0	0	0	0	89	0
ASV1877	0	12	0	0	0	0	0	0	0
ASV1878	0	0	0	0	0	0	0	0	26
ASV1881	27	30	31	0	0	0	0	0	0
ASV1890	0	0	0	0	46	42	0	0	0
ASV1891	0	0	0	0	0	0	41	47	0
ASV1894	27	27	33	0	0	0	0	0	0
ASV1895	32	28	27	0	0	0	0	0	0
ASV1897	0	0	87	0	0	0	0	0	0
ASV1906	0	0	0	40	0	47	0	0	0
ASV1907	0	0	0	25	27	35	0	0	0
ASV1908	0	0	0	0	38	49	0	0	0
ASV1909	0	0	0	0	47	40	0	0	0
ASV1910	0	0	0	0	0	64	0	0	23
ASV1919	26	33	27	0	0	0	0	0	0
ASV1920	32	24	30	0	0	0	0	0	0
ASV1921	20	39	27	0	0	0	0	0	0
ASV1922	0	21	39	0	0	0	0	0	26
ASV1923	0	86	0	0	0	0	0	0	0
ASV1924	0	0	86	0	0	0	0	0	0
ASV1931	0	0	0	0	0	0	25	28	33
ASV1932	0	0	0	0	0	0	41	45	0
ASV1933	0	2	0	0	0	10	0	0	0
ASV1938	32	0	53	0	0	0	0	0	0
ASV1939	58	27	0	0	0	0	0	0	0
ASV1940	17	22	26	0	0	0	20	0	0
ASV1941	42	43	0	0	0	0	0	0	0
ASV1953	0	0	0	33	0	52	0	0	0
ASV1957	54	30	0	0	0	0	0	0	0
ASV1958	51	0	33	0	0	0	0	0	0
ASV1959	0	34	50	0	0	0	0	0	0
ASV1960	0	84	0	0	0	0	0	0	0
ASV1964	0	0	0	0	0	0	50	34	0
ASV1965	0	0	0	0	0	0	0	0	84
ASV1969	28	37	18	0	0	0	0	0	0
ASV1975	0	0	0	30	0	53	0	0	0
ASV1976	0	0	0	26	24	33	0	0	0
ASV1977	0	0	0	0	0	0	0	83	0
ASV1978	0	0	0	0	0	0	0	35	48
ASV1979	0	0	0	0	0	0	0	0	83
ASV1983	0	37	0	0	0	0	0	0	0
ASV1984	21	25	0	0	0	0	21	0	15
ASV1985	23	30	29	0	0	0	0	0	0
ASV1986	0	0	82	0	0	0	0	0	0
ASV1990	0	0	0	13	14	17	0	0	27
ASV1991	0	0	0	35	20	27	0	0	0
ASV1992	0	0	0	0	0	0	45	0	37
ASV1995	33	0	48	0	0	0	0	0	0
ASV1996	26	22	33	0	0	0	0	0	0
ASV1997	0	81	0	0	0	0	0	0	0
ASV2003	0	0	0	0	0	0	0	50	31
ASV2006	0	0	0	0	0	0	34	29	0
ASV2008	0	0	80	0	0	0	0	0	0
ASV2014	0	0	0	3	0	2	33	0	42
ASV2015	0	0	0	0	0	0	0	80	0
ASV2020	34	0	45	0	0	0	0	0	0
ASV2021	25	34	20	0	0	0	0	0	0
ASV2029	0	0	0	0	0	0	23	17	28
ASV2030	0	0	0	33	21	25	0	0	0
ASV2031	0	0	0	0	0	0	39	40	0
ASV2037	0	0	20	0	0	0	0	0	0
ASV2040	42	0	36	0	0	0	0	0	0
ASV2041	78	0	0	0	0	0	0	0	0
ASV2042	6	0	0	0	0	0	0	0	0
ASV2043	26	15	37	0	0	0	0	0	0
ASV2044	0	45	33	0	0	0	0	0	0
ASV2054	0	0	0	20	24	34	0	0	0
ASV2055	0	0	0	0	0	0	0	44	34
ASV2061	0	0	0	0	0	0	0	22	0
ASV2062	22	30	18	0	0	0	0	0	0
ASV2067	26	29	0	0	0	0	22	0	0
ASV2068	18	0	31	0	0	0	13	0	15
ASV2069	38	0	0	0	0	39	0	0	0
ASV2070	36	0	41	0	0	0	0	0	0
ASV2071	0	45	32	0	0	0	0	0	0
ASV2077	0	0	0	0	48	0	0	0	2
ASV2078	0	0	0	26	25	26	0	0	0
ASV2079	0	0	0	0	77	0	0	0	0
ASV2080	0	0	0	0	0	0	24	35	18
ASV2085	10	0	0	0	0	0	0	0	0
ASV2086	8	0	0	0	0	0	0	0	0
ASV2087	2	2	3	1	1	0	13	29	25
ASV2088	11	15	23	0	0	0	27	0	0
ASV2089	0	0	76	0	0	0	0	0	0
ASV2095	0	0	0	36	0	40	0	0	0
ASV2096	0	0	0	0	0	0	21	29	26
ASV2098	0	0	8	0	0	0	0	0	0
ASV2102	27	22	26	0	0	0	0	0	0
ASV2110	0	0	0	32	43	0	0	0	0
ASV2113	3	7	4	0	0	0	0	1	0
ASV2114	0	0	0	0	0	0	1	0	0
ASV2116	0	0	0	0	0	0	60	0	0
ASV2117	36	38	0	0	0	0	0	0	0
ASV2118	15	19	34	0	0	0	0	6	0
ASV2119	25	34	15	0	0	0	0	0	0
ASV2120	26	0	48	0	0	0	0	0	0
ASV2121	0	0	74	0	0	0	0	0	0
ASV2129	0	0	0	20	31	23	0	0	0
ASV2130	0	0	0	0	0	0	0	0	74
ASV2131	0	0	0	0	0	0	0	0	74
ASV2132	0	15	0	0	0	0	0	0	0
ASV2136	0	0	0	0	15	0	0	0	0
ASV2141	0	0	73	0	0	0	0	0	0
ASV2150	0	0	0	0	0	0	0	34	39
ASV2160	28	26	18	0	0	0	0	0	0
ASV2161	29	22	21	0	0	0	0	0	0
ASV2162	0	55	0	0	0	0	0	0	17
ASV2171	0	0	0	0	0	0	32	40	0
ASV2172	0	0	0	0	0	0	24	21	27
ASV2173	0	0	0	0	0	0	0	39	33
ASV2174	0	0	0	0	0	0	0	33	39
ASV2175	0	0	0	0	0	0	0	0	72
ASV2177	0	36	0	0	0	0	0	0	0
ASV2178	16	10	18	0	0	0	0	0	0
ASV2180	0	71	0	0	0	0	0	0	0
ASV2181	0	30	26	7	2	6	0	0	0
ASV2194	0	0	0	25	25	21	0	0	0
ASV2195	0	0	0	0	71	0	0	0	0
ASV2196	0	0	0	0	0	0	25	19	27
ASV2197	0	0	0	0	0	0	0	71	0
ASV2199	0	0	0	0	0	1	0	0	0
ASV2205	29	17	24	0	0	0	0	0	0
ASV2206	29	41	0	0	0	0	0	0	0
ASV2207	31	39	0	0	0	0	0	0	0
ASV2208	0	31	39	0	0	0	0	0	0
ASV2209	0	0	36	0	0	0	34	0	0
ASV2210	0	0	70	0	0	0	0	0	0
ASV2217	0	0	0	0	0	0	33	0	37
ASV2218	0	0	0	0	0	0	0	0	70
ASV2222	1	1	2	0	0	0	1	0	0
ASV2224	35	0	34	0	0	0	0	0	0
ASV2225	23	22	24	0	0	0	0	0	0
ASV2234	0	0	0	15	25	29	0	0	0
ASV2241	34	34	0	0	0	0	0	0	0
ASV2242	34	0	34	0	0	0	0	0	0
ASV2243	37	0	31	0	0	0	0	0	0
ASV2244	30	22	16	0	0	0	0	0	0
ASV2245	0	44	24	0	0	0	0	0	0
ASV2255	0	0	0	68	0	0	0	0	0
ASV2256	0	0	0	0	0	0	68	0	0
ASV2257	0	0	0	0	0	0	26	18	24
ASV2259	3	0	0	0	0	0	0	0	0
ASV2266	36	31	0	0	0	0	0	0	0
ASV2267	38	29	0	0	0	0	0	0	0
ASV2268	0	30	37	0	0	0	0	0	0
ASV2269	0	43	24	0	0	0	0	0	0
ASV2270	0	0	67	0	0	0	0	0	0
ASV2279	0	0	0	18	22	27	0	0	0
ASV2280	0	0	0	19	20	28	0	0	0
ASV2281	0	0	0	0	0	0	23	17	27
ASV2293	0	0	0	2	1	0	31	0	32
ASV2294	0	0	0	66	0	0	0	0	0
ASV2295	0	0	0	0	0	0	22	24	20
ASV2298	15	15	15	0	0	0	0	0	0
ASV2301	33	20	12	0	0	0	0	0	0
ASV2302	65	0	0	0	0	0	0	0	0
ASV2303	30	35	0	0	0	0	0	0	0
ASV2304	0	0	65	0	0	0	0	0	0
ASV2310	0	0	0	18	23	24	0	0	0
ASV2311	0	0	0	18	19	28	0	0	0
ASV2312	0	0	0	0	0	0	26	19	20
ASV2313	0	0	0	0	0	0	25	22	18
ASV2314	0	0	0	0	0	0	0	30	35
ASV2321	0	27	37	0	0	0	0	0	0
ASV2331	0	0	0	0	0	0	23	15	26
ASV2332	0	0	0	0	0	0	29	0	35
ASV2333	0	0	0	0	0	0	35	29	0
ASV2334	0	0	0	0	0	0	31	33	0
ASV2335	0	0	0	0	0	0	0	0	64
ASV2340	42	0	21	0	0	0	0	0	0
ASV2341	30	0	33	0	0	0	0	0	0
ASV2342	63	0	0	0	0	0	0	0	0
ASV2343	35	0	28	0	0	0	0	0	0
ASV2344	20	24	19	0	0	0	0	0	0
ASV2345	26	22	15	0	0	0	0	0	0
ASV2346	32	31	0	0	0	0	0	0	0
ASV2347	41	0	22	0	0	0	0	0	0
ASV2348	38	0	25	0	0	0	0	0	0
ASV2359	0	0	0	0	0	0	30	33	0
ASV2360	0	0	0	0	0	0	22	19	22
ASV2361	14	0	37	0	0	0	0	0	0
ASV2376	0	0	0	0	33	29	0	0	0
ASV2377	0	0	0	0	0	0	20	24	18
ASV2378	0	0	0	0	0	0	16	26	20
ASV2379	0	0	0	0	0	0	0	29	33
ASV2387	0	0	31	0	0	0	0	0	0
ASV2388	33	28	0	0	0	0	0	0	0
ASV2389	0	0	61	0	0	0	0	0	0
ASV2399	0	0	0	0	6	0	0	0	8
ASV2400	0	0	0	17	13	0	17	0	14
ASV2401	0	0	0	0	0	0	24	14	23
ASV2402	0	0	0	0	0	0	32	29	0
ASV2403	0	0	0	0	0	0	0	34	27
ASV2404	0	16	0	0	0	0	0	0	0
ASV2410	26	15	19	0	0	0	0	0	0
ASV2411	0	60	0	0	0	0	0	0	0
ASV2412	0	60	0	0	0	0	0	0	0
ASV2421	0	0	0	0	0	0	60	0	0
ASV2429	23	3	33	0	0	0	0	0	0
ASV2430	0	59	0	0	0	0	0	0	0
ASV2431	0	0	59	0	0	0	0	0	0
ASV2447	21	20	0	0	0	0	0	0	0
ASV2452	29	0	29	0	0	0	0	0	0
ASV2453	25	20	13	0	0	0	0	0	0
ASV2454	34	0	24	0	0	0	0	0	0
ASV2455	58	0	0	0	0	0	0	0	0
ASV2456	18	13	27	0	0	0	0	0	0
ASV2457	0	58	0	0	0	0	0	0	0
ASV2458	0	58	0	0	0	0	0	0	0
ASV2459	0	0	58	0	0	0	0	0	0
ASV2460	0	0	58	0	0	0	0	0	0
ASV2471	0	0	0	0	0	0	0	24	0
ASV2472	0	0	0	0	0	0	58	0	0
ASV2473	0	0	0	0	0	0	28	0	30
ASV2474	0	0	0	0	0	0	0	31	27
ASV2482	0	30	0	0	0	0	0	0	0
ASV2485	0	0	0	0	0	0	43	0	0
ASV2486	37	0	20	0	0	0	0	0	0
ASV2487	57	0	0	0	0	0	0	0	0
ASV2488	1	30	26	0	0	0	0	0	0
ASV2489	21	14	19	0	0	0	1	2	0
ASV2490	57	0	0	0	0	0	0	0	0
ASV2491	20	3	34	0	0	0	0	0	0
ASV2492	0	57	0	0	0	0	0	0	0
ASV2503	0	0	0	29	0	28	0	0	0
ASV2504	0	0	0	31	26	0	0	0	0
ASV2505	0	0	0	0	29	28	0	0	0
ASV2506	0	0	0	0	0	5	52	0	0
ASV2507	0	0	0	0	0	0	30	0	27
ASV2508	0	0	0	0	0	0	57	0	0
ASV2510	15	13	2	0	0	0	0	0	0
ASV2515	0	0	0	0	0	0	24	11	18
ASV2522	22	34	0	0	0	0	0	0	0
ASV2523	34	0	22	0	0	0	0	0	0
ASV2524	28	28	0	0	0	0	0	0	0
ASV2525	29	27	0	0	0	0	0	0	0
ASV2526	19	19	18	0	0	0	0	0	0
ASV2527	0	31	25	0	0	0	0	0	0
ASV2528	0	0	22	34	0	0	0	0	0
ASV2536	0	0	0	0	0	30	5	9	11
ASV2537	0	0	0	13	16	27	0	0	0
ASV2538	0	0	0	0	0	56	0	0	0
ASV2539	0	0	0	0	0	0	17	23	16
ASV2540	0	0	0	0	0	0	0	0	56
ASV2543	0	0	1	0	1	0	0	0	0
ASV2556	55	0	0	0	0	0	0	0	0
ASV2557	15	7	14	0	0	0	0	0	19
ASV2558	17	15	23	0	0	0	0	0	0
ASV2559	0	55	0	0	0	0	0	0	0
ASV2560	0	0	55	0	0	0	0	0	0
ASV2572	0	0	0	13	0	18	0	0	0
ASV2573	0	0	0	0	0	0	16	21	18
ASV2583	27	0	27	0	0	0	0	0	0
ASV2584	17	37	0	0	0	0	0	0	0
ASV2585	23	0	0	0	0	0	16	0	15
ASV2586	20	34	0	0	0	0	0	0	0
ASV2587	0	0	54	0	0	0	0	0	0
ASV2588	0	0	35	19	0	0	0	0	0
ASV2599	0	0	0	54	0	0	0	0	0
ASV2600	0	0	0	0	0	0	25	13	16
ASV2601	0	0	0	0	0	0	24	12	18
ASV2602	0	0	0	0	0	0	23	25	6
ASV2603	0	0	0	0	0	0	21	13	20
ASV2604	0	0	0	0	0	0	16	17	21
ASV2605	0	0	0	0	0	0	0	54	0
ASV2608	0	29	0	0	0	0	0	0	0
ASV2613	53	0	0	0	0	0	0	0	0
ASV2614	27	0	26	0	0	0	0	0	0
ASV2615	53	0	0	0	0	0	0	0	0
ASV2616	0	53	0	0	0	0	0	0	0
ASV2617	0	27	26	0	0	0	0	0	0
ASV2633	0	0	0	0	0	0	19	18	16
ASV2634	0	0	0	0	0	0	28	0	25
ASV2635	0	0	0	0	0	0	53	0	0
ASV2644	15	16	21	0	0	0	0	0	0
ASV2645	29	23	0	0	0	0	0	0	0
ASV2646	19	13	20	0	0	0	0	0	0
ASV2647	16	22	14	0	0	0	0	0	0
ASV2648	0	10	8	21	0	13	0	0	0
ASV2649	0	52	0	0	0	0	0	0	0
ASV2650	0	0	52	0	0	0	0	0	0
ASV2651	0	0	52	0	0	0	0	0	0
ASV2667	0	0	0	52	0	0	0	0	0
ASV2668	0	0	0	0	0	0	9	22	21
ASV2669	0	0	0	0	0	0	22	12	18
ASV2670	0	0	0	0	0	0	21	13	18
ASV2671	0	0	0	0	0	0	0	52	0
ASV2672	0	0	0	0	0	0	0	52	0
ASV2673	0	0	0	0	0	0	0	52	0
ASV2680	0	16	0	0	0	0	0	0	0
ASV2687	15	20	16	0	0	0	0	0	0
ASV2688	51	0	0	0	0	0	0	0	0
ASV2689	7	0	0	0	0	0	0	25	19
ASV2690	0	51	0	0	0	0	0	0	0
ASV2691	0	31	20	0	0	0	0	0	0
ASV2692	0	51	0	0	0	0	0	0	0
ASV2704	0	0	0	0	0	0	14	16	0
ASV2705	0	0	0	0	0	0	23	0	28
ASV2706	0	0	0	0	0	0	0	51	0
ASV2707	0	0	0	0	0	0	0	0	51
ASV2719	28	0	22	0	0	0	0	0	0
ASV2720	14	15	21	0	0	0	0	0	0
ASV2721	0	0	50	0	0	0	0	0	0
ASV2735	0	0	0	0	1	0	49	0	0
ASV2736	0	0	0	0	0	3	18	17	12
ASV2737	0	0	0	0	0	50	0	0	0
ASV2738	0	0	0	0	0	0	18	14	18
ASV2739	0	0	0	0	0	0	0	17	33
ASV2740	0	0	0	0	0	0	0	26	24
ASV2748	15	14	8	0	0	0	0	0	0
ASV2751	0	0	6	0	0	0	0	0	0
ASV2757	24	25	0	0	0	0	0	0	0
ASV2758	0	49	0	0	0	0	0	0	0
ASV2759	0	20	29	0	0	0	0	0	0
ASV2760	0	49	0	0	0	0	0	0	0
ASV2761	0	20	29	0	0	0	0	0	0
ASV2762	0	0	49	0	0	0	0	0	0
ASV2763	0	0	2	0	0	0	24	23	0
ASV2764	0	0	49	0	0	0	0	0	0
ASV2778	0	0	0	0	0	13	0	0	0
ASV2779	0	0	0	20	0	19	10	0	0
ASV2780	0	0	0	13	17	19	0	0	0
ASV2781	0	0	0	0	0	0	26	0	23
ASV2782	0	0	0	0	0	0	0	49	0
ASV2783	0	0	0	0	0	0	0	49	0
ASV2784	0	0	0	0	0	0	0	49	0
ASV2796	34	14	0	0	0	0	0	0	0
ASV2797	9	8	8	0	0	0	0	0	17
ASV2798	22	26	0	0	0	0	0	0	0
ASV2799	23	25	0	0	0	0	0	0	0
ASV2800	10	0	6	9	0	10	8	0	5
ASV2801	0	24	24	0	0	0	0	0	0
ASV2802	0	15	0	0	0	0	0	33	0
ASV2803	0	0	48	0	0	0	0	0	0
ASV2818	0	0	0	0	0	0	43	0	0
ASV2819	0	0	0	48	0	0	0	0	0
ASV2820	0	0	0	0	0	0	19	0	29
ASV2821	0	0	0	0	0	0	48	0	0
ASV2822	0	0	0	0	0	0	24	0	24
ASV2823	0	0	0	0	0	0	0	0	48
ASV2835	30	0	17	0	0	0	0	0	0
ASV2836	0	47	0	0	0	0	0	0	0
ASV2837	0	1	0	0	1	0	0	0	0
ASV2853	0	0	0	16	14	17	0	0	0
ASV2854	0	0	0	47	0	0	0	0	0
ASV2855	0	0	0	8	17	22	0	0	0
ASV2856	0	0	0	0	0	0	11	16	20
ASV2857	0	0	0	0	0	0	22	25	0
ASV2858	0	0	0	0	0	0	15	15	17
ASV2859	0	0	0	0	0	0	0	24	23
ASV2869	0	0	10	0	0	0	0	0	0
ASV2873	0	0	0	0	0	0	0	21	0
ASV2875	15	16	10	0	0	0	0	0	0
ASV2879	27	19	0	0	0	0	0	0	0
ASV2880	20	0	0	26	0	0	0	0	0
ASV2881	25	21	0	0	0	0	0	0	0
ASV2882	22	24	0	0	0	0	0	0	0
ASV2883	20	10	16	0	0	0	0	0	0
ASV2884	0	0	34	0	0	0	8	4	0
ASV2901	0	0	0	0	0	0	0	0	46
ASV2909	14	18	13	0	0	0	0	0	0
ASV2910	25	0	20	0	0	0	0	0	0
ASV2911	20	0	25	0	0	0	0	0	0
ASV2912	29	0	16	0	0	0	0	0	0
ASV2913	0	0	18	0	0	0	27	0	0
ASV2929	0	0	0	0	0	45	0	0	0
ASV2930	0	0	0	0	0	0	18	0	27
ASV2931	0	0	0	0	0	0	0	45	0
ASV2932	0	0	0	0	0	0	0	0	45
ASV2940	0	0	16	0	0	0	0	0	0
ASV2944	44	0	0	0	0	0	0	0	0
ASV2945	24	0	20	0	0	0	0	0	0
ASV2947	20	24	0	0	0	0	0	0	0
ASV2949	0	20	24	0	0	0	0	0	0
ASV2950	0	0	44	0	0	0	0	0	0
ASV2951	0	0	44	0	0	0	0	0	0
ASV2966	0	0	0	0	0	44	0	0	0
ASV2967	0	0	0	0	0	0	14	12	18
ASV2968	0	0	0	0	0	0	15	8	21
ASV2969	0	0	0	0	0	0	0	0	44
ASV2970	0	0	0	0	0	0	0	0	44
ASV2973	8	0	0	0	0	0	0	0	0
ASV2980	0	29	0	0	0	0	0	0	0
ASV2981	43	0	0	0	0	0	0	0	0
ASV2982	43	0	0	0	0	0	0	0	0
ASV2983	23	20	0	0	0	0	0	0	0
ASV2984	19	8	16	0	0	0	0	0	0
ASV2985	43	0	0	0	0	0	0	0	0
ASV2986	43	0	0	0	0	0	0	0	0
ASV2987	21	0	22	0	0	0	0	0	0
ASV2988	0	43	0	0	0	0	0	0	0
ASV2989	0	17	26	0	0	0	0	0	0
ASV2990	0	43	0	0	0	0	0	0	0
ASV3001	0	0	0	0	0	0	1	0	0
ASV3003	0	0	0	0	0	0	43	0	0
ASV3004	0	0	0	0	0	0	16	0	27
ASV3005	0	0	0	0	0	0	16	15	12
ASV3006	0	0	0	0	0	0	43	0	0
ASV3007	0	0	0	0	0	0	28	0	15
ASV3008	0	0	0	0	0	0	0	18	25
ASV3009	0	0	0	0	0	0	0	0	43
ASV3014	0	0	0	0	5	0	0	0	0
ASV3020	42	0	0	0	0	0	0	0	0
ASV3021	0	42	0	0	0	0	0	0	0
ASV3022	0	42	0	0	0	0	0	0	0
ASV3023	0	42	0	0	0	0	0	0	0
ASV3024	0	0	27	0	0	0	0	15	0
ASV3037	0	0	0	20	0	22	0	0	0
ASV3038	0	0	0	0	0	0	18	18	6
ASV3039	0	0	0	0	0	0	25	0	17
ASV3040	0	0	0	0	0	0	42	0	0
ASV3041	0	0	0	0	0	0	22	0	20
ASV3042	0	0	0	0	0	0	0	42	0
ASV3054	41	0	0	0	0	0	0	0	0
ASV3055	18	23	0	0	0	0	0	0	0
ASV3056	30	11	0	0	0	0	0	0	0
ASV3057	22	19	0	0	0	0	0	0	0
ASV3058	21	0	20	0	0	0	0	0	0
ASV3059	0	18	23	0	0	0	0	0	0
ASV3060	0	41	0	0	0	0	0	0	0
ASV3061	0	41	0	0	0	0	0	0	0
ASV3062	0	0	7	0	0	0	0	0	34
ASV3078	0	0	0	0	0	0	12	9	20
ASV3079	0	0	0	0	0	0	41	0	0
ASV3080	0	0	0	0	0	0	0	15	26
ASV3081	0	0	0	0	0	0	0	41	0
ASV3082	0	0	0	0	0	0	0	21	20
ASV3101	40	0	0	0	0	0	0	0	0
ASV3102	25	15	0	0	0	0	0	0	0
ASV3103	17	23	0	0	0	0	0	0	0
ASV3104	16	0	24	0	0	0	0	0	0
ASV3105	40	0	0	0	0	0	0	0	0
ASV3106	17	11	12	0	0	0	0	0	0
ASV3107	23	0	17	0	0	0	0	0	0
ASV3108	0	40	0	0	0	0	0	0	0
ASV3109	0	0	40	0	0	0	0	0	0
ASV3124	0	0	0	0	0	0	40	0	0
ASV3143	39	0	0	0	0	0	0	0	0
ASV3144	11	18	10	0	0	0	0	0	0
ASV3145	39	0	0	0	0	0	0	0	0
ASV3146	17	13	9	0	0	0	0	0	0
ASV3147	39	0	0	0	0	0	0	0	0
ASV3148	17	13	9	0	0	0	0	0	0
ASV3149	39	0	0	0	0	0	0	0	0
ASV3150	0	39	0	0	0	0	0	0	0
ASV3151	0	39	0	0	0	0	0	0	0
ASV3152	0	39	0	0	0	0	0	0	0
ASV3153	0	39	0	0	0	0	0	0	0
ASV3154	0	0	39	0	0	0	0	0	0
ASV3155	0	0	39	0	0	0	0	0	0
ASV3173	0	0	0	0	0	39	0	0	0
ASV3174	0	0	0	0	0	0	23	16	0
ASV3175	0	0	0	0	0	0	12	0	27
ASV3176	0	0	0	0	0	0	39	0	0
ASV3177	0	0	0	0	0	0	22	0	17
ASV3178	0	0	0	0	0	0	0	27	12
ASV3179	0	0	0	0	0	0	0	19	20
ASV3191	9	0	0	0	0	0	0	0	0
ASV3195	38	0	0	0	0	0	0	0	0
ASV3196	38	0	0	0	0	0	0	0	0
ASV3197	38	0	0	0	0	0	0	0	0
ASV3199	38	0	0	0	0	0	0	0	0
ASV3200	38	0	0	0	0	0	0	0	0
ASV3201	23	0	15	0	0	0	0	0	0
ASV3202	0	22	16	0	0	0	0	0	0
ASV3203	0	23	15	0	0	0	0	0	0
ASV3204	0	22	16	0	0	0	0	0	0
ASV3205	0	0	38	0	0	0	0	0	0
ASV3221	0	0	0	0	0	38	0	0	0
ASV3222	0	0	0	0	0	0	21	17	0
ASV3223	0	0	0	0	0	0	0	38	0
ASV3224	0	0	0	0	0	0	0	0	38
ASV3243	37	0	0	0	0	0	0	0	0
ASV3244	14	9	14	0	0	0	0	0	0
ASV3245	37	0	0	0	0	0	0	0	0
ASV3246	0	37	0	0	0	0	0	0	0
ASV3247	0	37	0	0	0	0	0	0	0
ASV3248	0	0	37	0	0	0	0	0	0
ASV3249	0	0	37	0	0	0	0	0	0
ASV3267	0	0	0	0	37	0	0	0	0
ASV3268	0	0	0	0	0	0	37	0	0
ASV3269	0	0	0	0	0	0	37	0	0
ASV3270	0	0	0	0	0	0	23	14	0
ASV3271	0	0	0	0	0	0	37	0	0
ASV3272	0	0	0	0	0	0	10	9	18
ASV3273	0	0	0	0	0	0	0	37	0
ASV3274	0	0	0	0	0	0	0	0	37
ASV3283	21	15	0	0	0	0	0	0	0
ASV3284	36	0	0	0	0	0	0	0	0
ASV3285	0	36	0	0	0	0	0	0	0
ASV3286	0	14	22	0	0	0	0	0	0
ASV3287	0	16	20	0	0	0	0	0	0
ASV3288	0	0	36	0	0	0	0	0	0
ASV3315	0	0	0	0	0	8	0	0	14
ASV3318	0	0	0	0	0	36	0	0	0
ASV3319	0	0	0	0	0	0	36	0	0
ASV3320	0	0	0	0	0	0	14	0	22
ASV3321	0	0	0	0	0	0	13	12	11
ASV3322	0	0	0	0	0	0	0	36	0
ASV3323	0	0	0	0	0	0	0	19	17
ASV3324	0	0	0	0	0	0	0	0	36
ASV3327	0	0	0	0	0	0	0	2	0
ASV3332	16	0	19	0	0	0	0	0	0
ASV3333	35	0	0	0	0	0	0	0	0
ASV3334	16	15	4	0	0	0	0	0	0
ASV3335	19	16	0	0	0	0	0	0	0
ASV3336	0	35	0	0	0	0	0	0	0
ASV3364	0	0	0	2	0	0	2	0	1
ASV3365	0	0	0	16	5	10	0	0	0
ASV3368	0	0	0	13	11	11	0	0	0
ASV3369	0	0	0	0	0	0	8	18	9
ASV3370	0	0	0	0	0	0	12	10	13
ASV3371	0	0	0	0	0	0	21	0	14
ASV3398	18	0	16	0	0	0	0	0	0
ASV3399	34	0	0	0	0	0	0	0	0
ASV3400	15	0	19	0	0	0	0	0	0
ASV3401	14	9	11	0	0	0	0	0	0
ASV3402	34	0	0	0	0	0	0	0	0
ASV3403	34	0	0	0	0	0	0	0	0
ASV3404	0	34	0	0	0	0	0	0	0
ASV3405	0	34	0	0	0	0	0	0	0
ASV3406	0	18	16	0	0	0	0	0	0
ASV3428	0	0	0	18	16	0	0	0	0
ASV3429	0	0	0	0	34	0	0	0	0
ASV3430	0	0	0	0	0	34	0	0	0
ASV3431	0	0	0	0	0	0	12	11	11
ASV3432	0	0	0	0	0	0	34	0	0
ASV3433	0	0	0	0	0	0	34	0	0
ASV3437	1	0	0	0	0	0	0	0	0
ASV3451	33	0	0	0	0	0	0	0	0
ASV3452	33	0	0	0	0	0	0	0	0
ASV3453	0	33	0	0	0	0	0	0	0
ASV3454	0	33	0	0	0	0	0	0	0
ASV3455	0	33	0	0	0	0	0	0	0
ASV3456	0	0	33	0	0	0	0	0	0
ASV3457	0	0	33	0	0	0	0	0	0
ASV3488	0	0	0	0	19	0	0	14	0
ASV3489	0	0	0	0	0	0	0	15	18
ASV3490	0	0	0	0	0	0	0	19	14
ASV3491	0	0	0	0	0	0	0	0	33
ASV3492	0	0	0	0	0	0	0	0	33
ASV3502	0	0	0	5	0	0	0	0	0
ASV3514	32	0	0	0	0	0	0	0	0
ASV3515	32	0	0	0	0	0	0	0	0
ASV3516	0	32	0	0	0	0	0	0	0
ASV3517	0	32	0	0	0	0	0	0	0
ASV3518	0	32	0	0	0	0	0	0	0
ASV3548	0	0	0	32	0	0	0	0	0
ASV3549	0	0	0	0	0	0	32	0	0
ASV3550	0	0	0	0	0	0	11	6	15
ASV3551	0	0	0	0	0	0	20	12	0
ASV3552	0	0	0	0	0	0	0	32	0
ASV3553	0	0	0	0	0	0	0	0	32
ASV3575	31	0	0	0	0	0	0	0	0
ASV3576	20	0	11	0	0	0	0	0	0
ASV3577	31	0	0	0	0	0	0	0	0
ASV3578	13	11	7	0	0	0	0	0	0
ASV3579	18	13	0	0	0	0	0	0	0
ASV3581	0	18	0	0	0	0	13	0	0
ASV3582	0	14	17	0	0	0	0	0	0
ASV3600	0	0	0	31	0	0	0	0	0
ASV3601	0	0	0	12	19	0	0	0	0
ASV3602	0	0	0	0	18	13	0	0	0
ASV3604	0	0	0	0	0	0	20	11	0
ASV3605	0	0	0	0	0	0	16	15	0
ASV3606	0	0	0	0	0	0	0	31	0
ASV3607	0	0	0	0	0	0	0	12	19
ASV3634	14	0	7	0	0	0	0	0	0
ASV3640	12	0	0	0	0	0	0	0	0
ASV3641	30	0	0	0	0	0	0	0	0
ASV3642	30	0	0	0	0	0	0	0	0
ASV3643	0	30	0	0	0	0	0	0	0
ASV3644	0	30	0	0	0	0	0	0	0
ASV3645	0	30	0	0	0	0	0	0	0
ASV3686	0	0	0	0	0	0	26	0	0
ASV3688	0	0	0	30	0	0	0	0	0
ASV3689	0	0	0	12	18	0	0	0	0
ASV3690	0	0	0	10	0	20	0	0	0
ASV3691	0	0	0	0	18	12	0	0	0
ASV3692	0	0	0	0	0	0	30	0	0
ASV3693	0	0	0	0	0	0	30	0	0
ASV3694	0	0	0	0	0	0	30	0	0
ASV3695	0	0	0	0	0	0	30	0	0
ASV3696	0	0	0	0	0	0	19	11	0
ASV3697	0	0	0	0	0	0	0	30	0
ASV3698	0	0	0	0	0	0	0	0	30
ASV3699	0	0	0	0	0	0	0	0	30
ASV3719	29	0	0	0	0	0	0	0	0
ASV3720	29	0	0	0	0	0	0	0	0
ASV3721	13	0	16	0	0	0	0	0	0
ASV3723	0	29	0	0	0	0	0	0	0
ASV3724	0	11	9	0	0	0	0	0	9
ASV3725	0	11	18	0	0	0	0	0	0
ASV3726	0	29	0	0	0	0	0	0	0
ASV3727	0	0	29	0	0	0	0	0	0
ASV3728	0	0	29	0	0	0	0	0	0
ASV3729	0	0	28	0	0	0	0	0	0
ASV3760	0	0	0	0	9	20	0	0	0
ASV3761	0	0	0	0	13	16	0	0	0
ASV3762	0	0	0	0	0	0	12	17	0
ASV3763	0	0	0	0	0	0	15	14	0
ASV3764	0	0	0	0	0	0	29	0	0
ASV3765	0	0	0	0	0	0	29	0	0
ASV3789	28	0	0	0	0	0	0	0	0
ASV3790	28	0	0	0	0	0	0	0	0
ASV3791	28	0	0	0	0	0	0	0	0
ASV3792	10	11	7	0	0	0	0	0	0
ASV3793	28	0	0	0	0	0	0	0	0
ASV3794	28	0	0	0	0	0	0	0	0
ASV3795	0	28	0	0	0	0	0	0	0
ASV3796	0	28	0	0	0	0	0	0	0
ASV3797	0	28	0	0	0	0	0	0	0
ASV3798	0	28	0	0	0	0	0	0	0
ASV3799	0	0	28	0	0	0	0	0	0
ASV3800	0	0	28	0	0	0	0	0	0
ASV3801	0	0	28	0	0	0	0	0	0
ASV3802	0	0	28	0	0	0	0	0	0
ASV3803	0	0	28	0	0	0	0	0	0
ASV3840	0	0	0	15	0	13	0	0	0
ASV3841	0	0	0	11	17	0	0	0	0
ASV3842	0	0	0	28	0	0	0	0	0
ASV3843	0	0	0	0	0	0	11	0	17
ASV3844	0	0	0	0	0	0	28	0	0
ASV3845	0	0	0	0	0	0	0	28	0
ASV3846	0	0	0	0	0	0	0	28	0
ASV3847	0	0	0	0	0	0	0	28	0
ASV3859	0	0	0	0	0	0	0	12	0
ASV3880	16	0	11	0	0	0	0	0	0
ASV3881	27	0	0	0	0	0	0	0	0
ASV3882	27	0	0	0	0	0	0	0	0
ASV3883	27	0	0	0	0	0	0	0	0
ASV3884	0	27	0	0	0	0	0	0	0
ASV3885	0	27	0	0	0	0	0	0	0
ASV3886	0	27	0	0	0	0	0	0	0
ASV3887	0	27	0	0	0	0	0	0	0
ASV3888	0	0	27	0	0	0	0	0	0
ASV3889	0	0	27	0	0	0	0	0	0
ASV3890	0	0	27	0	0	0	0	0	0
ASV3927	0	0	0	18	0	0	0	0	9
ASV3928	0	0	0	0	14	0	13	0	0
ASV3929	0	0	0	0	0	27	0	0	0
ASV3930	0	0	0	0	0	0	5	22	0
ASV3931	0	0	0	0	0	0	0	27	0
ASV3932	0	0	0	0	0	0	0	16	11
ASV3933	0	0	0	0	0	0	0	18	9
ASV3934	0	0	0	0	0	0	0	0	27
ASV3935	0	0	0	0	0	0	0	0	27
ASV3952	0	0	0	0	13	0	0	0	0
ASV3974	26	0	0	0	0	0	0	0	0
ASV3976	12	0	14	0	0	0	0	0	0
ASV3977	9	10	7	0	0	0	0	0	0
ASV3978	10	0	16	0	0	0	0	0	0
ASV3979	0	26	0	0	0	0	0	0	0
ASV3980	0	26	0	0	0	0	0	0	0
ASV3981	0	12	14	0	0	0	0	0	0
ASV3982	0	26	0	0	0	0	0	0	0
ASV3983	0	26	0	0	0	0	0	0	0
ASV3984	0	26	0	0	0	0	0	0	0
ASV3985	0	26	0	0	0	0	0	0	0
ASV3986	0	0	26	0	0	0	0	0	0
ASV3987	0	0	26	0	0	0	0	0	0
ASV3988	0	0	26	0	0	0	0	0	0
ASV3989	0	0	26	0	0	0	0	0	0
ASV4022	0	0	0	14	0	12	0	0	0
ASV4023	0	0	0	13	0	6	0	7	0
ASV4024	0	0	0	11	0	15	0	0	0
ASV4025	0	0	0	10	0	16	0	0	0
ASV4026	0	0	0	0	26	0	0	0	0
ASV4027	0	0	0	0	0	26	0	0	0
ASV4028	0	0	0	0	0	0	15	11	0
ASV4029	0	0	0	0	0	0	26	0	0
ASV4030	0	0	0	0	0	0	14	4	8
ASV4031	0	0	0	0	0	0	0	18	8
ASV4032	0	0	0	0	0	0	0	15	11
ASV4033	0	0	0	0	0	0	0	26	0
ASV4034	0	0	0	0	0	0	0	0	26
ASV4070	25	0	0	0	0	0	0	0	0
ASV4071	25	0	0	0	0	0	0	0	0
ASV4072	19	6	0	0	0	0	0	0	0
ASV4073	0	25	0	0	0	0	0	0	0
ASV4074	0	25	0	0	0	0	0	0	0
ASV4075	0	25	0	0	0	0	0	0	0
ASV4076	0	0	25	0	0	0	0	0	0
ASV4077	0	0	25	0	0	0	0	0	0
ASV4102	0	0	0	25	0	0	0	0	0
ASV4103	0	0	0	12	0	1	9	3	0
ASV4104	0	0	0	14	0	11	0	0	0
ASV4105	0	0	0	0	25	0	0	0	0
ASV4106	0	0	0	0	0	0	25	0	0
ASV4107	0	0	0	0	0	0	25	0	0
ASV4108	0	0	0	0	0	0	0	25	0
ASV4109	0	0	0	0	0	0	0	0	25
ASV4110	0	0	0	0	0	0	0	0	25
ASV4111	0	0	0	0	0	0	0	0	25
ASV4112	0	0	0	0	0	0	0	0	25
ASV4116	0	0	0	0	0	0	0	11	0
ASV4137	6	0	0	0	0	0	0	0	0
ASV4152	24	0	0	0	0	0	0	0	0
ASV4153	24	0	0	0	0	0	0	0	0
ASV4154	24	0	0	0	0	0	0	0	0
ASV4155	24	0	0	0	0	0	0	0	0
ASV4156	24	0	0	0	0	0	0	0	0
ASV4158	0	24	0	0	0	0	0	0	0
ASV4159	0	24	0	0	0	0	0	0	0
ASV4160	0	24	0	0	0	0	0	0	0
ASV4161	0	24	0	0	0	0	0	0	0
ASV4162	0	0	24	0	0	0	0	0	0
ASV4163	0	0	24	0	0	0	0	0	0
ASV4164	0	0	24	0	0	0	0	0	0
ASV4165	0	0	12	0	0	0	12	0	0
ASV4209	0	0	0	10	2	12	0	0	0
ASV4210	0	0	0	0	24	0	0	0	0
ASV4211	0	0	0	0	24	0	0	0	0
ASV4212	0	0	0	0	24	0	0	0	0
ASV4213	0	0	0	0	0	0	24	0	0
ASV4214	0	0	0	0	0	0	24	0	0
ASV4215	0	0	0	0	0	0	24	0	0
ASV4216	0	0	0	0	0	0	24	0	0
ASV4217	0	0	0	0	0	0	9	8	7
ASV4218	0	0	0	0	0	0	24	0	0
ASV4219	0	0	0	0	0	0	24	0	0
ASV4220	0	0	0	0	0	0	15	9	0
ASV4221	0	0	0	0	0	0	0	24	0
ASV4222	0	0	0	0	0	0	0	0	24
ASV4253	14	0	9	0	0	0	0	0	0
ASV4254	13	10	0	0	0	0	0	0	0
ASV4255	0	23	0	0	0	0	0	0	0
ASV4256	0	10	13	0	0	0	0	0	0
ASV4257	0	13	10	0	0	0	0	0	0
ASV4258	0	9	0	4	0	0	0	0	0
ASV4259	0	23	0	0	0	0	0	0	0
ASV4260	0	16	7	0	0	0	0	0	0
ASV4261	0	0	23	0	0	0	0	0	0
ASV4262	0	0	23	0	0	0	0	0	0
ASV4295	0	0	0	9	0	0	0	0	0
ASV4308	0	0	0	23	0	0	0	0	0
ASV4309	0	0	0	13	0	10	0	0	0
ASV4310	0	0	0	0	23	0	0	0	0
ASV4311	0	0	0	0	7	16	0	0	0
ASV4312	0	0	0	0	0	0	23	0	0
ASV4313	0	0	0	0	0	0	11	12	0
ASV4314	0	0	0	0	0	0	23	0	0
ASV4315	0	0	0	0	0	0	23	0	0
ASV4316	0	0	0	0	0	0	9	8	6
ASV4317	0	0	0	0	0	0	0	16	7
ASV4318	0	0	0	0	0	0	0	23	0
ASV4319	0	0	0	0	0	0	0	23	0
ASV4320	0	0	0	0	0	0	0	23	0
ASV4321	0	0	0	0	0	0	0	0	23
ASV4322	0	0	0	0	0	0	0	0	23
ASV4323	11	0	9	0	0	0	0	0	0
ASV4356	17	0	0	0	0	0	0	5	0
ASV4357	0	22	0	0	0	0	0	0	0
ASV4358	0	8	4	0	0	0	0	10	0
ASV4359	0	22	0	0	0	0	0	0	0
ASV4360	0	15	0	0	0	0	0	7	0
ASV4361	0	22	0	0	0	0	0	0	0
ASV4362	0	0	22	0	0	0	0	0	0
ASV4363	0	0	22	0	0	0	0	0	0
ASV4364	0	0	8	0	0	0	0	0	0
ASV4365	0	0	22	0	0	0	0	0	0
ASV4366	0	0	22	0	0	0	0	0	0
ASV4421	0	0	0	4	7	0	0	0	0
ASV4424	0	0	0	0	22	0	0	0	0
ASV4425	0	0	0	0	0	0	13	0	9
ASV4426	0	0	0	0	0	0	10	5	7
ASV4427	0	0	0	0	0	0	22	0	0
ASV4428	0	0	0	0	0	0	22	0	0
ASV4429	0	0	0	0	0	0	7	0	15
ASV4430	0	0	0	0	0	0	22	0	0
ASV4431	0	0	0	0	0	0	0	22	0
ASV4441	6	0	0	0	0	0	0	0	0
ASV4478	12	0	9	0	0	0	0	0	0
ASV4479	21	0	0	0	0	0	0	0	0
ASV4480	21	0	0	0	0	0	0	0	0
ASV4481	21	0	0	0	0	0	0	0	0
ASV4482	8	13	0	0	0	0	0	0	0
ASV4483	10	0	11	0	0	0	0	0	0
ASV4484	21	0	0	0	0	0	0	0	0
ASV4485	0	21	0	0	0	0	0	0	0
ASV4486	0	21	0	0	0	0	0	0	0
ASV4487	0	21	0	0	0	0	0	0	0
ASV4488	0	21	0	0	0	0	0	0	0
ASV4489	0	0	21	0	0	0	0	0	0
ASV4490	0	0	21	0	0	0	0	0	0
ASV4491	0	0	21	0	0	0	0	0	0
ASV4492	0	0	21	0	0	0	0	0	0
ASV4548	0	0	0	8	0	13	0	0	0
ASV4549	0	0	0	0	21	0	0	0	0
ASV4550	0	0	0	0	0	21	0	0	0
ASV4551	0	0	0	0	0	0	10	0	11
ASV4552	0	0	0	0	0	0	21	0	0
ASV4553	0	0	0	0	0	0	21	0	0
ASV4554	0	0	0	0	0	0	21	0	0
ASV4555	0	0	0	0	0	0	21	0	0
ASV4556	0	0	0	0	0	0	21	0	0
ASV4557	0	0	0	0	0	0	10	11	0
ASV4558	0	0	0	0	0	0	0	21	0
ASV4559	0	0	0	0	0	0	0	21	0
ASV4560	0	0	0	0	0	0	0	0	21
ASV4561	0	0	0	0	0	0	0	0	21
ASV4562	0	0	0	0	0	0	0	0	21
ASV4619	0	19	0	0	0	0	0	0	0
ASV4625	8	0	12	0	0	0	0	0	0
ASV4626	20	0	0	0	0	0	0	0	0
ASV4627	20	0	0	0	0	0	0	0	0
ASV4628	20	0	0	0	0	0	0	0	0
ASV4629	20	0	0	0	0	0	0	0	0
ASV4630	11	0	9	0	0	0	0	0	0
ASV4631	0	20	0	0	0	0	0	0	0
ASV4632	0	20	0	0	0	0	0	0	0
ASV4633	0	20	0	0	0	0	0	0	0
ASV4634	0	20	0	0	0	0	0	0	0
ASV4635	0	20	0	0	0	0	0	0	0
ASV4636	0	20	0	0	0	0	0	0	0
ASV4637	0	20	0	0	0	0	0	0	0
ASV4638	0	20	0	0	0	0	0	0	0
ASV4639	0	20	0	0	0	0	0	0	0
ASV4640	0	20	0	0	0	0	0	0	0
ASV4641	0	0	20	0	0	0	0	0	0
ASV4642	0	0	20	0	0	0	0	0	0
ASV4692	0	0	0	7	13	0	0	0	0
ASV4693	0	0	0	9	0	11	0	0	0
ASV4694	0	0	0	0	20	0	0	0	0
ASV4695	0	0	0	0	20	0	0	0	0
ASV4696	0	0	0	0	20	0	0	0	0
ASV4697	0	0	0	0	20	0	0	0	0
ASV4698	0	0	0	0	0	20	0	0	0
ASV4699	0	0	0	0	0	0	12	8	0
ASV4700	0	0	0	0	0	0	20	0	0
ASV4701	0	0	0	0	0	0	10	0	10
ASV4702	0	0	0	0	0	0	10	3	7
ASV4703	0	0	0	0	0	0	20	0	0
ASV4704	0	0	0	0	0	0	12	8	0
ASV4705	0	0	0	0	0	0	7	0	13
ASV4706	0	0	0	0	0	0	20	0	0
ASV4707	0	0	0	0	0	0	20	0	0
ASV4708	0	0	0	0	0	0	0	20	0
ASV4709	0	0	0	0	0	0	0	10	10
ASV4710	0	0	0	0	0	0	0	8	12
ASV4711	0	0	0	0	0	0	0	20	0
ASV4712	0	0	0	0	0	0	0	20	0
ASV4713	0	0	0	0	0	0	0	20	0
ASV4714	0	0	0	0	0	0	0	20	0
ASV4715	0	0	0	0	0	0	0	20	0
ASV4716	0	0	0	0	0	0	0	0	20
ASV4717	0	0	0	0	0	0	0	0	20
ASV4718	0	0	0	0	0	0	0	0	20
ASV4719	0	0	0	0	0	0	0	0	20
ASV4754	0	0	0	0	0	0	1	1	0
ASV4757	6	10	0	0	0	0	0	0	0
ASV4777	19	0	0	0	0	0	0	0	0
ASV4778	19	0	0	0	0	0	0	0	0
ASV4779	19	0	0	0	0	0	0	0	0
ASV4780	19	0	0	0	0	0	0	0	0
ASV4781	7	5	7	0	0	0	0	0	0
ASV4783	0	10	9	0	0	0	0	0	0
ASV4785	0	0	19	0	0	0	0	0	0
ASV4786	0	0	2	0	0	0	5	12	0
ASV4787	0	0	19	0	0	0	0	0	0
ASV4788	0	0	19	0	0	0	0	0	0
ASV4789	0	0	19	0	0	0	0	0	0
ASV4824	0	0	0	0	9	0	0	0	0
ASV4835	0	0	0	7	2	8	0	2	0
ASV4836	0	0	0	0	2	0	17	0	0
ASV4837	0	0	0	0	19	0	0	0	0
ASV4838	0	0	0	0	0	0	19	0	0
ASV4839	0	0	0	0	0	0	19	0	0
ASV4840	0	0	0	0	0	0	11	7	1
ASV4841	0	0	0	0	0	0	19	0	0
ASV4842	0	0	0	0	0	0	0	19	0
ASV4843	0	0	0	0	0	0	0	19	0
ASV4844	0	0	0	0	0	0	0	10	9
ASV4845	0	0	0	0	0	0	0	19	0
ASV4846	0	0	0	0	0	0	0	19	0
ASV4847	0	0	0	0	0	0	0	0	19
ASV4848	0	0	0	0	0	0	0	0	19
ASV4855	9	8	0	0	0	0	0	0	0
ASV4861	3	0	0	0	0	0	0	0	0
ASV4882	12	0	0	0	0	0	0	0	0
ASV4905	18	0	0	0	0	0	0	0	0
ASV4906	18	0	0	0	0	0	0	0	0
ASV4907	8	0	10	0	0	0	0	0	0
ASV4908	9	9	0	0	0	0	0	0	0
ASV4909	18	0	0	0	0	0	0	0	0
ASV4910	9	9	0	0	0	0	0	0	0
ASV4911	0	10	8	0	0	0	0	0	0
ASV4912	0	18	0	0	0	0	0	0	0
ASV4913	0	18	0	0	0	0	0	0	0
ASV4914	0	12	6	0	0	0	0	0	0
ASV4915	0	18	0	0	0	0	0	0	0
ASV4916	0	18	0	0	0	0	0	0	0
ASV4917	0	0	18	0	0	0	0	0	0
ASV4918	0	0	18	0	0	0	0	0	0
ASV4919	0	0	18	0	0	0	0	0	0
ASV4920	0	0	18	0	0	0	0	0	0
ASV4921	0	0	18	0	0	0	0	0	0
ASV4973	0	0	0	0	10	0	0	0	0
ASV4977	0	0	0	9	4	0	0	5	0
ASV4978	0	0	0	18	0	0	0	0	0
ASV4979	0	0	0	18	0	0	0	0	0
ASV4980	0	0	0	18	0	0	0	0	0
ASV4981	0	0	0	7	0	11	0	0	0
ASV4982	0	0	0	0	18	0	0	0	0
ASV4983	0	0	0	0	18	0	0	0	0
ASV4984	0	0	0	0	1	13	0	4	0
ASV4985	0	0	0	0	0	0	18	0	0
ASV4986	0	0	0	0	0	0	18	0	0
ASV4987	0	0	0	0	0	0	8	10	0
ASV4988	0	0	0	0	0	0	6	12	0
ASV4989	0	0	0	0	0	0	0	18	0
ASV4990	0	0	0	0	0	0	0	18	0
ASV4991	0	0	0	0	0	0	0	0	18
ASV4992	0	0	0	0	0	0	0	0	18
ASV5046	17	0	0	0	0	0	0	0	0
ASV5047	7	10	0	0	0	0	0	0	0
ASV5048	17	0	0	0	0	0	0	0	0
ASV5049	17	0	0	0	0	0	0	0	0
ASV5050	17	0	0	0	0	0	0	0	0
ASV5051	0	17	0	0	0	0	0	0	0
ASV5052	0	17	0	0	0	0	0	0	0
ASV5053	0	17	0	0	0	0	0	0	0
ASV5054	0	17	0	0	0	0	0	0	0
ASV5055	0	0	17	0	0	0	0	0	0
ASV5056	0	0	17	0	0	0	0	0	0
ASV5057	0	0	17	0	0	0	0	0	0
ASV5058	0	0	17	0	0	0	0	0	0
ASV5059	0	0	17	0	0	0	0	0	0
ASV5147	0	0	0	0	0	0	0	0	6
ASV5152	0	0	0	0	17	0	0	0	0
ASV5153	0	0	0	0	17	0	0	0	0
ASV5154	0	0	0	0	17	0	0	0	0
ASV5155	0	0	0	0	17	0	0	0	0
ASV5156	0	0	0	0	0	17	0	0	0
ASV5157	0	0	0	0	0	17	0	0	0
ASV5158	0	0	0	0	0	0	17	0	0
ASV5159	0	0	0	0	0	0	17	0	0
ASV5160	0	0	0	0	0	0	17	0	0
ASV5161	0	0	0	0	0	0	0	17	0
ASV5162	0	0	0	0	0	0	0	17	0
ASV5163	0	0	0	0	0	0	0	17	0
ASV5164	0	0	0	0	0	0	0	17	0
ASV5165	0	0	0	0	0	0	0	17	0
ASV5166	0	0	0	0	0	0	0	17	0
ASV5167	0	0	0	0	0	0	0	17	0
ASV5168	0	0	0	0	0	0	0	0	17
ASV5192	0	9	0	0	0	0	0	0	0
ASV5240	12	0	0	0	0	0	0	0	4
ASV5241	16	0	0	0	0	0	0	0	0
ASV5242	8	8	0	0	0	0	0	0	0
ASV5243	16	0	0	0	0	0	0	0	0
ASV5244	7	9	0	0	0	0	0	0	0
ASV5245	8	1	7	0	0	0	0	0	0
ASV5246	16	0	0	0	0	0	0	0	0
ASV5247	16	0	0	0	0	0	0	0	0
ASV5248	16	0	0	0	0	0	0	0	0
ASV5249	0	16	0	0	0	0	0	0	0
ASV5250	0	4	12	0	0	0	0	0	0
ASV5251	0	6	10	0	0	0	0	0	0
ASV5252	0	16	0	0	0	0	0	0	0
ASV5253	0	7	9	0	0	0	0	0	0
ASV5254	0	16	0	0	0	0	0	0	0
ASV5255	0	0	16	0	0	0	0	0	0
ASV5257	0	0	16	0	0	0	0	0	0
ASV5258	0	0	16	0	0	0	0	0	0
ASV5259	0	0	16	0	0	0	0	0	0
ASV5260	0	0	16	0	0	0	0	0	0
ASV5339	0	0	0	16	0	0	0	0	0
ASV5340	0	0	0	16	0	0	0	0	0
ASV5341	0	0	0	7	0	9	0	0	0
ASV5342	0	0	0	0	16	0	0	0	0
ASV5343	0	0	0	0	16	0	0	0	0
ASV5344	0	0	0	0	6	0	10	0	0
ASV5345	0	0	0	0	16	0	0	0	0
ASV5346	0	0	0	0	0	16	0	0	0
ASV5347	0	0	0	0	0	0	2	6	8
ASV5348	0	0	0	0	0	0	4	4	8
ASV5349	0	0	0	0	0	0	16	0	0
ASV5350	0	0	0	0	0	0	16	0	0
ASV5351	0	0	0	0	0	0	0	16	0
ASV5352	0	0	0	0	0	0	0	16	0
ASV5353	0	0	0	0	0	0	0	16	0
ASV5354	0	0	0	0	0	0	0	0	16
ASV5355	0	0	0	0	0	0	0	0	16
ASV5356	0	0	0	0	0	0	0	0	16
ASV5357	0	0	0	0	0	0	0	0	16
ASV5358	0	0	0	0	0	0	0	0	16
ASV5365	0	0	1	0	0	0	0	0	0
ASV5375	0	0	0	4	5	0	0	0	0
ASV5388	0	0	0	1	0	0	0	0	0
ASV5424	5	0	6	0	0	0	0	0	0
ASV5435	11	0	4	0	0	0	0	0	0
ASV5436	9	0	6	0	0	0	0	0	0
ASV5437	15	0	0	0	0	0	0	0	0
ASV5439	6	9	0	0	0	0	0	0	0
ASV5440	12	0	0	1	2	0	0	0	0
ASV5441	15	0	0	0	0	0	0	0	0
ASV5442	15	0	0	0	0	0	0	0	0
ASV5443	15	0	0	0	0	0	0	0	0
ASV5444	15	0	0	0	0	0	0	0	0
ASV5445	7	1	7	0	0	0	0	0	0
ASV5446	15	0	0	0	0	0	0	0	0
ASV5447	8	7	0	0	0	0	0	0	0
ASV5448	0	15	0	0	0	0	0	0	0
ASV5449	0	15	0	0	0	0	0	0	0
ASV5450	0	11	4	0	0	0	0	0	0
ASV5451	0	4	11	0	0	0	0	0	0
ASV5452	0	15	0	0	0	0	0	0	0
ASV5453	0	15	0	0	0	0	0	0	0
ASV5454	0	15	0	0	0	0	0	0	0
ASV5455	0	8	7	0	0	0	0	0	0
ASV5456	0	15	0	0	0	0	0	0	0
ASV5457	0	15	0	0	0	0	0	0	0
ASV5458	0	0	15	0	0	0	0	0	0
ASV5459	0	0	15	0	0	0	0	0	0
ASV5460	0	0	15	0	0	0	0	0	0
ASV5461	0	0	15	0	0	0	0	0	0
ASV5534	0	0	0	9	0	6	0	0	0
ASV5535	0	0	0	6	0	9	0	0	0
ASV5536	0	0	0	15	0	0	0	0	0
ASV5537	0	0	0	0	15	0	0	0	0
ASV5538	0	0	0	0	15	0	0	0	0
ASV5539	0	0	0	0	0	6	0	0	9
ASV5540	0	0	0	0	0	15	0	0	0
ASV5541	0	0	0	0	0	15	0	0	0
ASV5542	0	0	0	0	0	15	0	0	0
ASV5543	0	0	0	0	0	0	15	0	0
ASV5544	0	0	0	0	0	0	15	0	0
ASV5545	0	0	0	0	0	0	15	0	0
ASV5546	0	0	0	0	0	0	0	15	0
ASV5547	0	0	0	0	0	0	0	15	0
ASV5548	0	0	0	0	0	0	0	0	15
ASV5549	0	0	0	0	0	0	0	0	15
ASV5550	0	0	0	0	0	0	0	0	15
ASV5561	0	2	0	0	0	0	0	0	0
ASV5604	2	0	0	0	0	0	0	0	0
ASV5627	14	0	0	0	0	0	0	0	0
ASV5628	14	0	0	0	0	0	0	0	0
ASV5629	14	0	0	0	0	0	0	0	0
ASV5630	14	0	0	0	0	0	0	0	0
ASV5631	8	0	6	0	0	0	0	0	0
ASV5632	14	0	0	0	0	0	0	0	0
ASV5634	14	0	0	0	0	0	0	0	0
ASV5635	14	0	0	0	0	0	0	0	0
ASV5636	4	5	0	0	0	0	5	0	0
ASV5637	0	14	0	0	0	0	0	0	0
ASV5638	0	14	0	0	0	0	0	0	0
ASV5639	0	14	0	0	0	0	0	0	0
ASV5640	0	14	0	0	0	0	0	0	0
ASV5641	0	14	0	0	0	0	0	0	0
ASV5642	0	14	0	0	0	0	0	0	0
ASV5643	0	14	0	0	0	0	0	0	0
ASV5644	0	6	0	0	0	0	5	3	0
ASV5645	0	14	0	0	0	0	0	0	0
ASV5646	0	14	0	0	0	0	0	0	0
ASV5647	0	14	0	0	0	0	0	0	0
ASV5648	0	0	12	0	0	0	2	0	0
ASV5649	0	0	14	0	0	0	0	0	0
ASV5650	0	0	14	0	0	0	0	0	0
ASV5651	0	0	14	0	0	0	0	0	0
ASV5652	0	0	14	0	0	0	0	0	0
ASV5653	0	0	14	0	0	0	0	0	0
ASV5654	0	0	14	0	0	0	0	0	0
ASV5655	0	0	14	0	0	0	0	0	0
ASV5731	0	0	0	14	0	0	0	0	0
ASV5732	0	0	0	14	0	0	0	0	0
ASV5733	0	0	0	14	0	0	0	0	0
ASV5734	0	0	0	5	9	0	0	0	0
ASV5735	0	0	0	0	14	0	0	0	0
ASV5736	0	0	0	0	0	14	0	0	0
ASV5737	0	0	0	0	0	0	14	0	0
ASV5738	0	0	0	0	0	0	6	8	0
ASV5739	0	0	0	0	0	0	0	14	0
ASV5740	0	0	0	0	0	0	0	14	0
ASV5741	0	0	0	0	0	0	0	14	0
ASV5742	0	0	0	0	0	0	0	7	7
ASV5743	0	0	0	0	0	0	0	14	0
ASV5744	0	0	0	0	0	0	0	14	0
ASV5745	0	0	0	0	0	0	0	7	7
ASV5746	0	0	0	0	0	0	0	14	0
ASV5747	0	0	0	0	0	0	0	0	14
ASV5784	0	0	0	0	0	0	0	2	0
ASV5805	0	6	0	0	0	0	0	0	0
ASV5825	0	1	8	0	0	0	0	0	0
ASV5835	13	0	0	0	0	0	0	0	0
ASV5836	13	0	0	0	0	0	0	0	0
ASV5837	13	0	0	0	0	0	0	0	0
ASV5838	13	0	0	0	0	0	0	0	0
ASV5839	13	0	0	0	0	0	0	0	0
ASV5840	13	0	0	0	0	0	0	0	0
ASV5841	13	0	0	0	0	0	0	0	0
ASV5842	13	0	0	0	0	0	0	0	0
[truncated: 1,664 more rows]
