# Supplementary material for: Exploring the Impact of Coconut Peat and Vermiculite on the Rhizosphere Microbiome of Pre-Basic Seed Potatoes under Soilless Cultivation Conditions
Source: Microorganisms. 2024 Mar 14;12(3):584. doi: 10.3390/microorganisms12030584 (PMC10974569; doi:10.3390/microorganisms12030584)
Supplement: Supplementary file 1 [file microorganisms-12-00584-s001.zip › Supplementary Files/Supplementary Data2/5. Co-occurrence network.xlsx]

## Sheet: Overview
Data on the Co-occurrence network
1. Sheet " ASVs_taxonomic ": Table of taxonomic properties of input ASVs. Uesd for taxonomic annotation of " nodes " in the correlation network.
2. Sheet " coconut bra_ASVs ": Abundance table of ASVs in the coconut bran substrates used for correlation networks.
3. Sheet " coconut bran_edges ": Edges data on microbial correlation networks in coconut bran substrates. Enter into "Gephi" for visualisation. (1) " source " and " target ": A pair of ASVs with correlation. (2) " weight ": Indicates the size of the correlation. (3) " correlation ": Correlation values with positive and negative. (4) " E.I1.correlation ": The positive and negative correlation : " …
4. Sheet " coconut bran_nodes ": Nodes data on microbial correlation networks in coconut bran substrates. Enter into "Gephi" for visualisation. Includes taxonomic annotations from phylum to species for distinguishing nodes in the correlation network.
5. Sheet " vermiculite_ASVs ": Abundance table of ASVs in the vermiculite substrates used for correlation networks.
6. Sheet " vermiculite_edges ": Edges data on microbial correlation networks in vermiculite substrates. The meaning of each heading is the same as in sheet " coconut bran_edges ".
7. Sheet " vermiculite_nodes ": Nodes data on microbial correlation networks in vermiculite substrates. The meaning of each heading is the same as in sheet " coconut bran_nodes ".

## Sheet: ASVs_taxonomic
1. Taxonomic properties of input ASVs
	kingdom	phylum	class	order	family	genus	species
ASV2	Bacteria	Proteobacteria	Gammaproteobacteria	Xanthomonadales	Xanthomonadaceae	Stenotrophomonas	unclassified_Stenotrophomonas
ASV3	Bacteria	Proteobacteria	Gammaproteobacteria	Pseudomonadales	Pseudomonadaceae	Pseudomonas	unclassified_Pseudomonas
ASV4	Bacteria	Proteobacteria	Gammaproteobacteria	Xanthomonadales	Rhodanobacteraceae	Dyella	unclassified_Dyella
ASV5	Bacteria	Proteobacteria	Alphaproteobacteria	Rickettsiales	Mitochondria	unclassified	unclassified_Mitochondria
ASV6	Bacteria	Proteobacteria	Gammaproteobacteria	Burkholderiales	Oxalobacteraceae	Massilia	unclassified_Massilia
ASV7	Bacteria	Proteobacteria	Alphaproteobacteria	Sphingomonadales	Sphingomonadaceae	Blastomonas	unclassified_Blastomonas
ASV8	Bacteria	Proteobacteria	Gammaproteobacteria	Burkholderiales	Oxalobacteraceae	Noviherbaspirillum	unclassified_Noviherbaspirillum
ASV9	Bacteria	Proteobacteria	Gammaproteobacteria	Enterobacterales	Pectobacteriaceae	Pectobacterium	unclassified_Pectobacterium
ASV10	Bacteria	Proteobacteria	Gammaproteobacteria	Pseudomonadales	Pseudomonadaceae	Pseudomonas	unclassified_Pseudomonas
ASV11	Bacteria	Proteobacteria	Gammaproteobacteria	Enterobacterales	Aeromonadaceae	Aeromonas	unclassified_Aeromonas
ASV12	Bacteria	Bacteroidota	Bacteroidia	Sphingobacteriales	Sphingobacteriaceae	Mucilaginibacter	unclassified_Mucilaginibacter
ASV13	Bacteria	Patescibacteria	Saccharimonadia	Saccharimonadales	Saccharimonadaceae	unclassified	unclassified_Saccharimonadaceae
ASV14	Bacteria	Proteobacteria	Gammaproteobacteria	Burkholderiales	Burkholderiaceae	Burkholderia	unclassified_Burkholderia_Caballeronia_Paraburkholderia
ASV15	Bacteria	Proteobacteria	Alphaproteobacteria	Sphingomonadales	Sphingomonadaceae	unclassified	unclassified_Sphingomonadaceae
ASV16	Bacteria	Proteobacteria	Gammaproteobacteria	Burkholderiales	Alcaligenaceae	Bordetella	unclassified_Bordetella
ASV17	Bacteria	Actinobacteriota	Actinobacteria	Micrococcales	Micrococcaceae	unclassified	unclassified_Micrococcaceae
ASV18	Bacteria	Proteobacteria	Gammaproteobacteria	Xanthomonadales	Rhodanobacteraceae	Rhodanobacter	unclassified_Rhodanobacter
ASV19	Bacteria	Proteobacteria	Gammaproteobacteria	Xanthomonadales	Rhodanobacteraceae	Rhodanobacter	unclassified_Rhodanobacter
ASV20	Bacteria	Proteobacteria	Gammaproteobacteria	Burkholderiales	Oxalobacteraceae	Massilia	unclassified_Massilia
ASV21	Bacteria	Proteobacteria	Alphaproteobacteria	Rhizobiales	Xanthobacteraceae	unclassified	unclassified_Xanthobacteraceae
ASV22	Bacteria	Proteobacteria	Alphaproteobacteria	Caulobacterales	Caulobacteraceae	Caulobacter	unclassified_Caulobacter
ASV23	Bacteria	Proteobacteria	Gammaproteobacteria	Burkholderiales	Oxalobacteraceae	Massilia	uncultured_Telluria_sp.
ASV24	Bacteria	Actinobacteriota	Actinobacteria	Micrococcales	Microbacteriaceae	Leifsonia	unclassified_Leifsonia
ASV25	Bacteria	Proteobacteria	Gammaproteobacteria	Pseudomonadales	Pseudomonadaceae	Pseudomonas	unclassified_Pseudomonas
ASV26	Bacteria	Proteobacteria	Gammaproteobacteria	Burkholderiales	Oxalobacteraceae	Noviherbaspirillum	unclassified_Noviherbaspirillum
ASV27	Bacteria	Proteobacteria	Gammaproteobacteria	Burkholderiales	Burkholderiaceae	Burkholderia	unclassified_Burkholderia_Caballeronia_Paraburkholderia
ASV28	Bacteria	Proteobacteria	Gammaproteobacteria	Burkholderiales	Oxalobacteraceae	Massilia	unclassified_Massilia
ASV29	Bacteria	Proteobacteria	Gammaproteobacteria	Burkholderiales	Oxalobacteraceae	Noviherbaspirillum	unclassified_Noviherbaspirillum
ASV30	Bacteria	Proteobacteria	Gammaproteobacteria	Xanthomonadales	Xanthomonadaceae	Thermomonas	unclassified_Thermomonas
ASV31	Bacteria	Actinobacteriota	Actinobacteria	Micrococcales	Micrococcaceae	Pseudarthrobacter	unclassified_Pseudarthrobacter
ASV32	Bacteria	Actinobacteriota	Actinobacteria	Pseudonocardiales	Pseudonocardiaceae	Saccharopolyspora	unclassified_Saccharopolyspora
ASV33	Bacteria	Proteobacteria	Alphaproteobacteria	Rhizobiales	Rhizobiaceae	Allorhizobium	unclassified_Allorhizobium_Neorhizobium_Pararhizobium_Rhizobium
ASV34	Bacteria	Proteobacteria	Alphaproteobacteria	Caulobacterales	Caulobacteraceae	Asticcacaulis	unclassified_Asticcacaulis
ASV35	Bacteria	Proteobacteria	Alphaproteobacteria	Sphingomonadales	Sphingomonadaceae	Sphingopyxis	unclassified_Sphingopyxis
ASV36	Bacteria	Proteobacteria	Alphaproteobacteria	Caulobacterales	Caulobacteraceae	Asticcacaulis	uncultured_Asticcacaulis_sp.
ASV37	Bacteria	Proteobacteria	Alphaproteobacteria	Rhizobiales	Rhizobiaceae	Allorhizobium	unclassified_Allorhizobium_Neorhizobium_Pararhizobium_Rhizobium
ASV38	Bacteria	Proteobacteria	Gammaproteobacteria	Xanthomonadales	Rhodanobacteraceae	Dyella	unclassified_Dyella
ASV39	Bacteria	Bacteroidota	Bacteroidia	Chitinophagales	Chitinophagaceae	Aurantisolimonas	unclassified_Aurantisolimonas
ASV40	Bacteria	Proteobacteria	Gammaproteobacteria	Enterobacterales	Enterobacteriaceae	unclassified	unclassified_Enterobacteriaceae
ASV41	Bacteria	Proteobacteria	Gammaproteobacteria	Pseudomonadales	Pseudomonadaceae	Pseudomonas	unclassified_Pseudomonas
ASV42	Bacteria	Proteobacteria	Gammaproteobacteria	Burkholderiales	Comamonadaceae	Comamonas	Comamonas_terrigena
ASV43	Bacteria	Actinobacteriota	Actinobacteria	Propionibacteriales	Nocardioidaceae	Nocardioides	unclassified_Nocardioides
ASV44	Bacteria	Actinobacteriota	Actinobacteria	Propionibacteriales	Nocardioidaceae	Nocardioides	unclassified_Nocardioides
ASV45	Bacteria	Proteobacteria	Alphaproteobacteria	Caulobacterales	Caulobacteraceae	Asticcacaulis	unclassified_Asticcacaulis
ASV46	Bacteria	Bacteroidota	Bacteroidia	Flavobacteriales	Flavobacteriaceae	Flavobacterium	unclassified_Flavobacterium
ASV47	Bacteria	Bacteroidota	Bacteroidia	Flavobacteriales	Weeksellaceae	Chryseobacterium	unclassified_Chryseobacterium
ASV48	Bacteria	Proteobacteria	Gammaproteobacteria	Xanthomonadales	Xanthomonadaceae	Pseudoxanthomonas	unclassified_Pseudoxanthomonas
ASV49	Bacteria	Bacteroidota	Bacteroidia	Sphingobacteriales	Sphingobacteriaceae	Mucilaginibacter	unclassified_Mucilaginibacter
ASV50	Bacteria	Proteobacteria	Gammaproteobacteria	Xanthomonadales	Rhodanobacteraceae	Rhodanobacter	unclassified_Rhodanobacter
ASV51	Bacteria	Proteobacteria	Alphaproteobacteria	Caulobacterales	Caulobacteraceae	Brevundimonas	unclassified_Brevundimonas
ASV52	Bacteria	Proteobacteria	Gammaproteobacteria	Burkholderiales	Oxalobacteraceae	Massilia	unclassified_Massilia
ASV53	Bacteria	Proteobacteria	Gammaproteobacteria	Burkholderiales	Oxalobacteraceae	Massilia	unclassified_Massilia
ASV54	Bacteria	Proteobacteria	Alphaproteobacteria	Rhizobiales	Xanthobacteraceae	Pseudolabrys	unclassified_Pseudolabrys
ASV55	Bacteria	Proteobacteria	Alphaproteobacteria	Sphingomonadales	Sphingomonadaceae	Novosphingobium	unclassified_Novosphingobium
ASV56	Bacteria	Proteobacteria	Gammaproteobacteria	Burkholderiales	Oxalobacteraceae	Massilia	unclassified_Massilia
ASV57	Bacteria	Proteobacteria	Gammaproteobacteria	Burkholderiales	Oxalobacteraceae	Massilia	unclassified_Massilia
ASV58	Bacteria	Proteobacteria	Gammaproteobacteria	Burkholderiales	Comamonadaceae	unclassified	unclassified_Comamonadaceae
ASV59	Bacteria	Proteobacteria	Alphaproteobacteria	Rhizobiales	Beijerinckiaceae	Methylobacterium	unclassified_Methylobacterium_Methylorubrum
ASV60	Bacteria	Proteobacteria	Gammaproteobacteria	Burkholderiales	Comamonadaceae	Pelomonas	unclassified_Pelomonas
ASV61	Bacteria	Proteobacteria	Gammaproteobacteria	Pseudomonadales	Pseudomonadaceae	Pseudomonas	unclassified_Pseudomonas
ASV62	Bacteria	Proteobacteria	Gammaproteobacteria	Burkholderiales	Methylophilaceae	Methylophilus	unclassified_Methylophilus
ASV63	Bacteria	Proteobacteria	Alphaproteobacteria	Sphingomonadales	Sphingomonadaceae	Sphingomonas	unclassified_Sphingomonas
ASV64	Bacteria	Proteobacteria	Alphaproteobacteria	Rhizobiales	Beijerinckiaceae	Psychroglaciecola	unclassified_Psychroglaciecola
ASV65	Bacteria	Proteobacteria	Gammaproteobacteria	Burkholderiales	Comamonadaceae	Hydrogenophaga	unclassified_Hydrogenophaga
ASV66	Bacteria	Proteobacteria	Gammaproteobacteria	Burkholderiales	Alcaligenaceae	Achromobacter	unclassified_Achromobacter
ASV67	Bacteria	Proteobacteria	Alphaproteobacteria	Rhodobacterales	Rhodobacteraceae	Paracoccus	unclassified_Paracoccus
ASV68	Bacteria	Proteobacteria	Gammaproteobacteria	Burkholderiales	Comamonadaceae	unclassified	unclassified_Comamonadaceae
ASV69	Bacteria	Proteobacteria	Gammaproteobacteria	Burkholderiales	Oxalobacteraceae	Massilia	unclassified_Massilia
ASV70	Bacteria	Proteobacteria	Gammaproteobacteria	Burkholderiales	Comamonadaceae	Hydrogenophaga	unclassified_Hydrogenophaga
ASV71	Bacteria	Acidobacteriota	Acidobacteriae	Acidobacteriales	Acidobacteriaceae	Granulicella	unclassified_Granulicella
ASV72	Bacteria	Actinobacteriota	Actinobacteria	Propionibacteriales	Nocardioidaceae	Nocardioides	unclassified_Nocardioides
ASV73	Bacteria	Proteobacteria	Alphaproteobacteria	Sphingomonadales	Sphingomonadaceae	Sphingomonas	unclassified_Sphingomonas
ASV74	Bacteria	Proteobacteria	Alphaproteobacteria	Rhizobiales	Rhizobiaceae	Allorhizobium	unclassified_Allorhizobium_Neorhizobium_Pararhizobium_Rhizobium
ASV75	Bacteria	Proteobacteria	Alphaproteobacteria	Rhizobiales	Rhizobiaceae	Mesorhizobium	unclassified_Mesorhizobium
ASV76	Bacteria	Proteobacteria	Gammaproteobacteria	Burkholderiales	Oxalobacteraceae	unclassified	unclassified_Oxalobacteraceae
ASV77	Bacteria	Proteobacteria	Gammaproteobacteria	Burkholderiales	Methylophilaceae	Methylophilus	unclassified_Methylophilus
ASV78	Bacteria	Bacteroidota	Bacteroidia	Sphingobacteriales	Sphingobacteriaceae	Mucilaginibacter	unclassified_Mucilaginibacter
ASV79	Bacteria	Proteobacteria	Gammaproteobacteria	Pseudomonadales	Pseudomonadaceae	Pseudomonas	unclassified_Pseudomonas
ASV80	Bacteria	Proteobacteria	Gammaproteobacteria	Pseudomonadales	Moraxellaceae	Acinetobacter	unclassified_Acinetobacter
ASV81	Bacteria	Actinobacteriota	Actinobacteria	Micrococcales	Microbacteriaceae	Microbacterium	unclassified_Microbacterium
ASV82	Bacteria	Bacteroidota	Bacteroidia	Flavobacteriales	Flavobacteriaceae	Flavobacterium	unclassified_Flavobacterium
ASV83	Bacteria	Proteobacteria	Alphaproteobacteria	Sphingomonadales	Sphingomonadaceae	Sphingomonas	unclassified_Sphingomonas
ASV84	Bacteria	Bacteroidota	Bacteroidia	Flavobacteriales	Flavobacteriaceae	Flavobacterium	unclassified_Flavobacterium
ASV85	Bacteria	Proteobacteria	Gammaproteobacteria	Xanthomonadales	Rhodanobacteraceae	Dyella	unclassified_Dyella
ASV86	Bacteria	Bacteroidota	Bacteroidia	Sphingobacteriales	Sphingobacteriaceae	Pedobacter	unclassified_Pedobacter
ASV87	Bacteria	Proteobacteria	Gammaproteobacteria	Burkholderiales	Oxalobacteraceae	Massilia	uncultured_Telluria_sp.
ASV88	Bacteria	Proteobacteria	Alphaproteobacteria	Micropepsales	Micropepsaceae	unclassified	unclassified_Micropepsaceae
ASV89	Bacteria	Proteobacteria	Alphaproteobacteria	Caulobacterales	Caulobacteraceae	Caulobacter	unclassified_Caulobacter
ASV90	Bacteria	Patescibacteria	Saccharimonadia	Saccharimonadales	LWQ8	unclassified	unclassified_LWQ8
ASV91	Bacteria	Proteobacteria	Alphaproteobacteria	Sphingomonadales	Sphingomonadaceae	Sphingobium	unclassified_Sphingobium
ASV92	Bacteria	Proteobacteria	Gammaproteobacteria	Burkholderiales	Oxalobacteraceae	Massilia	unclassified_Massilia
ASV93	Bacteria	Proteobacteria	Gammaproteobacteria	Burkholderiales	Chromobacteriaceae	Vogesella	unclassified_Vogesella
ASV94	Bacteria	Proteobacteria	Gammaproteobacteria	Pseudomonadales	Moraxellaceae	Acinetobacter	unclassified_Acinetobacter
ASV95	Bacteria	Bdellovibrionota	Oligoflexia	319	uncultured	uncultured	uncultured_Bacteriovorax_sp.
ASV96	Bacteria	Proteobacteria	Gammaproteobacteria	Burkholderiales	Burkholderiaceae	Burkholderia	unclassified_Burkholderia_Caballeronia_Paraburkholderia
ASV97	Bacteria	Proteobacteria	Alphaproteobacteria	Rhizobiales	Rhizobiaceae	Allorhizobium	unclassified_Allorhizobium_Neorhizobium_Pararhizobium_Rhizobium
ASV98	Bacteria	Proteobacteria	Alphaproteobacteria	Sphingomonadales	Sphingomonadaceae	Novosphingobium	unclassified_Novosphingobium
ASV99	Bacteria	Proteobacteria	Gammaproteobacteria	Burkholderiales	Comamonadaceae	Acidovorax	unclassified_Acidovorax
ASV100	Bacteria	Proteobacteria	Alphaproteobacteria	Rhizobiales	Devosiaceae	Devosia	unclassified_Devosia
ASV101	Bacteria	Bacteroidota	Bacteroidia	Chitinophagales	Chitinophagaceae	Arachidicoccus	Arachidicoccus_soli
ASV102	Bacteria	Proteobacteria	Gammaproteobacteria	Burkholderiales	Comamonadaceae	Comamonas	unclassified_Comamonas
ASV103	Bacteria	Proteobacteria	Gammaproteobacteria	Burkholderiales	Burkholderiaceae	Burkholderia	unclassified_Burkholderia_Caballeronia_Paraburkholderia
ASV104	Bacteria	Proteobacteria	Alphaproteobacteria	Rhizobiales	Rhizobiaceae	Allorhizobium	unclassified_Allorhizobium_Neorhizobium_Pararhizobium_Rhizobium
ASV105	Bacteria	Proteobacteria	Gammaproteobacteria	Burkholderiales	Oxalobacteraceae	Massilia	unclassified_Massilia
ASV106	Bacteria	Proteobacteria	Gammaproteobacteria	Burkholderiales	Comamonadaceae	unclassified	unclassified_Comamonadaceae
ASV107	Bacteria	Proteobacteria	Alphaproteobacteria	Acetobacterales	Acetobacteraceae	Acidisoma	Acidisoma_tundrae
ASV108	Bacteria	Bacteroidota	Bacteroidia	Flavobacteriales	Flavobacteriaceae	Flavobacterium	unclassified_Flavobacterium
ASV109	Bacteria	Proteobacteria	Gammaproteobacteria	Pseudomonadales	Pseudomonadaceae	Pseudomonas	unclassified_Pseudomonas
ASV110	Bacteria	Actinobacteriota	Actinobacteria	Micrococcales	Microbacteriaceae	Curtobacterium	unclassified_Curtobacterium
ASV111	Bacteria	Proteobacteria	Alphaproteobacteria	Rhizobiales	Rhizobiaceae	Allorhizobium	unclassified_Allorhizobium_Neorhizobium_Pararhizobium_Rhizobium
ASV112	Bacteria	Proteobacteria	Gammaproteobacteria	Burkholderiales	Rhodocyclaceae	Uliginosibacterium	unclassified_Uliginosibacterium
ASV113	Bacteria	Proteobacteria	Gammaproteobacteria	Xanthomonadales	Xanthomonadaceae	Thermomonas	unclassified_Thermomonas
ASV114	Bacteria	Proteobacteria	Alphaproteobacteria	Rhizobiales	Rhizobiaceae	unclassified	unclassified_Rhizobiaceae
ASV115	Bacteria	Proteobacteria	Gammaproteobacteria	Burkholderiales	Oxalobacteraceae	Massilia	unclassified_Massilia
ASV116	Bacteria	Proteobacteria	Alphaproteobacteria	Caulobacterales	Caulobacteraceae	unclassified	unclassified_Caulobacteraceae
ASV117	Bacteria	Proteobacteria	Gammaproteobacteria	Burkholderiales	Comamonadaceae	unclassified	unclassified_Comamonadaceae
ASV118	Bacteria	Proteobacteria	Gammaproteobacteria	Burkholderiales	Comamonadaceae	Variovorax	unclassified_Variovorax
ASV119	Bacteria	Bacteroidota	Bacteroidia	Chitinophagales	Chitinophagaceae	Edaphobaculum	unclassified_Edaphobaculum
ASV120	Bacteria	Proteobacteria	Gammaproteobacteria	Pseudomonadales	Pseudomonadaceae	Pseudomonas	unclassified_Pseudomonas
ASV121	Bacteria	Proteobacteria	Alphaproteobacteria	Sphingomonadales	Sphingomonadaceae	unclassified	unclassified_Sphingomonadaceae
ASV122	Bacteria	Proteobacteria	Alphaproteobacteria	Sphingomonadales	Sphingomonadaceae	Sphingomonas	unclassified_Sphingomonas
ASV123	Bacteria	Proteobacteria	Gammaproteobacteria	Xanthomonadales	Xanthomonadaceae	Stenotrophomonas	unclassified_Stenotrophomonas
ASV124	Bacteria	Verrucomicrobiota	Verrucomicrobiae	Chthoniobacterales	Xiphinematobacteraceae	Candidatus	unclassified_Candidatus_Xiphinematobacter
ASV125	Bacteria	Actinobacteriota	Actinobacteria	Micrococcales	Microbacteriaceae	unclassified	unclassified_Microbacteriaceae
ASV126	Bacteria	Proteobacteria	Gammaproteobacteria	Xanthomonadales	Xanthomonadaceae	Thermomonas	unclassified_Thermomonas
ASV127	Bacteria	Actinobacteriota	Actinobacteria	Micrococcales	Microbacteriaceae	Curtobacterium	unclassified_Curtobacterium
ASV128	Bacteria	Actinobacteriota	Actinobacteria	Micrococcales	Microbacteriaceae	Amnibacterium	unclassified_Amnibacterium
ASV129	Bacteria	Proteobacteria	Alphaproteobacteria	Sphingomonadales	Sphingomonadaceae	Sphingomonas	unclassified_Sphingomonas
ASV130	Bacteria	Proteobacteria	Alphaproteobacteria	Micropepsales	Micropepsaceae	unclassified	uncultured_Alphaproteobacteria_bacterium
ASV131	Bacteria	Patescibacteria	Saccharimonadia	Saccharimonadales	unclassified	unclassified	unclassified_Saccharimonadales
ASV132	Bacteria	Verrucomicrobiota	Verrucomicrobiae	Opitutales	Opitutaceae	Opitutus	Nibricoccus_aquaticus
ASV133	Bacteria	Proteobacteria	Alphaproteobacteria	Sphingomonadales	Sphingomonadaceae	Sphingopyxis	unclassified_Sphingopyxis
ASV134	Bacteria	Proteobacteria	Gammaproteobacteria	Enterobacterales	Enterobacteriaceae	Enterobacter	unclassified_Enterobacter
ASV135	Bacteria	Proteobacteria	Alphaproteobacteria	Caulobacterales	Caulobacteraceae	Brevundimonas	unclassified_Brevundimonas
ASV136	Bacteria	Proteobacteria	Alphaproteobacteria	Rhizobiales	Xanthobacteraceae	Bradyrhizobium	unclassified_Bradyrhizobium
ASV137	Bacteria	Proteobacteria	Gammaproteobacteria	Pseudomonadales	Moraxellaceae	Acinetobacter	unclassified_Acinetobacter
ASV138	Bacteria	Proteobacteria	Gammaproteobacteria	Burkholderiales	Oxalobacteraceae	Massilia	unclassified_Massilia
ASV139	Bacteria	Proteobacteria	Alphaproteobacteria	Rhizobiales	Xanthobacteraceae	Pseudolabrys	unclassified_Pseudolabrys
ASV140	Bacteria	Bacteroidota	Bacteroidia	Sphingobacteriales	Sphingobacteriaceae	Pedobacter	Pedobacter_sp._b3N1b_b5
ASV141	Bacteria	Proteobacteria	Alphaproteobacteria	Caulobacterales	Caulobacteraceae	Brevundimonas	unclassified_Brevundimonas
ASV142	Bacteria	Proteobacteria	Alphaproteobacteria	Caulobacterales	Caulobacteraceae	Asticcacaulis	unclassified_Asticcacaulis
ASV143	Bacteria	Bacteroidota	Bacteroidia	Sphingobacteriales	Sphingobacteriaceae	unclassified	unclassified_Sphingobacteriaceae
ASV144	Bacteria	Proteobacteria	Gammaproteobacteria	Burkholderiales	Oxalobacteraceae	Massilia	unclassified_Massilia
ASV145	Bacteria	Proteobacteria	Gammaproteobacteria	Burkholderiales	Comamonadaceae	unclassified	unclassified_Comamonadaceae
ASV146	Bacteria	Proteobacteria	Gammaproteobacteria	Pseudomonadales	Moraxellaceae	Acinetobacter	unclassified_Acinetobacter
ASV147	Bacteria	Proteobacteria	Gammaproteobacteria	Pseudomonadales	Pseudomonadaceae	Pseudomonas	unclassified_Pseudomonas
ASV148	Bacteria	Patescibacteria	Saccharimonadia	Saccharimonadales	unclassified	unclassified	unclassified_Saccharimonadales
ASV149	Bacteria	Proteobacteria	Alphaproteobacteria	Rhizobiales	Rhizobiaceae	Allorhizobium	unclassified_Allorhizobium_Neorhizobium_Pararhizobium_Rhizobium
ASV150	Bacteria	Patescibacteria	Saccharimonadia	Saccharimonadales	LWQ8	unclassified	unclassified_LWQ8
ASV151	Bacteria	Proteobacteria	Gammaproteobacteria	Burkholderiales	Oxalobacteraceae	Massilia	unclassified_Massilia
ASV152	Bacteria	Proteobacteria	Gammaproteobacteria	Burkholderiales	Chromobacteriaceae	Vogesella	unclassified_Vogesella
ASV153	Bacteria	Proteobacteria	Gammaproteobacteria	Xanthomonadales	Rhodanobacteraceae	Rhodanobacter	unclassified_Rhodanobacter
ASV154	Bacteria	Proteobacteria	Gammaproteobacteria	Pseudomonadales	Pseudomonadaceae	Pseudomonas	unclassified_Pseudomonas
ASV155	Bacteria	Bacteroidota	Bacteroidia	Sphingobacteriales	Sphingobacteriaceae	Mucilaginibacter	unclassified_Mucilaginibacter
ASV156	Bacteria	Firmicutes	Bacilli	Bacillales	Sporolactobacillaceae	Pullulanibacillus	unclassified_Pullulanibacillus
ASV157	Bacteria	Proteobacteria	Alphaproteobacteria	Sphingomonadales	Sphingomonadaceae	unclassified	unclassified_Sphingomonadaceae
ASV158	Bacteria	Proteobacteria	Alphaproteobacteria	Rhizobiales	Rhizobiaceae	Ochrobactrum	unclassified_Ochrobactrum
ASV159	Bacteria	Proteobacteria	Gammaproteobacteria	Burkholderiales	Oxalobacteraceae	Massilia	unclassified_Massilia
ASV160	Bacteria	Proteobacteria	Gammaproteobacteria	Xanthomonadales	Xanthomonadaceae	Thermomonas	unclassified_Thermomonas
ASV161	Bacteria	Proteobacteria	Alphaproteobacteria	Rhizobiales	Rhizobiaceae	Allorhizobium	unclassified_Allorhizobium_Neorhizobium_Pararhizobium_Rhizobium
ASV162	Bacteria	Proteobacteria	Alphaproteobacteria	Acetobacterales	Acetobacteraceae	Acidisoma	unclassified_Acidisoma
ASV163	Bacteria	Proteobacteria	Alphaproteobacteria	Caulobacterales	Caulobacteraceae	Caulobacter	unclassified_Caulobacter
ASV164	Bacteria	Proteobacteria	Alphaproteobacteria	Rhizobiales	Rhizobiaceae	Allorhizobium	unclassified_Allorhizobium_Neorhizobium_Pararhizobium_Rhizobium
ASV165	Bacteria	Proteobacteria	Alphaproteobacteria	Rhizobiales	Rhizobiaceae	unclassified	unclassified_Rhizobiaceae
ASV166	Bacteria	Proteobacteria	Gammaproteobacteria	Burkholderiales	Burkholderiaceae	Burkholderia	unclassified_Burkholderia_Caballeronia_Paraburkholderia
ASV167	Bacteria	Proteobacteria	Alphaproteobacteria	Sphingomonadales	Sphingomonadaceae	unclassified	unclassified_Sphingomonadaceae
ASV168	Bacteria	Firmicutes	Bacilli	Mycoplasmatales	Mycoplasmataceae	Mycoplasma	Mycoplasma_sualvi
ASV169	Bacteria	Proteobacteria	Alphaproteobacteria	Sphingomonadales	Sphingomonadaceae	Sphingomonas	unclassified_Sphingomonas
ASV170	Bacteria	Bacteroidota	Bacteroidia	Chitinophagales	Chitinophagaceae	Ferruginibacter	unclassified_Ferruginibacter
ASV171	Bacteria	Proteobacteria	Alphaproteobacteria	Rhizobiales	Xanthobacteraceae	unclassified	unclassified_Xanthobacteraceae
ASV172	Bacteria	Bacteroidota	Bacteroidia	Flavobacteriales	Flavobacteriaceae	Flavobacterium	unclassified_Flavobacterium
ASV173	Bacteria	Proteobacteria	Alphaproteobacteria	Rhizobiales	Rhizobiaceae	unclassified	unclassified_Rhizobiaceae
ASV174	Bacteria	Proteobacteria	Gammaproteobacteria	Enterobacterales	Enterobacteriaceae	unclassified	unclassified_Enterobacteriaceae
ASV175	Bacteria	Proteobacteria	Alphaproteobacteria	Sphingomonadales	Sphingomonadaceae	Sphingomonas	unclassified_Sphingomonas
ASV176	Bacteria	Proteobacteria	Gammaproteobacteria	Salinisphaerales	Solimonadaceae	Alkanibacter	unclassified_Alkanibacter
ASV177	Bacteria	Proteobacteria	Gammaproteobacteria	Burkholderiales	Oxalobacteraceae	Massilia	uncultured_Telluria_sp.
ASV178	Bacteria	Firmicutes	Bacilli	Bacillales	Bacillaceae	Bacillus	unclassified_Bacillus
ASV179	Bacteria	Bacteroidota	Bacteroidia	Chitinophagales	Chitinophagaceae	Terrimonas	unclassified_Terrimonas
ASV180	Bacteria	Actinobacteriota	Actinobacteria	Propionibacteriales	Nocardioidaceae	Nocardioides	unclassified_Nocardioides
ASV181	Bacteria	Proteobacteria	Gammaproteobacteria	Salinisphaerales	Solimonadaceae	Alkanibacter	gamma_proteobacterium_W1.09_152
ASV182	Bacteria	Proteobacteria	Gammaproteobacteria	Pseudomonadales	Moraxellaceae	Acinetobacter	unclassified_Acinetobacter
ASV183	Bacteria	Proteobacteria	Alphaproteobacteria	Rhizobiales	Devosiaceae	Devosia	unclassified_Devosia
ASV184	Bacteria	Proteobacteria	Gammaproteobacteria	Pseudomonadales	Pseudomonadaceae	Pseudomonas	unclassified_Pseudomonas
ASV185	Bacteria	Proteobacteria	Gammaproteobacteria	Pseudomonadales	Moraxellaceae	Alkanindiges	unclassified_Alkanindiges
ASV186	Bacteria	Proteobacteria	Gammaproteobacteria	Enterobacterales	Enterobacteriaceae	unclassified	unclassified_Enterobacteriaceae
ASV187	Bacteria	Proteobacteria	Alphaproteobacteria	Rhizobiales	Rhizobiaceae	Allorhizobium	unclassified_Allorhizobium_Neorhizobium_Pararhizobium_Rhizobium
ASV188	Bacteria	Proteobacteria	Alphaproteobacteria	Sphingomonadales	Sphingomonadaceae	Novosphingobium	unclassified_Novosphingobium
ASV189	Bacteria	Verrucomicrobiota	Chlamydiae	Chlamydiales	Simkaniaceae	Candidatus	Candidatus_Rhabdochlamydia_porcellionis
ASV190	Bacteria	Proteobacteria	Gammaproteobacteria	Burkholderiales	Methylophilaceae	Methylobacillus	unclassified_Methylobacillus
ASV191	Bacteria	Proteobacteria	Gammaproteobacteria	Burkholderiales	Burkholderiaceae	Burkholderia	unclassified_Burkholderia_Caballeronia_Paraburkholderia
ASV192	Bacteria	Proteobacteria	Gammaproteobacteria	Burkholderiales	Comamonadaceae	unclassified	unclassified_Comamonadaceae
ASV193	Bacteria	Proteobacteria	Alphaproteobacteria	Rhizobiales	Beijerinckiaceae	Bosea	unclassified_Bosea
ASV194	Bacteria	Proteobacteria	Gammaproteobacteria	Burkholderiales	Oxalobacteraceae	Massilia	unclassified_Massilia
ASV195	Bacteria	Proteobacteria	Alphaproteobacteria	Rhizobiales	Rhizobiaceae	Allorhizobium	unclassified_Allorhizobium_Neorhizobium_Pararhizobium_Rhizobium
ASV196	Bacteria	Bacteroidota	Bacteroidia	Flavobacteriales	Weeksellaceae	Chryseobacterium	Chryseobacterium_piscium
ASV197	Bacteria	Proteobacteria	Alphaproteobacteria	Sphingomonadales	Sphingomonadaceae	unclassified	unclassified_Sphingomonadaceae
ASV198	Bacteria	Bacteroidota	Bacteroidia	Sphingobacteriales	Sphingobacteriaceae	Mucilaginibacter	unclassified_Mucilaginibacter
ASV199	Bacteria	Bacteroidota	Bacteroidia	Chitinophagales	Chitinophagaceae	Flavisolibacter	unclassified_Flavisolibacter
ASV200	Bacteria	Actinobacteriota	Actinobacteria	Micrococcales	Micrococcaceae	Paenarthrobacter	unclassified_Paenarthrobacter
ASV201	Bacteria	Actinobacteriota	Actinobacteria	Micrococcales	Microbacteriaceae	Leifsonia	unclassified_Leifsonia
ASV202	Bacteria	Proteobacteria	Gammaproteobacteria	Burkholderiales	Methylophilaceae	Methylobacillus	unclassified_Methylobacillus
ASV203	Bacteria	Proteobacteria	Alphaproteobacteria	Sphingomonadales	Sphingomonadaceae	Sphingomonas	unclassified_Sphingomonas
ASV204	Bacteria	Proteobacteria	Alphaproteobacteria	Sphingomonadales	Sphingomonadaceae	Sphingomonas	unclassified_Sphingomonas
ASV205	Bacteria	Bacteroidota	Bacteroidia	Chitinophagales	Chitinophagaceae	Sediminibacterium	unclassified_Sediminibacterium
ASV206	Bacteria	Proteobacteria	Alphaproteobacteria	Rhizobiales	Xanthobacteraceae	Bradyrhizobium	unclassified_Bradyrhizobium
ASV207	Bacteria	Proteobacteria	Gammaproteobacteria	Burkholderiales	Comamonadaceae	unclassified	unclassified_Comamonadaceae
ASV208	Bacteria	Proteobacteria	Gammaproteobacteria	Pseudomonadales	Pseudomonadaceae	Pseudomonas	unclassified_Pseudomonas
ASV209	Bacteria	Proteobacteria	Alphaproteobacteria	Acetobacterales	Acetobacteraceae	Roseomonas	unclassified_Roseomonas
ASV210	Bacteria	Proteobacteria	Gammaproteobacteria	Burkholderiales	Oxalobacteraceae	Massilia	unclassified_Massilia
ASV211	Bacteria	Proteobacteria	Gammaproteobacteria	Burkholderiales	Oxalobacteraceae	unclassified	unclassified_Oxalobacteraceae
ASV212	Bacteria	Actinobacteriota	Thermoleophilia	Solirubrobacterales	67	unclassified	unclassified_67_14
ASV213	Bacteria	Bacteroidota	Bacteroidia	Sphingobacteriales	Sphingobacteriaceae	Mucilaginibacter	Mucilaginibacter_mallensis
ASV214	Bacteria	Bacteroidota	Bacteroidia	Flavobacteriales	Flavobacteriaceae	Flavobacterium	unclassified_Flavobacterium
ASV215	Bacteria	Proteobacteria	Gammaproteobacteria	Pseudomonadales	Pseudomonadaceae	Pseudomonas	unclassified_Pseudomonas
ASV216	Bacteria	Proteobacteria	Gammaproteobacteria	Pseudomonadales	Moraxellaceae	Acinetobacter	unclassified_Acinetobacter
ASV217	Bacteria	Proteobacteria	Gammaproteobacteria	Burkholderiales	Oxalobacteraceae	unclassified	unclassified_Oxalobacteraceae
ASV218	Bacteria	Actinobacteriota	Actinobacteria	Streptomycetales	Streptomycetaceae	Streptomyces	unclassified_Streptomyces
ASV219	Bacteria	Bacteroidota	Bacteroidia	Chitinophagales	Chitinophagaceae	unclassified	Ilyomonas_limi
ASV220	Bacteria	Actinobacteriota	Actinobacteria	Propionibacteriales	Nocardioidaceae	Nocardioides	unclassified_Nocardioides
ASV221	Bacteria	Proteobacteria	Gammaproteobacteria	Burkholderiales	Oxalobacteraceae	Massilia	unclassified_Massilia
ASV222	Bacteria	Proteobacteria	Gammaproteobacteria	Burkholderiales	Rhodocyclaceae	Uliginosibacterium	unclassified_Uliginosibacterium
ASV223	Bacteria	Proteobacteria	Gammaproteobacteria	Burkholderiales	Gallionellaceae	unclassified	unclassified_Gallionellaceae
ASV224	Bacteria	Proteobacteria	Alphaproteobacteria	Rhizobiales	Methyloligellaceae	unclassified	unclassified_Methyloligellaceae
ASV225	Bacteria	Proteobacteria	Gammaproteobacteria	Burkholderiales	Comamonadaceae	unclassified	unclassified_Comamonadaceae
ASV226	Bacteria	Proteobacteria	Alphaproteobacteria	Rhizobiales	Rhizobiaceae	Allorhizobium	unclassified_Allorhizobium_Neorhizobium_Pararhizobium_Rhizobium
ASV227	Bacteria	Proteobacteria	Alphaproteobacteria	Sphingomonadales	Sphingomonadaceae	Sphingomonas	unclassified_Sphingomonas
ASV228	Bacteria	Proteobacteria	Alphaproteobacteria	Caulobacterales	Caulobacteraceae	Phenylobacterium	unclassified_Phenylobacterium
ASV229	Bacteria	Proteobacteria	Gammaproteobacteria	Burkholderiales	Oxalobacteraceae	Massilia	unclassified_Massilia
ASV230	Bacteria	Proteobacteria	Gammaproteobacteria	Burkholderiales	Methylophilaceae	unclassified	unclassified_Methylophilaceae
ASV231	Bacteria	Patescibacteria	Saccharimonadia	Saccharimonadales	Saccharimonadaceae	TM7a	unclassified_TM7a
ASV232	Bacteria	Firmicutes	Negativicutes	Acidaminococcales	Acidaminococcaceae	Succiniclasticum	unclassified_Succiniclasticum
ASV233	Bacteria	Proteobacteria	Gammaproteobacteria	Enterobacterales	Enterobacteriaceae	Escherichia	unclassified_Escherichia_Shigella
ASV234	Bacteria	Bacteroidota	Bacteroidia	Chitinophagales	Chitinophagaceae	Segetibacter	unclassified_Segetibacter
ASV235	Bacteria	Actinobacteriota	Actinobacteria	Propionibacteriales	Nocardioidaceae	Nocardioides	unclassified_Nocardioides
ASV236	Bacteria	Fusobacteriota	Fusobacteriia	Fusobacteriales	Fusobacteriaceae	Cetobacterium	unclassified_Cetobacterium
ASV237	Bacteria	Patescibacteria	Saccharimonadia	Saccharimonadales	LWQ8	unclassified	unclassified_LWQ8
ASV238	Bacteria	Bacteroidota	Bacteroidia	Flavobacteriales	Flavobacteriaceae	Flavobacterium	unclassified_Flavobacterium
ASV239	Bacteria	Actinobacteriota	Actinobacteria	Micrococcales	Microbacteriaceae	Microbacterium	unclassified_Microbacterium
ASV240	Bacteria	Proteobacteria	Gammaproteobacteria	Xanthomonadales	Xanthomonadaceae	Luteimonas	unclassified_Luteimonas
ASV241	Bacteria	Bacteroidota	Bacteroidia	Chitinophagales	Chitinophagaceae	Parafilimonas	unclassified_Parafilimonas
ASV242	Bacteria	Proteobacteria	Gammaproteobacteria	Burkholderiales	Burkholderiaceae	Limnobacter	unclassified_Limnobacter
ASV243	Bacteria	Bacteroidota	Bacteroidia	Sphingobacteriales	Sphingobacteriaceae	Mucilaginibacter	unclassified_Mucilaginibacter
ASV244	Bacteria	Bacteroidota	Bacteroidia	Sphingobacteriales	Sphingobacteriaceae	Pedobacter	Pedobacter_boryungensis
ASV245	Bacteria	Acidobacteriota	Acidobacteriae	Subgroup	unclassified	unclassified	unclassified_Subgroup_2
ASV246	Bacteria	Proteobacteria	Alphaproteobacteria	Caulobacterales	Caulobacteraceae	Asticcacaulis	Asticcacaulis_solisilvae
ASV247	Bacteria	Firmicutes	Negativicutes	Acidaminococcales	Acidaminococcaceae	Succiniclasticum	uncultured_rumen_bacterium
ASV248	Bacteria	Firmicutes	Bacilli	Bacillales	Bacillaceae	Bacillus	Weizmannia_ginsengihum
ASV249	Bacteria	Proteobacteria	Gammaproteobacteria	Pseudomonadales	Pseudomonadaceae	Pseudomonas	unclassified_Pseudomonas
ASV250	Bacteria	Proteobacteria	Gammaproteobacteria	Xanthomonadales	Xanthomonadaceae	Lysobacter	unclassified_Lysobacter
ASV251	Bacteria	Proteobacteria	Gammaproteobacteria	Burkholderiales	Burkholderiaceae	Burkholderia	unclassified_Burkholderia_Caballeronia_Paraburkholderia
ASV252	Bacteria	Firmicutes	Clostridia	Oscillospirales	Oscillospiraceae	NK4A214	uncultured_rumen_bacterium
ASV253	Bacteria	Patescibacteria	Saccharimonadia	Saccharimonadales	Saccharimonadaceae	TM7a	unclassified_TM7a
ASV254	Bacteria	Actinobacteriota	Actinobacteria	Frankiales	unclassified	unclassified	unclassified_Frankiales
ASV255	Bacteria	Proteobacteria	Alphaproteobacteria	Rhizobiales	Beijerinckiaceae	Methylobacterium	Methylobacterium_sp._17Sr1_1
ASV256	Bacteria	Bacteroidota	Bacteroidia	Chitinophagales	Chitinophagaceae	Edaphobaculum	unclassified_Edaphobaculum
ASV257	Bacteria	Proteobacteria	Alphaproteobacteria	Caulobacterales	Caulobacteraceae	Asticcacaulis	unclassified_Asticcacaulis
ASV258	Bacteria	Firmicutes	Negativicutes	Acidaminococcales	Acidaminococcaceae	Succiniclasticum	uncultured_rumen_bacterium
ASV259	Bacteria	Bacteroidota	Bacteroidia	Flavobacteriales	Flavobacteriaceae	Flavobacterium	unclassified_Flavobacterium
ASV260	Bacteria	Proteobacteria	Gammaproteobacteria	Burkholderiales	Chromobacteriaceae	Vogesella	unclassified_Vogesella
ASV261	Bacteria	Actinobacteriota	Actinobacteria	Micrococcales	Microbacteriaceae	unclassified	unclassified_Microbacteriaceae
ASV262	Bacteria	Proteobacteria	Alphaproteobacteria	Sphingomonadales	Sphingomonadaceae	Novosphingobium	unclassified_Novosphingobium
ASV263	Bacteria	Verrucomicrobiota	Verrucomicrobiae	Opitutales	Opitutaceae	unclassified	unclassified_Opitutaceae
ASV264	Bacteria	Proteobacteria	Gammaproteobacteria	Burkholderiales	Oxalobacteraceae	Massilia	unclassified_Massilia
ASV265	Bacteria	Proteobacteria	Gammaproteobacteria	Burkholderiales	Methylophilaceae	Methylobacillus	unclassified_Methylobacillus
ASV266	Bacteria	Actinobacteriota	Actinobacteria	Propionibacteriales	Nocardioidaceae	Nocardioides	unclassified_Nocardioides
ASV267	Bacteria	Proteobacteria	Gammaproteobacteria	Burkholderiales	Burkholderiaceae	Burkholderia	unclassified_Burkholderia_Caballeronia_Paraburkholderia
ASV268	Bacteria	Proteobacteria	Gammaproteobacteria	Pseudomonadales	Pseudomonadaceae	Pseudomonas	unclassified_Pseudomonas
ASV269	Bacteria	Actinobacteriota	Actinobacteria	Micrococcales	Microbacteriaceae	Amnibacterium	unclassified_Amnibacterium
ASV270	Bacteria	Proteobacteria	Gammaproteobacteria	Burkholderiales	Comamonadaceae	Delftia	unclassified_Delftia
ASV271	Bacteria	Bacteroidota	Bacteroidia	Cytophagales	Spirosomaceae	Dyadobacter	unclassified_Dyadobacter
ASV272	Bacteria	Acidobacteriota	Acidobacteriae	Acidobacteriales	Acidobacteriaceae	Granulicella	unclassified_Granulicella
ASV273	Bacteria	Proteobacteria	Gammaproteobacteria	Burkholderiales	Alcaligenaceae	Bordetella	unclassified_Bordetella
ASV274	Bacteria	Actinobacteriota	Actinobacteria	Micrococcales	Microbacteriaceae	unclassified	unclassified_Microbacteriaceae
ASV275	Bacteria	Proteobacteria	Gammaproteobacteria	Enterobacterales	Enterobacteriaceae	Enterobacter	unclassified_Enterobacter
ASV276	Bacteria	Proteobacteria	Alphaproteobacteria	Rhizobiales	Beijerinckiaceae	Bosea	unclassified_Bosea
ASV277	Bacteria	Proteobacteria	Alphaproteobacteria	Sphingomonadales	Sphingomonadaceae	unclassified	unclassified_Sphingomonadaceae
ASV278	Bacteria	Proteobacteria	Gammaproteobacteria	Burkholderiales	Comamonadaceae	unclassified	unclassified_Comamonadaceae
ASV279	Bacteria	Actinobacteriota	Actinobacteria	Micrococcales	Microbacteriaceae	unclassified	unclassified_Microbacteriaceae
ASV280	Bacteria	Proteobacteria	Alphaproteobacteria	Sphingomonadales	Sphingomonadaceae	Novosphingobium	unclassified_Novosphingobium
ASV281	Bacteria	Proteobacteria	Gammaproteobacteria	Burkholderiales	Oxalobacteraceae	Massilia	unclassified_Massilia
ASV282	Bacteria	Proteobacteria	Gammaproteobacteria	Pseudomonadales	Pseudomonadaceae	Pseudomonas	unclassified_Pseudomonas
ASV283	Bacteria	Proteobacteria	Gammaproteobacteria	Burkholderiales	Oxalobacteraceae	unclassified	unclassified_Oxalobacteraceae
ASV284	Bacteria	Proteobacteria	Alphaproteobacteria	Rhizobiales	Beijerinckiaceae	Methylobacterium	unclassified_Methylobacterium_Methylorubrum
ASV285	Bacteria	Actinobacteriota	Actinobacteria	Micrococcales	Microbacteriaceae	unclassified	unclassified_Microbacteriaceae
ASV286	Bacteria	Bacteroidota	Bacteroidia	Chitinophagales	Chitinophagaceae	Flavisolibacter	unclassified_Flavisolibacter
ASV287	Bacteria	Bacteroidota	Bacteroidia	Cytophagales	Hymenobacteraceae	Hymenobacter	unclassified_Hymenobacter
ASV288	Bacteria	Acidobacteriota	Acidobacteriae	unclassified	unclassified	unclassified	unclassified_Acidobacteriae
ASV289	Bacteria	Proteobacteria	Gammaproteobacteria	Xanthomonadales	Xanthomonadaceae	Stenotrophomonas	unclassified_Stenotrophomonas
ASV290	Bacteria	Proteobacteria	Gammaproteobacteria	Burkholderiales	Comamonadaceae	unclassified	unclassified_Comamonadaceae
ASV291	Bacteria	Proteobacteria	Alphaproteobacteria	Azospirillales	Azospirillaceae	Azospirillum	unclassified_Azospirillum
ASV292	Bacteria	Proteobacteria	Alphaproteobacteria	Rhizobiales	Devosiaceae	Devosia	unclassified_Devosia
ASV293	Bacteria	Proteobacteria	Alphaproteobacteria	Caulobacterales	Caulobacteraceae	Phenylobacterium	unclassified_Phenylobacterium
ASV294	Bacteria	Proteobacteria	Alphaproteobacteria	Rhizobiales	Rhizobiaceae	unclassified	unclassified_Rhizobiaceae
ASV295	Bacteria	Patescibacteria	Saccharimonadia	Saccharimonadales	unclassified	unclassified	unclassified_Saccharimonadales
ASV296	Bacteria	Proteobacteria	Gammaproteobacteria	Burkholderiales	Methylophilaceae	Methylotenera	unclassified_Methylotenera
ASV297	Bacteria	Proteobacteria	Alphaproteobacteria	Rhizobiales	Rhizobiales	Bauldia	unclassified_Bauldia
ASV298	Bacteria	Proteobacteria	Alphaproteobacteria	Caulobacterales	Caulobacteraceae	Phenylobacterium	unclassified_Phenylobacterium
ASV299	Bacteria	Proteobacteria	Gammaproteobacteria	Burkholderiales	Burkholderiaceae	Pandoraea	unclassified_Pandoraea
ASV300	Bacteria	Bacteroidota	Bacteroidia	Chitinophagales	Chitinophagaceae	Edaphobaculum	unclassified_Edaphobaculum
ASV301	Bacteria	Proteobacteria	Alphaproteobacteria	Rhizobiales	Hyphomicrobiaceae	Hyphomicrobium	unclassified_Hyphomicrobium
ASV302	Bacteria	Planctomycetota	Phycisphaerae	Tepidisphaerales	Tepidisphaeraceae	Tepidisphaera	unclassified_Tepidisphaera
ASV303	Bacteria	Proteobacteria	Gammaproteobacteria	Burkholderiales	Oxalobacteraceae	Massilia	unclassified_Massilia
ASV304	Bacteria	Cyanobacteria	Cyanobacteriia	Leptolyngbyales	Leptolyngbyaceae	unclassified	unclassified_Leptolyngbyaceae
ASV305	Bacteria	Actinobacteriota	Actinobacteria	Kineosporiales	Kineosporiaceae	unclassified	unclassified_Kineosporiaceae
ASV306	Bacteria	Patescibacteria	Saccharimonadia	Saccharimonadales	uncultured	uncultured	uncultured_cyanobacterium
ASV307	Bacteria	Bacteroidota	Bacteroidia	Sphingobacteriales	Sphingobacteriaceae	Pedobacter	unclassified_Pedobacter
ASV308	Bacteria	Proteobacteria	Alphaproteobacteria	Rhizobiales	Rhizobiaceae	Allorhizobium	unclassified_Allorhizobium_Neorhizobium_Pararhizobium_Rhizobium
ASV309	Bacteria	Proteobacteria	Gammaproteobacteria	Pseudomonadales	Pseudomonadaceae	Pseudomonas	unclassified_Pseudomonas
ASV310	Bacteria	Proteobacteria	Gammaproteobacteria	Pseudomonadales	Pseudomonadaceae	Pseudomonas	unclassified_Pseudomonas
ASV311	Bacteria	Proteobacteria	Gammaproteobacteria	Burkholderiales	Oxalobacteraceae	Massilia	unclassified_Massilia
ASV312	Bacteria	Bacteroidota	Bacteroidia	Flavobacteriales	Flavobacteriaceae	Flavobacterium	unclassified_Flavobacterium
ASV313	Bacteria	Bacteroidota	Bacteroidia	Flavobacteriales	Flavobacteriaceae	Flavobacterium	unclassified_Flavobacterium
ASV314	Bacteria	Proteobacteria	Alphaproteobacteria	Sphingomonadales	Sphingomonadaceae	Sphingomonas	unclassified_Sphingomonas
ASV315	Bacteria	Proteobacteria	Gammaproteobacteria	Burkholderiales	Comamonadaceae	Polaromonas	unclassified_Polaromonas
ASV316	Bacteria	Proteobacteria	Gammaproteobacteria	Burkholderiales	Oxalobacteraceae	Massilia	unclassified_Massilia
ASV317	Bacteria	Actinobacteriota	Actinobacteria	Propionibacteriales	Nocardioidaceae	Aeromicrobium	unclassified_Aeromicrobium
ASV318	Bacteria	Actinobacteriota	Actinobacteria	Propionibacteriales	Nocardioidaceae	Nocardioides	unclassified_Nocardioides
ASV319	Bacteria	Bacteroidota	Bacteroidia	Flavobacteriales	Flavobacteriaceae	Flavobacterium	unclassified_Flavobacterium
ASV320	Bacteria	Bacteroidota	Bacteroidia	unclassified	unclassified	unclassified	unclassified_Bacteroidia
ASV321	Bacteria	Acidobacteriota	Acidobacteriae	Acidobacteriales	Acidobacteriaceae	Granulicella	unclassified_Granulicella
ASV322	Bacteria	Bacteroidota	Bacteroidia	Flavobacteriales	Flavobacteriaceae	Flavobacterium	Flavobacterium_chungbukense
ASV323	Bacteria	Bacteroidota	Bacteroidia	Sphingobacteriales	Sphingobacteriaceae	Nubsella	Nubsella_zeaxanthinifaciens
ASV324	Bacteria	Bacteroidota	Bacteroidia	Chitinophagales	Chitinophagaceae	Segetibacter	unclassified_Segetibacter
ASV325	Bacteria	Proteobacteria	Gammaproteobacteria	Burkholderiales	Methylophilaceae	Methylotenera	unclassified_Methylotenera
ASV326	Bacteria	Patescibacteria	Saccharimonadia	Saccharimonadales	unclassified	unclassified	unclassified_Saccharimonadales
ASV327	Bacteria	Proteobacteria	Gammaproteobacteria	Burkholderiales	Comamonadaceae	Hydrogenophaga	unclassified_Hydrogenophaga
ASV328	Bacteria	Verrucomicrobiota	Verrucomicrobiae	Verrucomicrobiales	Verrucomicrobiaceae	Verrucomicrobium	Verrucomicrobium_spinosum
ASV329	Bacteria	Verrucomicrobiota	Verrucomicrobiae	Verrucomicrobiales	Rubritaleaceae	Luteolibacter	unclassified_Luteolibacter
ASV330	Bacteria	Bacteroidota	Bacteroidia	Flavobacteriales	Flavobacteriaceae	Flavobacterium	unclassified_Flavobacterium
ASV331	Bacteria	Bacteroidota	Bacteroidia	Flavobacteriales	Weeksellaceae	Chryseobacterium	unclassified_Chryseobacterium
ASV332	Bacteria	Proteobacteria	Gammaproteobacteria	Pseudomonadales	Pseudomonadaceae	Pseudomonas	unclassified_Pseudomonas
ASV333	Bacteria	Bacteroidota	Bacteroidia	Cytophagales	Cytophagaceae	Siphonobacter	Siphonobacter_aquaeclarae
ASV334	Bacteria	Actinobacteriota	Actinobacteria	Micrococcales	Micrococcaceae	unclassified	unclassified_Micrococcaceae
ASV335	Bacteria	Firmicutes	Clostridia	unclassified	unclassified	unclassified	unclassified_Clostridia
ASV336	Bacteria	Actinobacteriota	Actinobacteria	Micrococcales	Microbacteriaceae	Gryllotalpicola	unclassified_Gryllotalpicola
ASV337	Bacteria	Proteobacteria	Gammaproteobacteria	Burkholderiales	Comamonadaceae	unclassified	unclassified_Comamonadaceae
ASV338	Bacteria	Acidobacteriota	Acidobacteriae	Acidobacteriales	unclassified	uncultured	unclassified_Acidobacteriales
ASV339	Bacteria	Proteobacteria	Alphaproteobacteria	Micavibrionales	unclassified	unclassified	unclassified_Micavibrionales
ASV340	Bacteria	Bacteroidota	Bacteroidia	Sphingobacteriales	Sphingobacteriaceae	Pedobacter	Pedobacter_sp._b3N1b_b5
ASV341	Bacteria	Bacteroidota	Bacteroidia	Cytophagales	Spirosomaceae	unclassified	unclassified_Spirosomaceae
ASV342	Bacteria	Proteobacteria	Gammaproteobacteria	Burkholderiales	Oxalobacteraceae	Massilia	unclassified_Massilia
ASV343	Bacteria	Firmicutes	Negativicutes	Acidaminococcales	Acidaminococcaceae	Succiniclasticum	uncultured_rumen_bacterium
ASV344	Bacteria	Proteobacteria	Alphaproteobacteria	Acetobacterales	Acetobacteraceae	Roseomonas	unclassified_Roseomonas
ASV345	Bacteria	Proteobacteria	Alphaproteobacteria	Acetobacterales	Acetobacteraceae	Roseomonas	unclassified_Roseomonas
ASV346	Bacteria	Proteobacteria	Gammaproteobacteria	Burkholderiales	Methylophilaceae	Methylophilus	unclassified_Methylophilus
ASV347	Bacteria	Proteobacteria	Gammaproteobacteria	Burkholderiales	Oxalobacteraceae	Massilia	unclassified_Massilia
ASV348	Bacteria	Proteobacteria	Gammaproteobacteria	Burkholderiales	Comamonadaceae	unclassified	unclassified_Comamonadaceae
ASV349	Bacteria	Bdellovibrionota	Bdellovibrionia	Bacteriovoracales	Bacteriovoracaceae	Bacteriovorax	unclassified_Bacteriovorax
ASV350	Bacteria	Proteobacteria	Gammaproteobacteria	Salinisphaerales	Solimonadaceae	Alkanibacter	unclassified_Alkanibacter
ASV351	Bacteria	Proteobacteria	Alphaproteobacteria	Rhizobiales	Rhizobiaceae	Allorhizobium	unclassified_Allorhizobium_Neorhizobium_Pararhizobium_Rhizobium
ASV352	Bacteria	Patescibacteria	Saccharimonadia	Saccharimonadales	LWQ8	unclassified	unclassified_LWQ8
ASV353	Bacteria	Bacteroidota	Bacteroidia	Flavobacteriales	Flavobacteriaceae	Flavobacterium	unclassified_Flavobacterium
ASV354	Bacteria	Bacteroidota	Bacteroidia	Sphingobacteriales	Sphingobacteriaceae	Mucilaginibacter	unclassified_Mucilaginibacter
ASV355	Bacteria	Proteobacteria	Alphaproteobacteria	Rhizobiales	Rhizobiaceae	Allorhizobium	unclassified_Allorhizobium_Neorhizobium_Pararhizobium_Rhizobium
ASV356	Bacteria	Bacteroidota	Bacteroidia	Sphingobacteriales	Sphingobacteriaceae	Mucilaginibacter	unclassified_Mucilaginibacter
ASV357	Bacteria	Actinobacteriota	Actinobacteria	Corynebacteriales	Mycobacteriaceae	Mycobacterium	unclassified_Mycobacterium
ASV358	Bacteria	Firmicutes	Bacilli	Exiguobacterales	Exiguobacteraceae	Exiguobacterium	unclassified_Exiguobacterium
ASV359	Bacteria	Proteobacteria	Gammaproteobacteria	Burkholderiales	Burkholderiaceae	Burkholderia	unclassified_Burkholderia_Caballeronia_Paraburkholderia
ASV360	Bacteria	Proteobacteria	Alphaproteobacteria	Sphingomonadales	Sphingomonadaceae	unclassified	unclassified_Sphingomonadaceae
ASV361	Bacteria	Proteobacteria	Gammaproteobacteria	Burkholderiales	Oxalobacteraceae	Noviherbaspirillum	Noviherbaspirillum_malthae
ASV362	Bacteria	Verrucomicrobiota	Verrucomicrobiae	Pedosphaerales	Pedosphaeraceae	unclassified	uncultured_Verrucomicrobia_bacterium
ASV363	Bacteria	Bacteroidota	Bacteroidia	Flavobacteriales	Flavobacteriaceae	Flavobacterium	unclassified_Flavobacterium
ASV364	Bacteria	Proteobacteria	Alphaproteobacteria	Sphingomonadales	Sphingomonadaceae	Sphingomonas	unclassified_Sphingomonas
ASV365	Bacteria	Proteobacteria	Alphaproteobacteria	Rhodobacterales	Rhodobacteraceae	Paracoccus	unclassified_Paracoccus
ASV366	Bacteria	Proteobacteria	Alphaproteobacteria	Sphingomonadales	Sphingomonadaceae	Sphingomonas	unclassified_Sphingomonas
ASV367	Bacteria	Actinobacteriota	Actinobacteria	Micrococcales	Microbacteriaceae	unclassified	unclassified_Microbacteriaceae
ASV368	Bacteria	Actinobacteriota	Actinobacteria	Pseudonocardiales	Pseudonocardiaceae	Saccharopolyspora	unclassified_Saccharopolyspora
ASV369	Bacteria	Bacteroidota	Bacteroidia	Flavobacteriales	Flavobacteriaceae	Flavobacterium	unclassified_Flavobacterium
ASV370	Bacteria	Proteobacteria	Gammaproteobacteria	Pseudomonadales	Pseudomonadaceae	Pseudomonas	unclassified_Pseudomonas
ASV371	Bacteria	Verrucomicrobiota	Verrucomicrobiae	Verrucomicrobiales	Rubritaleaceae	Luteolibacter	unclassified_Luteolibacter
ASV372	Bacteria	Proteobacteria	Gammaproteobacteria	Xanthomonadales	Xanthomonadaceae	Lysobacter	unclassified_Lysobacter
ASV373	Bacteria	Proteobacteria	Gammaproteobacteria	Burkholderiales	Oxalobacteraceae	Massilia	unclassified_Massilia
ASV374	Bacteria	Firmicutes	Bacilli	Paenibacillales	Paenibacillaceae	Cohnella	unclassified_Cohnella
ASV375	Bacteria	Proteobacteria	Alphaproteobacteria	Rhizobiales	Rhizobiaceae	unclassified	unclassified_Rhizobiaceae
ASV376	Bacteria	Proteobacteria	Alphaproteobacteria	Sphingomonadales	Sphingomonadaceae	Sphingomonas	unclassified_Sphingomonas
ASV377	Bacteria	Proteobacteria	Gammaproteobacteria	Xanthomonadales	Xanthomonadaceae	Stenotrophomonas	unclassified_Stenotrophomonas
ASV378	Bacteria	Proteobacteria	Alphaproteobacteria	Caulobacterales	Caulobacteraceae	Asticcacaulis	unclassified_Asticcacaulis
ASV379	Bacteria	Proteobacteria	Gammaproteobacteria	Burkholderiales	Comamonadaceae	Hydrogenophaga	unclassified_Hydrogenophaga
ASV380	Bacteria	Bdellovibrionota	Oligoflexia	319	unclassified	unclassified	unclassified_0319_6G20
ASV381	Bacteria	Acidobacteriota	Acidobacteriae	Acidobacteriales	Acidobacteriaceae	Granulicella	Granulicella_cerasi
ASV382	Bacteria	Bacteroidota	Bacteroidia	Bacteroidales	Bacteroidales	unclassified	unclassified_Bacteroidales_RF16_group
ASV383	Bacteria	Proteobacteria	Gammaproteobacteria	Burkholderiales	Oxalobacteraceae	Massilia	unclassified_Massilia
ASV384	Bacteria	Bacteroidota	Bacteroidia	Sphingobacteriales	Sphingobacteriaceae	Mucilaginibacter	unclassified_Mucilaginibacter
ASV385	Bacteria	Proteobacteria	Gammaproteobacteria	Burkholderiales	Comamonadaceae	Ramlibacter	unclassified_Ramlibacter
ASV386	Bacteria	Acidobacteriota	Acidobacteriae	Acidobacteriales	unclassified	uncultured	unclassified_Acidobacteriales
ASV387	Bacteria	Proteobacteria	Gammaproteobacteria	Burkholderiales	Nitrosomonadaceae	IS	unclassified_IS_44
ASV388	Bacteria	Proteobacteria	Gammaproteobacteria	Enterobacterales	Yersiniaceae	Rahnella1	unclassified_Rahnella1
ASV389	Bacteria	Bacteroidota	Bacteroidia	Sphingobacteriales	Sphingobacteriaceae	Mucilaginibacter	unclassified_Mucilaginibacter
ASV390	Bacteria	Bacteroidota	Bacteroidia	Chitinophagales	Chitinophagaceae	Taibaiella	unclassified_Taibaiella
ASV391	Bacteria	Proteobacteria	Alphaproteobacteria	Rhizobiales	Rhizobiaceae	unclassified	unclassified_Rhizobiaceae
ASV392	Bacteria	Acidobacteriota	Acidobacteriae	Acidobacteriales	Acidobacteriaceae	Terriglobus	unclassified_Terriglobus
ASV393	Bacteria	Actinobacteriota	Actinobacteria	Pseudonocardiales	Pseudonocardiaceae	Saccharopolyspora	unclassified_Saccharopolyspora
ASV394	Bacteria	Actinobacteriota	Acidimicrobiia	Microtrichales	Iamiaceae	Iamia	Aquihabitans_daechungensis
ASV395	Bacteria	Proteobacteria	Gammaproteobacteria	Pseudomonadales	Pseudomonadaceae	Pseudomonas	unclassified_Pseudomonas
ASV396	Bacteria	Proteobacteria	Gammaproteobacteria	Burkholderiales	Methylophilaceae	Methylobacillus	unclassified_Methylobacillus
ASV397	Bacteria	Proteobacteria	Alphaproteobacteria	Sphingomonadales	Sphingomonadaceae	unclassified	unclassified_Sphingomonadaceae
ASV398	Bacteria	Acidobacteriota	Acidobacteriae	Acidobacteriales	unclassified	unclassified	unclassified_Acidobacteriales
ASV399	Bacteria	Verrucomicrobiota	Verrucomicrobiae	Pedosphaerales	Pedosphaeraceae	unclassified	uncultured_soil_bacterium
ASV400	Bacteria	Proteobacteria	Alphaproteobacteria	Sphingomonadales	Sphingomonadaceae	unclassified	unclassified_Sphingomonadaceae
ASV401	Bacteria	Proteobacteria	Alphaproteobacteria	Caulobacterales	Caulobacteraceae	Asticcacaulis	unclassified_Asticcacaulis
ASV402	Bacteria	Proteobacteria	Gammaproteobacteria	Burkholderiales	Oxalobacteraceae	Massilia	unclassified_Massilia
ASV403	Bacteria	Bacteroidota	Bacteroidia	Sphingobacteriales	Sphingobacteriaceae	Sphingobacterium	unclassified_Sphingobacterium
ASV404	Bacteria	Patescibacteria	Saccharimonadia	Saccharimonadales	unclassified	unclassified	unclassified_Saccharimonadales
ASV405	Bacteria	Proteobacteria	Alphaproteobacteria	Caulobacterales	Caulobacteraceae	unclassified	uncultured_Caulobacter_sp.
ASV406	Bacteria	Bacteroidota	Bacteroidia	Bacteroidales	Prevotellaceae	Prevotella	uncultured_rumen_bacterium
ASV407	Bacteria	Proteobacteria	Alphaproteobacteria	Acetobacterales	Acetobacteraceae	Rhodovastum	unclassified_Rhodovastum
ASV408	Bacteria	Proteobacteria	Alphaproteobacteria	Sphingomonadales	Sphingomonadaceae	Sphingomonas	unclassified_Sphingomonas
ASV409	Bacteria	Proteobacteria	Gammaproteobacteria	Burkholderiales	Oxalobacteraceae	Massilia	unclassified_Massilia
ASV410	Bacteria	Proteobacteria	Gammaproteobacteria	Enterobacterales	Enterobacteriaceae	unclassified	unclassified_Enterobacteriaceae
ASV411	Bacteria	Firmicutes	Clostridia	Clostridiales	Clostridiaceae	Clostridium	unclassified_Clostridium_sensu_stricto_1
ASV412	Bacteria	Proteobacteria	Alphaproteobacteria	Sphingomonadales	Sphingomonadaceae	Sphingobium	unclassified_Sphingobium
ASV413	Bacteria	Actinobacteriota	Actinobacteria	Micrococcales	Microbacteriaceae	unclassified	unclassified_Microbacteriaceae
ASV414	Bacteria	Actinobacteriota	Actinobacteria	Micrococcales	Micrococcaceae	Paenarthrobacter	unclassified_Paenarthrobacter
ASV415	Bacteria	Bacteroidota	Bacteroidia	Sphingobacteriales	Sphingobacteriaceae	Mucilaginibacter	unclassified_Mucilaginibacter
ASV416	Bacteria	Firmicutes	Bacilli	Lactobacillales	Lactobacillaceae	Lactobacillus	unclassified_Lactobacillus
ASV417	Bacteria	Proteobacteria	Gammaproteobacteria	Pseudomonadales	Moraxellaceae	Alkanindiges	unclassified_Alkanindiges
ASV418	Bacteria	Bacteroidota	Bacteroidia	Sphingobacteriales	Sphingobacteriaceae	Mucilaginibacter	unclassified_Mucilaginibacter
ASV419	Bacteria	Proteobacteria	Alphaproteobacteria	Rhizobiales	Rhizobiaceae	unclassified	unclassified_Rhizobiaceae
ASV420	Bacteria	Bacteroidota	Bacteroidia	unclassified	unclassified	unclassified	unclassified_Bacteroidia
ASV421	Bacteria	Proteobacteria	Gammaproteobacteria	Pseudomonadales	Pseudomonadaceae	Pseudomonas	unclassified_Pseudomonas
ASV422	Bacteria	Bdellovibrionota	Oligoflexia	319	unclassified	unclassified	unclassified_0319_6G20
ASV423	Bacteria	Proteobacteria	Alphaproteobacteria	Defluviicoccales	unclassified	uncultured	unclassified_Defluviicoccales
ASV424	Bacteria	Proteobacteria	Gammaproteobacteria	Burkholderiales	Comamonadaceae	Aquabacterium	unclassified_Aquabacterium
ASV425	Bacteria	Proteobacteria	Gammaproteobacteria	Burkholderiales	Oxalobacteraceae	Herbaspirillum	Herbaspirillum_hiltneri
ASV426	Bacteria	Bacteroidota	Bacteroidia	Flavobacteriales	Flavobacteriaceae	Flavobacterium	unclassified_Flavobacterium
ASV427	Bacteria	Bdellovibrionota	Bdellovibrionia	Bacteriovoracales	Bacteriovoracaceae	Peredibacter	unclassified_Peredibacter
ASV428	Bacteria	Verrucomicrobiota	Verrucomicrobiae	Chthoniobacterales	Xiphinematobacteraceae	Candidatus	unclassified_Candidatus_Xiphinematobacter
ASV429	Bacteria	Proteobacteria	Gammaproteobacteria	Burkholderiales	Oxalobacteraceae	Massilia	unclassified_Massilia
ASV430	Bacteria	Firmicutes	Bacilli	Paenibacillales	Paenibacillaceae	Cohnella	unclassified_Cohnella
ASV431	Bacteria	Acidobacteriota	Acidobacteriae	Acidobacteriales	unclassified	unclassified	unclassified_Acidobacteriales
ASV432	Bacteria	Proteobacteria	Gammaproteobacteria	Burkholderiales	Comamonadaceae	unclassified	unclassified_Comamonadaceae
ASV433	Bacteria	Actinobacteriota	Actinobacteria	Propionibacteriales	Nocardioidaceae	Nocardioides	unclassified_Nocardioides
ASV435	Bacteria	Proteobacteria	Gammaproteobacteria	Burkholderiales	Oxalobacteraceae	Massilia	unclassified_Massilia
ASV436	Bacteria	Proteobacteria	Alphaproteobacteria	Reyranellales	Reyranellaceae	Reyranella	unclassified_Reyranella
ASV437	Bacteria	Patescibacteria	Saccharimonadia	Saccharimonadales	Saccharimonadaceae	TM7a	unclassified_TM7a
ASV438	Bacteria	Proteobacteria	Alphaproteobacteria	Rhizobiales	Beijerinckiaceae	unclassified	unclassified_Beijerinckiaceae
ASV439	Bacteria	Patescibacteria	Saccharimonadia	Saccharimonadales	LWQ8	unclassified	unclassified_LWQ8
ASV440	Bacteria	Proteobacteria	Alphaproteobacteria	Rhizobiales	Beijerinckiaceae	Bosea	unclassified_Bosea
ASV441	Bacteria	Bacteroidota	Bacteroidia	Bacteroidales	Rikenellaceae	Rikenellaceae	unclassified_Rikenellaceae_RC9_gut_group
ASV442	Bacteria	Acidobacteriota	Acidobacteriae	Acidobacteriales	Acidobacteriaceae	Edaphobacter	unclassified_Edaphobacter
ASV443	Bacteria	Proteobacteria	Alphaproteobacteria	Sphingomonadales	Sphingomonadaceae	Sphingomonas	unclassified_Sphingomonas
ASV444	Bacteria	Acidobacteriota	Acidobacteriae	Acidobacteriales	unclassified	unclassified	unclassified_Acidobacteriales
ASV445	Bacteria	Gemmatimonadota	Gemmatimonadetes	Gemmatimonadales	Gemmatimonadaceae	unclassified	unclassified_Gemmatimonadaceae
ASV446	Bacteria	Proteobacteria	Alphaproteobacteria	Rhodobacterales	Rhodobacteraceae	Rhodobacter	unclassified_Rhodobacter
ASV447	Bacteria	Bacteroidota	Bacteroidia	Chitinophagales	Chitinophagaceae	Parasegetibacter	unclassified_Parasegetibacter
ASV448	Bacteria	Actinobacteriota	Actinobacteria	Propionibacteriales	Nocardioidaceae	Marmoricola	unclassified_Marmoricola
ASV449	Bacteria	Bacteroidota	Bacteroidia	Sphingobacteriales	Sphingobacteriaceae	Mucilaginibacter	unclassified_Mucilaginibacter
ASV450	Bacteria	Acidobacteriota	Acidobacteriae	Acidobacteriales	unclassified	unclassified	unclassified_Acidobacteriales
ASV451	Bacteria	Proteobacteria	Gammaproteobacteria	Burkholderiales	Burkholderiaceae	Burkholderia	unclassified_Burkholderia_Caballeronia_Paraburkholderia
ASV452	Bacteria	Actinobacteriota	Thermoleophilia	Solirubrobacterales	67	unclassified	unclassified_67_14
ASV453	Bacteria	Proteobacteria	Gammaproteobacteria	Burkholderiales	Burkholderiaceae	Burkholderia	unclassified_Burkholderia_Caballeronia_Paraburkholderia
ASV454	Bacteria	Proteobacteria	Alphaproteobacteria	Sphingomonadales	Sphingomonadaceae	Sphingomonas	unclassified_Sphingomonas
ASV455	Bacteria	Proteobacteria	Alphaproteobacteria	Rhizobiales	Xanthobacteraceae	Pseudolabrys	unclassified_Pseudolabrys
ASV456	Bacteria	Bacteroidota	Bacteroidia	Flavobacteriales	Flavobacteriaceae	Flavobacterium	Flavobacterium_flevense
ASV457	Bacteria	Proteobacteria	Alphaproteobacteria	Rhizobiales	Rhizobiaceae	unclassified	unclassified_Rhizobiaceae
ASV458	Bacteria	Proteobacteria	Gammaproteobacteria	Burkholderiales	Methylophilaceae	Methylotenera	unclassified_Methylotenera
ASV459	Bacteria	Actinobacteriota	Actinobacteria	Micrococcales	Microbacteriaceae	unclassified	unclassified_Microbacteriaceae
ASV460	Bacteria	Actinobacteriota	Actinobacteria	Micrococcales	Microbacteriaceae	unclassified	unclassified_Microbacteriaceae
ASV461	Bacteria	Proteobacteria	Alphaproteobacteria	Rhizobiales	Rhizobiaceae	unclassified	unclassified_Rhizobiaceae
ASV462	Bacteria	Proteobacteria	Gammaproteobacteria	Burkholderiales	Oxalobacteraceae	Massilia	unclassified_Massilia
ASV463	Bacteria	Proteobacteria	Alphaproteobacteria	Rhizobiales	Xanthobacteraceae	Pseudolabrys	unclassified_Pseudolabrys
ASV464	Bacteria	Actinobacteriota	Actinobacteria	Corynebacteriales	Mycobacteriaceae	Mycobacterium	unclassified_Mycobacterium
ASV465	Bacteria	Bacteroidota	Bacteroidia	Cytophagales	Spirosomaceae	Dyadobacter	unclassified_Dyadobacter
ASV466	Bacteria	Proteobacteria	Alphaproteobacteria	Sphingomonadales	Sphingomonadaceae	Sphingomonas	unclassified_Sphingomonas
ASV467	Bacteria	Planctomycetota	Planctomycetes	Isosphaerales	Isosphaeraceae	unclassified	uncultured_soil_bacterium
ASV468	Bacteria	Methylomirabilota	Methylomirabilia	Rokubacteriales	uncultured	uncultured	uncultured_proteobacterium
ASV469	Bacteria	Proteobacteria	Alphaproteobacteria	Caulobacterales	Caulobacteraceae	Asticcacaulis	unclassified_Asticcacaulis
ASV470	Bacteria	Bacteroidota	Bacteroidia	Chitinophagales	Chitinophagaceae	Rurimicrobium	Rurimicrobium_arvi
ASV471	Bacteria	Proteobacteria	Alphaproteobacteria	Sphingomonadales	Sphingomonadaceae	unclassified	unclassified_Sphingomonadaceae
ASV472	Bacteria	Patescibacteria	Saccharimonadia	Saccharimonadales	Saccharimonadaceae	TM7a	unclassified_TM7a
ASV473	Bacteria	Verrucomicrobiota	Verrucomicrobiae	Pedosphaerales	Pedosphaeraceae	DEV008	unclassified_DEV008
ASV474	Bacteria	Bacteroidota	Bacteroidia	Bacteroidales	Rikenellaceae	Rikenellaceae	uncultured_rumen_bacterium
ASV475	Bacteria	Verrucomicrobiota	Verrucomicrobiae	Opitutales	Opitutaceae	Opitutus	unclassified_Opitutus
ASV476	Bacteria	Proteobacteria	Gammaproteobacteria	Pseudomonadales	Moraxellaceae	Acinetobacter	unclassified_Acinetobacter
ASV477	Bacteria	Proteobacteria	Gammaproteobacteria	Burkholderiales	Comamonadaceae	Hydrogenophaga	unclassified_Hydrogenophaga
ASV478	Bacteria	Acidobacteriota	Acidobacteriae	Subgroup	uncultured	uncultured	uncultured_Acidobacteria_bacterium
ASV479	Bacteria	Bacteroidota	Bacteroidia	Chitinophagales	Chitinophagaceae	unclassified	unclassified_Chitinophagaceae
ASV480	Bacteria	Proteobacteria	Alphaproteobacteria	Caulobacterales	Caulobacteraceae	Brevundimonas	unclassified_Brevundimonas
ASV481	Bacteria	Proteobacteria	Alphaproteobacteria	Sphingomonadales	Sphingomonadaceae	Porphyrobacter	unclassified_Porphyrobacter
ASV482	Bacteria	Patescibacteria	Saccharimonadia	Saccharimonadales	Saccharimonadaceae	Candidatus	uncultured_rumen_bacterium
ASV483	Bacteria	Proteobacteria	Gammaproteobacteria	Burkholderiales	Comamonadaceae	unclassified	unclassified_Comamonadaceae
ASV484	Bacteria	Bacteroidota	Bacteroidia	Bacteroidales	F082	unclassified	unclassified_F082
ASV485	Bacteria	Patescibacteria	Gracilibacteria	Absconditabacteriales	uncultured	uncultured	uncultured_rumen_bacterium
ASV486	Bacteria	Acidobacteriota	Acidobacteriae	Acidobacteriales	unclassified	unclassified	unclassified_Acidobacteriales
ASV487	Bacteria	Proteobacteria	Alphaproteobacteria	Rhizobiales	Rhizobiaceae	Mesorhizobium	unclassified_Mesorhizobium
ASV488	Bacteria	Proteobacteria	Gammaproteobacteria	Pseudomonadales	Pseudomonadaceae	Pseudomonas	unclassified_Pseudomonas
ASV489	Bacteria	Proteobacteria	Gammaproteobacteria	Burkholderiales	Nitrosomonadaceae	MND1	unclassified_MND1
ASV490	Bacteria	Proteobacteria	Alphaproteobacteria	Rhizobiales	Xanthobacteraceae	unclassified	unclassified_Xanthobacteraceae
ASV491	Bacteria	Proteobacteria	Alphaproteobacteria	Caulobacterales	Caulobacteraceae	Phenylobacterium	unclassified_Phenylobacterium
ASV492	Bacteria	Proteobacteria	Gammaproteobacteria	Burkholderiales	Comamonadaceae	unclassified	unclassified_Comamonadaceae
ASV493	Bacteria	Proteobacteria	Gammaproteobacteria	Xanthomonadales	Rhodanobacteraceae	Rhodanobacter	unclassified_Rhodanobacter
ASV494	Bacteria	Proteobacteria	Alphaproteobacteria	Rhizobiales	Rhizobiaceae	Allorhizobium	unclassified_Allorhizobium_Neorhizobium_Pararhizobium_Rhizobium
ASV495	Bacteria	Bacteroidota	Bacteroidia	Flavobacteriales	Flavobacteriaceae	Flavobacterium	unclassified_Flavobacterium
ASV496	Bacteria	Proteobacteria	Gammaproteobacteria	Burkholderiales	Comamonadaceae	Ramlibacter	unclassified_Ramlibacter
ASV497	Bacteria	Bacteroidota	Bacteroidia	Bacteroidales	Prevotellaceae	Prevotella
ASV498	Bacteria	Proteobacteria	Gammaproteobacteria	Pseudomonadales	Pseudomonadaceae	Pseudomonas	unclassified_Pseudomonas
ASV499	Bacteria	Proteobacteria	Gammaproteobacteria	Pseudomonadales	Pseudomonadaceae	Pseudomonas	unclassified_Pseudomonas
ASV500	Bacteria	Proteobacteria	Gammaproteobacteria	Burkholderiales	Comamonadaceae	unclassified	unclassified_Comamonadaceae
ASV501	Bacteria	Proteobacteria	Alphaproteobacteria	Acetobacterales	Acetobacteraceae	unclassified	unclassified_Acetobacteraceae
ASV502	Bacteria	Proteobacteria	Gammaproteobacteria	Burkholderiales	Comamonadaceae	Azohydromonas	Azohydromonas_australica
ASV503	Bacteria	Bacteroidota	Bacteroidia	Chitinophagales	Chitinophagaceae	Segetibacter	unclassified_Segetibacter
ASV504	Bacteria	Proteobacteria	Gammaproteobacteria	Xanthomonadales	Xanthomonadaceae	Silanimonas	unclassified_Silanimonas
ASV505	Bacteria	Proteobacteria	Alphaproteobacteria	Sphingomonadales	Sphingomonadaceae	unclassified	unclassified_Sphingomonadaceae
ASV506	Bacteria	Verrucomicrobiota	Verrucomicrobiae	Opitutales	Opitutaceae	IMCC26134	unclassified_IMCC26134
ASV507	Bacteria	Proteobacteria	Gammaproteobacteria	Burkholderiales	Oxalobacteraceae	unclassified	unclassified_Oxalobacteraceae
ASV508	Bacteria	Proteobacteria	Alphaproteobacteria	Sphingomonadales	Sphingomonadaceae	Sphingomonas	unclassified_Sphingomonas
ASV509	Bacteria	Bacteroidota	Bacteroidia	Flavobacteriales	Flavobacteriaceae	Flavobacterium	unclassified_Flavobacterium
ASV510	Bacteria	Bacteroidota	Bacteroidia	Chitinophagales	Chitinophagaceae	Segetibacter	unclassified_Segetibacter
ASV511	Bacteria	Proteobacteria	Gammaproteobacteria	Enterobacterales	Yersiniaceae	unclassified	unclassified_Yersiniaceae
ASV512	Bacteria	Proteobacteria	Gammaproteobacteria	Pseudomonadales	Cellvibrionaceae	Cellvibrio	unclassified_Cellvibrio
ASV513	Bacteria	Bacteroidota	Bacteroidia	Flavobacteriales	Flavobacteriaceae	Flavobacterium	unclassified_Flavobacterium
ASV514	Bacteria	Acidobacteriota	Vicinamibacteria	Vicinamibacterales	unclassified	unclassified	unclassified_Vicinamibacterales
ASV515	Bacteria	Proteobacteria	Gammaproteobacteria	Burkholderiales	Oxalobacteraceae	Massilia	unclassified_Massilia
ASV516	Bacteria	Actinobacteriota	Actinobacteria	Frankiales	Frankiaceae	Jatrophihabitans	unclassified_Jatrophihabitans
ASV517	Bacteria	Proteobacteria	Gammaproteobacteria	Pseudomonadales	Pseudomonadaceae	Pseudomonas	unclassified_Pseudomonas
ASV518	Bacteria	Proteobacteria	Alphaproteobacteria	Rickettsiales	Anaplasmataceae	Wolbachia	unclassified_Wolbachia
ASV519	Bacteria	Bdellovibrionota	Oligoflexia	319	uncultured	uncultured	uncultured_Bacteriovorax_sp.
ASV520	Bacteria	Proteobacteria	Alphaproteobacteria	Sphingomonadales	Sphingomonadaceae	Sphingomonas	unclassified_Sphingomonas
ASV521	Bacteria	Proteobacteria	Alphaproteobacteria	Sphingomonadales	Sphingomonadaceae	Sphingomonas	unclassified_Sphingomonas
ASV522	Bacteria	Proteobacteria	Gammaproteobacteria	Burkholderiales	Comamonadaceae	Pelomonas	Pelomonas_puraquae
ASV523	Bacteria	Proteobacteria	Alphaproteobacteria	Rhizobiales	Beijerinckiaceae	unclassified	unclassified_Beijerinckiaceae
ASV524	Bacteria	Proteobacteria	Gammaproteobacteria	Burkholderiales	Oxalobacteraceae	Massilia	unclassified_Massilia
ASV525	Bacteria	Firmicutes	unclassified	unclassified	unclassified	unclassified	unclassified_Firmicutes
ASV526	Bacteria	Verrucomicrobiota	Verrucomicrobiae	Opitutales	Opitutaceae	IMCC26134	unclassified_IMCC26134
ASV527	Bacteria	Proteobacteria	Alphaproteobacteria	Caulobacterales	Caulobacteraceae	unclassified	uncultured_Caulobacterales_bacterium
ASV528	Bacteria	Patescibacteria	Saccharimonadia	Saccharimonadales	Saccharimonadaceae	TM7a	unclassified_TM7a
ASV529	Bacteria	Bacteroidota	Bacteroidia	Sphingobacteriales	Sphingobacteriaceae	Pedobacter	unclassified_Pedobacter
ASV530	Bacteria	Proteobacteria	Alphaproteobacteria	Sphingomonadales	Sphingomonadaceae	Sphingobium	unclassified_Sphingobium
ASV531	Bacteria	Proteobacteria	Alphaproteobacteria	Azospirillales	Azospirillaceae	Azospirillum	unclassified_Azospirillum
ASV532	Bacteria	Proteobacteria	Gammaproteobacteria	Pseudomonadales	Pseudomonadaceae	Pseudomonas	unclassified_Pseudomonas
ASV533	Bacteria	Gemmatimonadota	Gemmatimonadetes	Gemmatimonadales	Gemmatimonadaceae	unclassified	Gemmatimonadetes_bacterium_WY71
ASV534	Bacteria	Proteobacteria	Alphaproteobacteria	Rhizobiales	Rhizobiaceae	Allorhizobium	unclassified_Allorhizobium_Neorhizobium_Pararhizobium_Rhizobium
ASV535	Bacteria	Proteobacteria	Alphaproteobacteria	Sphingomonadales	Sphingomonadaceae	unclassified	unclassified_Sphingomonadaceae
ASV536	Bacteria	Bacteroidota	Bacteroidia	Flavobacteriales	Flavobacteriaceae	Flavobacterium	unclassified_Flavobacterium
ASV537	Bacteria	Bacteroidota	Bacteroidia	Cytophagales	Hymenobacteraceae	Hymenobacter	unclassified_Hymenobacter
ASV538	Bacteria	Proteobacteria	Alphaproteobacteria	Caulobacterales	Caulobacteraceae	Asticcacaulis	uncultured_Asticcacaulis_sp.
ASV539	Bacteria	Firmicutes	Bacilli	Erysipelotrichales	Erysipelotrichaceae	Allobaculum	unclassified_Allobaculum
ASV540	Bacteria	Proteobacteria	Gammaproteobacteria	Enterobacterales	Erwiniaceae	Pantoea	unclassified_Pantoea
ASV541	Bacteria	Proteobacteria	Gammaproteobacteria	Pseudomonadales	Pseudomonadaceae	Pseudomonas	unclassified_Pseudomonas
ASV542	Bacteria	Proteobacteria	Gammaproteobacteria	Burkholderiales	Oxalobacteraceae	unclassified	unclassified_Oxalobacteraceae
ASV543	Bacteria	Proteobacteria	Alphaproteobacteria	Caulobacterales	Caulobacteraceae	Brevundimonas	Brevundimonas_balnearis
ASV544	Bacteria	Patescibacteria	Saccharimonadia	Saccharimonadales	LWQ8	unclassified	unclassified_LWQ8
ASV545	Bacteria	Proteobacteria	Alphaproteobacteria	Acetobacterales	Acetobacteraceae	Roseomonas	unclassified_Roseomonas
ASV546	Bacteria	Firmicutes	Bacilli	Bacillales	Bacillaceae	Bacillus	unclassified_Bacillus
ASV547	Bacteria	Bacteroidota	Bacteroidia	Chitinophagales	Chitinophagaceae	Parafilimonas	unclassified_Parafilimonas
ASV548	Bacteria	Bacteroidota	Bacteroidia	Chitinophagales	Chitinophagaceae	Chitinophaga	unclassified_Chitinophaga
ASV549	Bacteria	Proteobacteria	Alphaproteobacteria	Rhizobiales	Rhizobiaceae	unclassified	unclassified_Rhizobiaceae
ASV550	Bacteria	Proteobacteria	Alphaproteobacteria	Rhizobiales	Devosiaceae	Devosia	unclassified_Devosia
ASV551	Bacteria	Bacteroidota	Bacteroidia	Bacteroidales	Prevotellaceae	Prevotella
ASV552	Bacteria	Bacteroidota	Bacteroidia	Chitinophagales	Chitinophagaceae	unclassified	unclassified_Chitinophagaceae
ASV553	Bacteria	Bacteroidota	Bacteroidia	Chitinophagales	Chitinophagaceae	Aurantisolimonas	Terrimonas_sp._16_45A
ASV554	Bacteria	Proteobacteria	Gammaproteobacteria	Burkholderiales	Burkholderiaceae	Burkholderia	unclassified_Burkholderia_Caballeronia_Paraburkholderia
ASV555	Bacteria	Proteobacteria	Alphaproteobacteria	Rhizobiales	Xanthobacteraceae	Pseudolabrys	unclassified_Pseudolabrys
ASV556	Bacteria	Actinobacteriota	Acidimicrobiia	unclassified	unclassified	unclassified	unclassified_Acidimicrobiia
ASV557	Bacteria	Proteobacteria	Gammaproteobacteria	Enterobacterales	Enterobacteriaceae	Plesiomonas	unclassified_Plesiomonas
ASV558	Bacteria	Patescibacteria	Saccharimonadia	Saccharimonadales	Saccharimonadaceae	TM7a	unclassified_TM7a
ASV559	Bacteria	Patescibacteria	Saccharimonadia	Saccharimonadales	unclassified	unclassified	unclassified_Saccharimonadales
ASV560	Bacteria	Proteobacteria	Gammaproteobacteria	Pseudomonadales	Pseudomonadaceae	Pseudomonas	unclassified_Pseudomonas
ASV561	Bacteria	Proteobacteria	Alphaproteobacteria	unclassified	unclassified	unclassified	unclassified_Alphaproteobacteria
ASV562	Bacteria	Acidobacteriota	Acidobacteriae	Subgroup	uncultured	uncultured	uncultured_Holophaga_sp.
ASV563	Bacteria	Bacteroidota	Bacteroidia	Sphingobacteriales	Sphingobacteriaceae	Mucilaginibacter	Sphingobacteriaceae_bacterium_A22.1
ASV564	Bacteria	Proteobacteria	Alphaproteobacteria	Rhizobiales	Xanthobacteraceae	unclassified	uncultured_Bradyrhizobiaceae_bacterium
ASV565	Bacteria	Acidobacteriota	Acidobacteriae	Acidobacteriales	unclassified	unclassified	unclassified_Acidobacteriales
ASV566	Bacteria	Actinobacteriota	Actinobacteria	Frankiales	Frankiaceae	Jatrophihabitans	unclassified_Jatrophihabitans
ASV567	Bacteria	Proteobacteria	Gammaproteobacteria	Burkholderiales	Methylophilaceae	Methylophilus	unclassified_Methylophilus
ASV568	Bacteria	Verrucomicrobiota	Verrucomicrobiae	Opitutales	Opitutaceae	Opitutus	uncultured_Opitutus_sp.
ASV569	Bacteria	Proteobacteria	Alphaproteobacteria	Sphingomonadales	Sphingomonadaceae	unclassified	unclassified_Sphingomonadaceae
ASV570	Bacteria	Actinobacteriota	Actinobacteria	Propionibacteriales	Nocardioidaceae	Nocardioides	unclassified_Nocardioides
ASV571	Bacteria	Proteobacteria	Alphaproteobacteria	Rhizobiales	Xanthobacteraceae	unclassified	unclassified_Xanthobacteraceae
ASV572	Bacteria	Proteobacteria	Alphaproteobacteria	Rhizobiales	Rhizobiaceae	Allorhizobium	unclassified_Allorhizobium_Neorhizobium_Pararhizobium_Rhizobium
ASV573	Bacteria	Proteobacteria	Gammaproteobacteria	Burkholderiales	Oxalobacteraceae	Duganella	unclassified_Duganella
ASV574	Bacteria	Dependentiae	Babeliae	Babeliales	Vermiphilaceae	unclassified	unclassified_Vermiphilaceae
ASV575	Bacteria	Proteobacteria	Gammaproteobacteria	Burkholderiales	Oxalobacteraceae	Massilia	unclassified_Massilia
ASV576	Bacteria	Actinobacteriota	Actinobacteria	Frankiales	Geodermatophilaceae	unclassified	unclassified_Geodermatophilaceae
ASV577	Bacteria	Verrucomicrobiota	Verrucomicrobiae	Verrucomicrobiales	Verrucomicrobiaceae	unclassified	unclassified_Verrucomicrobiaceae
ASV578	Bacteria	Proteobacteria	Alphaproteobacteria	Rhizobiales	Devosiaceae	Devosia	unclassified_Devosia
ASV579	Bacteria	Bacteroidota	Bacteroidia	Cytophagales	Spirosomaceae	Dyadobacter	unclassified_Dyadobacter
ASV580	Bacteria	Proteobacteria	Gammaproteobacteria	Pseudomonadales	Pseudomonadaceae	Pseudomonas	unclassified_Pseudomonas
ASV581	Bacteria	Acidobacteriota	Acidobacteriae	Subgroup	uncultured	uncultured	uncultured_Holophaga_sp.
ASV582	Bacteria	Bacteroidota	Bacteroidia	Flavobacteriales	Flavobacteriaceae	Flavobacterium	unclassified_Flavobacterium
ASV583	Bacteria	Patescibacteria	Saccharimonadia	Saccharimonadales	unclassified	unclassified	unclassified_Saccharimonadales
ASV584	Bacteria	Bacteroidota	Bacteroidia	Sphingobacteriales	Sphingobacteriaceae	Mucilaginibacter	unclassified_Mucilaginibacter
ASV585	Bacteria	Proteobacteria	Alphaproteobacteria	Rhizobiales	Xanthobacteraceae	Pseudolabrys	unclassified_Pseudolabrys
ASV586	Bacteria	Proteobacteria	Alphaproteobacteria	Sphingomonadales	Sphingomonadaceae	Sphingomonas	unclassified_Sphingomonas
ASV587	Bacteria	Verrucomicrobiota	Verrucomicrobiae	Pedosphaerales	Pedosphaeraceae	unclassified	uncultured_Verrucomicrobia_bacterium
ASV588	Bacteria	Proteobacteria	Alphaproteobacteria	Rhizobiales	Rhizobiaceae	Allorhizobium	unclassified_Allorhizobium_Neorhizobium_Pararhizobium_Rhizobium
ASV589	Bacteria	Proteobacteria	Alphaproteobacteria	Rhizobiales	Kaistiaceae	Kaistia	unclassified_Kaistia
ASV590	Bacteria	Proteobacteria	Gammaproteobacteria	Burkholderiales	Oxalobacteraceae	Massilia	unclassified_Massilia
ASV591	Bacteria	Proteobacteria	Gammaproteobacteria	Burkholderiales	Oxalobacteraceae	Massilia	unclassified_Massilia
ASV592	Bacteria	Proteobacteria	Gammaproteobacteria	Burkholderiales	Methylophilaceae	Methylotenera	unclassified_Methylotenera
ASV593	Bacteria	Actinobacteriota	Actinobacteria	Frankiales	unclassified	unclassified	unclassified_Frankiales
ASV594	Bacteria	Firmicutes	unclassified	unclassified	unclassified	unclassified	unclassified_Firmicutes
ASV595	Bacteria	Firmicutes	Clostridia	Clostridia	unclassified	unclassified	unclassified_Clostridia_UCG_014
ASV596	Bacteria	Bacteroidota	Bacteroidia	Chitinophagales	Chitinophagaceae	Terrimonas	unclassified_Terrimonas
ASV597	Bacteria	Proteobacteria	Alphaproteobacteria	Rhizobiales	Rhizobiales	Bauldia	unclassified_Bauldia
ASV598	Bacteria	Proteobacteria	Gammaproteobacteria	Salinisphaerales	Solimonadaceae	Fontimonas	unclassified_Fontimonas
ASV599	Bacteria	Proteobacteria	Gammaproteobacteria	Burkholderiales	Oxalobacteraceae	Massilia	unclassified_Massilia
ASV600	Bacteria	Actinobacteriota	Actinobacteria	Frankiales	unclassified	unclassified	unclassified_Frankiales
ASV601	Bacteria	Acidobacteriota	Acidobacteriae	Acidobacteriales	Acidobacteriaceae	Terriglobus	unclassified_Terriglobus
ASV602	Bacteria	Firmicutes	Clostridia	Oscillospirales	Hungateiclostridiaceae	Saccharofermentans	unclassified_Saccharofermentans
ASV603	Bacteria	Proteobacteria	Alphaproteobacteria	Sphingomonadales	Sphingomonadaceae	unclassified	unclassified_Sphingomonadaceae
ASV604	Bacteria	Proteobacteria	Alphaproteobacteria	Rhizobiales	Xanthobacteraceae	Bradyrhizobium	unclassified_Bradyrhizobium
ASV605	Bacteria	Acidobacteriota	Acidobacteriae	Subgroup	uncultured	uncultured	uncultured_Acidobacteria_bacterium
ASV606	Bacteria	Proteobacteria	Gammaproteobacteria	Burkholderiales	Comamonadaceae	Aquabacterium	Aquabacterium_citratiphilum
ASV607	Bacteria	Proteobacteria	Alphaproteobacteria	Rhizobiales	Rhizobiaceae	Aureimonas	unclassified_Aureimonas
ASV608	Bacteria	Proteobacteria	Alphaproteobacteria	Rhizobiales	Hyphomicrobiaceae	Hyphomicrobium	unclassified_Hyphomicrobium
ASV609	Bacteria	Bacteroidota	Bacteroidia	Chitinophagales	Chitinophagaceae	Sediminibacterium	unclassified_Sediminibacterium
ASV610	Bacteria	Proteobacteria	Alphaproteobacteria	Sphingomonadales	Sphingomonadaceae	Sphingomonas	unclassified_Sphingomonas
ASV611	Bacteria	Proteobacteria	Gammaproteobacteria	Burkholderiales	Oxalobacteraceae	Noviherbaspirillum	unclassified_Noviherbaspirillum
ASV612	Bacteria	Proteobacteria	Alphaproteobacteria	Caulobacterales	Caulobacteraceae	Phenylobacterium	unclassified_Phenylobacterium
ASV613	Bacteria	Proteobacteria	Alphaproteobacteria	Sphingomonadales	Sphingomonadaceae	Sphingobium	unclassified_Sphingobium
ASV614	Bacteria	Firmicutes	Bacilli	Lactobacillales	Lactobacillaceae	Lactobacillus	unclassified_Lactobacillus
ASV615	Bacteria	Proteobacteria	Alphaproteobacteria	Micropepsales	Micropepsaceae	unclassified	unclassified_Micropepsaceae
ASV616	Bacteria	Proteobacteria	Alphaproteobacteria	Sphingomonadales	Sphingomonadaceae	Sphingomonas	Sphingomonas_sp._jr10
ASV617	Bacteria	Firmicutes	Bacilli	Paenibacillales	Paenibacillaceae	Paenibacillus	unclassified_Paenibacillus
ASV618	Bacteria	Proteobacteria	Alphaproteobacteria	Parvibaculales	Parvibaculaceae	Parvibaculum	unclassified_Parvibaculum
ASV619	Bacteria	Actinobacteriota	Actinobacteria	Micrococcales	Micrococcaceae	Arthrobacter	unclassified_Arthrobacter
ASV620	Bacteria	Proteobacteria	Gammaproteobacteria	Burkholderiales	Oxalobacteraceae	Noviherbaspirillum	unclassified_Noviherbaspirillum
ASV621	Bacteria	Proteobacteria	Alphaproteobacteria	Rhizobiales	Rhizobiales	Bauldia	unclassified_Bauldia
ASV622	Bacteria	Patescibacteria	Saccharimonadia	Saccharimonadales	uncultured	uncultured	uncultured_Candidatus_Saccharibacteria_bacterium
ASV623	Bacteria	Proteobacteria	Alphaproteobacteria	Rhizobiales	Beijerinckiaceae	Methylobacterium	unclassified_Methylobacterium_Methylorubrum
ASV624	Bacteria	Acidobacteriota	Acidobacteriae	Acidobacteriales	Acidobacteriaceae	Terriglobus	unclassified_Terriglobus
ASV625	Bacteria	Proteobacteria	Gammaproteobacteria	Burkholderiales	Burkholderiaceae	Burkholderia	unclassified_Burkholderia_Caballeronia_Paraburkholderia
ASV626	Bacteria	Verrucomicrobiota	Verrucomicrobiae	Opitutales	Opitutaceae	Opitutus	unclassified_Opitutus
ASV627	Bacteria	Proteobacteria	Gammaproteobacteria	Burkholderiales	Oxalobacteraceae	Massilia	unclassified_Massilia
ASV628	Bacteria	Proteobacteria	Gammaproteobacteria	Burkholderiales	Burkholderiaceae	Burkholderia	unclassified_Burkholderia_Caballeronia_Paraburkholderia
ASV629	Bacteria	Proteobacteria	Gammaproteobacteria	Enterobacterales	Enterobacteriaceae	unclassified	unclassified_Enterobacteriaceae
ASV630	Bacteria	Myxococcota	Polyangia	Polyangiales	Sandaracinaceae	unclassified	unclassified_Sandaracinaceae
ASV631	Bacteria	Acidobacteriota	Acidobacteriae	Acidobacteriales	unclassified	unclassified	unclassified_Acidobacteriales
ASV632	Bacteria	Bacteroidota	Bacteroidia	Chitinophagales	Chitinophagaceae	Flavisolibacter	uncultured_Sphingobacteriia_bacterium
ASV634	Bacteria	Actinobacteriota	Actinobacteria	Streptomycetales	Streptomycetaceae	Streptomyces	unclassified_Streptomyces
ASV635	Bacteria	Proteobacteria	Alphaproteobacteria	Sphingomonadales	Sphingomonadaceae	Sphingomonas	unclassified_Sphingomonas
ASV636	Bacteria	Acidobacteriota	Acidobacteriae	Acidobacteriales	Acidobacteriaceae	Terriglobus	unclassified_Terriglobus
ASV637	Bacteria	Proteobacteria	Gammaproteobacteria	Xanthomonadales	Rhodanobacteraceae	Luteibacter	unclassified_Luteibacter
ASV638	Bacteria	Proteobacteria	Gammaproteobacteria	Enterobacterales	Yersiniaceae	unclassified	unclassified_Yersiniaceae
ASV639	Bacteria	Actinobacteriota	Actinobacteria	Frankiales	Geodermatophilaceae	unclassified	unclassified_Geodermatophilaceae
ASV640	Bacteria	Proteobacteria	Alphaproteobacteria	Rhizobiales	Devosiaceae	Devosia	unclassified_Devosia
ASV641	Bacteria	Proteobacteria	Gammaproteobacteria	Pseudomonadales	Pseudomonadaceae	Pseudomonas	unclassified_Pseudomonas
ASV642	Bacteria	Bacteroidota	Bacteroidia	Chitinophagales	Chitinophagaceae	unclassified	uncultured_Ferruginibacter_sp.
ASV643	Bacteria	Bacteroidota	Bacteroidia	Sphingobacteriales	Sphingobacteriaceae	Mucilaginibacter	unclassified_Mucilaginibacter
ASV644	Bacteria	Bacteroidota	Bacteroidia	Sphingobacteriales	Sphingobacteriaceae	Mucilaginibacter	unclassified_Mucilaginibacter
ASV645	Bacteria	Proteobacteria	Alphaproteobacteria	Rhizobiales	Rhizobiaceae	Allorhizobium	unclassified_Allorhizobium_Neorhizobium_Pararhizobium_Rhizobium
ASV646	Bacteria	Proteobacteria	Gammaproteobacteria	Burkholderiales	Oxalobacteraceae	Massilia	unclassified_Massilia
ASV647	Bacteria	Bacteroidota	Bacteroidia	Cytophagales	Spirosomaceae	Arcicella	Arcicella_rosea
ASV648	Bacteria	Proteobacteria	Alphaproteobacteria	Acetobacterales	Acetobacteraceae	unclassified	unclassified_Acetobacteraceae
ASV649	Bacteria	Proteobacteria	Alphaproteobacteria	Rhizobiales	Xanthobacteraceae	Bradyrhizobium	unclassified_Bradyrhizobium
ASV650	Bacteria	Proteobacteria	Gammaproteobacteria	Burkholderiales	Comamonadaceae	Acidovorax	unclassified_Acidovorax
ASV651	Bacteria	Proteobacteria	Alphaproteobacteria	Rhizobiales	Rhizobiaceae	Mesorhizobium	unclassified_Mesorhizobium
ASV652	Bacteria	Bacteroidota	Bacteroidia	Flavobacteriales	Flavobacteriaceae	Flavobacterium	Flavobacterium_bacterium_7B4
ASV653	Bacteria	Proteobacteria	Gammaproteobacteria	Burkholderiales	Burkholderiaceae	Burkholderia	unclassified_Burkholderia_Caballeronia_Paraburkholderia
ASV654	Bacteria	Proteobacteria	Gammaproteobacteria	Burkholderiales	Oxalobacteraceae	Noviherbaspirillum	unclassified_Noviherbaspirillum
ASV655	Bacteria	Patescibacteria	Saccharimonadia	Saccharimonadales	LWQ8	unclassified	unclassified_LWQ8
ASV656	Bacteria	Proteobacteria	Gammaproteobacteria	Burkholderiales	Comamonadaceae	Acidovorax	unclassified_Acidovorax
ASV657	Bacteria	Proteobacteria	Gammaproteobacteria	Pseudomonadales	Pseudomonadaceae	Pseudomonas	Pseudomonas_anguilliseptica
ASV658	Bacteria	Bdellovibrionota	Bdellovibrionia	Bdellovibrionales	Bdellovibrionaceae	Bdellovibrio	uncultured_Bdellovibrionales_bacterium
ASV659	Bacteria	Proteobacteria	Gammaproteobacteria	Burkholderiales	Comamonadaceae	Ramlibacter	unclassified_Ramlibacter
ASV660	Bacteria	Verrucomicrobiota	Verrucomicrobiae	Chthoniobacterales	Chthoniobacteraceae	Candidatus	unclassified_Candidatus_Udaeobacter
ASV661	Bacteria	Bacteroidota	Bacteroidia	Sphingobacteriales	Sphingobacteriaceae	Pedobacter	unclassified_Pedobacter
ASV662	Bacteria	Proteobacteria	Gammaproteobacteria	Burkholderiales	unclassified	unclassified	unclassified_Burkholderiales
ASV663	Bacteria	Proteobacteria	Gammaproteobacteria	Xanthomonadales	Xanthomonadaceae	Thermomonas	unclassified_Thermomonas
ASV664	Bacteria	Proteobacteria	Alphaproteobacteria	Rhizobiales	Xanthobacteraceae	unclassified	unclassified_Xanthobacteraceae
ASV665	Bacteria	Firmicutes	Bacilli	Staphylococcales	Staphylococcaceae	Staphylococcus	unclassified_Staphylococcus
ASV666	Bacteria	Patescibacteria	Saccharimonadia	Saccharimonadales	unclassified	unclassified	unclassified_Saccharimonadales
ASV667	Bacteria	Bacteroidota	Bacteroidia	Sphingobacteriales	Sphingobacteriaceae	Mucilaginibacter	unclassified_Mucilaginibacter
ASV668	Bacteria	Actinobacteriota	Actinobacteria	Propionibacteriales	Nocardioidaceae	Nocardioides	unclassified_Nocardioides
ASV669	Bacteria	Verrucomicrobiota	Verrucomicrobiae	Pedosphaerales	Pedosphaeraceae	unclassified	unclassified_Pedosphaeraceae
ASV670	Bacteria	Proteobacteria	Gammaproteobacteria	Salinisphaerales	Solimonadaceae	Solimonas	unclassified_Solimonas
ASV671	Bacteria	Bacteroidota	Bacteroidia	Flavobacteriales	Flavobacteriaceae	Flavobacterium	unclassified_Flavobacterium
ASV672	Bacteria	Proteobacteria	Alphaproteobacteria	Rhizobiales	Devosiaceae	Devosia	unclassified_Devosia
ASV673	Bacteria	Bacteroidota	Bacteroidia	Bacteroidales	Prevotellaceae	Prevotellaceae	uncultured_rumen_bacterium
ASV674	Bacteria	Proteobacteria	Alphaproteobacteria	Sphingomonadales	Sphingomonadaceae	Sphingomonas	unclassified_Sphingomonas
ASV675	Bacteria	Proteobacteria	Alphaproteobacteria	Sphingomonadales	Sphingomonadaceae	unclassified	unclassified_Sphingomonadaceae
ASV676	Bacteria	Patescibacteria	Saccharimonadia	Saccharimonadales	unclassified	unclassified	unclassified_Saccharimonadales
ASV677	Bacteria	Proteobacteria	Gammaproteobacteria	Burkholderiales	Methylophilaceae	unclassified	unclassified_Methylophilaceae
ASV678	Bacteria	Actinobacteriota	Actinobacteria	Frankiales	Frankiaceae	Jatrophihabitans	unclassified_Jatrophihabitans
ASV679	Bacteria	Acidobacteriota	Acidobacteriae	Acidobacteriales	Acidobacteriaceae	Terriglobus	unclassified_Terriglobus
ASV680	Bacteria	Proteobacteria	Alphaproteobacteria	Rhizobiales	Rhizobiaceae	unclassified	unclassified_Rhizobiaceae
ASV681	Bacteria	Actinobacteriota	Actinobacteria	Micrococcales	Demequinaceae	Demequina	unclassified_Demequina
ASV682	Bacteria	Proteobacteria	Alphaproteobacteria	Sphingomonadales	Sphingomonadaceae	Sphingomonas	unclassified_Sphingomonas
ASV683	Bacteria	Bacteroidota	Bacteroidia	Sphingobacteriales	Sphingobacteriaceae	Mucilaginibacter	unclassified_Mucilaginibacter
ASV684	Bacteria	Proteobacteria	Gammaproteobacteria	Enterobacterales	Erwiniaceae	Pantoea	unclassified_Pantoea
ASV685	Bacteria	Proteobacteria	Gammaproteobacteria	Burkholderiales	Oxalobacteraceae	Massilia	unclassified_Massilia
ASV686	Bacteria	Proteobacteria	Gammaproteobacteria	Burkholderiales	Oxalobacteraceae	Duganella	unclassified_Duganella
ASV687	Bacteria	Proteobacteria	Gammaproteobacteria	Burkholderiales	Oxalobacteraceae	Massilia	unclassified_Massilia
ASV688	Bacteria	Proteobacteria	Gammaproteobacteria	Pseudomonadales	Pseudomonadaceae	Pseudomonas	unclassified_Pseudomonas
ASV689	Bacteria	Proteobacteria	Alphaproteobacteria	Rhizobiales	Beijerinckiaceae	unclassified	unclassified_Beijerinckiaceae
ASV690	Bacteria	Proteobacteria	Alphaproteobacteria	Rhizobiales	Devosiaceae	Devosia	unclassified_Devosia
ASV691	Bacteria	Proteobacteria	Gammaproteobacteria	Burkholderiales	Comamonadaceae	Acidovorax	unclassified_Acidovorax
ASV692	Bacteria	Proteobacteria	Gammaproteobacteria	Enterobacterales	Enterobacteriaceae	unclassified	unclassified_Enterobacteriaceae
ASV693	Bacteria	Firmicutes	Bacilli	Lactobacillales	Lactobacillaceae	Ligilactobacillus	unclassified_Ligilactobacillus
ASV694	Bacteria	Proteobacteria	Gammaproteobacteria	Burkholderiales	Oxalobacteraceae	Massilia	unclassified_Massilia
ASV695	Bacteria	Proteobacteria	Gammaproteobacteria	Burkholderiales	Oxalobacteraceae	Paucimonas	Paucimonas_lemoignei
ASV696	Bacteria	Firmicutes	unclassified	unclassified	unclassified	unclassified	unclassified_Firmicutes
ASV697	Bacteria	Acidobacteriota	Acidobacteriae	Acidobacteriales	unclassified	unclassified	unclassified_Acidobacteriales
ASV698	Bacteria	Proteobacteria	Gammaproteobacteria	Xanthomonadales	Rhodanobacteraceae	Tahibacter	unclassified_Tahibacter
ASV699	Bacteria	Proteobacteria	Alphaproteobacteria	Rhodobacterales	Rhodobacteraceae	Falsirhodobacter	unclassified_Falsirhodobacter
ASV700	Bacteria	Proteobacteria	Alphaproteobacteria	Rhizobiales	Xanthobacteraceae	unclassified	unclassified_Xanthobacteraceae
ASV701	Bacteria	Proteobacteria	Alphaproteobacteria	Rhizobiales	Rhizobiaceae	Allorhizobium	unclassified_Allorhizobium_Neorhizobium_Pararhizobium_Rhizobium
ASV702	Bacteria	Proteobacteria	Alphaproteobacteria	Caulobacterales	Caulobacteraceae	Asticcacaulis	unclassified_Asticcacaulis
ASV703	Bacteria	Proteobacteria	Gammaproteobacteria	Burkholderiales	Comamonadaceae	Variovorax	unclassified_Variovorax
ASV704	Bacteria	Proteobacteria	Gammaproteobacteria	Burkholderiales	Comamonadaceae	Pseudorhodoferax	unclassified_Pseudorhodoferax
ASV705	Bacteria	Proteobacteria	Gammaproteobacteria	Burkholderiales	Comamonadaceae	unclassified	unclassified_Comamonadaceae
ASV706	Bacteria	Bacteroidota	Bacteroidia	Sphingobacteriales	Sphingobacteriaceae	Mucilaginibacter	unclassified_Mucilaginibacter
ASV707	Bacteria	Proteobacteria	Gammaproteobacteria	Burkholderiales	Comamonadaceae	unclassified	unclassified_Comamonadaceae
ASV708	Bacteria	Bacteroidota	Bacteroidia	Flavobacteriales	Flavobacteriaceae	Flavobacterium	unclassified_Flavobacterium
ASV709	Bacteria	Actinobacteriota	Actinobacteria	Micrococcales	Microbacteriaceae	Microbacterium	unclassified_Microbacterium
ASV710	Bacteria	Firmicutes	Bacilli	unclassified	unclassified	unclassified	unclassified_Bacilli
ASV711	Bacteria	Actinobacteriota	Actinobacteria	Frankiales	Geodermatophilaceae	Modestobacter	unclassified_Modestobacter
ASV712	Bacteria	Bacteroidota	Bacteroidia	Sphingobacteriales	Sphingobacteriaceae	Mucilaginibacter	unclassified_Mucilaginibacter
ASV713	Bacteria	Bacteroidota	Bacteroidia	Flavobacteriales	Flavobacteriaceae	Flavobacterium	unclassified_Flavobacterium
ASV714	Bacteria	Proteobacteria	Alphaproteobacteria	Caulobacterales	Caulobacteraceae	unclassified	unclassified_Caulobacteraceae
ASV715	Bacteria	Proteobacteria	Alphaproteobacteria	Caulobacterales	Caulobacteraceae	Phenylobacterium	unclassified_Phenylobacterium
ASV716	Bacteria	Proteobacteria	Alphaproteobacteria	Sphingomonadales	Sphingomonadaceae	unclassified	unclassified_Sphingomonadaceae
ASV717	Bacteria	Firmicutes	Bacilli	Bacillales	Bacillaceae	Bacillus	unclassified_Bacillus
ASV718	Bacteria	Proteobacteria	Gammaproteobacteria	Burkholderiales	Oxalobacteraceae	Massilia	unclassified_Massilia
ASV719	Bacteria	Actinobacteriota	Actinobacteria	Propionibacteriales	Nocardioidaceae	Nocardioides	unclassified_Nocardioides
ASV720	Bacteria	Actinobacteriota	Actinobacteria	Corynebacteriales	Mycobacteriaceae	Mycobacterium	unclassified_Mycobacterium
ASV721	Bacteria	Proteobacteria	Alphaproteobacteria	Acetobacterales	Acetobacteraceae	Roseomonas	unclassified_Roseomonas
ASV722	Bacteria	Proteobacteria	Alphaproteobacteria	Micavibrionales	unclassified	uncultured	unclassified_Micavibrionales
ASV723	Bacteria	Proteobacteria	Gammaproteobacteria	Burkholderiales	Methylophilaceae	Methylobacillus	unclassified_Methylobacillus
ASV724	Bacteria	Verrucomicrobiota	Verrucomicrobiae	Pedosphaerales	Pedosphaeraceae	unclassified	uncultured_Verrucomicrobia_bacterium
ASV725	Bacteria	Verrucomicrobiota	Verrucomicrobiae	Chthoniobacterales	Chthoniobacteraceae	Candidatus	unclassified_Candidatus_Udaeobacter
ASV726	Bacteria	Proteobacteria	Gammaproteobacteria	Burkholderiales	Oxalobacteraceae	Massilia	unclassified_Massilia
ASV727	Bacteria	Proteobacteria	Gammaproteobacteria	Burkholderiales	Oxalobacteraceae	unclassified	unclassified_Oxalobacteraceae
ASV728	Bacteria	Proteobacteria	Gammaproteobacteria	Xanthomonadales	Xanthomonadaceae	Pseudoxanthomonas	Pseudoxanthomonas_mexicana
ASV729	Bacteria	Proteobacteria	Gammaproteobacteria	Burkholderiales	Comamonadaceae	Methylibium	unclassified_Methylibium
ASV730	Bacteria	Proteobacteria	Gammaproteobacteria	Burkholderiales	Oxalobacteraceae	unclassified	unclassified_Oxalobacteraceae
ASV731	Bacteria	Bacteroidota	Bacteroidia	Bacteroidales	Prolixibacteraceae	Mangrovibacterium	unclassified_Mangrovibacterium
ASV732	Bacteria	Proteobacteria	Gammaproteobacteria	R7C24	unclassified	unclassified	unclassified_R7C24
ASV733	Bacteria	Bacteroidota	Bacteroidia	Chitinophagales	Chitinophagaceae	Edaphobaculum	unclassified_Edaphobaculum
ASV734	Bacteria	Bacteroidota	Bacteroidia	Sphingobacteriales	Sphingobacteriaceae	Mucilaginibacter	unclassified_Mucilaginibacter
ASV735	Bacteria	Proteobacteria	Gammaproteobacteria	Burkholderiales	Oxalobacteraceae	Massilia	unclassified_Massilia
ASV736	Bacteria	Patescibacteria	Saccharimonadia	Saccharimonadales	LWQ8	unclassified	unclassified_LWQ8
ASV737	Bacteria	Proteobacteria	Gammaproteobacteria	Burkholderiales	Comamonadaceae	Comamonas	Comamonas_aquatica
ASV738	Bacteria	Actinobacteriota	Actinobacteria	Propionibacteriales	Nocardioidaceae	Nocardioides	unclassified_Nocardioides
ASV739	Bacteria	Proteobacteria	Alphaproteobacteria	Sphingomonadales	Sphingomonadaceae	unclassified	unclassified_Sphingomonadaceae
ASV740	Bacteria	Actinobacteriota	Actinobacteria	Corynebacteriales	Mycobacteriaceae	Mycobacterium	unclassified_Mycobacterium
ASV741	Bacteria	Proteobacteria	Alphaproteobacteria	Rhizobiales	Beijerinckiaceae	Bosea	unclassified_Bosea
ASV742	Bacteria	Proteobacteria	Gammaproteobacteria	Burkholderiales	Oxalobacteraceae	Herminiimonas	unclassified_Herminiimonas
ASV743	Bacteria	Proteobacteria	Gammaproteobacteria	Burkholderiales	Oxalobacteraceae	Massilia	unclassified_Massilia
ASV744	Bacteria	Bacteroidota	Bacteroidia	Chitinophagales	Chitinophagaceae	Edaphobaculum	Flavipsychrobacter_stenotrophus
ASV745	Bacteria	Acidobacteriota	Blastocatellia	Blastocatellales	Blastocatellaceae	Blastocatella	unclassified_Blastocatella
ASV746	Bacteria	Proteobacteria	Alphaproteobacteria	unclassified	unclassified	unclassified	unclassified_Alphaproteobacteria
ASV747	Bacteria	Myxococcota	Polyangia	Polyangiales	Polyangiaceae	Pajaroellobacter	unclassified_Pajaroellobacter
ASV748	Bacteria	Bacteroidota	Bacteroidia	Flavobacteriales	Weeksellaceae	Chryseobacterium	unclassified_Chryseobacterium
ASV749	Bacteria	Gemmatimonadota	Gemmatimonadetes	Gemmatimonadales	Gemmatimonadaceae	unclassified	unclassified_Gemmatimonadaceae
ASV750	Bacteria	Proteobacteria	Gammaproteobacteria	Burkholderiales	Comamonadaceae	unclassified	unclassified_Comamonadaceae
ASV751	Bacteria	Proteobacteria	Gammaproteobacteria	Enterobacterales	Enterobacteriaceae	unclassified	unclassified_Enterobacteriaceae
ASV752	Bacteria	Bacteroidota	Bacteroidia	Sphingobacteriales	env.OPS	unclassified	unclassified_env.OPS_17
ASV753	Bacteria	Actinobacteriota	Actinobacteria	Propionibacteriales	Nocardioidaceae	Nocardioides	unclassified_Nocardioides
ASV754	Bacteria	Bacteroidota	Bacteroidia	Bacteroidales	Prevotellaceae	Prevotella	uncultured_rumen_bacterium
ASV755	Bacteria	Proteobacteria	Gammaproteobacteria	Burkholderiales	Oxalobacteraceae	Massilia	unclassified_Massilia
ASV756	Bacteria	Proteobacteria	Alphaproteobacteria	Sphingomonadales	Sphingomonadaceae	unclassified	unclassified_Sphingomonadaceae
ASV757	Bacteria	Bacteroidota	Bacteroidia	Bacteroidales	Bacteroidales	unclassified	unclassified_Bacteroidales_RF16_group
ASV758	Bacteria	Proteobacteria	Gammaproteobacteria	Burkholderiales	Oxalobacteraceae	Massilia	unclassified_Massilia
ASV759	Bacteria	Proteobacteria	Gammaproteobacteria	Burkholderiales	Oxalobacteraceae	Herminiimonas	unclassified_Herminiimonas
ASV760	Bacteria	Verrucomicrobiota	Verrucomicrobiae	Pedosphaerales	Pedosphaeraceae	DEV008	uncultured_Verrucomicrobia_bacterium
ASV761	Bacteria	Proteobacteria	Alphaproteobacteria	Sphingomonadales	Sphingomonadaceae	Croceicoccus	unclassified_Croceicoccus
ASV762	Bacteria	Verrucomicrobiota	Verrucomicrobiae	Verrucomicrobiales	Rubritaleaceae	Luteolibacter	unclassified_Luteolibacter
ASV763	Bacteria	Bacteroidota	Bacteroidia	Sphingobacteriales	Sphingobacteriaceae	Mucilaginibacter	unclassified_Mucilaginibacter
ASV764	Bacteria	Proteobacteria	Alphaproteobacteria	Caulobacterales	Caulobacteraceae	Caulobacter	unclassified_Caulobacter
ASV765	Bacteria	Bacteroidota	Bacteroidia	Chitinophagales	Chitinophagaceae	Edaphobaculum	unclassified_Edaphobaculum
ASV766	Bacteria	Bacteroidota	Bacteroidia	Cytophagales	Spirosomaceae	Dyadobacter	unclassified_Dyadobacter
ASV767	Bacteria	Acidobacteriota	Acidobacteriae	Acidobacteriales	Acidobacteriaceae	Terriglobus	unclassified_Terriglobus
ASV768	Bacteria	Proteobacteria	Gammaproteobacteria	Burkholderiales	Oxalobacteraceae	Duganella	unclassified_Duganella
ASV769	Bacteria	Bacteroidota	Bacteroidia	Flavobacteriales	Flavobacteriaceae	Flavobacterium	unclassified_Flavobacterium
ASV770	Bacteria	Bacteroidota	Bacteroidia	Flavobacteriales	Crocinitomicaceae	Fluviicola	unclassified_Fluviicola
ASV771	Bacteria	Proteobacteria	Alphaproteobacteria	Sphingomonadales	Sphingomonadaceae	Sphingomonas	unclassified_Sphingomonas
ASV772	Bacteria	Verrucomicrobiota	Verrucomicrobiae	Opitutales	Opitutaceae	Opitutus	unclassified_Opitutus
ASV773	Bacteria	Planctomycetota	Planctomycetes	Isosphaerales	Isosphaeraceae	unclassified	unclassified_Isosphaeraceae
ASV774	Bacteria	Proteobacteria	Gammaproteobacteria	Enterobacterales	Yersiniaceae	Rahnella1	unclassified_Rahnella1
ASV775	Bacteria	Proteobacteria	Gammaproteobacteria	Pseudomonadales	Cellvibrionaceae	Cellvibrio	unclassified_Cellvibrio
ASV777	Bacteria	Actinobacteriota	Acidimicrobiia	Microtrichales	Microtrichaceae	unclassified	unclassified_Microtrichaceae
ASV778	Bacteria	Proteobacteria	Gammaproteobacteria	Enterobacterales	unclassified	unclassified	unclassified_Enterobacterales
ASV779	Bacteria	Acidobacteriota	Acidobacteriae	Subgroup	unclassified	unclassified	unclassified_Subgroup_2
ASV780	Bacteria	Firmicutes	Bacilli	Paenibacillales	Paenibacillaceae	Paenibacillus	unclassified_Paenibacillus
ASV781	Bacteria	Proteobacteria	Alphaproteobacteria	Rhizobiales	Methylopilaceae	unclassified	unclassified_Methylopilaceae
ASV782	Bacteria	Proteobacteria	Gammaproteobacteria	Burkholderiales	Oxalobacteraceae	Herbaspirillum	unclassified_Herbaspirillum
ASV783	Bacteria	Proteobacteria	Alphaproteobacteria	Rhizobiales	Hyphomicrobiaceae	Hyphomicrobium	unclassified_Hyphomicrobium
ASV784	Bacteria	Proteobacteria	Gammaproteobacteria	Burkholderiales	Comamonadaceae	Comamonas	Comamonas_koreensis
ASV786	Bacteria	Actinobacteriota	Actinobacteria	Propionibacteriales	Nocardioidaceae	Nocardioides	unclassified_Nocardioides
ASV787	Bacteria	Bacteroidota	Bacteroidia	Chitinophagales	Chitinophagaceae	Flavisolibacter	unclassified_Flavisolibacter
ASV788	Bacteria	Verrucomicrobiota	Verrucomicrobiae	Chthoniobacterales	Chthoniobacteraceae	Candidatus	uncultured_Spartobacteria_bacterium
ASV789	Bacteria	Acidobacteriota	Acidobacteriae	Subgroup	unclassified	unclassified	unclassified_Subgroup_2
ASV790	Bacteria	Proteobacteria	Alphaproteobacteria	Micropepsales	Micropepsaceae	unclassified	unclassified_Micropepsaceae
ASV791	Bacteria	Bdellovibrionota	Bdellovibrionia	Bdellovibrionales	Bdellovibrionaceae	Bdellovibrio	Bdellovibrio_sp._ETB
ASV792	Bacteria	Actinobacteriota	Actinobacteria	Frankiales	Sporichthyaceae	uncultured	uncultured_actinobacterium
ASV793	Bacteria	Actinobacteriota	Actinobacteria	Micrococcales	Microbacteriaceae	Amnibacterium	unclassified_Amnibacterium
ASV794	Bacteria	Bdellovibrionota	Oligoflexia	319	uncultured	uncultured	uncultured_Roseobacter_sp.
ASV795	Bacteria	Proteobacteria	Alphaproteobacteria	Rhizobiales	Beijerinckiaceae	Psychroglaciecola	unclassified_Psychroglaciecola
ASV796	Bacteria	Proteobacteria	Alphaproteobacteria	Sphingomonadales	Sphingomonadaceae	Altererythrobacter	unclassified_Altererythrobacter
ASV797	Bacteria	Bacteroidota	Bacteroidia	Flavobacteriales	Flavobacteriaceae	Flavobacterium	unclassified_Flavobacterium
ASV798	Bacteria	Bacteroidota	Bacteroidia	Bacteroidales	Prevotellaceae	Prevotella	unclassified_Prevotella
ASV799	Bacteria	Bacteroidota	Bacteroidia	Sphingobacteriales	Sphingobacteriaceae	Sphingobacterium	unclassified_Sphingobacterium
ASV800	Bacteria	Verrucomicrobiota	Verrucomicrobiae	Verrucomicrobiales	Verrucomicrobiaceae	Prosthecobacter	unclassified_Prosthecobacter
ASV801	Bacteria	Firmicutes	Clostridia	Clostridia	unclassified	unclassified	unclassified_Clostridia_UCG_014
ASV802	Bacteria	Cyanobacteria	Cyanobacteriia	Cyanobacteriales	unclassified	unclassified	unclassified_Cyanobacteriales
ASV803	Bacteria	Acidobacteriota	Acidobacteriae	Acidobacteriales	unclassified	unclassified	unclassified_Acidobacteriales
ASV804	Bacteria	Firmicutes	Bacilli	Paenibacillales	Paenibacillaceae	Paenibacillus	unclassified_Paenibacillus
ASV805	Bacteria	Gemmatimonadota	Gemmatimonadetes	Gemmatimonadales	Gemmatimonadaceae	unclassified	unclassified_Gemmatimonadaceae
ASV806	Bacteria	Proteobacteria	Gammaproteobacteria	Burkholderiales	Alcaligenaceae	Achromobacter	unclassified_Achromobacter
ASV807	Bacteria	Bacteroidota	Bacteroidia	Sphingobacteriales	Sphingobacteriaceae	Pedobacter	unclassified_Pedobacter
ASV808	Bacteria	Proteobacteria	Alphaproteobacteria	Sphingomonadales	Sphingomonadaceae	Sphingomonas	unclassified_Sphingomonas
ASV809	Bacteria	Myxococcota	Myxococcia	Myxococcales	Myxococcaceae	unclassified	unclassified_Myxococcaceae
ASV810	Bacteria	Proteobacteria	Gammaproteobacteria	Xanthomonadales	Xanthomonadaceae	Lysobacter	Lysobacter_xanthus
ASV811	Bacteria	Proteobacteria	Gammaproteobacteria	Burkholderiales	A21b	unclassified	unclassified_A21b
ASV812	Bacteria	Bacteroidota	Bacteroidia	Sphingobacteriales	Sphingobacteriaceae	Mucilaginibacter	unclassified_Mucilaginibacter
ASV813	Bacteria	Proteobacteria	Gammaproteobacteria	Burkholderiales	Oxalobacteraceae	Noviherbaspirillum	unclassified_Noviherbaspirillum
ASV815	Bacteria	Proteobacteria	Alphaproteobacteria	Rhodospirillales	unclassified	unclassified	unclassified_Rhodospirillales
ASV816	Bacteria	Actinobacteriota	Actinobacteria	Propionibacteriales	Nocardioidaceae	Nocardioides	unclassified_Nocardioides
ASV817	Bacteria	Actinobacteriota	Actinobacteria	Corynebacteriales	Mycobacteriaceae	Mycobacterium	unclassified_Mycobacterium
ASV818	Bacteria	Bacteroidota	Bacteroidia	Chitinophagales	Chitinophagaceae	Terrimonas	Terrimonas_ferruginea
ASV819	Bacteria	Fibrobacterota	Fibrobacteria	Fibrobacterales	Fibrobacteraceae	unclassified	unclassified_Fibrobacteraceae
ASV820	Bacteria	Acidobacteriota	Acidobacteriae	Acidobacteriales	Acidobacteriaceae	unclassified	unclassified_Acidobacteriaceae
ASV821	Bacteria	Bacteroidota	Bacteroidia	Chitinophagales	Chitinophagaceae	Edaphobaculum	uncultured_Bacteroidetes_bacterium
ASV822	Bacteria	Acidobacteriota	Acidobacteriae	Solibacterales	Solibacteraceae	Candidatus	unclassified_Candidatus_Solibacter
ASV823	Bacteria	Proteobacteria	Alphaproteobacteria	Rhizobiales	Xanthobacteraceae	unclassified	unclassified_Xanthobacteraceae
ASV824	Bacteria	Proteobacteria	Alphaproteobacteria	Caulobacterales	Caulobacteraceae	Brevundimonas	unclassified_Brevundimonas
ASV825	Bacteria	Bacteroidota	Bacteroidia	Cytophagales	Spirosomaceae	Spirosoma	Spirosoma_gilvum
ASV826	Bacteria	Firmicutes	unclassified	unclassified	unclassified	unclassified	unclassified_Firmicutes
ASV827	Bacteria	Proteobacteria	Gammaproteobacteria	Burkholderiales	Comamonadaceae	Acidovorax	unclassified_Acidovorax
ASV828	Bacteria	Firmicutes	Clostridia	Lachnospirales	Lachnospiraceae	Pseudobutyrivibrio	unclassified_Pseudobutyrivibrio
ASV829	Bacteria	Acidobacteriota	Acidobacteriae	Acidobacteriales	unclassified	uncultured	unclassified_Acidobacteriales
ASV830	Bacteria	Actinobacteriota	Actinobacteria	Pseudonocardiales	Pseudonocardiaceae	Saccharopolyspora	unclassified_Saccharopolyspora
ASV831	Bacteria	Proteobacteria	Gammaproteobacteria	Enterobacterales	Enterobacteriaceae	unclassified	unclassified_Enterobacteriaceae
ASV832	Bacteria	Proteobacteria	Gammaproteobacteria	Burkholderiales	Comamonadaceae	Delftia	unclassified_Delftia
ASV833	Bacteria	Bacteroidota	Bacteroidia	Sphingobacteriales	Sphingobacteriaceae	Mucilaginibacter	Mucilaginibacter_herbaticus
ASV834	Bacteria	Actinobacteriota	Acidimicrobiia	unclassified	uncultured	unclassified	unclassified_Acidimicrobiia
ASV835	Bacteria	Methylomirabilota	Methylomirabilia	Rokubacteriales	unclassified	unclassified	unclassified_Rokubacteriales
ASV836	Bacteria	Proteobacteria	Alphaproteobacteria	Rhizobiales	Rhizobiaceae	unclassified	unclassified_Rhizobiaceae
ASV837	Bacteria	Proteobacteria	Alphaproteobacteria	Rhizobiales	Rhizobiaceae	Allorhizobium	unclassified_Allorhizobium_Neorhizobium_Pararhizobium_Rhizobium
ASV838	Bacteria	Proteobacteria	Alphaproteobacteria	Sphingomonadales	Sphingomonadaceae	Sphingomonas	unclassified_Sphingomonas
ASV839	Bacteria	Armatimonadota	Fimbriimonadia	Fimbriimonadales	Fimbriimonadaceae	unclassified	unclassified_Fimbriimonadaceae
ASV840	Bacteria	Proteobacteria	Alphaproteobacteria	Rhizobiales	Xanthobacteraceae	unclassified	unclassified_Xanthobacteraceae
ASV841	Bacteria	Proteobacteria	Alphaproteobacteria	Sphingomonadales	Sphingomonadaceae	Sphingobium	unclassified_Sphingobium
ASV842	Bacteria	Proteobacteria	Gammaproteobacteria	Burkholderiales	Methylophilaceae	Methylophilus	unclassified_Methylophilus
ASV843	Bacteria	Verrucomicrobiota	Verrucomicrobiae	Chthoniobacterales	Chthoniobacteraceae	Candidatus	uncultured_Spartobacteria_bacterium
ASV844	Bacteria	Acidobacteriota	Acidobacteriae	Acidobacteriales	unclassified	unclassified	unclassified_Acidobacteriales
ASV845	Bacteria	Proteobacteria	Alphaproteobacteria	Rhizobiales	Methylopilaceae	Methylopila	unclassified_Methylopila
ASV846	Bacteria	Proteobacteria	Alphaproteobacteria	Sphingomonadales	Sphingomonadaceae	Sphingobium	unclassified_Sphingobium
ASV847	Bacteria	Proteobacteria	Alphaproteobacteria	Rhizobiales	Xanthobacteraceae	Ancylobacter	unclassified_Ancylobacter
ASV848	Bacteria	Proteobacteria	Alphaproteobacteria	Rhizobiales	Rhizobiaceae	Allorhizobium	unclassified_Allorhizobium_Neorhizobium_Pararhizobium_Rhizobium
ASV849	Bacteria	Proteobacteria	Alphaproteobacteria	Rhizobiales	Beijerinckiaceae	Microvirga	unclassified_Microvirga
ASV850	Bacteria	Bacteroidota	Bacteroidia	Sphingobacteriales	Sphingobacteriaceae	Mucilaginibacter	unclassified_Mucilaginibacter
ASV851	Bacteria	Proteobacteria	Gammaproteobacteria	Salinisphaerales	Solimonadaceae	unclassified	unclassified_Solimonadaceae
ASV852	Bacteria	Proteobacteria	Alphaproteobacteria	Micavibrionales	unclassified	unclassified	unclassified_Micavibrionales
ASV853	Bacteria	Bacteroidota	Bacteroidia	Bacteroidales	Prevotellaceae	unclassified	unclassified_Prevotellaceae
ASV854	Bacteria	Proteobacteria	Gammaproteobacteria	Xanthomonadales	Xanthomonadaceae	Stenotrophomonas	unclassified_Stenotrophomonas
ASV855	Bacteria	Actinobacteriota	Actinobacteria	Frankiales	Frankiaceae	Jatrophihabitans	unclassified_Jatrophihabitans
ASV856	Bacteria	Proteobacteria	Alphaproteobacteria	Rhizobiales	Rhizobiaceae	Allorhizobium	unclassified_Allorhizobium_Neorhizobium_Pararhizobium_Rhizobium
ASV857	Bacteria	Patescibacteria	Saccharimonadia	Saccharimonadales	unclassified	unclassified	unclassified_Saccharimonadales
ASV858	Bacteria	Proteobacteria	Gammaproteobacteria	Burkholderiales	TRA3	unclassified	unclassified_TRA3_20
ASV859	Bacteria	Proteobacteria	Alphaproteobacteria	Reyranellales	Reyranellaceae	Reyranella	unclassified_Reyranella
ASV860	Bacteria	Armatimonadota	Fimbriimonadia	Fimbriimonadales	Fimbriimonadaceae	Armatimonadetes	unclassified_Armatimonadetes_bacterium
ASV861	Bacteria	Proteobacteria	Gammaproteobacteria	Enterobacterales	unclassified	unclassified	unclassified_Enterobacterales
ASV862	Bacteria	Chloroflexi	unclassified	unclassified	unclassified	unclassified	unclassified_Chloroflexi
ASV863	Bacteria	Deinococcota	Deinococci	Deinococcales	Deinococcaceae	Deinococcus	unclassified_Deinococcus
ASV864	Bacteria	Bacteroidota	Bacteroidia	Flavobacteriales	Weeksellaceae	Chryseobacterium	Flavobacteriaceae_bacterium_SAP834.2
ASV865	Bacteria	Proteobacteria	Alphaproteobacteria	Acetobacterales	Acetobacteraceae	Roseomonas	unclassified_Roseomonas
ASV866	Bacteria	Verrucomicrobiota	Verrucomicrobiae	Verrucomicrobiales	Rubritaleaceae	Luteolibacter	unclassified_Luteolibacter
ASV867	Bacteria	Proteobacteria	Alphaproteobacteria	Rhizobiales	unclassified	unclassified	unclassified_Rhizobiales
ASV868	Bacteria	Bacteroidota	Bacteroidia	Chitinophagales	Chitinophagaceae	Flavisolibacter	unclassified_Flavisolibacter
ASV869	Bacteria	Proteobacteria	Gammaproteobacteria	Burkholderiales	Comamonadaceae	unclassified	unclassified_Comamonadaceae
ASV870	Bacteria	Proteobacteria	Alphaproteobacteria	Rhizobiales	Devosiaceae	Devosia	unclassified_Devosia
ASV871	Bacteria	Nitrospirota	Nitrospiria	Nitrospirales	Nitrospiraceae	Nitrospira	unclassified_Nitrospira
ASV872	Bacteria	Proteobacteria	Alphaproteobacteria	Sphingomonadales	Sphingomonadaceae	Sphingomonas	unclassified_Sphingomonas
ASV873	Bacteria	Proteobacteria	Alphaproteobacteria	Rhizobiales	Rhizobiaceae	Allorhizobium	unclassified_Allorhizobium_Neorhizobium_Pararhizobium_Rhizobium
ASV874	Bacteria	Firmicutes	Bacilli	Bacillales	Sporolactobacillaceae	Pullulanibacillus	unclassified_Pullulanibacillus
ASV875	Bacteria	Actinobacteriota	Actinobacteria	Micrococcales	Microbacteriaceae	unclassified	unclassified_Microbacteriaceae
ASV876	Bacteria	Patescibacteria	Saccharimonadia	Saccharimonadales	LWQ8	unclassified	unclassified_LWQ8
ASV877	Bacteria	Bdellovibrionota	Bdellovibrionia	Bdellovibrionales	Bdellovibrionaceae	Bdellovibrio	unclassified_Bdellovibrio
ASV878	Bacteria	Verrucomicrobiota	Verrucomicrobiae	Chthoniobacterales	Xiphinematobacteraceae	Candidatus	unclassified_Candidatus_Xiphinematobacter
ASV879	Bacteria	Bacteroidota	Bacteroidia	Chitinophagales	Chitinophagaceae	Edaphobaculum	unclassified_Edaphobaculum
ASV880	Bacteria	Bacteroidota	Bacteroidia	Cytophagales	Spirosomaceae	Spirosoma	unclassified_Spirosoma
ASV881	Bacteria	Bacteroidota	Bacteroidia	Cytophagales	Hymenobacteraceae	Hymenobacter	unclassified_Hymenobacter
ASV882	Bacteria	Proteobacteria	Alphaproteobacteria	Rhizobiales	Rhizobiaceae	Martelella	unclassified_Martelella
ASV883	Bacteria	Bacteroidota	Bacteroidia	Chitinophagales	Chitinophagaceae	Edaphobaculum	unclassified_Edaphobaculum
ASV884	Bacteria	Proteobacteria	Gammaproteobacteria	Burkholderiales	Comamonadaceae	unclassified	unclassified_Comamonadaceae
ASV885	Bacteria	Proteobacteria	Alphaproteobacteria	Rhizobiales	Beijerinckiaceae	1174	unclassified_1174_901_12
ASV886	Bacteria	Proteobacteria	Gammaproteobacteria	Burkholderiales	Nitrosomonadaceae	DSSD61	unclassified_DSSD61
ASV887	Bacteria	Proteobacteria	Gammaproteobacteria	Burkholderiales	Oxalobacteraceae	Massilia	unclassified_Massilia
ASV888	Bacteria	Proteobacteria	Alphaproteobacteria	Rhizobiales	Rhizobiaceae	unclassified	unclassified_Rhizobiaceae
ASV889	Bacteria	Acidobacteriota	Acidobacteriae	Subgroup	uncultured	uncultured	uncultured_Acidobacteria_bacterium
ASV890	Bacteria	Proteobacteria	Gammaproteobacteria	Enterobacterales	Enterobacteriaceae	unclassified	unclassified_Enterobacteriaceae
ASV891	Bacteria	Firmicutes	Clostridia	Peptostreptococcales	Peptostreptococcaceae	Terrisporobacter	unclassified_Terrisporobacter
ASV892	Bacteria	Proteobacteria	Alphaproteobacteria	Sphingomonadales	Sphingomonadaceae	Altererythrobacter	unclassified_Altererythrobacter
ASV893	Bacteria	Proteobacteria	Alphaproteobacteria	Rhizobiales	Rhizobiaceae	Allorhizobium	unclassified_Allorhizobium_Neorhizobium_Pararhizobium_Rhizobium
ASV894	Bacteria	Actinobacteriota	Actinobacteria	Propionibacteriales	Nocardioidaceae	Nocardioides	unclassified_Nocardioides
ASV895	Bacteria	Bacteroidota	Bacteroidia	Bacteroidales	Rikenellaceae	Rikenellaceae	unclassified_Rikenellaceae_RC9_gut_group
ASV896	Bacteria	Proteobacteria	Alphaproteobacteria	Dongiales	Dongiaceae	Dongia	unclassified_Dongia
ASV898	Bacteria	Proteobacteria	Gammaproteobacteria	Burkholderiales	Oxalobacteraceae	Massilia	unclassified_Massilia
ASV899	Bacteria	Bacteroidota	Bacteroidia	Sphingobacteriales	Sphingobacteriaceae	Mucilaginibacter	unclassified_Mucilaginibacter
ASV900	Bacteria	Firmicutes	Negativicutes	Veillonellales	Veillonellaceae	Megasphaera	Megasphaera_elsdenii
ASV901	Bacteria	Bacteroidota	Bacteroidia	Chitinophagales	Chitinophagaceae	Taibaiella	unclassified_Taibaiella
ASV902	Bacteria	Proteobacteria	Alphaproteobacteria	Micropepsales	Micropepsaceae	unclassified	unclassified_Micropepsaceae
ASV903	Bacteria	Proteobacteria	Alphaproteobacteria	Rhizobiales	Beijerinckiaceae	unclassified	unclassified_Beijerinckiaceae
ASV904	Bacteria	Proteobacteria	Gammaproteobacteria	Burkholderiales	Comamonadaceae	Pseudacidovorax	unclassified_Pseudacidovorax
ASV905	Bacteria	Proteobacteria	Alphaproteobacteria	Sphingomonadales	Sphingomonadaceae	Sphingomonas	unclassified_Sphingomonas
ASV906	Bacteria	Proteobacteria	Alphaproteobacteria	Rhizobiales	Rhizobiaceae	Allorhizobium	unclassified_Allorhizobium_Neorhizobium_Pararhizobium_Rhizobium
ASV907	Bacteria	Bacteroidota	Bacteroidia	Bacteroidales	Rikenellaceae	Rikenellaceae	uncultured_rumen_bacterium
ASV908	Bacteria	Proteobacteria	Alphaproteobacteria	Rhizobiales	Xanthobacteraceae	unclassified	unclassified_Xanthobacteraceae
ASV909	Bacteria	Verrucomicrobiota	Verrucomicrobiae	Verrucomicrobiales	Akkermansiaceae	Akkermansia	unclassified_Akkermansia
ASV910	Bacteria	Firmicutes	Negativicutes	Veillonellales	Selenomonadaceae	Veillonellaceae	unclassified_Veillonellaceae_UCG_001
ASV911	Bacteria	Proteobacteria	Gammaproteobacteria	Burkholderiales	Comamonadaceae	Variovorax	unclassified_Variovorax
ASV912	Bacteria	Myxococcota	Myxococcia	Myxococcales	Anaeromyxobacteraceae	Anaeromyxobacter	unclassified_Anaeromyxobacter
ASV913	Bacteria	Acidobacteriota	Acidobacteriae	Acidobacteriales	unclassified	unclassified	unclassified_Acidobacteriales
ASV914	Bacteria	Bacteroidota	Bacteroidia	Sphingobacteriales	Sphingobacteriaceae	Mucilaginibacter	unclassified_Mucilaginibacter
ASV915	Bacteria	Proteobacteria	Gammaproteobacteria	Enterobacterales	Enterobacteriaceae	Enterobacter	unclassified_Enterobacter
ASV916	Bacteria	Bdellovibrionota	Bdellovibrionia	Bacteriovoracales	Bacteriovoracaceae	Bacteriovorax	unclassified_Bacteriovorax
ASV917	Bacteria	Bacteroidota	Bacteroidia	Bacteroidales	Prevotellaceae	Prevotella	uncultured_rumen_bacterium
ASV918	Bacteria	Proteobacteria	Alphaproteobacteria	Caulobacterales	Caulobacteraceae	unclassified	unclassified_Caulobacteraceae
ASV919	Bacteria	Proteobacteria	Gammaproteobacteria	Burkholderiales	Comamonadaceae	Ramlibacter	unclassified_Ramlibacter
ASV920	Bacteria	Gemmatimonadota	Gemmatimonadetes	Gemmatimonadales	Gemmatimonadaceae	unclassified	unclassified_Gemmatimonadaceae
ASV921	Bacteria	Proteobacteria	Gammaproteobacteria	Pseudomonadales	Moraxellaceae	Moraxella	unclassified_Moraxella
ASV922	Bacteria	Proteobacteria	Alphaproteobacteria	Elsterales	unclassified	unclassified	unclassified_Elsterales
ASV923	Bacteria	Bdellovibrionota	Bdellovibrionia	Bdellovibrionales	Bdellovibrionaceae	Bdellovibrio	Bdellovibrio_sp._SKB1291214
ASV924	Bacteria	Firmicutes	Clostridia	Peptostreptococcales	Peptostreptococcaceae	Romboutsia	unclassified_Romboutsia
ASV925	Bacteria	Firmicutes	Clostridia	Oscillospirales	Ruminococcaceae	Faecalibacterium	unclassified_Faecalibacterium
ASV926	Bacteria	Firmicutes	Bacilli	Lactobacillales	Streptococcaceae	Streptococcus	unclassified_Streptococcus
ASV927	Bacteria	Proteobacteria	Alphaproteobacteria	Rhizobiales	Pleomorphomonadaceae	Chthonobacter	unclassified_Chthonobacter
ASV928	Bacteria	Proteobacteria	Alphaproteobacteria	Sphingomonadales	Sphingomonadaceae	unclassified	unclassified_Sphingomonadaceae
ASV929	Bacteria	Proteobacteria	Alphaproteobacteria	Caulobacterales	Caulobacteraceae	Asticcacaulis	unclassified_Asticcacaulis
ASV930	Bacteria	Acidobacteriota	Acidobacteriae	Acidobacteriales	Acidobacteriaceae	Edaphobacter	unclassified_Edaphobacter
ASV931	Bacteria	Proteobacteria	Gammaproteobacteria	Burkholderiales	Alcaligenaceae	Bordetella	unclassified_Bordetella
ASV932	Bacteria	Bacteroidota	Bacteroidia	Chitinophagales	Chitinophagaceae	Sediminibacterium	uncultured_Flavobacteriia_bacterium
ASV933	Bacteria	Acidobacteriota	Acidobacteriae	Acidobacteriales	unclassified	unclassified	unclassified_Acidobacteriales
ASV934	Bacteria	Proteobacteria	Alphaproteobacteria	Rhodobacterales	Rhodobacteraceae	Rubellimicrobium	unclassified_Rubellimicrobium
ASV935	Bacteria	Proteobacteria	Gammaproteobacteria	Burkholderiales	Oxalobacteraceae	Noviherbaspirillum	unclassified_Noviherbaspirillum
ASV936	Bacteria	Proteobacteria	Alphaproteobacteria	Rhizobiales	Rhizobiaceae	unclassified	unclassified_Rhizobiaceae
ASV937	Bacteria	Proteobacteria	Gammaproteobacteria	Burkholderiales	Oxalobacteraceae	Massilia	unclassified_Massilia
ASV938	Bacteria	Proteobacteria	Gammaproteobacteria	Enterobacterales	Succinivibrionaceae	Succinivibrionaceae	uncultured_rumen_bacterium
ASV939	Bacteria	Bacteroidota	Bacteroidia	Sphingobacteriales	Sphingobacteriaceae	Mucilaginibacter	Mucilaginibacter_sp.
ASV940	Bacteria	Bacteroidota	Bacteroidia	Cytophagales	Spirosomaceae	Dyadobacter	unclassified_Dyadobacter
ASV941	Bacteria	Bacteroidota	Bacteroidia	Bacteroidales	Rikenellaceae	Rikenellaceae	unclassified_Rikenellaceae_RC9_gut_group
ASV942	Bacteria	Acidobacteriota	Acidobacteriae	Subgroup	unclassified	unclassified	unclassified_Subgroup_2
ASV943	Bacteria	Patescibacteria	Saccharimonadia	Saccharimonadales	unclassified	unclassified	unclassified_Saccharimonadales
ASV944	Bacteria	Proteobacteria	Gammaproteobacteria	Pseudomonadales	Pseudomonadaceae	Pseudomonas	unclassified_Pseudomonas
ASV945	Bacteria	Proteobacteria	Gammaproteobacteria	Enterobacterales	unclassified	unclassified	unclassified_Enterobacterales
ASV946	Bacteria	Proteobacteria	Alphaproteobacteria	Azospirillales	Inquilinaceae	Inquilinus	unclassified_Inquilinus
ASV947	Bacteria	Acidobacteriota	Acidobacteriae	Subgroup	uncultured	uncultured	uncultured_Acidobacteria_bacterium
ASV948	Bacteria	Actinobacteriota	Thermoleophilia	Solirubrobacterales	67	unclassified	unclassified_67_14
ASV949	Bacteria	Bacteroidota	Bacteroidia	Bacteroidales	Prevotellaceae	Prevotella	unclassified_Prevotella
ASV950	Bacteria	Proteobacteria	Gammaproteobacteria	Burkholderiales	Comamonadaceae	unclassified	unclassified_Comamonadaceae
ASV951	Bacteria	Bacteroidota	Bacteroidia	Sphingobacteriales	Sphingobacteriaceae	Pedobacter	unclassified_Pedobacter
ASV952	Bacteria	Proteobacteria	Alphaproteobacteria	Micropepsales	Micropepsaceae	unclassified	unclassified_Micropepsaceae
ASV953	Bacteria	Proteobacteria	Alphaproteobacteria	Azospirillales	Azospirillaceae	Niveispirillum	unclassified_Niveispirillum
ASV954	Bacteria	Actinobacteriota	Actinobacteria	Micrococcales	Dermacoccaceae	Flexivirga	Flexivirga_alba
ASV955	Bacteria	Proteobacteria	Alphaproteobacteria	Rhizobiales	unclassified	unclassified	unclassified_Rhizobiales
ASV956	Bacteria	Bacteroidota	Bacteroidia	Sphingobacteriales	Sphingobacteriaceae	Mucilaginibacter	unclassified_Mucilaginibacter
ASV957	Bacteria	Bacteroidota	Bacteroidia	Bacteroidales	Prevotellaceae	Prevotella	uncultured_rumen_bacterium
ASV958	Bacteria	Acidobacteriota	Holophagae	Subgroup	uncultured	uncultured	uncultured_Desulfovirga_sp.
ASV959	Bacteria	Acidobacteriota	Acidobacteriae	Acidobacteriales	unclassified	unclassified	unclassified_Acidobacteriales
ASV960	Bacteria	Proteobacteria	Gammaproteobacteria	Burkholderiales	Comamonadaceae	Hydrogenophaga	unclassified_Hydrogenophaga
ASV961	Bacteria	Proteobacteria	Alphaproteobacteria	Caulobacterales	Caulobacteraceae	unclassified	uncultured_Caulobacter_sp.
ASV962	Bacteria	Proteobacteria	Alphaproteobacteria	Acetobacterales	Acetobacteraceae	unclassified	unclassified_Acetobacteraceae
ASV963	Bacteria	Proteobacteria	Gammaproteobacteria	Enterobacterales	Erwiniaceae	Pantoea	unclassified_Pantoea
ASV964	Bacteria	Bacteroidota	Bacteroidia	Chitinophagales	Chitinophagaceae	Segetibacter	unclassified_Segetibacter
ASV965	Bacteria	Bacteroidota	Bacteroidia	Sphingobacteriales	Sphingobacteriaceae	Pedobacter	unclassified_Pedobacter
ASV966	Bacteria	Proteobacteria	Gammaproteobacteria	Burkholderiales	Nitrosomonadaceae	MND1	unclassified_MND1
ASV967	Bacteria	Armatimonadota	Fimbriimonadia	Fimbriimonadales	Fimbriimonadaceae	unclassified	unclassified_Fimbriimonadaceae
ASV968	Bacteria	Patescibacteria	Saccharimonadia	Saccharimonadales	unclassified	unclassified	unclassified_Saccharimonadales
ASV969	Bacteria	Patescibacteria	Saccharimonadia	Saccharimonadales	LWQ8	unclassified	unclassified_LWQ8
ASV970	Bacteria	Proteobacteria	Gammaproteobacteria	Gammaproteobacteria		Acidibacter	uncultured_gamma_proteobacterium
ASV971	Bacteria	Verrucomicrobiota	Verrucomicrobiae	Opitutales	Opitutaceae	IMCC26134	unclassified_IMCC26134
ASV972	Bacteria	Firmicutes	Bacilli	Paenibacillales	Paenibacillaceae	Paenibacillus	Paenibacillus_sp._KAR72
ASV973	Bacteria	Verrucomicrobiota	Verrucomicrobiae	Verrucomicrobiales	Akkermansiaceae	Akkermansia	unclassified_Akkermansia
ASV974	Bacteria	Actinobacteriota	Thermoleophilia	Solirubrobacterales	Solirubrobacteraceae	JCM	unclassified_JCM_18997
ASV975	Bacteria	Proteobacteria	Alphaproteobacteria	Caulobacterales	Caulobacteraceae	unclassified	Caulobacter_sp.
ASV976	Bacteria	Bacteroidota	Bacteroidia	Flavobacteriales	Flavobacteriaceae	Flavobacterium	Flavobacterium_aquatile
ASV977	Bacteria	Proteobacteria	Alphaproteobacteria	Rhizobiales	Beijerinckiaceae	Methylobacterium	unclassified_Methylobacterium_Methylorubrum
ASV978	Bacteria	Firmicutes	Clostridia	Oscillospirales	Ruminococcaceae	Ruminococcus	Ruminococcus_sp.
ASV979	Bacteria	Verrucomicrobiota	Verrucomicrobiae	Chthoniobacterales	Chthoniobacteraceae	Chthoniobacter	Chthoniobacter_bacterium_Ellin513
ASV980	Bacteria	Proteobacteria	Alphaproteobacteria	Caulobacterales	Caulobacteraceae	Asticcacaulis	unclassified_Asticcacaulis
ASV981	Bacteria	Proteobacteria	Alphaproteobacteria	Ferrovibrionales	Ferrovibrionaceae	Ferrovibrio	unclassified_Ferrovibrio
ASV982	Bacteria	Actinobacteriota	Actinobacteria	Micrococcales	Microbacteriaceae	Microbacterium	unclassified_Microbacterium
ASV983	Bacteria	Verrucomicrobiota	Verrucomicrobiae	Chthoniobacterales	unclassified	unclassified	unclassified_Chthoniobacterales
ASV984	Bacteria	Proteobacteria	Gammaproteobacteria	Burkholderiales	Oxalobacteraceae	Massilia	unclassified_Massilia
ASV985	Bacteria	Firmicutes	Bacilli	Erysipelotrichales	Erysipelatoclostridiaceae	UCG	uncultured_rumen_bacterium
ASV986	Bacteria	Bacteroidota	Bacteroidia	Sphingobacteriales	Sphingobacteriaceae	Pedobacter	Pedobacter_ginsengisoli
ASV987	Bacteria	Actinobacteriota	Actinobacteria	Propionibacteriales	Nocardioidaceae	Nocardioides	unclassified_Nocardioides
ASV988	Bacteria	Proteobacteria	Gammaproteobacteria	Enterobacterales	unclassified	unclassified	unclassified_Enterobacterales
ASV989	Bacteria	Proteobacteria	Alphaproteobacteria	Rhodospirillales	unclassified	unclassified	unclassified_Rhodospirillales
ASV990	Bacteria	Chloroflexi	Anaerolineae	SBR1031	A4b	unclassified	unclassified_A4b
ASV991	Bacteria	Proteobacteria	Alphaproteobacteria	Rhodobacterales	Rhodobacteraceae	unclassified	unclassified_Rhodobacteraceae
ASV992	Bacteria	Proteobacteria	Gammaproteobacteria	Burkholderiales	Comamonadaceae	Variovorax	unclassified_Variovorax
ASV993	Bacteria	Bacteroidota	Bacteroidia	Bacteroidales	Prevotellaceae	Prevotella
ASV994	Bacteria	Acidobacteriota	Acidobacteriae	Solibacterales	Solibacteraceae	Candidatus	unclassified_Candidatus_Solibacter
ASV995	Bacteria	Actinobacteriota	Actinobacteria	Frankiales	Frankiaceae	Jatrophihabitans	unclassified_Jatrophihabitans
ASV996	Bacteria	Proteobacteria	Gammaproteobacteria	Burkholderiales	Methylophilaceae	Methylophilus	unclassified_Methylophilus
ASV997	Bacteria	Acidobacteriota	Acidobacteriae	Acidobacteriales	Acidobacteriaceae	Granulicella	unclassified_Granulicella
ASV998	Bacteria	Bacteroidota	Bacteroidia	Flavobacteriales	Flavobacteriaceae	Flavobacterium	unclassified_Flavobacterium
ASV999	Bacteria	Bdellovibrionota	Bdellovibrionia	Bacteriovoracales	Bacteriovoracaceae	Peredibacter	Bacteriovorax_sp._EPC3
ASV1000	Bacteria	Proteobacteria	Gammaproteobacteria	Burkholderiales	Oxalobacteraceae	unclassified	unclassified_Oxalobacteraceae
ASV1001	Bacteria	Bacteroidota	Bacteroidia	Bacteroidales	F082	unclassified	unclassified_F082
ASV1002	Bacteria	Proteobacteria	Alphaproteobacteria	Rhizobiales	Rhizobiaceae	Allorhizobium	unclassified_Allorhizobium_Neorhizobium_Pararhizobium_Rhizobium
ASV1003	Bacteria	Proteobacteria	Alphaproteobacteria	Caulobacterales	Caulobacteraceae	unclassified	unclassified_Caulobacteraceae
ASV1004	Bacteria	Bacteroidota	Bacteroidia	Cytophagales	Microscillaceae	Hassallia	uncultured_Flexibacteraceae_bacterium
ASV1005	Bacteria	Proteobacteria	Gammaproteobacteria	Gammaproteobacteria		Acidibacter	unclassified_Acidibacter
ASV1008	Bacteria	Proteobacteria	Alphaproteobacteria	Rhizobiales	Hyphomicrobiaceae	Pedomicrobium	unclassified_Pedomicrobium
ASV1009	Bacteria	Proteobacteria	Gammaproteobacteria	Pseudomonadales	Pseudomonadaceae	Pseudomonas	unclassified_Pseudomonas
ASV1010	Bacteria	Methylomirabilota	Methylomirabilia	Rokubacteriales	unclassified	unclassified	unclassified_Rokubacteriales
ASV1011	Bacteria	Armatimonadota	Fimbriimonadia	Fimbriimonadales	Fimbriimonadaceae	Armatimonadetes	unclassified_Armatimonadetes_bacterium
ASV1012	Bacteria	Proteobacteria	Alphaproteobacteria	Defluviicoccales	unclassified	uncultured	unclassified_Defluviicoccales
ASV1013	Bacteria	Proteobacteria	Alphaproteobacteria	Rhizobiales	unclassified	unclassified	unclassified_Rhizobiales
ASV1014	Bacteria	Gemmatimonadota	Gemmatimonadetes	Gemmatimonadales	Gemmatimonadaceae	unclassified	unclassified_Gemmatimonadaceae
ASV1015	Bacteria	Bacteroidota	Bacteroidia	Bacteroidales	Prevotellaceae	Prevotella
ASV1016	Bacteria	Bacteroidota	Bacteroidia	Sphingobacteriales	Sphingobacteriaceae	Mucilaginibacter	unclassified_Mucilaginibacter
ASV1017	Bacteria	Patescibacteria	Saccharimonadia	Saccharimonadales	unclassified	unclassified	unclassified_Saccharimonadales
ASV1018	Bacteria	Planctomycetota	Phycisphaerae	Tepidisphaerales	Tepidisphaeraceae	unclassified	unclassified_Tepidisphaeraceae
ASV1019	Bacteria	Proteobacteria	Alphaproteobacteria	Caulobacterales	Caulobacteraceae	Brevundimonas	unclassified_Brevundimonas
ASV1020	Bacteria	Proteobacteria	Alphaproteobacteria	Sphingomonadales	Sphingomonadaceae	unclassified	unclassified_Sphingomonadaceae
ASV1021	Bacteria	Fibrobacterota	Fibrobacteria	Fibrobacterales	Fibrobacteraceae	unclassified	unclassified_Fibrobacteraceae
ASV1022	Bacteria	Actinobacteriota	Actinobacteria	Corynebacteriales	Corynebacteriaceae	Corynebacterium	unclassified_Corynebacterium
ASV1023	Bacteria	Patescibacteria	Saccharimonadia	Saccharimonadales	unclassified	unclassified	unclassified_Saccharimonadales
ASV1024	Bacteria	Proteobacteria	Alphaproteobacteria	Rhizobiales	Beijerinckiaceae	unclassified	unclassified_Beijerinckiaceae
ASV1025	Bacteria	Proteobacteria	Gammaproteobacteria	Burkholderiales	Nitrosomonadaceae	IS	unclassified_IS_44
ASV1026	Bacteria	Bacteroidota	Bacteroidia	Chitinophagales	Chitinophagaceae	Ferruginibacter	unclassified_Ferruginibacter
ASV1027	Bacteria	Proteobacteria	Gammaproteobacteria	Burkholderiales	Comamonadaceae	Rhodoferax	unclassified_Rhodoferax
ASV1028	Bacteria	Bacteroidota	Bacteroidia	Sphingobacteriales	Sphingobacteriaceae	Mucilaginibacter	unclassified_Mucilaginibacter
ASV1029	Bacteria	Proteobacteria	Gammaproteobacteria	Burkholderiales	Nitrosomonadaceae	MND1	uncultured_Burkholderiaceae_bacterium
ASV1030	Bacteria	Verrucomicrobiota	Verrucomicrobiae	Pedosphaerales	Pedosphaeraceae	unclassified	uncultured_Verrucomicrobia_bacterium
ASV1031	Bacteria	Proteobacteria	Alphaproteobacteria	Rhizobiales	Rhizobiaceae	unclassified	unclassified_Rhizobiaceae
ASV1032	Bacteria	Actinobacteriota	Actinobacteria	Propionibacteriales	Nocardioidaceae	Nocardioides	unclassified_Nocardioides
ASV1033	Bacteria	Bacteroidota	Bacteroidia	Chitinophagales	37	uncultured	uncultured_Bacteroidetes_bacterium
ASV1034	Bacteria	Acidobacteriota	Blastocatellia	11	uncultured	uncultured	uncultured_Acidobacteriales_bacterium
ASV1035	Bacteria	Proteobacteria	Gammaproteobacteria	Burkholderiales	Comamonadaceae	unclassified	unclassified_Comamonadaceae
ASV1036	Bacteria	Bacteroidota	Bacteroidia	Chitinophagales	Chitinophagaceae	unclassified	unclassified_Chitinophagaceae
ASV1037	Bacteria	Verrucomicrobiota	Verrucomicrobiae	Verrucomicrobiales	Verrucomicrobiaceae	Prosthecobacter	unclassified_Prosthecobacter
ASV1038	Bacteria	Bacteroidota	Bacteroidia	Chitinophagales	Chitinophagaceae	Flavisolibacter	unclassified_Flavisolibacter
ASV1039	Bacteria	Bacteroidota	Bacteroidia	Sphingobacteriales	Sphingobacteriaceae	Arcticibacter	unclassified_Arcticibacter
ASV1040	Bacteria	Myxococcota	Myxococcia	Myxococcales	Myxococcaceae	unclassified	unclassified_Myxococcaceae
ASV1041	Bacteria	Acidobacteriota	Acidobacteriae	Solibacterales	Solibacteraceae	Candidatus	unclassified_Candidatus_Solibacter
ASV1042	Bacteria	Proteobacteria	Gammaproteobacteria	Salinisphaerales	Solimonadaceae	Alkanibacter	unclassified_Alkanibacter
ASV1043	Bacteria	Bacteroidota	Bacteroidia	Bacteroidales	Prevotellaceae	Prevotella	unclassified_Prevotella
ASV1044	Bacteria	Proteobacteria	Alphaproteobacteria	Micropepsales	Micropepsaceae	unclassified	unclassified_Micropepsaceae
ASV1045	Bacteria	Verrucomicrobiota	Verrucomicrobiae	Verrucomicrobiales	Verrucomicrobiaceae	unclassified	unclassified_Verrucomicrobiaceae
ASV1046	Bacteria	Bacteroidota	Bacteroidia	Sphingobacteriales	Sphingobacteriaceae	Pedobacter	Pedobacter_sp._b3N1b_b5
ASV1047	Bacteria	Actinobacteriota	Actinobacteria	Micromonosporales	Micromonosporaceae	unclassified	unclassified_Micromonosporaceae
ASV1048	Bacteria	Bacteroidota	Bacteroidia	Bacteroidales	Prevotellaceae	Prevotella	uncultured_rumen_bacterium
ASV1049	Bacteria	Acidobacteriota	Acidobacteriae	Subgroup	uncultured	uncultured	uncultured_Holophaga_sp.
ASV1050	Bacteria	Proteobacteria	Gammaproteobacteria	Burkholderiales	Burkholderiaceae	Burkholderia	unclassified_Burkholderia_Caballeronia_Paraburkholderia
ASV1051	Bacteria	Actinobacteriota	Actinobacteria	Streptomycetales	Streptomycetaceae	Streptomyces	unclassified_Streptomyces
ASV1052	Bacteria	Proteobacteria	Gammaproteobacteria	Xanthomonadales	Xanthomonadaceae	Stenotrophomonas	unclassified_Stenotrophomonas
ASV1053	Bacteria	Verrucomicrobiota	Verrucomicrobiae	Pedosphaerales	Pedosphaeraceae	unclassified	unclassified_Pedosphaeraceae
ASV1054	Bacteria	Proteobacteria	Gammaproteobacteria	Burkholderiales	Comamonadaceae	unclassified	unclassified_Comamonadaceae
ASV1055	Bacteria	Verrucomicrobiota	Verrucomicrobiae	Opitutales	Opitutaceae	Opitutus	unclassified_Opitutus
ASV1056	Bacteria	Firmicutes	Clostridia	Lachnospirales	Lachnospiraceae	Lachnospiraceae	unclassified_Lachnospiraceae_AC2044_group
ASV1057	Bacteria	Acidobacteriota	Vicinamibacteria	Vicinamibacterales	unclassified	uncultured	unclassified_Vicinamibacterales
ASV1058	Bacteria	Bacteroidota	Bacteroidia	Sphingobacteriales	Sphingobacteriaceae	Mucilaginibacter	Mucilaginibacter_gossypii
ASV1059	Bacteria	Actinobacteriota	Actinobacteria	Propionibacteriales	Nocardioidaceae	Aeromicrobium	unclassified_Aeromicrobium
ASV1060	Bacteria	Proteobacteria	Gammaproteobacteria	Salinisphaerales	Solimonadaceae	Solimonas	unclassified_Solimonas
ASV1061	Bacteria	Patescibacteria	Saccharimonadia	Saccharimonadales	LWQ8	unclassified	unclassified_LWQ8
ASV1062	Bacteria	Proteobacteria	Alphaproteobacteria	Sphingomonadales	Sphingomonadaceae	unclassified	unclassified_Sphingomonadaceae
ASV1063	Bacteria	Acidobacteriota	Acidobacteriae	Acidobacteriales	Acidobacteriaceae	Granulicella	unclassified_Granulicella
ASV1064	Bacteria	Proteobacteria	Alphaproteobacteria	Sphingomonadales	Sphingomonadaceae	Sphingobium	unclassified_Sphingobium
ASV1065	Bacteria	Proteobacteria	Alphaproteobacteria	Rhizobiales	Rhizobiaceae	unclassified	unclassified_Rhizobiaceae
ASV1066	Bacteria	Proteobacteria	Gammaproteobacteria	Salinisphaerales	Solimonadaceae	unclassified	Stagnimonas_aquatica
ASV1067	Bacteria	Proteobacteria	Alphaproteobacteria	Azospirillales	unclassified	unclassified	unclassified_Azospirillales
ASV1068	Bacteria	Proteobacteria	Alphaproteobacteria	Rhizobiales	Rhizobiaceae	Allorhizobium	unclassified_Allorhizobium_Neorhizobium_Pararhizobium_Rhizobium
ASV1069	Bacteria	Proteobacteria	Gammaproteobacteria	Burkholderiales	Oxalobacteraceae	Herminiimonas	unclassified_Herminiimonas
ASV1070	Bacteria	Bacteroidota	Bacteroidia	Flavobacteriales	Weeksellaceae	Chryseobacterium	unclassified_Chryseobacterium
ASV1071	Bacteria	Methylomirabilota	Methylomirabilia	Rokubacteriales	uncultured	uncultured	uncultured_actinobacterium
ASV1072	Bacteria	Bacteroidota	Bacteroidia	Flavobacteriales	Flavobacteriaceae	Flavobacterium	unclassified_Flavobacterium
ASV1073	Bacteria	Proteobacteria	Alphaproteobacteria	Micropepsales	Micropepsaceae	Micropepsis	unclassified_Micropepsis
ASV1074	Bacteria	Proteobacteria	Alphaproteobacteria	Caulobacterales	Caulobacteraceae	unclassified	unclassified_Caulobacteraceae
ASV1075	Bacteria	Patescibacteria	Saccharimonadia	Saccharimonadales	LWQ8	unclassified	unclassified_LWQ8
ASV1076	Bacteria	Proteobacteria	Alphaproteobacteria	Rhizobiales	Xanthobacteraceae	Pseudolabrys	unclassified_Pseudolabrys
ASV1077	Bacteria	Proteobacteria	Gammaproteobacteria	Xanthomonadales	Xanthomonadaceae	Pseudoxanthomonas	unclassified_Pseudoxanthomonas
ASV1078	Bacteria	Bacteroidota	Bacteroidia	Chitinophagales	Chitinophagaceae	Chitinophaga	unclassified_Chitinophaga
ASV1079	Bacteria	Bacteroidota	Bacteroidia	Cytophagales	Hymenobacteraceae	Hymenobacter	unclassified_Hymenobacter
ASV1080	Bacteria	Proteobacteria	Gammaproteobacteria	Burkholderiales	Comamonadaceae	unclassified	unclassified_Comamonadaceae
ASV1081	Bacteria	Proteobacteria	Alphaproteobacteria	unclassified	unclassified	unclassified	unclassified_Alphaproteobacteria
ASV1082	Bacteria	Bacteroidota	Bacteroidia	Chitinophagales	Chitinophagaceae	Segetibacter	unclassified_Segetibacter
ASV1083	Bacteria	Patescibacteria	Saccharimonadia	Saccharimonadales	LWQ8	unclassified	unclassified_LWQ8
ASV1084	Bacteria	Proteobacteria	Alphaproteobacteria	Tistrellales	Geminicoccaceae	unclassified	unclassified_Geminicoccaceae
ASV1085	Bacteria	Proteobacteria	Alphaproteobacteria	Rhodospirillales	unclassified	unclassified	unclassified_Rhodospirillales
ASV1086	Bacteria	Verrucomicrobiota	Verrucomicrobiae	Opitutales	Opitutaceae	IMCC26134	unclassified_IMCC26134
ASV1087	Bacteria	Bacteroidota	Bacteroidia	Cytophagales	Spirosomaceae	Arcicella	Arcicella_rosea
ASV1088	Bacteria	Planctomycetota	Phycisphaerae	Tepidisphaerales	Tepidisphaeraceae	Tepidisphaera	unclassified_Tepidisphaera
ASV1089	Bacteria	Actinobacteriota	Actinobacteria	Propionibacteriales	Nocardioidaceae	Nocardioides	Nocardioides_dilutus
ASV1090	Bacteria	Firmicutes	Clostridia	Oscillospirales	Oscillospiraceae	NK4A214	unclassified_NK4A214_group
ASV1091	Bacteria	Myxococcota	Myxococcia	Myxococcales	Anaeromyxobacteraceae	Anaeromyxobacter	unclassified_Anaeromyxobacter
ASV1092	Bacteria	Bacteroidota	Bacteroidia	Chitinophagales	Chitinophagaceae	Flavisolibacter	unclassified_Flavisolibacter_sp.
ASV1093	Bacteria	Proteobacteria	Alphaproteobacteria	Rhizobiales	Methyloligellaceae	Methyloligella	Methyloligella_solikamskensis
ASV1094	Bacteria	Verrucomicrobiota	Verrucomicrobiae	Verrucomicrobiales	Verrucomicrobiaceae	unclassified	unclassified_Verrucomicrobiaceae
ASV1095	Bacteria	Bdellovibrionota	Oligoflexia	319	unclassified	unclassified	unclassified_0319_6G20
ASV1096	Bacteria	Bdellovibrionota	Bdellovibrionia	Bdellovibrionales	Bdellovibrionaceae	Bdellovibrio	uncultured_Bdellovibrionales_bacterium
ASV1097	Bacteria	Acidobacteriota	Vicinamibacteria	Vicinamibacterales	Vicinamibacteraceae	unclassified	unclassified_Vicinamibacteraceae
ASV1098	Bacteria	Acidobacteriota	Acidobacteriae	Acidobacteriales	unclassified	unclassified	unclassified_Acidobacteriales
ASV1099	Bacteria	Actinobacteriota	Actinobacteria	Micrococcales	Microbacteriaceae	unclassified	unclassified_Microbacteriaceae
ASV1100	Bacteria	Proteobacteria	Alphaproteobacteria	Acetobacterales	Acetobacteraceae	Roseomonas	unclassified_Roseomonas
ASV1101	Bacteria	Proteobacteria	Gammaproteobacteria	Burkholderiales	Oxalobacteraceae	Massilia	unclassified_Massilia
ASV1102	Bacteria	Proteobacteria	Alphaproteobacteria	Rhizobiales	Beijerinckiaceae	Psychroglaciecola	unclassified_Psychroglaciecola
ASV1103	Bacteria	Bacteroidota	Bacteroidia	Chitinophagales	Chitinophagaceae	unclassified	unclassified_Chitinophagaceae
ASV1104	Bacteria	Proteobacteria	Gammaproteobacteria	Burkholderiales	Comamonadaceae	unclassified	unclassified_Comamonadaceae
ASV1105	Bacteria	Planctomycetota	Phycisphaerae	Tepidisphaerales	Tepidisphaeraceae	Tepidisphaera	unclassified_Tepidisphaera
ASV1106	Bacteria	Proteobacteria	Alphaproteobacteria	Caulobacterales	Caulobacteraceae	Phenylobacterium	Afipia_genosp._14
ASV1107	Bacteria	Proteobacteria	Gammaproteobacteria	Burkholderiales	Methylophilaceae	Methylotenera	unclassified_Methylotenera
ASV1108	Bacteria	Bacteroidota	Bacteroidia	Flavobacteriales	Weeksellaceae	Chryseobacterium	unclassified_Chryseobacterium
ASV1109	Bacteria	Bacteroidota	Bacteroidia	Bacteroidales	Muribaculaceae	uncultured	uncultured_rumen_bacterium
ASV1110	Bacteria	Bacteroidota	Bacteroidia	Bacteroidales	Prevotellaceae	Prevotellaceae	uncultured_rumen_bacterium
ASV1111	Bacteria	Proteobacteria	Alphaproteobacteria	Rickettsiales	Mitochondria	unclassified	unclassified_Mitochondria
ASV1112	Bacteria	Proteobacteria	Alphaproteobacteria	Rhizobiales	Kaistiaceae	Kaistia	unclassified_Kaistia
ASV1113	Bacteria	Actinobacteriota	Actinobacteria	Micrococcales	Microbacteriaceae	unclassified	unclassified_Microbacteriaceae
ASV1114	Bacteria	Bacteroidota	Bacteroidia	Chitinophagales	Chitinophagaceae	Ferruginibacter	unclassified_Ferruginibacter
ASV1115	Bacteria	Proteobacteria	Gammaproteobacteria	Gammaproteobacteria		Acidibacter	unclassified_Acidibacter
ASV1116	Bacteria	Bacteroidota	Bacteroidia	Chitinophagales	Chitinophagaceae	Sediminibacterium	uncultured_Flavobacteriia_bacterium
ASV1117	Bacteria	Proteobacteria	Alphaproteobacteria	Rhizobiales	Kaistiaceae	Kaistia	Rhizobiaceae_bacterium_Cpub_4
ASV1118	Bacteria	Proteobacteria	Alphaproteobacteria	Rhodobacterales	Rhodobacteraceae	Yangia	unclassified_Yangia
ASV1119	Bacteria	Acidobacteriota	Acidobacteriae	Acidobacteriales	Acidobacteriaceae	Granulicella	Granulicella_cerasi
ASV1120	Bacteria	Bacteroidota	Bacteroidia	Chitinophagales	Chitinophagaceae	Flavisolibacter	uncultured_Sphingobacteriia_bacterium
ASV1121	Bacteria	Proteobacteria	Gammaproteobacteria	Burkholderiales	Comamonadaceae	Inhella	Inhella_inkyongensis
ASV1122	Bacteria	Firmicutes	Clostridia	Clostridia	uncultured	uncultured	uncultured_Ruminococcaceae_bacterium
ASV1123	Bacteria	Verrucomicrobiota	Verrucomicrobiae	Chthoniobacterales	Chthoniobacteraceae	Candidatus	unclassified_Candidatus_Udaeobacter
ASV1124	Bacteria	Proteobacteria	Gammaproteobacteria	Xanthomonadales	Xanthomonadaceae	Lysobacter	unclassified_Lysobacter
ASV1126	Bacteria	Bacteroidota	Bacteroidia	Sphingobacteriales	Sphingobacteriaceae	Mucilaginibacter	unclassified_Mucilaginibacter
ASV1127	Bacteria	Proteobacteria	Gammaproteobacteria	Burkholderiales	Sutterellaceae	unclassified	unclassified_Sutterellaceae
ASV1128	Bacteria	Actinobacteriota	Actinobacteria	Frankiales	unclassified	unclassified	unclassified_Frankiales
ASV1129	Bacteria	Proteobacteria	Alphaproteobacteria	Rhizobiales	Beijerinckiaceae	Methylobacterium	unclassified_Methylobacterium_Methylorubrum
ASV1131	Bacteria	Proteobacteria	Alphaproteobacteria	Sphingomonadales	Sphingomonadaceae	Sphingomonas	unclassified_Sphingomonas
ASV1132	Bacteria	Proteobacteria	Alphaproteobacteria	unclassified	unclassified	unclassified	unclassified_Alphaproteobacteria
ASV1133	Bacteria	Verrucomicrobiota	Verrucomicrobiae	Chthoniobacterales	Terrimicrobiaceae	Terrimicrobium	unclassified_Terrimicrobium
ASV1134	Bacteria	Bacteroidota	Bacteroidia	Cytophagales	Spirosomaceae	Dyadobacter	unclassified_Dyadobacter
ASV1135	Bacteria	Bacteroidota	Bacteroidia	Bacteroidales	Prevotellaceae	Prevotella	uncultured_rumen_bacterium
ASV1136	Bacteria	Actinobacteriota	Actinobacteria	Frankiales	Sporichthyaceae	unclassified	unclassified_Sporichthyaceae
ASV1137	Bacteria	Proteobacteria	Alphaproteobacteria	Rhodospirillales	unclassified	uncultured	unclassified_Rhodospirillales
ASV1138	Bacteria	Proteobacteria	Alphaproteobacteria	Caulobacterales	Caulobacteraceae	Asticcacaulis	uncultured_Asticcacaulis_sp.
ASV1139	Bacteria	Gemmatimonadota	Gemmatimonadetes	Gemmatimonadales	Gemmatimonadaceae	Gemmatimonas	unclassified_Gemmatimonas
ASV1140	Bacteria	Verrucomicrobiota	Verrucomicrobiae	Chthoniobacterales	Chthoniobacteraceae	Chthoniobacter	unclassified_Chthoniobacter
ASV1141	Bacteria	Myxococcota	Polyangia	Polyangiales	Phaselicystidaceae	Phaselicystis	unclassified_Phaselicystis
ASV1142	Bacteria	Bacteroidota	Bacteroidia	Bacteroidales	Muribaculaceae	unclassified	unclassified_Muribaculaceae
ASV1143	Bacteria	Verrucomicrobiota	Verrucomicrobiae	Opitutales	Opitutaceae	Lacunisphaera	Oleiharenicola_alkalitolerans
ASV1144	Bacteria	Acidobacteriota	Acidobacteriae	Subgroup	uncultured	uncultured	uncultured_Acidobacteria_bacterium
ASV1145	Bacteria	Proteobacteria	Gammaproteobacteria	Burkholderiales	Nitrosomonadaceae	Ellin6067	unclassified_Ellin6067
ASV1146	Bacteria	Bacteroidota	Bacteroidia	Bacteroidales	Prevotellaceae	Prevotellaceae	uncultured_rumen_bacterium
ASV1147	Bacteria	Bacteroidota	Bacteroidia	Chitinophagales	Saprospiraceae	Phaeodactylibacter	uncultured_Saprospiraceae_bacterium
ASV1148	Bacteria	Proteobacteria	Gammaproteobacteria	Enterobacterales	unclassified	unclassified	unclassified_Enterobacterales
ASV1149	Bacteria	Actinobacteriota	Acidimicrobiia	unclassified	uncultured	unclassified	unclassified_Acidimicrobiia
ASV1150	Bacteria	Bacteroidota	Bacteroidia	Chitinophagales	Chitinophagaceae	Flavisolibacter	unclassified_Flavisolibacter
ASV1151	Bacteria	Proteobacteria	Alphaproteobacteria	Rhizobiales	Xanthobacteraceae	unclassified	unclassified_Xanthobacteraceae
ASV1152	Bacteria	Actinobacteriota	Actinobacteria	Propionibacteriales	Nocardioidaceae	Nocardioides	Nocardioides_sp._LnR5_15
ASV1153	Bacteria	Proteobacteria	Gammaproteobacteria	Burkholderiales	Oxalobacteraceae	Herminiimonas	unclassified_Herminiimonas
ASV1154	Bacteria	Bacteroidota	Bacteroidia	Bacteroidales	Rikenellaceae	Rikenellaceae	unclassified_Rikenellaceae_RC9_gut_group
ASV1155	Bacteria	Verrucomicrobiota	Verrucomicrobiae	Verrucomicrobiales	Rubritaleaceae	Luteolibacter	unclassified_Luteolibacter
ASV1156	Bacteria	Patescibacteria	Saccharimonadia	Saccharimonadales	uncultured	uncultured	uncultured_cyanobacterium
ASV1157	Bacteria	Proteobacteria	Alphaproteobacteria	Rhizobiales	Rhizobiales	Alsobacter	unclassified_Alsobacter
ASV1158	Bacteria	Bacteroidota	Bacteroidia	Flavobacteriales	Weeksellaceae	Chryseobacterium	Chryseobacterium_greenlandense
ASV1159	Bacteria	Proteobacteria	Gammaproteobacteria	Legionellales	Legionellaceae	Legionella	unclassified_Legionella
ASV1160	Bacteria	Acidobacteriota	Acidobacteriae	Subgroup	unclassified	unclassified	unclassified_Subgroup_2
ASV1161	Bacteria	Proteobacteria	Gammaproteobacteria	Enterobacterales	Erwiniaceae	Pantoea	unclassified_Pantoea
ASV1162	Bacteria	Proteobacteria	Alphaproteobacteria	Rhizobiales	Rhizobiaceae	Allorhizobium	unclassified_Allorhizobium_Neorhizobium_Pararhizobium_Rhizobium
ASV1163	Bacteria	Actinobacteriota	Actinobacteria	Propionibacteriales	Nocardioidaceae	Nocardioides	unclassified_Nocardioides
ASV1164	Bacteria	Proteobacteria	Alphaproteobacteria	Rhizobiales	Xanthobacteraceae	unclassified	unclassified_Xanthobacteraceae
ASV1165	Bacteria	Proteobacteria	Alphaproteobacteria	Rhizobiales	Xanthobacteraceae	unclassified	unclassified_Xanthobacteraceae
ASV1166	Bacteria	Proteobacteria	Gammaproteobacteria	Burkholderiales	Comamonadaceae	unclassified	unclassified_Comamonadaceae
ASV1167	Bacteria	Proteobacteria	Gammaproteobacteria	Burkholderiales	Comamonadaceae	Ramlibacter	unclassified_Ramlibacter
ASV1168	Bacteria	Proteobacteria	Alphaproteobacteria	Rhizobiales	unclassified	unclassified	unclassified_Rhizobiales
ASV1169	Bacteria	Bacteroidota	Bacteroidia	Flavobacteriales	Weeksellaceae	Chryseobacterium	unclassified_Chryseobacterium
ASV1170	Bacteria	Actinobacteriota	Acidimicrobiia	Microtrichales	Ilumatobacteraceae	Ilumatobacter	unclassified_Ilumatobacter
ASV1171	Bacteria	Acidobacteriota	Acidobacteriae	Subgroup	unclassified	unclassified	unclassified_Subgroup_2
ASV1172	Bacteria	Proteobacteria	Gammaproteobacteria	Legionellales	Legionellaceae	Legionella	Legionella_sp.
ASV1173	Bacteria	Proteobacteria	Gammaproteobacteria	Burkholderiales	Oxalobacteraceae	Massilia	unclassified_Massilia
ASV1174	Bacteria	Gemmatimonadota	Gemmatimonadetes	Gemmatimonadales	Gemmatimonadaceae	Gemmatimonas	unclassified_Gemmatimonas
ASV1175	Bacteria	Proteobacteria	Gammaproteobacteria	Pseudomonadales	Halomonadaceae	Modicisalibacter	Halotalea_sp._T10.9
ASV1176	Bacteria	Bacteroidota	Bacteroidia	Cytophagales	Microscillaceae	unclassified	Algoriphagus_sp._JJ018
ASV1177	Bacteria	Bacteroidota	Bacteroidia	Sphingobacteriales	Sphingobacteriaceae	unclassified	unclassified_Sphingobacteriaceae
ASV1178	Bacteria	Proteobacteria	Gammaproteobacteria	Pseudomonadales	Moraxellaceae	Acinetobacter	unclassified_Acinetobacter
ASV1179	Bacteria	Proteobacteria	Alphaproteobacteria	Sphingomonadales	Sphingomonadaceae	Sphingoaurantiacus	unclassified_Sphingoaurantiacus
ASV1181	Bacteria	Bacteroidota	Bacteroidia	Bacteroidales	Bacteroidales	unclassified	unclassified_Bacteroidales_RF16_group
ASV1182	Bacteria	Methylomirabilota	Methylomirabilia	Rokubacteriales	uncultured	uncultured	uncultured_Firmicutes_bacterium
ASV1183	Bacteria	Acidobacteriota	Acidobacteriae	Acidobacteriales	unclassified	unclassified	unclassified_Acidobacteriales
ASV1184	Bacteria	Bacteroidota	Bacteroidia	Cytophagales	Spirosomaceae	Larkinella	unclassified_Larkinella
ASV1185	Bacteria	Verrucomicrobiota	Verrucomicrobiae	Verrucomicrobiales	Rubritaleaceae	Luteolibacter	unclassified_Luteolibacter
ASV1186	Bacteria	Proteobacteria	Gammaproteobacteria	Burkholderiales	Comamonadaceae	Pelomonas	unclassified_Pelomonas
ASV1187	Bacteria	Gemmatimonadota	Gemmatimonadetes	Gemmatimonadales	Gemmatimonadaceae	unclassified	unclassified_Gemmatimonadaceae
ASV1188	Bacteria	Bacteroidota	Bacteroidia	Flavobacteriales	Flavobacteriaceae	Flavobacterium	unclassified_Flavobacterium
ASV1189	Bacteria	Acidobacteriota	Acidobacteriae	Subgroup	uncultured	uncultured	uncultured_Acidobacteria_bacterium
ASV1190	Bacteria	Proteobacteria	Alphaproteobacteria	Rhodobacterales	Rhodobacteraceae	Rhodobacter	unclassified_Rhodobacter
ASV1191	Bacteria	Proteobacteria	Alphaproteobacteria	Rhizobiales	Devosiaceae	Devosia	unclassified_Devosia
ASV1192	Bacteria	Bacteroidota	Bacteroidia	Chitinophagales	Chitinophagaceae	Edaphobaculum	uncultured_Bacteroidetes_bacterium
ASV1193	Bacteria	Actinobacteriota	Actinobacteria	Micrococcales	Promicromonosporaceae	unclassified	unclassified_Promicromonosporaceae
ASV1195	Bacteria	Proteobacteria	Gammaproteobacteria	Burkholderiales	Oxalobacteraceae	unclassified	unclassified_Oxalobacteraceae
ASV1196	Bacteria	Bacteroidota	Bacteroidia	Flavobacteriales	Flavobacteriaceae	Flavobacterium	Flavobacterium_sp._THWCSN34
ASV1197	Bacteria	Bacteroidota	Kapabacteria	Kapabacteriales	unclassified	unclassified	unclassified_Kapabacteriales
ASV1198	Bacteria	Patescibacteria	Saccharimonadia	Saccharimonadales	uncultured	uncultured	uncultured_Candidatus_Saccharibacteria_bacterium
ASV1199	Bacteria	Bacteroidota	Bacteroidia	Cytophagales	Microscillaceae	unclassified	unclassified_Microscillaceae
ASV1200	Bacteria	Verrucomicrobiota	Verrucomicrobiae	Chthoniobacterales	Xiphinematobacteraceae	Candidatus	unclassified_Candidatus_Xiphinematobacter
ASV1201	Bacteria	Patescibacteria	Saccharimonadia	Saccharimonadales	Saccharimonadaceae	Candidatus	unclassified_Candidatus_Saccharimonas
ASV1202	Bacteria	Proteobacteria	Gammaproteobacteria	Burkholderiales	Oxalobacteraceae	Massilia	unclassified_Massilia
ASV1203	Bacteria	Patescibacteria	Parcubacteria	Candidatus	uncultured	uncultured	uncultured_soil_bacterium
ASV1204	Bacteria	Proteobacteria	Gammaproteobacteria	Xanthomonadales	Rhodanobacteraceae	Tahibacter	unclassified_Tahibacter
ASV1205	Bacteria	Proteobacteria	Alphaproteobacteria	Rhizobiales	Rhizobiaceae	Allorhizobium	unclassified_Allorhizobium_Neorhizobium_Pararhizobium_Rhizobium
ASV1206	Bacteria	Actinobacteriota	Actinobacteria	Propionibacteriales	Nocardioidaceae	Nocardioides	unclassified_Nocardioides
ASV1207	Bacteria	Bacteroidota	Bacteroidia	Bacteroidales	Rikenellaceae	Rikenellaceae	uncultured_rumen_bacterium
ASV1208	Bacteria	Bacteroidota	Bacteroidia	Chitinophagales	Chitinophagaceae	Terrimonas	unclassified_Terrimonas
ASV1209	Bacteria	Proteobacteria	Gammaproteobacteria	Pseudomonadales	Pseudomonadaceae	Pseudomonas	unclassified_Pseudomonas
ASV1210	Bacteria	Bdellovibrionota	Bdellovibrionia	Bdellovibrionales	Bdellovibrionaceae	Bdellovibrio	unclassified_Bdellovibrio
ASV1211	Bacteria	Proteobacteria	Alphaproteobacteria	Rhizobiales	Devosiaceae	Devosia	unclassified_Devosia
ASV1212	Bacteria	Bacteroidota	Bacteroidia	Flavobacteriales	Flavobacteriaceae	Flavobacterium	Flavobacterium_commune
ASV1213	Bacteria	Proteobacteria	Gammaproteobacteria	Burkholderiales	Alcaligenaceae	unclassified	unclassified_Alcaligenaceae
ASV1214	Bacteria	Proteobacteria	Alphaproteobacteria	Sphingomonadales	Sphingomonadaceae	unclassified	unclassified_Sphingomonadaceae
ASV1215	Bacteria	Bacteroidota	Bacteroidia	Sphingobacteriales	Sphingobacteriaceae	Mucilaginibacter	Mucilaginibacter_rigui
ASV1216	Bacteria	Proteobacteria	Alphaproteobacteria	Sphingomonadales	Sphingomonadaceae	Sphingobium	unclassified_Sphingobium
ASV1217	Bacteria	Bacteroidota	Bacteroidia	Flavobacteriales	Flavobacteriaceae	Flavobacterium	unclassified_Flavobacterium
ASV1218	Bacteria	Patescibacteria	Saccharimonadia	Saccharimonadales	uncultured	uncultured	uncultured_Candidatus_Saccharibacteria_bacterium
ASV1219	Bacteria	Bacteroidota	Bacteroidia	Bacteroidales	Prevotellaceae	unclassified	unclassified_Prevotellaceae
ASV1220	Bacteria	Actinobacteriota	Actinobacteria	Micrococcales	Microbacteriaceae	unclassified	unclassified_Microbacteriaceae
ASV1221	Bacteria	Proteobacteria	Alphaproteobacteria	Sphingomonadales	Sphingomonadaceae	unclassified	unclassified_Sphingomonadaceae
ASV1222	Bacteria	Actinobacteriota	Actinobacteria	Micrococcales	Microbacteriaceae	unclassified	unclassified_Microbacteriaceae
ASV1223	Bacteria	Proteobacteria	Gammaproteobacteria	Burkholderiales	Comamonadaceae	unclassified	unclassified_Comamonadaceae
ASV1224	Bacteria	Actinobacteriota	Thermoleophilia	Solirubrobacterales	67	unclassified	unclassified_67_14
ASV1225	Bacteria	Proteobacteria	Alphaproteobacteria	Rhizobiales	unclassified	unclassified	unclassified_Rhizobiales
ASV1226	Bacteria	Proteobacteria	Alphaproteobacteria	Rhizobiales	Xanthobacteraceae	unclassified	unclassified_Xanthobacteraceae
ASV1227	Bacteria	Myxococcota	Myxococcia	Myxococcales	Anaeromyxobacteraceae	Anaeromyxobacter	uncultured_proteobacterium
ASV1228	Bacteria	Acidobacteriota	Acidobacteriae	Acidobacteriales	unclassified	unclassified	unclassified_Acidobacteriales
ASV1229	Bacteria	Chloroflexi	Ktedonobacteria	C0119	uncultured	uncultured	uncultured_Chloroflexi_bacterium
ASV1230	Bacteria	Proteobacteria	Gammaproteobacteria	Enterobacterales	Enterobacteriaceae	unclassified	unclassified_Enterobacteriaceae
ASV1231	Bacteria	Proteobacteria	Gammaproteobacteria	Xanthomonadales	Xanthomonadaceae	Lysobacter	unclassified_Lysobacter
ASV1232	Bacteria	Firmicutes	Clostridia	Oscillospirales	Oscillospiraceae	UCG	unclassified_UCG_002
ASV1233	Bacteria	Proteobacteria	Alphaproteobacteria	Sphingomonadales	Sphingomonadaceae	Sphingopyxis	unclassified_Sphingopyxis
ASV1234	Bacteria	Proteobacteria	Gammaproteobacteria	Burkholderiales	Oxalobacteraceae	Massilia	unclassified_Massilia
ASV1235	Bacteria	Proteobacteria	Alphaproteobacteria	Rhizobiales	Xanthobacteraceae	unclassified	unclassified_Xanthobacteraceae
ASV1236	Bacteria	Proteobacteria	Gammaproteobacteria	Burkholderiales	Oxalobacteraceae	Duganella	unclassified_Duganella
ASV1237	Bacteria	Bacteroidota	Bacteroidia	Bacteroidales	Bacteroidaceae	Bacteroides	Phocaeicola_barnesiae
ASV1238	Bacteria	Bacteroidota	Bacteroidia	Chitinophagales	Chitinophagaceae	unclassified	unclassified_Chitinophagaceae
ASV1239	Bacteria	Bacteroidota	Bacteroidia	Bacteroidales	F082	unclassified	unclassified_F082
ASV1240	Bacteria	Proteobacteria	Gammaproteobacteria	Pseudomonadales	Moraxellaceae	Alkanindiges	unclassified_Alkanindiges
ASV1241	Bacteria	Bacteroidota	Bacteroidia	Sphingobacteriales	Sphingobacteriaceae	Mucilaginibacter	unclassified_Mucilaginibacter
ASV1242	Bacteria	Proteobacteria	Gammaproteobacteria	Burkholderiales	Oxalobacteraceae	unclassified	unclassified_Oxalobacteraceae
ASV1243	Bacteria	Patescibacteria	Saccharimonadia	Saccharimonadales	unclassified	unclassified	unclassified_Saccharimonadales
ASV1244	Bacteria	Proteobacteria	Gammaproteobacteria	Pseudomonadales	Pseudomonadaceae	Pseudomonas	unclassified_Pseudomonas
ASV1245	Bacteria	Bacteroidota	Bacteroidia	Chitinophagales	Chitinophagaceae	Pseudoflavitalea	unclassified_Pseudoflavitalea
ASV1246	Bacteria	Proteobacteria	Gammaproteobacteria	Enterobacterales	unclassified	unclassified	unclassified_Enterobacterales
ASV1247	Bacteria	Proteobacteria	Gammaproteobacteria	Legionellales	Legionellaceae	Legionella	unclassified_Legionella
ASV1248	Bacteria	Firmicutes	Negativicutes	Acidaminococcales	Acidaminococcaceae	Succiniclasticum	uncultured_rumen_bacterium
ASV1249	Bacteria	Proteobacteria	Alphaproteobacteria	Rhizobiales	Xanthobacteraceae	unclassified	unclassified_Xanthobacteraceae
ASV1250	Bacteria	Proteobacteria	Alphaproteobacteria	Rhizobiales	unclassified	bacterium	unclassified_Rhizobiales
ASV1251	Bacteria	Proteobacteria	Gammaproteobacteria	Burkholderiales	Comamonadaceae	Ramlibacter	unclassified_Ramlibacter
ASV1252	Bacteria	Proteobacteria	Alphaproteobacteria	Acetobacterales	Acetobacteraceae	Roseomonas	unclassified_Roseomonas
ASV1253	Bacteria	Firmicutes	Bacilli	Bacillales	Bacillaceae	Bacillus	unclassified_Bacillus
ASV1254	Bacteria	Proteobacteria	Gammaproteobacteria	Burkholderiales	Oxalobacteraceae	Noviherbaspirillum	unclassified_Noviherbaspirillum
ASV1255	Bacteria	Firmicutes	Clostridia	Clostridia	unclassified	unclassified	unclassified_Clostridia_UCG_014
ASV1256	Bacteria	Proteobacteria	Gammaproteobacteria	Burkholderiales	Rhodocyclaceae	Dechloromonas	Dechloromonas_sp._ECC1_pb1
ASV1257	Bacteria	Bacteroidota	Bacteroidia	Flavobacteriales	Flavobacteriaceae	Flavobacterium	unclassified_Flavobacterium
ASV1258	Bacteria	Proteobacteria	Alphaproteobacteria	Sphingomonadales	Sphingomonadaceae	unclassified	unclassified_Sphingomonadaceae
ASV1259	Bacteria	Proteobacteria	Alphaproteobacteria	Rhizobiales	Rhizobiaceae	unclassified	unclassified_Rhizobiaceae
ASV1260	Bacteria	Proteobacteria	Gammaproteobacteria	Salinisphaerales	Solimonadaceae	Solimonas	unclassified_Solimonas
ASV1261	Bacteria	Bacteroidota	Bacteroidia	Bacteroidales	Rikenellaceae	Rikenellaceae	unclassified_Rikenellaceae_RC9_gut_group
ASV1262	Bacteria	Proteobacteria	Alphaproteobacteria	Sphingomonadales	Sphingomonadaceae	Novosphingobium	unclassified_Novosphingobium
ASV1263	Bacteria	Verrucomicrobiota	Verrucomicrobiae	Chthoniobacterales	Chthoniobacteraceae	Chthoniobacter	unclassified_Chthoniobacter
ASV1264	Bacteria	Bacteroidota	Bacteroidia	Sphingobacteriales	Sphingobacteriaceae	Mucilaginibacter	unclassified_Mucilaginibacter
ASV1265	Bacteria	Proteobacteria	Gammaproteobacteria	Xanthomonadales	Rhodanobacteraceae	Dyella	unclassified_Dyella
ASV1266	Bacteria	Proteobacteria	Gammaproteobacteria	Burkholderiales	Oxalobacteraceae	unclassified	unclassified_Oxalobacteraceae
ASV1267	Bacteria	Proteobacteria	Alphaproteobacteria	Rhizobiales	Rhizobiaceae	Mesorhizobium	unclassified_Mesorhizobium
ASV1268	Bacteria	Actinobacteriota	Actinobacteria	Propionibacteriales	Nocardioidaceae	Nocardioides	unclassified_Nocardioides
ASV1269	Bacteria	Patescibacteria	Saccharimonadia	Saccharimonadales	unclassified	unclassified	unclassified_Saccharimonadales
ASV1270	Bacteria	Proteobacteria	Gammaproteobacteria	Burkholderiales	Comamonadaceae	unclassified	unclassified_Comamonadaceae
ASV1271	Bacteria	Actinobacteriota	Actinobacteria	Micrococcales	Microbacteriaceae	Curtobacterium	unclassified_Curtobacterium
ASV1272	Bacteria	Patescibacteria	Saccharimonadia	Saccharimonadales	LWQ8	unclassified	unclassified_LWQ8
ASV1273	Bacteria	Proteobacteria	Gammaproteobacteria	Burkholderiales	Comamonadaceae	Schlegelella	unclassified_Schlegelella
ASV1274	Bacteria	Proteobacteria	Alphaproteobacteria	Rhizobiales	KF	unclassified	unclassified_KF_JG30_B3
ASV1275	Bacteria	Proteobacteria	Alphaproteobacteria	Acetobacterales	Acetobacteraceae	Roseomonas	unclassified_Roseomonas
ASV1276	Bacteria	Planctomycetota	Phycisphaerae	Tepidisphaerales	Tepidisphaeraceae	unclassified	unclassified_Tepidisphaeraceae
ASV1277	Bacteria	Bacteroidota	Bacteroidia	Sphingobacteriales	Sphingobacteriaceae	Pedobacter	Pedobacter_ginsengisoli
ASV1278	Bacteria	Proteobacteria	Alphaproteobacteria	Paracaedibacterales	Paracaedibacteraceae	unclassified	uncultured_prokaryote
ASV1279	Bacteria	Bdellovibrionota	Bdellovibrionia	Bdellovibrionales	Bdellovibrionaceae	Bdellovibrio	unclassified_Bdellovibrio
ASV1280	Bacteria	Actinobacteriota	Actinobacteria	Corynebacteriales	Mycobacteriaceae	Mycobacterium	unclassified_Mycobacterium
ASV1281	Bacteria	Actinobacteriota	Actinobacteria	Micrococcales	Microbacteriaceae	unclassified	unclassified_Microbacteriaceae
ASV1282	Bacteria	Actinobacteriota	Actinobacteria	Micrococcales	Intrasporangiaceae	unclassified	unclassified_Intrasporangiaceae
ASV1283	Bacteria	Proteobacteria	Gammaproteobacteria	Xanthomonadales	Rhodanobacteraceae	Rhodanobacter	unclassified_Rhodanobacter
ASV1284	Bacteria	Firmicutes	Clostridia	Lachnospirales	Lachnospiraceae	Blautia	unclassified_Blautia
ASV1285	Bacteria	Proteobacteria	Alphaproteobacteria	Caulobacterales	Caulobacteraceae	unclassified	unclassified_Caulobacteraceae
ASV1286	Bacteria	Proteobacteria	Alphaproteobacteria	Micropepsales	Micropepsaceae	unclassified	unclassified_Micropepsaceae
ASV1287	Bacteria	Proteobacteria	Alphaproteobacteria	Micavibrionales	unclassified	unclassified	unclassified_Micavibrionales
ASV1288	Bacteria	Bacteroidota	Bacteroidia	Sphingobacteriales	Sphingobacteriaceae	Pedobacter	unclassified_Pedobacter
ASV1289	Bacteria	Firmicutes	Negativicutes	Veillonellales	Selenomonadaceae	Veillonellaceae	unclassified_Veillonellaceae_UCG_001
ASV1290	Bacteria	Proteobacteria	Gammaproteobacteria	Burkholderiales	Nitrosomonadaceae	MND1	unclassified_MND1
ASV1291	Bacteria	Proteobacteria	Alphaproteobacteria	Sphingomonadales	Sphingomonadaceae	unclassified	unclassified_Sphingomonadaceae
ASV1292	Bacteria	Bdellovibrionota	Bdellovibrionia	Bdellovibrionales	Bdellovibrionaceae	Bdellovibrio	Bdellovibrio_sp._SKB1291214
ASV1293	Bacteria	Firmicutes	Clostridia	Lachnospirales	Lachnospiraceae	Lachnospiraceae	unclassified_Lachnospiraceae_XPB1014_group
ASV1294	Bacteria	Proteobacteria	Gammaproteobacteria	Burkholderiales	Comamonadaceae	Inhella	unclassified_Inhella
ASV1295	Bacteria	Proteobacteria	Gammaproteobacteria	Burkholderiales	Oxalobacteraceae	unclassified	unclassified_Oxalobacteraceae
ASV1296	Bacteria	Proteobacteria	Alphaproteobacteria	Rhizobiales	Devosiaceae	Devosia	unclassified_Devosia
ASV1297	Bacteria	Proteobacteria	Alphaproteobacteria	Rhizobiales	Rhizobiaceae	Allorhizobium	unclassified_Allorhizobium_Neorhizobium_Pararhizobium_Rhizobium
ASV1299	Bacteria	Proteobacteria	Gammaproteobacteria	Burkholderiales	Oxalobacteraceae	Duganella	unclassified_Duganella
ASV1300	Bacteria	Verrucomicrobiota	Verrucomicrobiae	Verrucomicrobiales	Verrucomicrobiaceae	Prosthecobacter	unclassified_Prosthecobacter
ASV1301	Bacteria	Bacteroidota	Bacteroidia	Cytophagales	Microscillaceae	unclassified	Algoriphagus_sp._JJ018
ASV1302	Bacteria	Firmicutes	Clostridia	Oscillospirales	Oscillospiraceae	Papillibacter	uncultured_rumen_bacterium
ASV1303	Bacteria	Proteobacteria	Alphaproteobacteria	Rhizobiales	Xanthobacteraceae	unclassified	unclassified_Xanthobacteraceae
ASV1304	Bacteria	Proteobacteria	Gammaproteobacteria	Burkholderiales	Oxalobacteraceae	Massilia	unclassified_Massilia
ASV1306	Bacteria	Acidobacteriota	Vicinamibacteria	Vicinamibacterales	unclassified	unclassified	unclassified_Vicinamibacterales
ASV1307	Bacteria	Proteobacteria	Alphaproteobacteria	Azospirillales	Azospirillaceae	Skermanella	unclassified_Skermanella
ASV1308	Bacteria	Proteobacteria	Gammaproteobacteria	Burkholderiales	Rhodocyclaceae	Uliginosibacterium	Uliginosibacterium_paludis
ASV1309	Bacteria	Bacteroidota	Bacteroidia	Cytophagales	Spirosomaceae	unclassified	unclassified_Spirosomaceae
ASV1310	Bacteria	Bacteroidota	Bacteroidia	Cytophagales	Spirosomaceae	Emticicia	Emticicia_sp._NL128
ASV1311	Bacteria	Bacteroidota	Bacteroidia	Bacteroidales	Prevotellaceae	Prevotellaceae	unclassified_Prevotellaceae_UCG_003
ASV1312	Bacteria	Proteobacteria	Gammaproteobacteria	Burkholderiales	Oxalobacteraceae	Noviherbaspirillum	unclassified_Noviherbaspirillum
ASV1313	Bacteria	Actinobacteriota	Actinobacteria	Micrococcales	Micrococcaceae	Rothia	Rothia_mucilaginosa
ASV1314	Bacteria	Proteobacteria	Gammaproteobacteria	Burkholderiales	Alcaligenaceae	Achromobacter	unclassified_Achromobacter
ASV1315	Bacteria	Proteobacteria	Alphaproteobacteria	Elsterales	unclassified	unclassified	unclassified_Elsterales
ASV1316	Bacteria	Proteobacteria	Gammaproteobacteria	JG36	uncultured	uncultured	uncultured_proteobacterium
ASV1317	Bacteria	Bacteroidota	Bacteroidia	Sphingobacteriales	Sphingobacteriaceae	Mucilaginibacter	unclassified_Mucilaginibacter
ASV1318	Bacteria	Bacteroidota	Bacteroidia	Sphingobacteriales	Sphingobacteriaceae	Pedobacter	unclassified_Pedobacter
ASV1319	Bacteria	Actinobacteriota	Actinobacteria	Micrococcales	Dermacoccaceae	Flexivirga	Flexivirga_alba
ASV1320	Bacteria	Proteobacteria	Gammaproteobacteria	Burkholderiales	Comamonadaceae	unclassified	unclassified_Comamonadaceae
ASV1321	Bacteria	Actinobacteriota	Actinobacteria	Micromonosporales	Micromonosporaceae	unclassified	unclassified_Micromonosporaceae
ASV1322	Bacteria	Actinobacteriota	Actinobacteria	Pseudonocardiales	Pseudonocardiaceae	Saccharopolyspora	unclassified_Saccharopolyspora
ASV1323	Bacteria	Proteobacteria	Alphaproteobacteria	Sphingomonadales	Sphingomonadaceae	Novosphingobium	unclassified_Novosphingobium
ASV1324	Bacteria	Proteobacteria	Alphaproteobacteria	Rhizobiales	Labraceae	Labrys	unclassified_Labrys
ASV1325	Bacteria	Proteobacteria	Alphaproteobacteria	Rhodospirillales	unclassified	unclassified	unclassified_Rhodospirillales
ASV1326	Bacteria	Proteobacteria	Gammaproteobacteria	Enterobacterales	Enterobacteriaceae	unclassified	unclassified_Enterobacteriaceae
ASV1327	Bacteria	Entotheonellaeota	Entotheonellia	Entotheonellales	Entotheonellaceae	unclassified	unclassified_Entotheonellaceae
ASV1328	Bacteria	Proteobacteria	Gammaproteobacteria	Burkholderiales	SC	unclassified	unclassified_SC_I_84
ASV1329	Bacteria	Proteobacteria	Gammaproteobacteria	Pseudomonadales	Pseudomonadaceae	Pseudomonas	unclassified_Pseudomonas
ASV1330	Bacteria	Desulfobacterota	Desulfovibrionia	Desulfovibrionales	Desulfovibrionaceae	Desulfovibrio	unclassified_Desulfovibrio
ASV1331	Bacteria	Proteobacteria	Gammaproteobacteria	Xanthomonadales	Xanthomonadaceae	Stenotrophomonas	unclassified_Stenotrophomonas
ASV1332	Bacteria	Bacteroidota	Bacteroidia	Sphingobacteriales	Sphingobacteriaceae	Mucilaginibacter	unclassified_Mucilaginibacter
ASV1333	Bacteria	Firmicutes	unclassified	unclassified	unclassified	unclassified	unclassified_Firmicutes
ASV1334	Bacteria	Bacteroidota	Bacteroidia	Chitinophagales	Chitinophagaceae	Arachidicoccus	Arachidicoccus_soli
ASV1335	Bacteria	Acidobacteriota	Acidobacteriae	Subgroup	uncultured	uncultured	uncultured_Acidobacteria_bacterium
ASV1336	Bacteria	Gemmatimonadota	Gemmatimonadetes	Gemmatimonadales	Gemmatimonadaceae	unclassified	Acidobacteria_bacterium_13_2_20CM_56_17
ASV1337	Bacteria	Proteobacteria	Alphaproteobacteria	Tistrellales	Geminicoccaceae	unclassified	unclassified_Geminicoccaceae
ASV1338	Bacteria	Proteobacteria	Gammaproteobacteria	Burkholderiales	Nitrosomonadaceae	MND1	uncultured_Rhodocyclaceae_bacterium
ASV1339	Bacteria	Proteobacteria	Gammaproteobacteria	Pseudomonadales	Halomonadaceae	Halomonas	unclassified_Halomonas
ASV1340	Bacteria	Firmicutes	Clostridia	Oscillospirales	Ruminococcaceae	Subdoligranulum	unclassified_Subdoligranulum
ASV1341	Bacteria	Bacteroidota	Bacteroidia	Chitinophagales	Chitinophagaceae	unclassified	unclassified_Chitinophagaceae
ASV1342	Bacteria	Proteobacteria	Alphaproteobacteria	Rhizobiales	Xanthobacteraceae	unclassified	unclassified_Xanthobacteraceae
ASV1343	Bacteria	Proteobacteria	Gammaproteobacteria	Burkholderiales	Comamonadaceae	unclassified	unclassified_Comamonadaceae
ASV1344	Bacteria	Verrucomicrobiota	Verrucomicrobiae	Verrucomicrobiales	Verrucomicrobiaceae	unclassified	unclassified_Verrucomicrobiaceae
ASV1345	Bacteria	Proteobacteria	Gammaproteobacteria	Burkholderiales	Oxalobacteraceae	Duganella	unclassified_Duganella
ASV1346	Bacteria	Verrucomicrobiota	Verrucomicrobiae	Chthoniobacterales	Xiphinematobacteraceae	Candidatus	uncultured_Verrucomicrobia_bacterium
ASV1347	Bacteria	Bacteroidota	Bacteroidia	Bacteroidales	F082	unclassified	unclassified_F082
ASV1348	Bacteria	Proteobacteria	Alphaproteobacteria	Rhizobiales	Xanthobacteraceae	unclassified	unclassified_Xanthobacteraceae
ASV1349	Bacteria	Proteobacteria	Alphaproteobacteria	Caulobacterales	Caulobacteraceae	Brevundimonas	unclassified_Brevundimonas
ASV1350	Bacteria	Firmicutes	Clostridia	Lachnospirales	Lachnospiraceae	unclassified	unclassified_Lachnospiraceae
ASV1351	Bacteria	Firmicutes	Clostridia	Lachnospirales	Lachnospiraceae	unclassified	uncultured_Lachnospiraceae_bacterium
ASV1352	Bacteria	Proteobacteria	Gammaproteobacteria	Pseudomonadales	Pseudomonadaceae	Pseudomonas	unclassified_Pseudomonas
ASV1353	Bacteria	Proteobacteria	Gammaproteobacteria	Burkholderiales	Oxalobacteraceae	Massilia	unclassified_Massilia
ASV1354	Bacteria	Proteobacteria	Gammaproteobacteria	Burkholderiales	Comamonadaceae	unclassified	unclassified_Comamonadaceae
ASV1355	Bacteria	Bacteroidota	Bacteroidia	Cytophagales	Cytophagaceae	Cytophaga	Cytophaga_hutchinsonii
ASV1356	Bacteria	Bacteroidota	Bacteroidia	Flavobacteriales	Weeksellaceae	Chryseobacterium	unclassified_Chryseobacterium
ASV1357	Bacteria	Bacteroidota	Bacteroidia	Chitinophagales	Chitinophagaceae	unclassified	unclassified_Chitinophagaceae
ASV1358	Bacteria	Patescibacteria	Saccharimonadia	Saccharimonadales	LWQ8	unclassified	unclassified_LWQ8
ASV1359	Bacteria	Proteobacteria	Gammaproteobacteria	Burkholderiales	Oxalobacteraceae	Noviherbaspirillum	unclassified_Noviherbaspirillum
ASV1360	Bacteria	Proteobacteria	Alphaproteobacteria	Sphingomonadales	Sphingomonadaceae	Sphingomonas	unclassified_Sphingomonas
ASV1361	Bacteria	Verrucomicrobiota	Verrucomicrobiae	Verrucomicrobiales	Verrucomicrobiaceae	Prosthecobacter	unclassified_Prosthecobacter
ASV1362	Bacteria	Bacteroidota	Bacteroidia	Bacteroidales	Rikenellaceae	Rikenellaceae	uncultured_rumen_bacterium
ASV1363	Bacteria	Firmicutes	Negativicutes	Acidaminococcales	Acidaminococcaceae	Succiniclasticum	uncultured_rumen_bacterium
ASV1364	Bacteria	Acidobacteriota	Acidobacteriae	Acidobacteriales	unclassified	unclassified	unclassified_Acidobacteriales
ASV1365	Bacteria	Bacteroidota	Bacteroidia	Chitinophagales	Chitinophagaceae	Pseudoflavitalea	unclassified_Pseudoflavitalea
ASV1366	Bacteria	Bacteroidota	Bacteroidia	Chitinophagales	Chitinophagaceae	Taibaiella	unclassified_Taibaiella
ASV1367	Bacteria	Patescibacteria	Saccharimonadia	Saccharimonadales	unclassified	unclassified	unclassified_Saccharimonadales
ASV1368	Bacteria	Proteobacteria	Gammaproteobacteria	Burkholderiales	Comamonadaceae	Ramlibacter	unclassified_Ramlibacter
ASV1369	Bacteria	Bacteroidota	Bacteroidia	Sphingobacteriales	env.OPS	unclassified	unclassified_env.OPS_17
ASV1370	Bacteria	Bacteroidota	Bacteroidia	Chitinophagales	Chitinophagaceae	Niastella	unclassified_Niastella
ASV1371	Bacteria	Proteobacteria	Alphaproteobacteria	Rhizobiales	Xanthobacteraceae	Bradyrhizobium	unclassified_Bradyrhizobium
ASV1372	Bacteria	Patescibacteria	Saccharimonadia	Saccharimonadales	unclassified	unclassified	unclassified_Saccharimonadales
ASV1373	Bacteria	Proteobacteria	Gammaproteobacteria	Pseudomonadales	Cellvibrionaceae	Cellvibrio	unclassified_Cellvibrio
ASV1374	Bacteria	Actinobacteriota	Actinobacteria	Micrococcales	Microbacteriaceae	unclassified	unclassified_Microbacteriaceae
ASV1375	Bacteria	Firmicutes	Bacilli	Paenibacillales	Paenibacillaceae	Paenibacillus	unclassified_Paenibacillus
ASV1376	Bacteria	Patescibacteria	Saccharimonadia	Saccharimonadales	uncultured	uncultured	uncultured_Candidatus_Saccharibacteria_bacterium
ASV1377	Bacteria	Proteobacteria	Alphaproteobacteria	Acetobacterales	Acetobacteraceae	Belnapia	Belnapia_sp._L1D56
ASV1378	Bacteria	Proteobacteria	Gammaproteobacteria	Burkholderiales	Oxalobacteraceae	Duganella	unclassified_Duganella
ASV1379	Bacteria	Proteobacteria	Gammaproteobacteria	Burkholderiales	Comamonadaceae	unclassified	unclassified_Comamonadaceae
ASV1380	Bacteria	Proteobacteria	Gammaproteobacteria	Burkholderiales	Comamonadaceae	Pelomonas	Pelomonas_puraquae
ASV1381	Bacteria	Actinobacteriota	Actinobacteria	Micrococcales	Micrococcaceae	Pseudarthrobacter	unclassified_Pseudarthrobacter
ASV1382	Bacteria	Bdellovibrionota	Oligoflexia	319	uncultured	uncultured	uncultured_Roseobacter_sp.
ASV1383	Bacteria	Cyanobacteria	Cyanobacteriia	Cyanobacteriales	Nostocaceae	unclassified	unclassified_Nostocaceae
ASV1384	Bacteria	Proteobacteria	Alphaproteobacteria	Sphingomonadales	Sphingomonadaceae	unclassified	unclassified_Sphingomonadaceae
ASV1385	Bacteria	Bacteroidota	Bacteroidia	Cytophagales	Spirosomaceae	Dyadobacter	unclassified_Dyadobacter
ASV1386	Bacteria	Firmicutes	Clostridia	Clostridia	unclassified	unclassified	unclassified_Clostridia_UCG_014
ASV1387	Bacteria	Firmicutes	Clostridia	Oscillospirales	Oscillospiraceae	UCG	uncultured_rumen_bacterium
ASV1388	Bacteria	Bacteroidota	Bacteroidia	Bacteroidales	Prevotellaceae	Prevotella	unclassified_Prevotella
ASV1389	Bacteria	Gemmatimonadota	Gemmatimonadetes	Gemmatimonadales	Gemmatimonadaceae	unclassified	unclassified_Gemmatimonadaceae
ASV1390	Bacteria	Proteobacteria	Gammaproteobacteria	Burkholderiales	unclassified	unclassified	unclassified_Burkholderiales
ASV1391	Bacteria	Proteobacteria	Gammaproteobacteria	Xanthomonadales	Xanthomonadaceae	Thermomonas	Thermomonas_fusca
ASV1392	Bacteria	Proteobacteria	Alphaproteobacteria	Caulobacterales	Caulobacteraceae	Phenylobacterium	unclassified_Phenylobacterium
ASV1393	Bacteria	Proteobacteria	Gammaproteobacteria	Xanthomonadales	Xanthomonadaceae	Xanthomonas	unclassified_Xanthomonas
ASV1394	Bacteria	Actinobacteriota	Actinobacteria	Frankiales	Frankiaceae	Frankia	unclassified_Frankia
ASV1395	Bacteria	Proteobacteria	Alphaproteobacteria	Sphingomonadales	Sphingomonadaceae	Sphingomonas	Sphingomonas_panni
ASV1396	Bacteria	Proteobacteria	Gammaproteobacteria	Burkholderiales	Oxalobacteraceae	Massilia	unclassified_Massilia
ASV1397	Bacteria	Proteobacteria	Alphaproteobacteria	Rhizobiales	Beijerinckiaceae	Bosea	unclassified_Bosea
ASV1398	Bacteria	Firmicutes	Bacilli	Paenibacillales	Paenibacillaceae	Paenibacillus	unclassified_Paenibacillus
ASV1399	Bacteria	Proteobacteria	Gammaproteobacteria	Burkholderiales	Comamonadaceae	Variovorax	unclassified_Variovorax
ASV1401	Bacteria	Bacteroidota	Bacteroidia	Bacteroidales	Prevotellaceae	Prevotella
ASV1402	Bacteria	Acidobacteriota	Acidobacteriae	Acidobacteriales	unclassified	uncultured	unclassified_Acidobacteriales
ASV1403	Bacteria	Nitrospirota	Nitrospiria	Nitrospirales	Nitrospiraceae	Nitrospira	unclassified_Nitrospira
ASV1404	Bacteria	Proteobacteria	Alphaproteobacteria	Caulobacterales	Caulobacteraceae	unclassified	unclassified_Caulobacteraceae
ASV1405	Bacteria	Proteobacteria	Alphaproteobacteria	Micropepsales	Micropepsaceae	unclassified	unclassified_Micropepsaceae
ASV1406	Bacteria	Proteobacteria	Gammaproteobacteria	Pseudomonadales	Halomonadaceae	Halomonas	unclassified_Halomonas
ASV1407	Bacteria	Patescibacteria	Saccharimonadia	Saccharimonadales	unclassified	unclassified	unclassified_Saccharimonadales
ASV1408	Bacteria	Fibrobacterota	Fibrobacteria	Fibrobacterales	Fibrobacteraceae	unclassified	unclassified_Fibrobacteraceae
ASV1409	Bacteria	Bacteroidota	Bacteroidia	Flavobacteriales	Flavobacteriaceae	Flavobacterium	unclassified_Flavobacterium
ASV1410	Bacteria	Proteobacteria	Gammaproteobacteria	Burkholderiales	Methylophilaceae	Methylotenera	unclassified_Methylotenera
ASV1411	Bacteria	Proteobacteria	Alphaproteobacteria	Rhizobiales	Beijerinckiaceae	Methylovirgula	unclassified_Methylovirgula
ASV1412	Bacteria	Bacteroidota	Bacteroidia	Flavobacteriales	Crocinitomicaceae	Fluviicola	unclassified_Fluviicola
ASV1413	Bacteria	Proteobacteria	Alphaproteobacteria	Rhizobiales	Beijerinckiaceae	Methylobacterium	unclassified_Methylobacterium_Methylorubrum
ASV1414	Bacteria	Bacteroidota	Bacteroidia	Chitinophagales	Chitinophagaceae	Edaphobaculum	unclassified_Edaphobaculum
ASV1415	Bacteria	Proteobacteria	Gammaproteobacteria	Pseudomonadales	Pseudomonadaceae	Pseudomonas	unclassified_Pseudomonas
ASV1416	Bacteria	Bdellovibrionota	Bdellovibrionia	Bdellovibrionales	Bdellovibrionaceae	Bdellovibrio	uncultured_Bdellovibrionales_bacterium
ASV1417	Bacteria	Bacteroidota	Bacteroidia	Bacteroidales	Rikenellaceae	Rikenellaceae	uncultured_rumen_bacterium
ASV1418	Bacteria	Bacteroidota	Bacteroidia	Bacteroidales	Prevotellaceae	Prevotella	unclassified_Prevotella
ASV1419	Bacteria	Actinobacteriota	Actinobacteria	Frankiales	Sporichthyaceae	hgcI	unclassified_hgcI_clade
ASV1420	Bacteria	Proteobacteria	Alphaproteobacteria	Reyranellales	Reyranellaceae	Reyranella	unclassified_Reyranella
ASV1421	Bacteria	Proteobacteria	Alphaproteobacteria	Rhizobiales	Hyphomicrobiaceae	Hyphomicrobium	unclassified_Hyphomicrobium
ASV1422	Bacteria	Bdellovibrionota	Bdellovibrionia	Bdellovibrionales	Bdellovibrionaceae	Bdellovibrio	unclassified_Bdellovibrio
ASV1423	Bacteria	Patescibacteria	Saccharimonadia	Saccharimonadales	uncultured	uncultured	uncultured_Candidatus_Saccharibacteria_bacterium
ASV1424	Bacteria	Actinobacteriota	Actinobacteria	Micrococcales	Microbacteriaceae	unclassified	unclassified_Microbacteriaceae
ASV1425	Bacteria	Patescibacteria	Saccharimonadia	Saccharimonadales	Saccharimonadaceae	Candidatus	unclassified_Candidatus_Saccharimonas
ASV1426	Bacteria	Acidobacteriota	Acidobacteriae	Acidobacteriales	unclassified	unclassified	unclassified_Acidobacteriales
ASV1427	Bacteria	Proteobacteria	Gammaproteobacteria	Burkholderiales	Nitrosomonadaceae	MND1	unclassified_MND1
ASV1428	Bacteria	Bacteroidota	Bacteroidia	Cytophagales	Spirosomaceae	Runella	uncultured_Runella_sp.
ASV1429	Bacteria	Proteobacteria	Gammaproteobacteria	Xanthomonadales	Xanthomonadaceae	Arenimonas	unclassified_Arenimonas
ASV1430	Bacteria	Proteobacteria	Alphaproteobacteria	Rhizobiales	Xanthobacteraceae	Pseudolabrys	unclassified_Pseudolabrys
ASV1431	Bacteria	Proteobacteria	Alphaproteobacteria	Sphingomonadales	Sphingomonadaceae	unclassified	unclassified_Sphingomonadaceae
ASV1432	Bacteria	Proteobacteria	Gammaproteobacteria	Xanthomonadales	Rhodanobacteraceae	Rhodanobacter	unclassified_Rhodanobacter
ASV1433	Bacteria	Firmicutes	Negativicutes	Veillonellales	Selenomonadaceae	Megamonas	unclassified_Megamonas
ASV1434	Bacteria	Firmicutes	unclassified	unclassified	unclassified	unclassified	unclassified_Firmicutes
ASV1435	Bacteria	Proteobacteria	Gammaproteobacteria	Burkholderiales	Oxalobacteraceae	unclassified	unclassified_Oxalobacteraceae
ASV1436	Bacteria	Patescibacteria	Saccharimonadia	Saccharimonadales	unclassified	unclassified	unclassified_Saccharimonadales
ASV1437	Bacteria	Proteobacteria	Gammaproteobacteria	Burkholderiales	Comamonadaceae	unclassified	unclassified_Comamonadaceae
ASV1438	Bacteria	Actinobacteriota	Acidimicrobiia	Acidimicrobiales	Acidimicrobiaceae	unclassified	unclassified_Acidimicrobiaceae
ASV1439	Bacteria	Acidobacteriota	Acidobacteriae	Acidobacteriales	unclassified	unclassified	unclassified_Acidobacteriales
ASV1440	Bacteria	Proteobacteria	Gammaproteobacteria	Burkholderiales	Comamonadaceae	Variovorax	unclassified_Variovorax
ASV1441	Bacteria	Actinobacteriota	Actinobacteria	Propionibacteriales	Nocardioidaceae	Nocardioides	Nocardioides_sp._LnR5_15
ASV1442	Bacteria	Actinobacteriota	Actinobacteria	Frankiales	Geodermatophilaceae	unclassified	unclassified_Geodermatophilaceae
ASV1443	Bacteria	Bacteroidota	Bacteroidia	Flavobacteriales	Flavobacteriaceae	Flavobacterium	unclassified_Flavobacterium
ASV1444	Bacteria	Myxococcota	Myxococcia	Myxococcales	Anaeromyxobacteraceae	Anaeromyxobacter	uncultured_proteobacterium
ASV1445	Bacteria	Proteobacteria	Gammaproteobacteria	Burkholderiales	TRA3	unclassified	unclassified_TRA3_20
ASV1446	Bacteria	Bacteroidota	Bacteroidia	Sphingobacteriales	Sphingobacteriaceae	Sphingobacterium	unclassified_Sphingobacterium
ASV1447	Bacteria	Proteobacteria	Alphaproteobacteria	Sphingomonadales	Sphingomonadaceae	Sphingobium	unclassified_Sphingobium
ASV1448	Bacteria	Proteobacteria	Alphaproteobacteria	Acetobacterales	Acetobacteraceae	Endobacter	unclassified_Endobacter
ASV1449	Bacteria	Bacteroidota	Bacteroidia	Bacteroidales	Prevotellaceae	Prevotellaceae	uncultured_rumen_bacterium_4C0d_8
ASV1450	Bacteria	Acidobacteriota	Acidobacteriae	Subgroup	uncultured	uncultured	uncultured_Acidobacteria_bacterium
ASV1451	Bacteria	Chloroflexi	Ktedonobacteria	Ktedonobacterales	Ktedonobacteraceae	HSB	uncultured_soil_bacterium
ASV1452	Bacteria	Bacteroidota	Bacteroidia	Chitinophagales	Chitinophagaceae	Puia	unclassified_Puia
ASV1453	Bacteria	Actinobacteriota	Actinobacteria	Streptosporangiales	Nocardiopsaceae	Nocardiopsis	unclassified_Nocardiopsis
ASV1454	Bacteria	Proteobacteria	Alphaproteobacteria	Rhizobiales	Rhizobiaceae	Allorhizobium	unclassified_Allorhizobium_Neorhizobium_Pararhizobium_Rhizobium
ASV1455	Bacteria	Actinobacteriota	Coriobacteriia	Coriobacteriales	Atopobiaceae	Coriobacteriaceae	unclassified_Coriobacteriaceae_UCG_002
ASV1456	Bacteria	Proteobacteria	Gammaproteobacteria	Burkholderiales	Comamonadaceae	Ramlibacter	unclassified_Ramlibacter
ASV1457	Bacteria	Bacteroidota	Bacteroidia	Bacteroidales	Prevotellaceae	Prevotellaceae	uncultured_rumen_bacterium
ASV1458	Bacteria	Bacteroidota	Bacteroidia	Bacteroidales	Bacteroidales	unclassified	unclassified_Bacteroidales_RF16_group
ASV1460	Bacteria	Actinobacteriota	Actinobacteria	Micrococcales	Microbacteriaceae	unclassified	unclassified_Microbacteriaceae
ASV1461	Bacteria	Bdellovibrionota	Bdellovibrionia	Bdellovibrionales	Bdellovibrionaceae	Bdellovibrio	Bdellovibrio_bacteriovorus
ASV1462	Bacteria	Proteobacteria	Alphaproteobacteria	Rhizobiales	Hyphomicrobiaceae	Hyphomicrobium	unclassified_Hyphomicrobium
ASV1463	Bacteria	Bacteroidota	Bacteroidia	Bacteroidales	Prevotellaceae	Prevotella	unclassified_Prevotella
ASV1464	Bacteria	Verrucomicrobiota	Verrucomicrobiae	Pedosphaerales	Pedosphaeraceae	unclassified	uncultured_Verrucomicrobia_bacterium
ASV1465	Bacteria	Actinobacteriota	Actinobacteria	Micrococcales	Micrococcaceae	Rothia	unclassified_Rothia
ASV1466	Bacteria	Proteobacteria	Alphaproteobacteria	Micropepsales	Micropepsaceae	unclassified	unclassified_Micropepsaceae
ASV1467	Bacteria	Acidobacteriota	Acidobacteriae	Acidobacteriales	unclassified	uncultured	unclassified_Acidobacteriales
ASV1468	Bacteria	Acidobacteriota	Acidobacteriae	Acidobacteriales	Acidobacteriaceae	Edaphobacter	unclassified_Edaphobacter
ASV1469	Bacteria	Patescibacteria	Parcubacteria	Candidatus	unclassified	unclassified	unclassified_Candidatus_Kaiserbacteria
ASV1470	Bacteria	Proteobacteria	Gammaproteobacteria	Burkholderiales	SC	uncultured	uncultured_soil_bacterium
ASV1471	Bacteria	Patescibacteria	Saccharimonadia	Saccharimonadales	Saccharimonadaceae	TM7a	unclassified_TM7a
ASV1472	Bacteria	Proteobacteria	Alphaproteobacteria	Caulobacterales	Caulobacteraceae	unclassified	unclassified_Caulobacteraceae
ASV1473	Bacteria	Bacteroidota	Bacteroidia	Sphingobacteriales	env.OPS	unclassified	unclassified_env.OPS_17
ASV1474	Bacteria	Planctomycetota	Planctomycetes	Gemmatales	Gemmataceae	unclassified	unclassified_Gemmataceae
ASV1475	Bacteria	Acidobacteriota	Acidobacteriae	Acidobacteriales	unclassified	unclassified	unclassified_Acidobacteriales
ASV1476	Bacteria	Proteobacteria	Alphaproteobacteria	Acetobacterales	Acetobacteraceae	Roseococcus	unclassified_Roseococcus
ASV1477	Bacteria	Bacteroidota	Bacteroidia	Cytophagales	Hymenobacteraceae	Hymenobacter	Hymenobacter_kanuolensis
ASV1478	Bacteria	Verrucomicrobiota	Verrucomicrobiae	Pedosphaerales	Pedosphaeraceae	unclassified	uncultured_Verrucomicrobia_bacterium
ASV1479	Bacteria	Bacteroidota	Bacteroidia	Chitinophagales	Chitinophagaceae	Edaphobaculum	unclassified_Edaphobaculum
ASV1480	Bacteria	Proteobacteria	Gammaproteobacteria	Legionellales	Legionellaceae	Legionella	unclassified_Legionella
ASV1481	Bacteria	Firmicutes	Bacilli	Bacillales	Bacillaceae	Bacillus	unclassified_Bacillus
ASV1482	Bacteria	Proteobacteria	Gammaproteobacteria	Pseudomonadales	Moraxellaceae	Cavicella	unclassified_Cavicella
ASV1483	Bacteria	Proteobacteria	Gammaproteobacteria	Burkholderiales	Comamonadaceae	Delftia	unclassified_Delftia
ASV1484	Bacteria	Proteobacteria	Gammaproteobacteria	Burkholderiales	Comamonadaceae	Ramlibacter	unclassified_Ramlibacter
ASV1485	Bacteria	Proteobacteria	Gammaproteobacteria	Burkholderiales	Oxalobacteraceae	Duganella	unclassified_Duganella
ASV1486	Bacteria	Proteobacteria	Alphaproteobacteria	Caulobacterales	Caulobacteraceae	Phenylobacterium	unclassified_Phenylobacterium
ASV1487	Bacteria	Bacteroidota	Bacteroidia	Cytophagales	Spirosomaceae	Spirosoma	Spirosoma_gilvum
ASV1488	Bacteria	Patescibacteria	Saccharimonadia	Saccharimonadales	Saccharimonadaceae	Candidatus	uncultured_rumen_bacterium
ASV1489	Bacteria	Chloroflexi	unclassified	unclassified	unclassified	unclassified	unclassified_Chloroflexi
ASV1490	Bacteria	Firmicutes	Bacilli	Paenibacillales	Paenibacillaceae	Paenibacillus	unclassified_Paenibacillus
ASV1491	Bacteria	Proteobacteria	Gammaproteobacteria	Diplorickettsiales	Diplorickettsiaceae	unclassified	unclassified_Diplorickettsiaceae
ASV1492	Bacteria	Bacteroidota	Bacteroidia	Bacteroidales	Rikenellaceae	Rikenellaceae	unclassified_Rikenellaceae_RC9_gut_group
ASV1493	Bacteria	Proteobacteria	Gammaproteobacteria	Burkholderiales	Comamonadaceae	unclassified	unclassified_Comamonadaceae
ASV1494	Bacteria	Actinobacteriota	Actinobacteria	Corynebacteriales	Corynebacteriaceae	Corynebacterium	unclassified_Corynebacterium
ASV1495	Bacteria	Firmicutes	Bacilli	Paenibacillales	Paenibacillaceae	Cohnella	unclassified_Cohnella
ASV1496	Bacteria	Verrucomicrobiota	Verrucomicrobiae	Verrucomicrobiales	Rubritaleaceae	Luteolibacter	unclassified_Luteolibacter
ASV1497	Bacteria	Verrucomicrobiota	Verrucomicrobiae	Chthoniobacterales	Chthoniobacteraceae	Chthoniobacter	unclassified_Chthoniobacter
ASV1498	Bacteria	Planctomycetota	Planctomycetes	Gemmatales	Gemmataceae	unclassified	unclassified_Gemmataceae
ASV1499	Bacteria	Proteobacteria	Alphaproteobacteria	Rhizobiales	Rhizobiales	Bauldia	uncultured_Phyllobacteriaceae_bacterium
ASV1500	Bacteria	Proteobacteria	Gammaproteobacteria	Steroidobacterales	Steroidobacteraceae	Steroidobacter	unclassified_Steroidobacter
ASV1501	Bacteria	Actinobacteriota	Actinobacteria	Micrococcales	Microbacteriaceae	unclassified	unclassified_Microbacteriaceae
ASV1502	Bacteria	Bacteroidota	Bacteroidia	Bacteroidales	Prevotellaceae	Prevotella
ASV1503	Bacteria	Firmicutes	Negativicutes	Acidaminococcales	Acidaminococcaceae	Succiniclasticum	unclassified_Succiniclasticum
ASV1504	Bacteria	Acidobacteriota	Blastocatellia	Pyrinomonadales	Pyrinomonadaceae	RB41	unclassified_RB41
ASV1505	Bacteria	Proteobacteria	Gammaproteobacteria	Enterobacterales	Enterobacteriaceae	unclassified	unclassified_Enterobacteriaceae
ASV1506	Bacteria	Actinobacteriota	Actinobacteria	Pseudonocardiales	Pseudonocardiaceae	Actinomycetospora	unclassified_Actinomycetospora
ASV1507	Bacteria	Proteobacteria	Gammaproteobacteria	Burkholderiales	Oxalobacteraceae	Duganella	unclassified_Duganella
ASV1509	Bacteria	Proteobacteria	Alphaproteobacteria	Rhizobiales	Devosiaceae	Devosia	unclassified_Devosia
ASV1510	Bacteria	Verrucomicrobiota	Verrucomicrobiae	Chthoniobacterales	Xiphinematobacteraceae	Candidatus	unclassified_Candidatus_Xiphinematobacter
ASV1511	Bacteria	Chloroflexi	Anaerolineae	unclassified	unclassified	unclassified	unclassified_Anaerolineae
ASV1512	Bacteria	Bacteroidota	Bacteroidia	Cytophagales	Hymenobacteraceae	Hymenobacter	Hymenobacter_gummosus
ASV1513	Bacteria	Bacteroidota	Bacteroidia	Sphingobacteriales	Sphingobacteriaceae	Mucilaginibacter	Mucilaginibacter_sp.
ASV1514	Bacteria	Bacteroidota	Bacteroidia	Chitinophagales	Chitinophagaceae	Segetibacter	uncultured_Chitinophagaceae_bacterium
ASV1515	Bacteria	Verrucomicrobiota	Verrucomicrobiae	Chthoniobacterales	Chthoniobacteraceae	Candidatus	unclassified_Candidatus_Udaeobacter
ASV1516	Bacteria	Proteobacteria	Alphaproteobacteria	Rhizobiales	Kaistiaceae	Kaistia	unclassified_Kaistia
ASV1517	Bacteria	Bdellovibrionota	Bdellovibrionia	Bdellovibrionales	Bdellovibrionaceae	Bdellovibrio	Bdellovibrio_sp._ETB
ASV1518	Bacteria	Firmicutes	Bacilli	Lactobacillales	Streptococcaceae	Streptococcus	unclassified_Streptococcus
ASV1519	Bacteria	Bacteroidota	Bacteroidia	Chitinophagales	Chitinophagaceae	Flavisolibacter	Flavisolibacter_sp._Gsoil_439
ASV1520	Bacteria	Actinobacteriota	Actinobacteria	Micrococcales	Microbacteriaceae	Gryllotalpicola	unclassified_Gryllotalpicola
ASV1521	Bacteria	Actinobacteriota	Actinobacteria	Micrococcales	Microbacteriaceae	unclassified	unclassified_Microbacteriaceae
ASV1522	Bacteria	Proteobacteria	Alphaproteobacteria	Sphingomonadales	Sphingomonadaceae	Sphingomonas	unclassified_Sphingomonas
ASV1523	Bacteria	Proteobacteria	Alphaproteobacteria	Caulobacterales	Caulobacteraceae	unclassified	uncultured_eubacterium_WD297
ASV1524	Bacteria	Bacteroidota	Bacteroidia	Bacteroidales	Prevotellaceae	Prevotellaceae	unclassified_Prevotellaceae_UCG_003
ASV1525	Bacteria	Bacteroidota	Bacteroidia	Bacteroidales	F082	unclassified	unclassified_F082
ASV1526	Bacteria	Proteobacteria	Alphaproteobacteria	unclassified	uncultured	unclassified	unclassified_Alphaproteobacteria
ASV1527	Bacteria	Bacteroidota	Bacteroidia	Bacteroidales	Prevotellaceae	Prevotella	Prevotella_ruminicola
ASV1528	Bacteria	Proteobacteria	Alphaproteobacteria	Rhizobiales	Xanthobacteraceae	Xanthobacter	unclassified_Xanthobacter
ASV1529	Bacteria	Proteobacteria	Alphaproteobacteria	Rhizobiales	Rhizobiaceae	unclassified	unclassified_Rhizobiaceae
ASV1530	Bacteria	Acidobacteriota	Acidobacteriae	Acidobacteriales	Acidobacteriaceae	unclassified	unclassified_Acidobacteriaceae
ASV1531	Bacteria	Bacteroidota	Bacteroidia	Chitinophagales	Chitinophagaceae	Flavisolibacter	unclassified_Flavisolibacter_sp.
ASV1532	Bacteria	Myxococcota	Polyangia	Polyangiales	Sandaracinaceae	unclassified	unclassified_Sandaracinaceae
ASV1533	Bacteria	Proteobacteria	Gammaproteobacteria	Burkholderiales	Comamonadaceae	Comamonas	unclassified_Comamonas
ASV1534	Bacteria	Patescibacteria	Saccharimonadia	Saccharimonadales	LWQ8	unclassified	unclassified_LWQ8
ASV1535	Bacteria	Proteobacteria	Gammaproteobacteria	Salinisphaerales	Solimonadaceae	Solimonas	unclassified_Solimonas
ASV1536	Bacteria	Verrucomicrobiota	Verrucomicrobiae	Chthoniobacterales	Chthoniobacteraceae	Candidatus	unclassified_Candidatus_Udaeobacter
ASV1537	Bacteria	Gemmatimonadota	Gemmatimonadetes	Gemmatimonadales	Gemmatimonadaceae	unclassified	uncultured_proteobacterium
ASV1538	Bacteria	Acidobacteriota	Acidobacteriae	Solibacterales	Solibacteraceae	Candidatus	unclassified_Candidatus_Solibacter
ASV1539	Bacteria	Actinobacteriota	Actinobacteria	Frankiales	Geodermatophilaceae	Blastococcus	unclassified_Blastococcus
ASV1540	Bacteria	Proteobacteria	Gammaproteobacteria	Pseudomonadales	Pseudomonadaceae	Pseudomonas	unclassified_Pseudomonas
ASV1541	Bacteria	Proteobacteria	Alphaproteobacteria	Caulobacterales	Caulobacteraceae	Phenylobacterium	unclassified_Phenylobacterium
ASV1542	Bacteria	Bacteroidota	Bacteroidia	Cytophagales	Spirosomaceae	Larkinella	unclassified_Larkinella
ASV1543	Bacteria	Bdellovibrionota	Oligoflexia	319	uncultured	uncultured	uncultured_Roseobacter_sp.
ASV1544	Bacteria	Proteobacteria	Alphaproteobacteria	Rhizobiales	Xanthobacteraceae	unclassified	unclassified_Xanthobacteraceae
ASV1545	Bacteria	Proteobacteria	Alphaproteobacteria	Caulobacterales	Caulobacteraceae	Asticcacaulis	unclassified_Asticcacaulis
ASV1546	Bacteria	Proteobacteria	Alphaproteobacteria	Sphingomonadales	Sphingomonadaceae	Sphingomonas	unclassified_Sphingomonas
ASV1547	Bacteria	Proteobacteria	Gammaproteobacteria	Enterobacterales	Enterobacteriaceae	unclassified	unclassified_Enterobacteriaceae
ASV1548	Bacteria	Gemmatimonadota	Gemmatimonadetes	Gemmatimonadales	Gemmatimonadaceae	unclassified	unclassified_Gemmatimonadaceae
ASV1549	Bacteria	Acidobacteriota	Vicinamibacteria	Vicinamibacterales	unclassified	unclassified	unclassified_Vicinamibacterales
ASV1550	Bacteria	Proteobacteria	Gammaproteobacteria	Burkholderiales	Burkholderiaceae	Burkholderia	unclassified_Burkholderia_Caballeronia_Paraburkholderia
ASV1551	Bacteria	Proteobacteria	Gammaproteobacteria	Burkholderiales	Comamonadaceae	Aquabacterium	unclassified_Aquabacterium
ASV1552	Bacteria	Deinococcota	Deinococci	Deinococcales	Deinococcaceae	Deinococcus	Deinococcus_soli
ASV1553	Bacteria	Proteobacteria	Alphaproteobacteria	Rhizobiales	Rhizobiaceae	Allorhizobium	unclassified_Allorhizobium_Neorhizobium_Pararhizobium_Rhizobium
ASV1554	Bacteria	Proteobacteria	Alphaproteobacteria	Rhizobiales	Beijerinckiaceae	Methylobacterium	unclassified_Methylobacterium_Methylorubrum
ASV1555	Bacteria	Acidobacteriota	Vicinamibacteria	Vicinamibacterales	unclassified	unclassified	unclassified_Vicinamibacterales
ASV1556	Bacteria	Bacteroidota	Bacteroidia	Chitinophagales	Chitinophagaceae	Parafilimonas	Parafilimonas_rhizosphaerae
ASV1557	Bacteria	Myxococcota	Myxococcia	Myxococcales	Myxococcaceae	unclassified	unclassified_Myxococcaceae
ASV1558	Bacteria	Bacteroidota	Bacteroidia	Cytophagales	Cytophagaceae	Cytophaga	Cytophaga_aurantiaca
ASV1559	Bacteria	Bacteroidota	Bacteroidia	Cytophagales	Spirosomaceae	unclassified	unclassified_Spirosomaceae
ASV1560	Bacteria	Bacteroidota	Bacteroidia	Bacteroidales	Rikenellaceae	Rikenellaceae	unclassified_Rikenellaceae_RC9_gut_group
ASV1561	Bacteria	Proteobacteria	Alphaproteobacteria	Caulobacterales	Caulobacteraceae	Asticcacaulis	unclassified_Asticcacaulis
ASV1562	Bacteria	Bdellovibrionota	Bdellovibrionia	Bdellovibrionales	Bdellovibrionaceae	Bdellovibrio	Bdellovibrio_sp._ETB
ASV1563	Bacteria	Bacteroidota	Bacteroidia	Flavobacteriales	Weeksellaceae	unclassified	unclassified_Weeksellaceae
ASV1564	Bacteria	Proteobacteria	Alphaproteobacteria	Dongiales	Dongiaceae	Dongia	unclassified_Dongia
ASV1565	Bacteria	Firmicutes	Bacilli	Erysipelotrichales	Erysipelotrichaceae	Turicibacter	unclassified_Turicibacter
ASV1566	Bacteria	Proteobacteria	Alphaproteobacteria	Rhizobiales	Xanthobacteraceae	Rhodoplanes	unclassified_Rhodoplanes
ASV1567	Bacteria	Proteobacteria	Alphaproteobacteria	Rhizobiales	Methylopilaceae	unclassified	unclassified_Methylopilaceae
ASV1568	Bacteria	Acidobacteriota	Acidobacteriae	Acidobacteriales	Acidobacteriaceae	unclassified	unclassified_Acidobacteriaceae
ASV1569	Bacteria	Bacteroidota	Bacteroidia	Sphingobacteriales	Sphingobacteriaceae	Mucilaginibacter	unclassified_Mucilaginibacter
ASV1570	Bacteria	Proteobacteria	Alphaproteobacteria	Dongiales	Dongiaceae	Dongia	unclassified_Dongia
ASV1571	Bacteria	Bacteroidota	Bacteroidia	Chitinophagales	Chitinophagaceae	Edaphobaculum	uncultured_Chitinophagaceae_bacterium
ASV1573	Bacteria	Acidobacteriota	Vicinamibacteria	Vicinamibacterales	unclassified	unclassified	unclassified_Vicinamibacterales
ASV1574	Bacteria	Verrucomicrobiota	Verrucomicrobiae	Verrucomicrobiales	Verrucomicrobiaceae	Prosthecobacter	unclassified_Prosthecobacter
ASV1575	Bacteria	Proteobacteria	Gammaproteobacteria	Xanthomonadales	Xanthomonadaceae	Pseudoxanthomonas	unclassified_Pseudoxanthomonas
ASV1576	Bacteria	Proteobacteria	Gammaproteobacteria	Pseudomonadales	Moraxellaceae	Acinetobacter	unclassified_Acinetobacter
ASV1577	Bacteria	Verrucomicrobiota	Verrucomicrobiae	Pedosphaerales	Pedosphaeraceae	unclassified	unclassified_Pedosphaeraceae
ASV1578	Bacteria	Proteobacteria	Gammaproteobacteria	Burkholderiales	Burkholderiaceae	Burkholderia	unclassified_Burkholderia_Caballeronia_Paraburkholderia
ASV1579	Bacteria	Chloroflexi	unclassified	unclassified	unclassified	unclassified	unclassified_Chloroflexi
ASV1580	Bacteria	Proteobacteria	Gammaproteobacteria	Burkholderiales	Oxalobacteraceae	unclassified	unclassified_Oxalobacteraceae
ASV1581	Bacteria	Actinobacteriota	Thermoleophilia	Gaiellales	unclassified	unclassified	unclassified_Gaiellales
ASV1582	Bacteria	Proteobacteria	Gammaproteobacteria	Pseudomonadales	Moraxellaceae	Acinetobacter	unclassified_Acinetobacter
ASV1583	Bacteria	Proteobacteria	Gammaproteobacteria	Burkholderiales	Comamonadaceae	unclassified	unclassified_Comamonadaceae
ASV1584	Bacteria	Proteobacteria	Gammaproteobacteria	Burkholderiales	Oxalobacteraceae	Noviherbaspirillum	unclassified_Noviherbaspirillum
ASV1585	Bacteria	Abditibacteriota	Abditibacteria	Abditibacteriales	Abditibacteriaceae	Abditibacterium	unclassified_Abditibacterium
ASV1586	Bacteria	Bdellovibrionota	Bdellovibrionia	Bdellovibrionales	Bdellovibrionaceae	Bdellovibrio	unclassified_Bdellovibrio
ASV1587	Bacteria	Proteobacteria	Alphaproteobacteria	Ferrovibrionales	Ferrovibrionaceae	Ferrovibrio	uncultured_Rhodospirillales_bacterium
ASV1588	Bacteria	Firmicutes	Clostridia	Lachnospirales	Lachnospiraceae	Lachnospiraceae	unclassified_Lachnospiraceae_AC2044_group
ASV1589	Bacteria	Acidobacteriota	Vicinamibacteria	Vicinamibacterales	Vicinamibacteraceae	unclassified	unclassified_Vicinamibacteraceae
ASV1590	Bacteria	Proteobacteria	Gammaproteobacteria	Burkholderiales	Comamonadaceae	Aquabacterium	unclassified_Aquabacterium
ASV1591	Bacteria	Proteobacteria	Alphaproteobacteria	Sphingomonadales	Sphingomonadaceae	Sphingobium	unclassified_Sphingobium
ASV1592	Bacteria	Proteobacteria	Gammaproteobacteria	Burkholderiales	Oxalobacteraceae	Herminiimonas	Herminiimonas_fonticola
ASV1593	Bacteria	Proteobacteria	Gammaproteobacteria	Enterobacterales	Enterobacteriaceae	unclassified	unclassified_Enterobacteriaceae
ASV1594	Bacteria	Patescibacteria	Saccharimonadia	Saccharimonadales	LWQ8	unclassified	unclassified_LWQ8
ASV1595	Bacteria	Bacteroidota	Bacteroidia	Sphingobacteriales	Sphingobacteriaceae	Mucilaginibacter	unclassified_Mucilaginibacter
ASV1596	Bacteria	Bacteroidota	Bacteroidia	Sphingobacteriales	Sphingobacteriaceae	Mucilaginibacter	unclassified_Mucilaginibacter
ASV1597	Bacteria	Proteobacteria	Gammaproteobacteria	Burkholderiales	Comamonadaceae	unclassified	unclassified_Comamonadaceae
ASV1598	Bacteria	Bacteroidota	Bacteroidia	Chitinophagales	Chitinophagaceae	unclassified	unclassified_Chitinophagaceae
ASV1599	Bacteria	Patescibacteria	Saccharimonadia	Saccharimonadales	LWQ8	unclassified	unclassified_LWQ8
ASV1600	Bacteria	Proteobacteria	Alphaproteobacteria	Micavibrionales	unclassified	unclassified	unclassified_Micavibrionales
ASV1601	Bacteria	Myxococcota	Polyangia	Polyangiales	Sandaracinaceae	unclassified	uncultured_soil_bacterium
ASV1602	Bacteria	Proteobacteria	Alphaproteobacteria	Elsterales	URHD0088	unclassified	unclassified_URHD0088
ASV1603	Bacteria	Actinobacteriota	Actinobacteria	Pseudonocardiales	Pseudonocardiaceae	Saccharopolyspora	unclassified_Saccharopolyspora
ASV1604	Bacteria	Bacteroidota	Bacteroidia	Chitinophagales	Chitinophagaceae	Flaviaesturariibacter	Flaviaesturariibacter_sp.
ASV1605	Bacteria	Patescibacteria	Saccharimonadia	Saccharimonadales	LWQ8	unclassified	unclassified_LWQ8
ASV1606	Bacteria	Acidobacteriota	Acidobacteriae	Subgroup	unclassified	unclassified	unclassified_Subgroup_2
ASV1607	Bacteria	Proteobacteria	Alphaproteobacteria	Rhizobiales	Rhizobiales	Phreatobacter	unclassified_Phreatobacter
ASV1608	Bacteria	Proteobacteria	Gammaproteobacteria	Pseudomonadales	Pseudomonadaceae	Pseudomonas	unclassified_Pseudomonas
ASV1609	Bacteria	Nitrospirota	Nitrospiria	Nitrospirales	Nitrospiraceae	Nitrospira	uncultured_soil_bacterium
ASV1610	Bacteria	Firmicutes	Negativicutes	Veillonellales	Veillonellaceae	Dialister	unclassified_Dialister
ASV1611	Bacteria	Planctomycetota	Phycisphaerae	Tepidisphaerales	Tepidisphaeraceae	unclassified	unclassified_Tepidisphaeraceae
ASV1612	Bacteria	Proteobacteria	Gammaproteobacteria	Salinisphaerales	Solimonadaceae	Nevskia	unclassified_Nevskia
ASV1613	Bacteria	Proteobacteria	Alphaproteobacteria	Rhizobiales	A0839	uncultured	uncultured_proteobacterium
ASV1614	Bacteria	Acidobacteriota	Acidobacteriae	Acidobacteriales	unclassified	unclassified	unclassified_Acidobacteriales
ASV1615	Bacteria	Proteobacteria	Gammaproteobacteria	Steroidobacterales	Steroidobacteraceae	Steroidobacter	unclassified_Steroidobacter
ASV1616	Bacteria	Verrucomicrobiota	Verrucomicrobiae	Verrucomicrobiales	Rubritaleaceae	Luteolibacter	Luteolibacter_arcticus
ASV1617	Bacteria	Bdellovibrionota	Bdellovibrionia	Bdellovibrionales	Bdellovibrionaceae	Bdellovibrio	unclassified_Bdellovibrio
ASV1618	Bacteria	Proteobacteria	Alphaproteobacteria	Rhizobiales	Ancalomicrobiaceae	Ancalomicrobium	unclassified_Ancalomicrobium
ASV1619	Bacteria	Proteobacteria	Gammaproteobacteria	Pseudomonadales	Halomonadaceae	Halomonas	unclassified_Halomonas
ASV1620	Bacteria	Proteobacteria	Alphaproteobacteria	Sphingomonadales	Sphingomonadaceae	Sphingomonas	unclassified_Sphingomonas
ASV1621	Bacteria	Proteobacteria	Alphaproteobacteria	Acetobacterales	Acetobacteraceae	unclassified	unclassified_Acetobacteraceae
ASV1622	Bacteria	Proteobacteria	Alphaproteobacteria	Caulobacterales	Caulobacteraceae	unclassified	unclassified_Caulobacteraceae
ASV1623	Bacteria	Bacteroidota	Bacteroidia	Cytophagales	Hymenobacteraceae	Hymenobacter	Hymenobacter_gummosus
ASV1624	Bacteria	Bacteroidota	Bacteroidia	Chitinophagales	Chitinophagaceae	Taibaiella	Taibaiella_koreensis
ASV1625	Bacteria	Proteobacteria	Gammaproteobacteria	Burkholderiales	Methylophilaceae	Methylotenera	unclassified_Methylotenera
ASV1626	Bacteria	Myxococcota	Myxococcia	Myxococcales	Anaeromyxobacteraceae	Anaeromyxobacter	uncultured_proteobacterium
ASV1627	Bacteria	Proteobacteria	Gammaproteobacteria	Burkholderiales	Nitrosomonadaceae	MND1	unclassified_MND1
ASV1628	Bacteria	Proteobacteria	Alphaproteobacteria	Rhodobacterales	Rhodobacteraceae	Paracoccus	unclassified_Paracoccus
ASV1629	Bacteria	Bacteroidota	Bacteroidia	Flavobacteriales	Flavobacteriaceae	Flavobacterium	unclassified_Flavobacterium
ASV1630	Bacteria	Proteobacteria	Alphaproteobacteria	Caulobacterales	Caulobacteraceae	unclassified	unclassified_Caulobacteraceae
ASV1631	Bacteria	Firmicutes	Clostridia	Lachnospirales	Lachnospiraceae	[Ruminococcus]	uncultured_Clostridiales_bacterium
ASV1632	Bacteria	Bacteroidota	Bacteroidia	Sphingobacteriales	Sphingobacteriaceae	Mucilaginibacter	unclassified_Mucilaginibacter
ASV1633	Bacteria	Proteobacteria	Alphaproteobacteria	Elsterales	URHD0088	unclassified	unclassified_URHD0088
ASV1634	Bacteria	Bacteroidota	Bacteroidia	Bacteroidales	Prevotellaceae	Prevotella	unclassified_Prevotella
ASV1635	Bacteria	Bacteroidota	Bacteroidia	Bacteroidales	p	uncultured	uncultured_rumen_bacterium
ASV1636	Bacteria	Bacteroidota	Bacteroidia	Bacteroidales	F082	unclassified	unclassified_F082
ASV1637	Bacteria	Proteobacteria	Gammaproteobacteria	CCD24	uncultured	uncultured	uncultured_gamma_proteobacterium
ASV1638	Bacteria	Proteobacteria	Gammaproteobacteria	Burkholderiales	Comamonadaceae	Variovorax	unclassified_Variovorax
ASV1639	Bacteria	Firmicutes	Clostridia	Clostridia	unclassified	unclassified	unclassified_Clostridia_UCG_014
ASV1640	Bacteria	Proteobacteria	Gammaproteobacteria	Pseudomonadales	Pseudomonadaceae	Pseudomonas	unclassified_Pseudomonas
ASV1641	Bacteria	Chloroflexi	Anaerolineae	SBR1031	unclassified	unclassified	unclassified_SBR1031
ASV1642	Bacteria	Proteobacteria	Alphaproteobacteria	Rhizobiales	Xanthobacteraceae	Pseudolabrys	unclassified_Pseudolabrys
ASV1643	Bacteria	Bacteroidota	Bacteroidia	Sphingobacteriales	Sphingobacteriaceae	Mucilaginibacter	unclassified_Mucilaginibacter
ASV1644	Bacteria	Verrucomicrobiota	Chlamydiae	Chlamydiales	Simkaniaceae	unclassified	unclassified_Simkaniaceae
ASV1645	Bacteria	Verrucomicrobiota	Verrucomicrobiae	Verrucomicrobiales	Verrucomicrobiaceae	Prosthecobacter	unclassified_Prosthecobacter
ASV1646	Bacteria	Verrucomicrobiota	Verrucomicrobiae	Pedosphaerales	Pedosphaeraceae	unclassified	unclassified_Pedosphaeraceae
ASV1647	Bacteria	Proteobacteria	Alphaproteobacteria	Reyranellales	Reyranellaceae	Reyranella	unclassified_Reyranella
ASV1648	Bacteria	Acidobacteriota	Acidobacteriae	Acidobacteriales	unclassified	unclassified	unclassified_Acidobacteriales
ASV1649	Bacteria	Proteobacteria	Gammaproteobacteria	Burkholderiales	Comamonadaceae	Azohydromonas	unclassified_Azohydromonas
ASV1650	Bacteria	Proteobacteria	Alphaproteobacteria	Sphingomonadales	Sphingomonadaceae	Sphingomonas	unclassified_Sphingomonas
ASV1651	Bacteria	Proteobacteria	Alphaproteobacteria	Rhizobiales	Xanthobacteraceae	Pseudolabrys	unclassified_Pseudolabrys
ASV1652	Bacteria	Actinobacteriota	Actinobacteria	Micrococcales	Cellulomonadaceae	Cellulomonas	unclassified_Cellulomonas
ASV1653	Bacteria	Bacteroidota	Bacteroidia	Chitinophagales	Chitinophagaceae	Rurimicrobium	unclassified_Rurimicrobium
ASV1654	Bacteria	Bacteroidota	Bacteroidia	Sphingobacteriales	Sphingobacteriaceae	unclassified	unclassified_Sphingobacteriaceae
ASV1655	Bacteria	Proteobacteria	Gammaproteobacteria	Burkholderiales	Oxalobacteraceae	Duganella	unclassified_Duganella
ASV1656	Bacteria	Proteobacteria	Alphaproteobacteria	Micropepsales	Micropepsaceae	unclassified	unclassified_Micropepsaceae
ASV1657	Bacteria	Firmicutes	Negativicutes	Veillonellales	Selenomonadaceae	Quinella	unclassified_Quinella
ASV1658	Bacteria	Patescibacteria	Gracilibacteria	Absconditabacteriales	uncultured	uncultured	uncultured_rumen_bacterium
ASV1659	Bacteria	Proteobacteria	Gammaproteobacteria	Burkholderiales	Oxalobacteraceae	Massilia	unclassified_Massilia
ASV1660	Bacteria	Acidobacteriota	Acidobacteriae	Acidobacteriales	unclassified	unclassified	unclassified_Acidobacteriales
ASV1661	Bacteria	Proteobacteria	Alphaproteobacteria	Rhizobiales	Beijerinckiaceae	Methylobacterium	unclassified_Methylobacterium_Methylorubrum
ASV1662	Bacteria	Armatimonadota	Fimbriimonadia	Fimbriimonadales	Fimbriimonadaceae	unclassified	unclassified_Fimbriimonadaceae
ASV1664	Bacteria	Proteobacteria	Alphaproteobacteria	Micropepsales	Micropepsaceae	unclassified	unclassified_Micropepsaceae
ASV1665	Bacteria	Bacteroidota	Bacteroidia	Bacteroidales	Prevotellaceae	Prevotella	uncultured_rumen_bacterium
ASV1666	Bacteria	Proteobacteria	Alphaproteobacteria	Rhizobiales	Methyloligellaceae	unclassified	unclassified_Methyloligellaceae
ASV1667	Bacteria	Bacteroidota	Bacteroidia	Bacteroidales	Prevotellaceae	Prevotella	unclassified_Prevotella
ASV1668	Bacteria	Bacteroidota	Bacteroidia	Bacteroidales	Prevotellaceae	Prevotellaceae	uncultured_Prevotella_sp.
ASV1669	Bacteria	Firmicutes	Clostridia	Lachnospirales	Lachnospiraceae	Butyrivibrio	unclassified_Butyrivibrio
ASV1670	Bacteria	Bacteroidota	Bacteroidia	Cytophagales	Hymenobacteraceae	Hymenobacter	unclassified_Hymenobacter
ASV1671	Bacteria	Actinobacteriota	Actinobacteria	Propionibacteriales	Nocardioidaceae	Nocardioides	unclassified_Nocardioides
ASV1672	Bacteria	Proteobacteria	Gammaproteobacteria	Pseudomonadales	Cellvibrionaceae	Cellvibrio	unclassified_Cellvibrio
ASV1673	Bacteria	Proteobacteria	Alphaproteobacteria	Rhodobacterales	Rhodobacteraceae	unclassified	unclassified_Rhodobacteraceae
ASV1674	Bacteria	Firmicutes	Bacilli	Bacillales	Bacillaceae	Bacillus	unclassified_Bacillus
ASV1675	Bacteria	Bacteroidota	Bacteroidia	Sphingobacteriales	Sphingobacteriaceae	Mucilaginibacter	Mucilaginibacter_sp._S2_44_2
ASV1676	Bacteria	Proteobacteria	Gammaproteobacteria	R7C24	uncultured	uncultured	uncultured_soil_bacterium
ASV1677	Bacteria	Proteobacteria	Alphaproteobacteria	Rhizobiales	Rhizobiales	unclassified	unclassified_Rhizobiales_Incertae_Sedis
ASV1678	Bacteria	Firmicutes	Clostridia	Peptostreptococcales	Anaerovoracaceae	Anaerovorax	uncultured_rumen_bacterium
ASV1679	Bacteria	Bacteroidota	Bacteroidia	Bacteroidales	Barnesiellaceae	unclassified	unclassified_Barnesiellaceae
ASV1680	Bacteria	Proteobacteria	Gammaproteobacteria	Burkholderiales	Nitrosomonadaceae	MND1	unclassified_MND1
ASV1681	Bacteria	Proteobacteria	Gammaproteobacteria	Burkholderiales	Oxalobacteraceae	unclassified	unclassified_Oxalobacteraceae
ASV1682	Bacteria	Proteobacteria	Gammaproteobacteria	Pseudomonadales	Cellvibrionaceae	Cellvibrio	unclassified_Cellvibrio
ASV1683	Bacteria	Proteobacteria	Alphaproteobacteria	Rhizobiales	Kaistiaceae	Kaistia	unclassified_Kaistia
ASV1684	Bacteria	Verrucomicrobiota	Verrucomicrobiae	Chthoniobacterales	Chthoniobacteraceae	Candidatus	unclassified_Candidatus_Udaeobacter
ASV1685	Bacteria	Firmicutes	Clostridia	Oscillospirales	Oscillospiraceae	Colidextribacter	uncultured_rumen_bacterium
ASV1686	Bacteria	Proteobacteria	Gammaproteobacteria	Burkholderiales	Alcaligenaceae	Paralcaligenes	Paralcaligenes_ginsengisoli
ASV1687	Bacteria	Deinococcota	Deinococci	Deinococcales	Deinococcaceae	Deinococcus	unclassified_Deinococcus
ASV1688	Bacteria	Actinobacteriota	Actinobacteria	Micrococcales	Microbacteriaceae	unclassified	unclassified_Microbacteriaceae
ASV1689	Bacteria	Proteobacteria	Alphaproteobacteria	Rhizobiales	unclassified	unclassified	unclassified_Rhizobiales
ASV1690	Bacteria	Bdellovibrionota	Bdellovibrionia	Bdellovibrionales	Bdellovibrionaceae	Bdellovibrio	Bdellovibrio_sp._ETB
ASV1691	Bacteria	Bdellovibrionota	Bdellovibrionia	Bdellovibrionales	Bdellovibrionaceae	Bdellovibrio	uncultured_Bdellovibrionales_bacterium
ASV1692	Bacteria	Proteobacteria	Gammaproteobacteria	Salinisphaerales	Solimonadaceae	Alkanibacter	unclassified_Alkanibacter
ASV1693	Bacteria	Verrucomicrobiota	Verrucomicrobiae	Pedosphaerales	Pedosphaeraceae	ADurb.Bin063	unclassified_ADurb.Bin063_1
ASV1694	Bacteria	Firmicutes	Clostridia	Oscillospirales	Ruminococcaceae	Ruminococcus	Ruminococcus_sp._HUN007
ASV1695	Bacteria	Firmicutes	Clostridia	Oscillospirales	Oscillospiraceae	UCG	uncultured_rumen_bacterium
ASV1696	Bacteria	Bacteroidota	Bacteroidia	Bacteroidales	Prevotellaceae	Prevotellaceae	unclassified_Prevotellaceae_UCG_003
ASV1697	Bacteria	Proteobacteria	Gammaproteobacteria	Burkholderiales	Oxalobacteraceae	Massilia	unclassified_Massilia
ASV1698	Bacteria	Proteobacteria	Gammaproteobacteria	Burkholderiales	Burkholderiaceae	Limnobacter	Limnobacter_litoralis
ASV1699	Bacteria	Actinobacteriota	Acidimicrobiia	Microtrichales	Iamiaceae	Iamia	unclassified_Iamia
ASV1700	Bacteria	Proteobacteria	Gammaproteobacteria	Burkholderiales	Oxalobacteraceae	Herbaspirillum	unclassified_Herbaspirillum
ASV1701	Bacteria	Actinobacteriota	Actinobacteria	Frankiales	Frankiaceae	Jatrophihabitans	unclassified_Jatrophihabitans
ASV1702	Bacteria	Bacteroidota	Bacteroidia	Bacteroidales	Bacteroidales	uncultured	uncultured_rumen_bacterium
ASV1703	Bacteria	Bacteroidota	Bacteroidia	Bacteroidales	Prevotellaceae	Prevotella	unclassified_Prevotella
ASV1704	Bacteria	Myxococcota	Polyangia	Polyangiales	Sandaracinaceae	unclassified	unclassified_Sandaracinaceae
ASV1705	Bacteria	Bdellovibrionota	Oligoflexia	319	uncultured	uncultured	uncultured_proteobacterium
ASV1706	Bacteria	Bacteroidota	Bacteroidia	Cytophagales	Spirosomaceae	Dyadobacter	Dyadobacter_flavus
ASV1707	Bacteria	Acidobacteriota	Vicinamibacteria	Vicinamibacterales	Vicinamibacteraceae	unclassified	uncultured_Acidobacteria_bacterium
ASV1708	Bacteria	Acidobacteriota	Acidobacteriae	Subgroup	bacterium	unclassified	unclassified_bacterium_Ellin7509
ASV1709	Bacteria	Proteobacteria	Alphaproteobacteria	Caulobacterales	Hyphomonadaceae	SWB02	unclassified_SWB02
ASV1710	Bacteria	Acidobacteriota	Vicinamibacteria	Vicinamibacterales	Vicinamibacteraceae	unclassified	unclassified_Vicinamibacteraceae
ASV1711	Bacteria	Acidobacteriota	Blastocatellia	Pyrinomonadales	Pyrinomonadaceae	RB41	unclassified_RB41
ASV1712	Bacteria	Proteobacteria	Alphaproteobacteria	Sphingomonadales	Sphingomonadaceae	Sphingobium	unclassified_Sphingobium
ASV1713	Bacteria	Proteobacteria	Alphaproteobacteria	Micavibrionales	unclassified	unclassified	unclassified_Micavibrionales
ASV1714	Bacteria	Proteobacteria	Alphaproteobacteria	Rhizobiales	Rhizobiaceae	Ochrobactrum	unclassified_Ochrobactrum
ASV1715	Bacteria	Proteobacteria	Alphaproteobacteria	Caulobacterales	Caulobacteraceae	unclassified	unclassified_Caulobacteraceae
ASV1716	Bacteria	Bdellovibrionota	Bdellovibrionia	Bacteriovoracales	Bacteriovoracaceae	Peredibacter	unclassified_Peredibacter
ASV1717	Bacteria	Gemmatimonadota	Gemmatimonadetes	Gemmatimonadales	Gemmatimonadaceae	Gemmatimonas	unclassified_Gemmatimonas
ASV1718	Bacteria	Myxococcota	Myxococcia	Myxococcales	Myxococcaceae	P3OB	unclassified_P3OB_42
ASV1719	Bacteria	Firmicutes	Clostridia	Oscillospirales	Oscillospiraceae	NK4A214	uncultured_rumen_bacterium
ASV1720	Bacteria	Dependentiae	Babeliae	Babeliales	UBA12409	Candidatus	unclassified_Candidatus_Dependentiae_bacterium
ASV1721	Bacteria	Proteobacteria	Alphaproteobacteria	Paracaedibacterales	Paracaedibacteraceae	unclassified	uncultured_prokaryote
ASV1722	Bacteria	Proteobacteria	Gammaproteobacteria	Burkholderiales	Burkholderiaceae	Burkholderia	unclassified_Burkholderia_Caballeronia_Paraburkholderia
ASV1723	Bacteria	Proteobacteria	Gammaproteobacteria	Burkholderiales	Comamonadaceae	unclassified	unclassified_Comamonadaceae
ASV1724	Bacteria	Actinobacteriota	Actinobacteria	Propionibacteriales	Nocardioidaceae	Nocardioides	unclassified_Nocardioides
ASV1725	Bacteria	Bacteroidota	Bacteroidia	Sphingobacteriales	Sphingobacteriaceae	Mucilaginibacter	Mucilaginibacter_daejeonensis
ASV1726	Bacteria	Bacteroidota	Bacteroidia	Chitinophagales	Chitinophagaceae	Edaphobaculum	unclassified_Edaphobaculum
ASV1727	Bacteria	Proteobacteria	Gammaproteobacteria	Xanthomonadales	Xanthomonadaceae	Luteimonas	unclassified_Luteimonas
ASV1728	Bacteria	Proteobacteria	Alphaproteobacteria	Rhizobiales	Rhizobiaceae	Allorhizobium	unclassified_Allorhizobium_Neorhizobium_Pararhizobium_Rhizobium
ASV1729	Bacteria	Abditibacteriota	Abditibacteria	Abditibacteriales	Abditibacteriaceae	Abditibacterium	unclassified_Abditibacterium
ASV1730	Bacteria	Bacteroidota	Bacteroidia	Sphingobacteriales	Sphingobacteriaceae	Mucilaginibacter	unclassified_Mucilaginibacter
ASV1731	Bacteria	Bacteroidota	Bacteroidia	Cytophagales	Microscillaceae	unclassified	unclassified_Microscillaceae
ASV1732	Bacteria	Acidobacteriota	Blastocatellia	Pyrinomonadales	Pyrinomonadaceae	RB41	unclassified_RB41
ASV1733	Bacteria	Proteobacteria	Gammaproteobacteria	Steroidobacterales	Woeseiaceae	Woeseia	unclassified_Woeseia
ASV1734	Bacteria	Bacteroidota	Bacteroidia	Bacteroidales	Muribaculaceae	uncultured	uncultured_rumen_bacterium
ASV1735	Bacteria	Firmicutes	Clostridia	Lachnospirales	Lachnospiraceae	Moryella	uncultured_rumen_bacterium
ASV1736	Bacteria	Bacteroidota	Bacteroidia	Bacteroidales	Bacteroidales	unclassified	unclassified_Bacteroidales_RF16_group
ASV1737	Bacteria	Proteobacteria	Gammaproteobacteria	Burkholderiales	Nitrosomonadaceae	MND1	unclassified_MND1
ASV1738	Bacteria	Bacteroidota	Bacteroidia	Bacteroidales	Bacteroidales	unclassified	unclassified_Bacteroidales_RF16_group
ASV1739	Bacteria	Proteobacteria	Gammaproteobacteria	Burkholderiales	Comamonadaceae	unclassified	unclassified_Comamonadaceae
ASV1740	Bacteria	Bacteroidota	Bacteroidia	Flavobacteriales	Flavobacteriaceae	Flavobacterium	Flavobacterium_commune
ASV1741	Bacteria	Proteobacteria	Gammaproteobacteria	Xanthomonadales	Xanthomonadaceae	Arenimonas	unclassified_Arenimonas
ASV1742	Bacteria	Proteobacteria	Alphaproteobacteria	Acetobacterales	Acetobacteraceae	unclassified	unclassified_Acetobacteraceae
ASV1743	Bacteria	Actinobacteriota	Actinobacteria	Frankiales	Geodermatophilaceae	unclassified	unclassified_Geodermatophilaceae
ASV1744	Bacteria	Verrucomicrobiota	Verrucomicrobiae	Chthoniobacterales	Chthoniobacteraceae	Candidatus	unclassified_Candidatus_Udaeobacter
ASV1745	Bacteria	Bacteroidota	Bacteroidia	Bacteroidales	Rikenellaceae	Rikenellaceae
ASV1746	Bacteria	Chloroflexi	Anaerolineae	Anaerolineales	Anaerolineaceae	unclassified	uncultured_Bellilinea_sp.
ASV1747	Bacteria	Proteobacteria	Gammaproteobacteria	Burkholderiales	Methylophilaceae	Methylotenera	unclassified_Methylotenera
ASV1748	Bacteria	Proteobacteria	Alphaproteobacteria	Sphingomonadales	Sphingomonadaceae	Sphingobium	unclassified_Sphingobium
ASV1749	Bacteria	Bacteroidota	Bacteroidia	Chitinophagales	Chitinophagaceae	Segetibacter	unclassified_Segetibacter
ASV1750	Bacteria	Proteobacteria	Gammaproteobacteria	Enterobacterales	Enterobacteriaceae	unclassified	unclassified_Enterobacteriaceae
ASV1751	Bacteria	Proteobacteria	Alphaproteobacteria	unclassified	unclassified	unclassified	unclassified_Alphaproteobacteria
ASV1752	Bacteria	Proteobacteria	Gammaproteobacteria	Xanthomonadales	Xanthomonadaceae	Lysobacter	unclassified_Lysobacter
ASV1753	Bacteria	Verrucomicrobiota	Verrucomicrobiae	Chthoniobacterales	Chthoniobacteraceae	Candidatus	unclassified_Candidatus_Udaeobacter
ASV1754	Bacteria	Proteobacteria	Gammaproteobacteria	Burkholderiales	Oxalobacteraceae	unclassified	unclassified_Oxalobacteraceae
ASV1755	Bacteria	Bacteroidota	Bacteroidia	Chitinophagales	Chitinophagaceae	Segetibacter	unclassified_Segetibacter
ASV1756	Bacteria	Acidobacteriota	Acidobacteriae	Solibacterales	Solibacteraceae	Candidatus	unclassified_Candidatus_Solibacter
ASV1757	Bacteria	Proteobacteria	Gammaproteobacteria	Enterobacterales	Enterobacteriaceae	Klebsiella	unclassified_Klebsiella
ASV1758	Bacteria	Acidobacteriota	Vicinamibacteria	Vicinamibacterales	unclassified	uncultured	unclassified_Vicinamibacterales
ASV1759	Bacteria	Bacteroidota	Bacteroidia	Chitinophagales	Chitinophagaceae	unclassified	unclassified_Chitinophagaceae
ASV1760	Bacteria	Proteobacteria	Alphaproteobacteria	Micropepsales	Micropepsaceae	unclassified	unclassified_Micropepsaceae
ASV1761	Bacteria	Patescibacteria	Saccharimonadia	Saccharimonadales	soil	unclassified	unclassified_soil_bacterium_WF55
ASV1762	Bacteria	Bacteroidota	Bacteroidia	Chitinophagales	Chitinophagaceae	unclassified	unclassified_Chitinophagaceae
ASV1763	Bacteria	Proteobacteria	Gammaproteobacteria	Salinisphaerales	Solimonadaceae	unclassified	Solimonas_sp._CDMK
ASV1764	Bacteria	Proteobacteria	Gammaproteobacteria	Burkholderiales	Oxalobacteraceae	Duganella	unclassified_Duganella
ASV1765	Bacteria	Proteobacteria	Gammaproteobacteria	Enterobacterales	Enterobacteriaceae	Klebsiella	unclassified_Klebsiella
ASV1766	Bacteria	Firmicutes	Bacilli	Paenibacillales	Paenibacillaceae	Paenibacillus	unclassified_Paenibacillus
ASV1767	Bacteria	Bacteroidota	Bacteroidia	Chitinophagales	Chitinophagaceae	Segetibacter	unclassified_Segetibacter
ASV1768	Bacteria	Proteobacteria	Gammaproteobacteria	Burkholderiales	Comamonadaceae	Variovorax	unclassified_Variovorax
ASV1769	Bacteria	Bacteroidota	Bacteroidia	Sphingobacteriales	Sphingobacteriaceae	Pedobacter	Pedobacter_sp._b3N1b_b5
ASV1770	Bacteria	Proteobacteria	Gammaproteobacteria	Xanthomonadales	Xanthomonadaceae	Luteimonas	unclassified_Luteimonas
ASV1771	Bacteria	Firmicutes	Negativicutes	Veillonellales	Selenomonadaceae	unclassified	unclassified_Selenomonadaceae
ASV1772	Bacteria	Proteobacteria	Gammaproteobacteria	Burkholderiales	Comamonadaceae	Comamonas	unclassified_Comamonas
ASV1773	Bacteria	Actinobacteriota	Actinobacteria	Frankiales	Sporichthyaceae	unclassified	unclassified_Sporichthyaceae
ASV1774	Bacteria	Proteobacteria	Gammaproteobacteria	Enterobacterales	Erwiniaceae	Pantoea	unclassified_Pantoea
ASV1775	Bacteria	Bacteroidota	Bacteroidia	Chitinophagales	Chitinophagaceae	Flavisolibacter	unclassified_Flavisolibacter
ASV1776	Bacteria	Bdellovibrionota	Oligoflexia	319	uncultured	uncultured	uncultured_proteobacterium
ASV1777	Bacteria	Acidobacteriota	Vicinamibacteria	Vicinamibacterales	Vicinamibacteraceae	unclassified	unclassified_Vicinamibacteraceae
ASV1778	Bacteria	Proteobacteria	Alphaproteobacteria	Rhizobiales	Rhizobiaceae	Aureimonas	unclassified_Aureimonas
ASV1779	Bacteria	Bacteroidota	Bacteroidia	Sphingobacteriales	Sphingobacteriaceae	Mucilaginibacter	Mucilaginibacter_auburnensis
ASV1780	Bacteria	Planctomycetota	Planctomycetes	Gemmatales	Gemmataceae	unclassified	unclassified_Gemmataceae
ASV1781	Bacteria	Bacteroidota	Bacteroidia	Bacteroidales	F082	unclassified	unclassified_F082
ASV1782	Bacteria	Acidobacteriota	Vicinamibacteria	Vicinamibacterales	unclassified	unclassified	unclassified_Vicinamibacterales
ASV1783	Bacteria	Proteobacteria	Alphaproteobacteria	Rhizobiales	Xanthobacteraceae	unclassified	unclassified_Xanthobacteraceae
ASV1784	Bacteria	Bacteroidota	Bacteroidia	Bacteroidales	Prevotellaceae	Prevotella	uncultured_rumen_bacterium
ASV1785	Bacteria	Actinobacteriota	Actinobacteria	Propionibacteriales	Nocardioidaceae	unclassified	unclassified_Nocardioidaceae
ASV1786	Bacteria	Bacteroidota	Bacteroidia	Chitinophagales	Chitinophagaceae	Pseudoflavitalea	Chitinophagaceae_bacterium_PMP191F
ASV1787	Bacteria	Proteobacteria	Alphaproteobacteria	Rhodobacterales	Rhodobacteraceae	Thioclava	alpha_proteobacterium_CPCC_100088
ASV1788	Bacteria	Actinobacteriota	Actinobacteria	Corynebacteriales	Nocardiaceae	Gordonia	unclassified_Gordonia
ASV1789	Bacteria	Bdellovibrionota	Bdellovibrionia	Bdellovibrionales	Bdellovibrionaceae	Bdellovibrio	Bdellovibrio_sp._SKB1291214
ASV1790	Bacteria	Proteobacteria	Gammaproteobacteria	unclassified	unclassified	unclassified	unclassified_Gammaproteobacteria
ASV1791	Bacteria	Proteobacteria	Alphaproteobacteria	Caulobacterales	Caulobacteraceae	unclassified	unclassified_Caulobacteraceae
ASV1792	Bacteria	Verrucomicrobiota	Verrucomicrobiae	Verrucomicrobiales	Rubritaleaceae	Luteolibacter	unclassified_Luteolibacter
ASV1793	Bacteria	Proteobacteria	Alphaproteobacteria	Sphingomonadales	Sphingomonadaceae	unclassified	unclassified_Sphingomonadaceae
ASV1794	Bacteria	Proteobacteria	Alphaproteobacteria	Sphingomonadales	Sphingomonadaceae	Novosphingobium	unclassified_Novosphingobium
ASV1795	Bacteria	Proteobacteria	Gammaproteobacteria	Pseudomonadales	Pseudomonadaceae	Pseudomonas	unclassified_Pseudomonas
ASV1796	Bacteria	Bacteroidota	Bacteroidia	Cytophagales	Spirosomaceae	unclassified	uncultured_Bacteroidetes_bacterium
ASV1798	Bacteria	Firmicutes	Clostridia	Oscillospirales	Hungateiclostridiaceae	unclassified	unclassified_Hungateiclostridiaceae
ASV1799	Bacteria	Firmicutes	Clostridia	Christensenellales	Christensenellaceae	unclassified	unclassified_Christensenellaceae
ASV1800	Bacteria	Acidobacteriota	Acidobacteriae	Solibacterales	Solibacteraceae	Candidatus	unclassified_Candidatus_Solibacter
ASV1801	Bacteria	Bacteroidota	Bacteroidia	Bacteroidales	Prevotellaceae	Prevotella	unclassified_Prevotella
ASV1802	Bacteria	Acidobacteriota	Acidobacteriae	Acidobacteriales	unclassified	unclassified	unclassified_Acidobacteriales
ASV1803	Bacteria	Bacteroidota	Bacteroidia	Chitinophagales	Chitinophagaceae	Segetibacter	unclassified_Segetibacter
ASV1804	Bacteria	Proteobacteria	Alphaproteobacteria	Rhizobiales	Rhizobiaceae	Ensifer	unclassified_Ensifer
ASV1805	Bacteria	Actinobacteriota	Thermoleophilia	Solirubrobacterales	67	Solirubrobacterales	unclassified_Solirubrobacterales_bacterium_67_14
ASV1806	Bacteria	Proteobacteria	Gammaproteobacteria	Burkholderiales	Oxalobacteraceae	Massilia	unclassified_Massilia
ASV1807	Bacteria	Bacteroidota	Bacteroidia	Chitinophagales	Chitinophagaceae	Chitinophaga	unclassified_Chitinophaga
ASV1808	Bacteria	Firmicutes	Bacilli	Bacillales	Bacillaceae	Bacillus	unclassified_Bacillus
ASV1809	Bacteria	Acidobacteriota	Acidobacteriae	Bryobacterales	Bryobacteraceae	Bryobacter	unclassified_Bryobacter
ASV1810	Bacteria	Bacteroidota	Bacteroidia	Chitinophagales	Chitinophagaceae	Flavisolibacter	unclassified_Flavisolibacter
ASV1811	Bacteria	Bacteroidota	Bacteroidia	Sphingobacteriales	Sphingobacteriaceae	Mucilaginibacter	unclassified_Mucilaginibacter
ASV1812	Bacteria	Verrucomicrobiota	Verrucomicrobiae	Pedosphaerales	Pedosphaeraceae	SH3	uncultured_Verrucomicrobia_bacterium
ASV1814	Bacteria	Proteobacteria	Alphaproteobacteria	Sphingomonadales	Sphingomonadaceae	unclassified	unclassified_Sphingomonadaceae
ASV1815	Bacteria	Proteobacteria	Alphaproteobacteria	Rhizobiales	Xanthobacteraceae	unclassified	unclassified_Xanthobacteraceae
ASV1816	Bacteria	Firmicutes	Clostridia	Lachnospirales	Lachnospiraceae	[Eubacterium]	unclassified_[Eubacterium]_ruminantium_group
ASV1817	Bacteria	Proteobacteria	Alphaproteobacteria	unclassified	unclassified	unclassified	unclassified_Alphaproteobacteria
ASV1818	Bacteria	Bacteroidota	Bacteroidia	Bacteroidales	Prevotellaceae	Prevotella	uncultured_rumen_bacterium
ASV1819	Bacteria	Acidobacteriota	Blastocatellia	Pyrinomonadales	Pyrinomonadaceae	RB41	unclassified_RB41
ASV1820	Bacteria	Bacteroidota	Bacteroidia	Sphingobacteriales	Sphingobacteriaceae	Mucilaginibacter	unclassified_Mucilaginibacter
ASV1821	Bacteria	Chloroflexi	Chloroflexia	Thermomicrobiales	JG30	unclassified	unclassified_JG30_KF_CM45
ASV1822	Bacteria	Proteobacteria	Alphaproteobacteria	Micavibrionales	Micavibrionaceae	unclassified	unclassified_Micavibrionaceae
ASV1823	Bacteria	Proteobacteria	Alphaproteobacteria	Dongiales	Dongiaceae	Dongia	unclassified_Dongia
ASV1824	Bacteria	Proteobacteria	Gammaproteobacteria	Burkholderiales	Comamonadaceae	Variovorax	unclassified_Variovorax
ASV1825	Bacteria	Proteobacteria	Alphaproteobacteria	Acetobacterales	Acetobacteraceae	Rhodopila	unclassified_Rhodopila
ASV1826	Bacteria	Proteobacteria	Alphaproteobacteria	Sphingomonadales	Sphingomonadaceae	unclassified	unclassified_Sphingomonadaceae
ASV1827	Bacteria	Proteobacteria	Alphaproteobacteria	Rhodobacterales	Rhodobacteraceae	unclassified	unclassified_Rhodobacteraceae
ASV1828	Bacteria	Bacteroidota	Bacteroidia	Flavobacteriales	Flavobacteriaceae	Flavobacterium	unclassified_Flavobacterium
ASV1829	Bacteria	Proteobacteria	Alphaproteobacteria	Acetobacterales	Acetobacteraceae	Roseomonas	unclassified_Roseomonas
ASV1830	Bacteria	Patescibacteria	Saccharimonadia	Saccharimonadales	LWQ8	unclassified	unclassified_LWQ8
ASV1831	Bacteria	Bacteroidota	Bacteroidia	Chitinophagales	Chitinophagaceae	Puia	unclassified_Puia
ASV1832	Bacteria	Bacteroidota	Bacteroidia	Bacteroidales	Muribaculaceae	uncultured	uncultured_rumen_bacterium
ASV1833	Bacteria	Actinobacteriota	Actinobacteria	Propionibacteriales	Nocardioidaceae	Nocardioides	unclassified_Nocardioides
ASV1834	Bacteria	Bacteroidota	Bacteroidia	Flavobacteriales	Flavobacteriaceae	Flavobacterium	unclassified_Flavobacterium
ASV1835	Bacteria	Bacteroidota	Bacteroidia	Bacteroidales	Muribaculaceae	unclassified	unclassified_Muribaculaceae
ASV1836	Bacteria	Proteobacteria	Gammaproteobacteria	Xanthomonadales	Xanthomonadaceae	Lysobacter	Xanthomonadaceae_bacterium_TDMA_47
ASV1837	Bacteria	Bacteroidota	Bacteroidia	Cytophagales	Hymenobacteraceae	Hymenobacter	unclassified_Hymenobacter
ASV1838	Bacteria	Bacteroidota	Bacteroidia	Cytophagales	Hymenobacteraceae	Hymenobacter	Hymenobacter_paludis
ASV1839	Bacteria	Proteobacteria	Alphaproteobacteria	Rhizobiales	Xanthobacteraceae	Pseudolabrys	unclassified_Pseudolabrys
ASV1840	Bacteria	Proteobacteria	Alphaproteobacteria	Rhizobiales	Devosiaceae	Devosia	unclassified_Devosia
ASV1841	Bacteria	Acidobacteriota	Acidobacteriae	Subgroup	uncultured	uncultured	uncultured_Acidobacteria_bacterium
ASV1842	Bacteria	Acidobacteriota	Vicinamibacteria	Vicinamibacterales	unclassified	uncultured	unclassified_Vicinamibacterales
ASV1843	Bacteria	Proteobacteria	Gammaproteobacteria	Pseudomonadales	Moraxellaceae	Acinetobacter	unclassified_Acinetobacter
ASV1844	Bacteria	Verrucomicrobiota	Verrucomicrobiae	Verrucomicrobiales	Verrucomicrobiaceae	unclassified	unclassified_Verrucomicrobiaceae
ASV1845	Bacteria	Proteobacteria	Gammaproteobacteria	Burkholderiales	Comamonadaceae	Variovorax	unclassified_Variovorax
ASV1846	Bacteria	Proteobacteria	Gammaproteobacteria	Burkholderiales	Chitinimonadaceae	Chitinimonas	unclassified_Chitinimonas
ASV1847	Bacteria	Patescibacteria	Saccharimonadia	Saccharimonadales	LWQ8	unclassified	unclassified_LWQ8
ASV1848	Bacteria	Chloroflexi	Anaerolineae	SBR1031	A4b	unclassified	unclassified_A4b
ASV1849	Bacteria	Bdellovibrionota	Bdellovibrionia	Bacteriovoracales	Bacteriovoracaceae	Peredibacter	unclassified_Peredibacter
ASV1850	Bacteria	Bdellovibrionota	Oligoflexia	319	uncultured	uncultured	uncultured_Myxococcales_bacterium
ASV1851	Bacteria	Firmicutes	Negativicutes	Acidaminococcales	Acidaminococcaceae	Phascolarctobacterium	unclassified_Phascolarctobacterium
ASV1852	Bacteria	Bacteroidota	Bacteroidia	Sphingobacteriales	Sphingobacteriaceae	Mucilaginibacter	Castanea_mollissima
ASV1853	Bacteria	Bacteroidota	Bacteroidia	Cytophagales	Hymenobacteraceae	Hymenobacter	unclassified_Hymenobacter
ASV1854	Bacteria	Bdellovibrionota	Bdellovibrionia	Bdellovibrionales	Bdellovibrionaceae	Bdellovibrio	unclassified_Bdellovibrio
ASV1855	Bacteria	Firmicutes	Bacilli	Bacillales	Bacillaceae	Bacillus	unclassified_Bacillus
ASV1856	Bacteria	Abditibacteriota	Abditibacteria	Abditibacteriales	Abditibacteriaceae	Abditibacterium	uncultured_actinobacterium
ASV1857	Bacteria	Bacteroidota	Bacteroidia	Chitinophagales	Chitinophagaceae	Edaphobaculum	unclassified_Edaphobaculum
ASV1858	Bacteria	Myxococcota	Polyangia	Polyangiales	Sandaracinaceae	unclassified	uncultured_soil_bacterium
ASV1859	Bacteria	Proteobacteria	Gammaproteobacteria	Gammaproteobacteria		Acidibacter	unclassified_Acidibacter
ASV1860	Bacteria	Proteobacteria	Alphaproteobacteria	unclassified	bacterium	unclassified	unclassified_Alphaproteobacteria
ASV1861	Bacteria	Acidobacteriota	Acidobacteriae	Solibacterales	Solibacteraceae	Candidatus	unclassified_Candidatus_Solibacter
ASV1862	Bacteria	Actinobacteriota	Actinobacteria	Micrococcales	Microbacteriaceae	unclassified	unclassified_Microbacteriaceae
ASV1863	Bacteria	Proteobacteria	Alphaproteobacteria	Rickettsiales	Mitochondria	unclassified	unclassified_Mitochondria
ASV1864	Bacteria	Proteobacteria	Gammaproteobacteria	Burkholderiales	Comamonadaceae	Variovorax	unclassified_Variovorax
ASV1865	Bacteria	Bdellovibrionota	Oligoflexia	319	unclassified	unclassified	unclassified_0319_6G20
ASV1866	Bacteria	Bacteroidota	Bacteroidia	Chitinophagales	Chitinophagaceae	unclassified	unclassified_Chitinophagaceae
ASV1867	Bacteria	Proteobacteria	Alphaproteobacteria	Rhizobiales	Pleomorphomonadaceae	Methylobrevis	Methylobrevis_pamukkalensis
ASV1868	Bacteria	Proteobacteria	Alphaproteobacteria	Rhizobiales	Methylopilaceae	Methylopila	unclassified_Methylopila
ASV1869	Bacteria	Bacteroidota	Bacteroidia	Sphingobacteriales	Sphingobacteriaceae	Mucilaginibacter	Mucilaginibacter_auburnensis
ASV1871	Bacteria	Proteobacteria	Gammaproteobacteria	Xanthomonadales	Xanthomonadaceae	Silanimonas	unclassified_Silanimonas
ASV1872	Bacteria	Proteobacteria	Gammaproteobacteria	Burkholderiales	Oxalobacteraceae	Noviherbaspirillum	unclassified_Noviherbaspirillum
ASV1873	Bacteria	Proteobacteria	Gammaproteobacteria	Burkholderiales	Comamonadaceae	unclassified	unclassified_Comamonadaceae
ASV1874	Bacteria	Chloroflexi	Ktedonobacteria	C0119	uncultured	uncultured	uncultured_Chloroflexi_bacterium
ASV1875	Bacteria	Bacteroidota	Bacteroidia	Sphingobacteriales	Sphingobacteriaceae	Pedobacter	unclassified_Pedobacter
ASV1876	Bacteria	Proteobacteria	Gammaproteobacteria	Burkholderiales	Comamonadaceae	Hydrogenophaga	unclassified_Hydrogenophaga
ASV1877	Bacteria	Proteobacteria	Gammaproteobacteria	Burkholderiales	Methylophilaceae	Methylophilus	unclassified_Methylophilus
ASV1878	Bacteria	Proteobacteria	Alphaproteobacteria	Parvibaculales	Parvibaculaceae	Parvibaculum	unclassified_Parvibaculum
ASV1879	Bacteria	Proteobacteria	Alphaproteobacteria	Rhizobiales	unclassified	unclassified	unclassified_Rhizobiales
ASV1880	Bacteria	Firmicutes	Bacilli	Paenibacillales	Paenibacillaceae	Paenibacillus	unclassified_Paenibacillus
ASV1881	Bacteria	Proteobacteria	Alphaproteobacteria	Holosporales	Holosporaceae	unclassified	unclassified_Holosporaceae
ASV1882	Bacteria	Verrucomicrobiota	Verrucomicrobiae	Chthoniobacterales	Chthoniobacteraceae	Candidatus	unclassified_Candidatus_Udaeobacter
ASV1883	Bacteria	Firmicutes	Negativicutes	Veillonellales	Selenomonadaceae	Quinella	unclassified_Quinella
ASV1884	Bacteria	Firmicutes	Clostridia	Lachnospirales	Lachnospiraceae	[Ruminococcus]	uncultured_rumen_bacterium
ASV1885	Bacteria	Firmicutes	Clostridia	Clostridia
ASV1886	Bacteria	Firmicutes	Clostridia	Oscillospirales	Oscillospiraceae	UCG	unclassified_UCG_002
ASV1887	Bacteria	Actinobacteriota	Acidimicrobiia	Microtrichales	Ilumatobacteraceae	Ilumatobacter	unclassified_Ilumatobacter
ASV1888	Bacteria	Deinococcota	Deinococci	Deinococcales	Deinococcaceae	Deinococcus	unclassified_Deinococcus
ASV1889	Bacteria	Proteobacteria	Gammaproteobacteria	Burkholderiales	Oxalobacteraceae	Massilia	unclassified_Massilia
ASV1890	Bacteria	Bacteroidota	Bacteroidia	Flavobacteriales	Flavobacteriaceae	Flavobacterium	unclassified_Flavobacterium
ASV1891	Bacteria	Planctomycetota	Phycisphaerae	Tepidisphaerales	Tepidisphaeraceae	Tepidisphaera	unclassified_Tepidisphaera
ASV1892	Bacteria	Actinobacteriota	Actinobacteria	Propionibacteriales	Nocardioidaceae	unclassified	unclassified_Nocardioidaceae
ASV1893	Bacteria	Proteobacteria	Alphaproteobacteria	Rhizobiales	unclassified	unclassified	unclassified_Rhizobiales
ASV1894	Bacteria	Proteobacteria	Gammaproteobacteria	unclassified	unclassified	unclassified	unclassified_Gammaproteobacteria
ASV1895	Bacteria	Bacteroidota	Bacteroidia	Cytophagales	Spirosomaceae	Flectobacillus	unclassified_Flectobacillus
ASV1897	Bacteria	Proteobacteria	Gammaproteobacteria	Salinisphaerales	Solimonadaceae	Alkanibacter	unclassified_Alkanibacter
ASV1898	Bacteria	Bacteroidota	Bacteroidia	Bacteroidales	Rikenellaceae	Rikenellaceae	uncultured_rumen_bacterium
ASV1899	Bacteria	Firmicutes	Clostridia	Christensenellales	Christensenellaceae	Christensenellaceae	unclassified_Christensenellaceae_R_7_group
ASV1900	Bacteria	Methylomirabilota	Methylomirabilia	Rokubacteriales	uncultured	uncultured	uncultured_Candidatus_Rokubactera_bacterium
ASV1901	Bacteria	Proteobacteria	Alphaproteobacteria	Rhizobiales	Xanthobacteraceae	unclassified	unclassified_Xanthobacteraceae
ASV1902	Bacteria	Acidobacteriota	Holophagae	Subgroup	unclassified	unclassified	unclassified_Subgroup_7
ASV1903	Bacteria	Acidobacteriota	Vicinamibacteria	Vicinamibacterales	unclassified	unclassified	unclassified_Vicinamibacterales
ASV1904	Bacteria	Bacteroidota	Bacteroidia	Bacteroidales	Bacteroidales	unclassified	unclassified_Bacteroidales_RF16_group
ASV1905	Bacteria	Firmicutes	Clostridia	Clostridia	uncultured	uncultured	uncultured_Ruminococcaceae_bacterium
ASV1906	Bacteria	Proteobacteria	Alphaproteobacteria	Sphingomonadales	Sphingomonadaceae	Novosphingobium	unclassified_Novosphingobium
ASV1907	Bacteria	Proteobacteria	Gammaproteobacteria	Xanthomonadales	Xanthomonadaceae	Stenotrophomonas	unclassified_Stenotrophomonas
ASV1908	Bacteria	Proteobacteria	Gammaproteobacteria	Pseudomonadales	Pseudomonadaceae	Pseudomonas	unclassified_Pseudomonas
ASV1909	Bacteria	Proteobacteria	Alphaproteobacteria	Rhodobacterales	Rhodobacteraceae	unclassified	unclassified_Rhodobacteraceae
ASV1910	Bacteria	Proteobacteria	Gammaproteobacteria	Burkholderiales	Oxalobacteraceae	Duganella	unclassified_Duganella
ASV1911	Bacteria	Proteobacteria	Alphaproteobacteria	Rhizobiales	Rhizobiaceae	Allorhizobium	unclassified_Allorhizobium_Neorhizobium_Pararhizobium_Rhizobium
ASV1912	Bacteria	Firmicutes	Clostridia	Oscillospirales	Ruminococcaceae	Ruminococcus	unclassified_Ruminococcus
ASV1913	Bacteria	Bacteroidota	Bacteroidia	Chitinophagales	Chitinophagaceae	Segetibacter	uncultured_Chitinophagaceae_bacterium
ASV1914	Bacteria	Bacteroidota	Bacteroidia	Sphingobacteriales	Sphingobacteriaceae	Mucilaginibacter	unclassified_Mucilaginibacter
ASV1915	Bacteria	Actinobacteriota	Actinobacteria	Frankiales	Geodermatophilaceae	unclassified	unclassified_Geodermatophilaceae
ASV1916	Bacteria	Bdellovibrionota	Bdellovibrionia	Bdellovibrionales	Bdellovibrionaceae	Bdellovibrio	unclassified_Bdellovibrio
ASV1917	Bacteria	Bdellovibrionota	Oligoflexia	319	unclassified	unclassified	unclassified_0319_6G20
ASV1918	Bacteria	Acidobacteriota	Acidobacteriae	Acidobacteriales	Acidobacteriaceae	Terriglobus	unclassified_Terriglobus
ASV1919	Bacteria	Actinobacteriota	Actinobacteria	Propionibacteriales	Nocardioidaceae	Nocardioides	unclassified_Nocardioides
ASV1920	Bacteria	Patescibacteria	Saccharimonadia	Saccharimonadales	LWQ8	unclassified	unclassified_LWQ8
ASV1921	Bacteria	Proteobacteria	Gammaproteobacteria	Burkholderiales	Comamonadaceae	Pelomonas	unclassified_Pelomonas
ASV1922	Bacteria	Bacteroidota	Bacteroidia	Chitinophagales	Chitinophagaceae	Taibaiella	unclassified_Taibaiella
ASV1923	Bacteria	Proteobacteria	Gammaproteobacteria	Burkholderiales	Methylophilaceae	Methylophilus	unclassified_Methylophilus
ASV1924	Bacteria	Bacteroidota	Bacteroidia	Cytophagales	Spirosomaceae	unclassified	unclassified_Spirosomaceae
ASV1925	Bacteria	Firmicutes	Clostridia	Oscillospirales	[Eubacterium]	unclassified	unclassified_[Eubacterium]_coprostanoligenes_group
ASV1926	Bacteria	Bacteroidota	Bacteroidia	Bacteroidales	Prevotellaceae	Prevotellaceae	uncultured_rumen_bacterium
ASV1927	Bacteria	Myxococcota	Myxococcia	Myxococcales	Anaeromyxobacteraceae	Anaeromyxobacter	unclassified_Anaeromyxobacter
ASV1928	Bacteria	Proteobacteria	Gammaproteobacteria	Burkholderiales	Nitrosomonadaceae	Ellin6067	unclassified_Ellin6067
ASV1929	Bacteria	Verrucomicrobiota	Verrucomicrobiae	Pedosphaerales	Pedosphaeraceae	ADurb.Bin063	unclassified_ADurb.Bin063_1
ASV1930	Bacteria	Proteobacteria	Gammaproteobacteria	Enterobacterales	Enterobacteriaceae	Franconibacter	unclassified_Franconibacter
ASV1931	Bacteria	Verrucomicrobiota	Chlamydiae	Chlamydiales	Parachlamydiaceae	unclassified	unclassified_Parachlamydiaceae
ASV1932	Bacteria	Bacteroidota	Bacteroidia	Flavobacteriales	Weeksellaceae	Chryseobacterium	unclassified_Chryseobacterium
ASV1933	Bacteria	Proteobacteria	Gammaproteobacteria	Pseudomonadales	Pseudomonadaceae	Pseudomonas	unclassified_Pseudomonas
ASV1934	Bacteria	Acidobacteriota	Vicinamibacteria	Vicinamibacterales	Vicinamibacteraceae	unclassified	unclassified_Vicinamibacteraceae
ASV1935	Bacteria	Proteobacteria	Alphaproteobacteria	Rhizobiales	Xanthobacteraceae	unclassified	unclassified_Xanthobacteraceae
ASV1936	Bacteria	Actinobacteriota	Actinobacteria	Micrococcales	Microbacteriaceae	Gryllotalpicola	Gryllotalpicola_ginsengisoli
ASV1937	Bacteria	Proteobacteria	Alphaproteobacteria	Rhizobiales	Rhizobiaceae	Allorhizobium	unclassified_Allorhizobium_Neorhizobium_Pararhizobium_Rhizobium
ASV1938	Bacteria	Actinobacteriota	Thermoleophilia	Solirubrobacterales	67	unclassified	unclassified_67_14
ASV1939	Bacteria	Patescibacteria	Saccharimonadia	Saccharimonadales	LWQ8	unclassified	unclassified_LWQ8
ASV1940	Bacteria	Proteobacteria	Gammaproteobacteria	Burkholderiales	Methylophilaceae	unclassified	unclassified_Methylophilaceae
ASV1941	Bacteria	Verrucomicrobiota	Verrucomicrobiae	Opitutales	Opitutaceae	Opitutus	unclassified_Opitutus
ASV1942	Bacteria	Acidobacteriota	Thermoanaerobaculia	Thermoanaerobaculales	Thermoanaerobaculaceae	Subgroup	unclassified_Subgroup_10
ASV1943	Bacteria	Bacteroidota	Bacteroidia	Bacteroidales	Prevotellaceae	Prevotella
ASV1944	Bacteria	Bacteroidota	Bacteroidia	Bacteroidales	Prevotellaceae	Alloprevotella	uncultured_rumen_bacterium
ASV1945	Bacteria	Bacteroidota	Bacteroidia	Bacteroidales	Rikenellaceae	Rikenellaceae	unclassified_Rikenellaceae_RC9_gut_group
ASV1946	Bacteria	Acidobacteriota	Acidobacteriae	Acidobacteriales	Acidobacteriaceae	unclassified	unclassified_Acidobacteriaceae
ASV1947	Bacteria	Firmicutes	Clostridia	Clostridia	unclassified	unclassified	unclassified_Clostridia_UCG_014
ASV1948	Bacteria	Nitrospirota	Nitrospiria	Nitrospirales	Nitrospiraceae	Nitrospira	unclassified_Nitrospira
ASV1949	Bacteria	Methylomirabilota	Methylomirabilia	Rokubacteriales	uncultured	uncultured	uncultured_Firmicutes_bacterium
ASV1950	Bacteria	Firmicutes	Clostridia	Lachnospirales	Lachnospiraceae	Lachnospiraceae	unclassified_Lachnospiraceae_XPB1014_group
ASV1951	Bacteria	Bacteroidota	Bacteroidia	Cytophagales	Hymenobacteraceae	Hymenobacter	Hymenobacter_kanuolensis
ASV1952	Bacteria	Firmicutes	Bacilli	Paenibacillales	Paenibacillaceae	Paenibacillus	unclassified_Paenibacillus
ASV1953	Bacteria	Bacteroidota	Bacteroidia	Sphingobacteriales	Sphingobacteriaceae	Nubsella	unclassified_Nubsella
ASV1954	Bacteria	Actinobacteriota	Actinobacteria	Corynebacteriales	Mycobacteriaceae	Mycobacterium	unclassified_Mycobacterium
ASV1955	Bacteria	Patescibacteria	Saccharimonadia	Saccharimonadales	Saccharimonadaceae	TM7a	unclassified_TM7a
ASV1956	Bacteria	Actinobacteriota	Actinobacteria	Micrococcales	Microbacteriaceae	unclassified	unclassified_Microbacteriaceae
ASV1957	Bacteria	Bacteroidota	Bacteroidia	Sphingobacteriales	Sphingobacteriaceae	unclassified	unclassified_Sphingobacteriaceae
ASV1958	Bacteria	Bacteroidota	Bacteroidia	Cytophagales	Cytophagaceae	Cytophaga	Cytophaga_hutchinsonii
ASV1959	Bacteria	Bacteroidota	Bacteroidia	Sphingobacteriales	NS11	uncultured	uncultured_Bacteroidetes_bacterium
ASV1960	Bacteria	Verrucomicrobiota	Verrucomicrobiae	Opitutales	Opitutaceae	Opitutus	unclassified_Opitutus
ASV1961	Bacteria	Acidobacteriota	Holophagae	Subgroup	uncultured	uncultured	uncultured_Desulfuromonadales_bacterium
ASV1962	Bacteria	Bacteroidota	Bacteroidia	Bacteroidales	Rikenellaceae	Rikenellaceae	unclassified_Rikenellaceae_RC9_gut_group
ASV1963	Bacteria	Proteobacteria	Gammaproteobacteria	Burkholderiales	Oxalobacteraceae	Massilia	unclassified_Massilia
ASV1964	Bacteria	Proteobacteria	Alphaproteobacteria	Rhizobiales	Xanthobacteraceae	unclassified	unclassified_Xanthobacteraceae
ASV1965	Bacteria	Bacteroidota	Bacteroidia	Cytophagales	Cytophagaceae	Cytophaga	Cytophaga_hutchinsonii
ASV1966	Bacteria	Proteobacteria	Gammaproteobacteria	Pseudomonadales	Pseudomonadaceae	unclassified	unclassified_Pseudomonadaceae
ASV1967	Bacteria	Proteobacteria	Alphaproteobacteria	Rhizobiales	Devosiaceae	Devosia	unclassified_Devosia
ASV1968	Bacteria	Proteobacteria	Gammaproteobacteria	Enterobacterales	Enterobacteriaceae	Franconibacter	unclassified_Franconibacter
ASV1969	Bacteria	Proteobacteria	Gammaproteobacteria	Gammaproteobacteria		Acidibacter	unclassified_Acidibacter
ASV1970	Bacteria	Bacteroidota	Bacteroidia	Bacteroidales	Prevotellaceae	Prevotellaceae	uncultured_rumen_bacterium
ASV1971	Bacteria	Proteobacteria	Alphaproteobacteria	Rickettsiales	Mitochondria	unclassified	unclassified_Mitochondria
ASV1972	Bacteria	Bacteroidota	Bacteroidia	Bacteroidales	F082	unclassified	unclassified_F082
ASV1973	Bacteria	Proteobacteria	Gammaproteobacteria	Burkholderiales	Comamonadaceae	unclassified	unclassified_Comamonadaceae
ASV1974	Bacteria	Proteobacteria	Gammaproteobacteria	Burkholderiales	Oxalobacteraceae	unclassified	unclassified_Oxalobacteraceae
ASV1975	Bacteria	Bacteroidota	Bacteroidia	Chitinophagales	Chitinophagaceae	unclassified	unclassified_Chitinophagaceae
ASV1976	Bacteria	Proteobacteria	Alphaproteobacteria	Rhizobiales	Devosiaceae	Devosia	unclassified_Devosia
ASV1977	Bacteria	Bacteroidota	Bacteroidia	Chitinophagales	Saprospiraceae	Phaeodactylibacter	uncultured_Saprospiraceae_bacterium
ASV1978	Bacteria	Bacteroidota	Bacteroidia	Sphingobacteriales	Sphingobacteriaceae	Mucilaginibacter	Mucilaginibacter_sabulilitoris
ASV1979	Bacteria	Proteobacteria	Alphaproteobacteria	Micropepsales	Micropepsaceae	unclassified	unclassified_Micropepsaceae
ASV1980	Bacteria	Bacteroidota	Bacteroidia	Cytophagales	Microscillaceae	Hassallia	unclassified_Hassallia
ASV1981	Bacteria	Bacteroidota	Bacteroidia	Sphingobacteriales	Sphingobacteriaceae	Nubsella	unclassified_Nubsella
ASV1982	Bacteria	Proteobacteria	Alphaproteobacteria	Rhizobiales	Devosiaceae	Devosia	unclassified_Devosia
ASV1983	Bacteria	Actinobacteriota	Actinobacteria	Streptomycetales	Streptomycetaceae	Streptomyces	unclassified_Streptomyces
ASV1984	Bacteria	Actinobacteriota	Acidimicrobiia	Microtrichales	Microtrichaceae	IMCC26207	unclassified_IMCC26207
ASV1985	Bacteria	Proteobacteria	Gammaproteobacteria	Burkholderiales	Rhodocyclaceae	Uliginosibacterium	unclassified_Uliginosibacterium
ASV1986	Bacteria	Bacteroidota	Bacteroidia	Chitinophagales	Chitinophagaceae	Edaphobaculum	uncultured_Chitinophagaceae_bacterium
ASV1987	Bacteria	Proteobacteria	Alphaproteobacteria	Rhizobiales	Beijerinckiaceae	Roseiarcus	unclassified_Roseiarcus
ASV1988	Bacteria	Acidobacteriota	Acidobacteriae	Acidobacteriales	unclassified	uncultured	unclassified_Acidobacteriales
ASV1989	Bacteria	Proteobacteria	Alphaproteobacteria	unclassified	unclassified	unclassified	unclassified_Alphaproteobacteria
ASV1990	Bacteria	Proteobacteria	Alphaproteobacteria	Acetobacterales	Acetobacteraceae	Roseomonas	unclassified_Roseomonas
ASV1991	Bacteria	Bacteroidota	Bacteroidia	Chitinophagales	Chitinophagaceae	Sediminibacterium	uncultured_Flavobacteriia_bacterium
ASV1992	Bacteria	Proteobacteria	Alphaproteobacteria	Caulobacterales	Caulobacteraceae	unclassified	unclassified_Caulobacteraceae
ASV1993	Bacteria	Proteobacteria	Alphaproteobacteria	Rhizobiales	Rhizobiales	Bauldia	unclassified_Bauldia
ASV1994	Bacteria	Proteobacteria	Alphaproteobacteria	Caulobacterales	Caulobacteraceae	unclassified	unclassified_Caulobacteraceae
ASV1995	Bacteria	Patescibacteria	Saccharimonadia	Saccharimonadales	Saccharimonadaceae	TM7a	unclassified_TM7a
ASV1996	Bacteria	Proteobacteria	Gammaproteobacteria	Salinisphaerales	Solimonadaceae	Solimonas	unclassified_Solimonas
ASV1997	Bacteria	Bacteroidota	Bacteroidia	Sphingobacteriales	Sphingobacteriaceae	Pedobacter	Sphingobacteriaceae_str._EP211
ASV1998	Bacteria	Bacteroidota	Bacteroidia	Bacteroidales	Rikenellaceae	Rikenellaceae	uncultured_rumen_bacterium
ASV1999	Bacteria	Bacteroidota	Bacteroidia	Bacteroidales	Rikenellaceae	Rikenellaceae	unclassified_Rikenellaceae_RC9_gut_group
ASV2000	Bacteria	Proteobacteria	Gammaproteobacteria	Burkholderiales	Nitrosomonadaceae	MND1	unclassified_MND1
ASV2001	Bacteria	Chloroflexi	Anaerolineae	unclassified	unclassified	unclassified	unclassified_Anaerolineae
ASV2002	Bacteria	Deinococcota	Deinococci	Deinococcales	Deinococcaceae	Deinococcus	unclassified_Deinococcus
ASV2003	Bacteria	Bacteroidota	Bacteroidia	Chitinophagales	Chitinophagaceae	Edaphobaculum	unclassified_Edaphobaculum
ASV2004	Bacteria	Cyanobacteria	Cyanobacteriia	Cyanobacteriales	unclassified	unclassified	unclassified_Cyanobacteriales
ASV2005	Bacteria	Proteobacteria	Alphaproteobacteria	Sphingomonadales	Sphingomonadaceae	Altererythrobacter	unclassified_Altererythrobacter
ASV2006	Bacteria	Proteobacteria	Alphaproteobacteria	Dongiales	Dongiaceae	Dongia	unclassified_Dongia
ASV2007	Bacteria	Proteobacteria	Alphaproteobacteria	Rhizobiales	Beijerinckiaceae	unclassified	unclassified_Beijerinckiaceae
ASV2008	Bacteria	Proteobacteria	Alphaproteobacteria	Sphingomonadales	Sphingomonadaceae	Sphingobium	unclassified_Sphingobium
ASV2009	Bacteria	Acidobacteriota	Vicinamibacteria	Vicinamibacterales	Vicinamibacteraceae	unclassified	unclassified_Vicinamibacteraceae
ASV2010	Bacteria	Proteobacteria	Alphaproteobacteria	Rhizobiales	Xanthobacteraceae	unclassified	unclassified_Xanthobacteraceae
ASV2011	Bacteria	Acidobacteriota	Blastocatellia	Pyrinomonadales	Pyrinomonadaceae	RB41	unclassified_RB41
ASV2012	Bacteria	Proteobacteria	Gammaproteobacteria	Burkholderiales	Oxalobacteraceae	Massilia	unclassified_Massilia
ASV2013	Bacteria	Proteobacteria	Gammaproteobacteria	Pseudomonadales	Moraxellaceae	Acinetobacter	unclassified_Acinetobacter
ASV2014	Bacteria	Proteobacteria	Alphaproteobacteria	Sphingomonadales	Sphingomonadaceae	Novosphingobium	unclassified_Novosphingobium
ASV2015	Bacteria	Proteobacteria	Gammaproteobacteria	Burkholderiales	Oxalobacteraceae	Massilia	unclassified_Massilia
ASV2016	Bacteria	Proteobacteria	Alphaproteobacteria	Sphingomonadales	Sphingomonadaceae	Sphingobium	unclassified_Sphingobium
ASV2017	Bacteria	Bacteroidota	Bacteroidia	Chitinophagales	Chitinophagaceae	Flavisolibacter	unclassified_Flavisolibacter
ASV2018	Bacteria	Bacteroidota	Bacteroidia	Bacteroidales	Prevotellaceae	Alloprevotella	unclassified_Alloprevotella
ASV2019	Bacteria	Bacteroidota	Bacteroidia	Chitinophagales	Chitinophagaceae	unclassified	unclassified_Chitinophagaceae
ASV2020	Bacteria	Bacteroidota	Bacteroidia	Chitinophagales	Chitinophagaceae	Edaphobaculum	uncultured_Bacteroidetes_bacterium
ASV2021	Bacteria	Myxococcota	Polyangia	Haliangiales	Haliangiaceae	Haliangium	unclassified_Haliangium
ASV2022	Bacteria	Firmicutes	Clostridia	Lachnospirales	Lachnospiraceae	unclassified	unclassified_Lachnospiraceae
[truncated: 16,910 more rows]

## Sheet: coconut bran_ASVs
2. Abundance of ASVs in the coconut bran substrates
	CB1_1	CB1_2	CB1_3	CB2_1	CB2_2	CB2_3	CB3_1	CB3_2	CB3_3
ASV2	210	218	201	44	44	68	71	78	67
ASV5	0	0	0	0	0	0	971	906	975
ASV7	0	0	0	0	0	0	27	0	0
ASV10	0	18	0	199	219	200	0	0	0
ASV12	231	296	262	1624	1709	1400	0	0	0
ASV13	201	188	192	1391	1201	1427	0	19	0
ASV14	0	0	0	0	0	0	818	884	955
ASV17	0	67	95	0	0	0	0	0	0
ASV20	0	209	176	683	688	673	0	0	0
ASV22	829	897	720	0	0	0	97	118	95
ASV23	0	0	0	15	24	12	59	79	48
ASV28	236	0	0	434	407	457	0	0	0
ASV29	97	95	107	956	1029	901	0	12	12
ASV30	0	0	0	0	0	0	532	500	506
ASV32	1285	1213	1209	0	0	0	14	0	0
ASV33	0	0	0	0	0	0	104	89	96
ASV34	0	0	0	0	0	0	1285	1294	1117
ASV35	0	0	0	0	0	0	348	346	391
ASV36	0	0	0	0	0	0	928	953	881
ASV37	95	73	107	0	0	0	0	0	0
ASV39	281	336	370	821	781	773	0	0	0
ASV41	0	0	0	0	0	0	1046	943	872
ASV43	1138	1193	889	0	0	0	0	0	0
ASV44	1114	1167	915	0	0	0	0	0	0
ASV45	0	0	0	0	0	0	531	568	523
ASV46	0	0	0	0	0	0	281	423	292
ASV48	0	0	0	39	45	40	105	90	79
ASV49	0	0	0	1053	934	933	0	0	0
ASV50	0	0	0	0	0	0	15	16	0
ASV51	439	396	419	0	54	30	103	109	89
ASV53	158	180	111	246	459	502	0	0	0
ASV54	322	313	255	0	0	0	456	460	552
ASV55	390	486	498	0	0	0	30	0	0
ASV56	114	135	105	734	707	812	0	0	0
ASV57	62	0	0	231	341	210	0	0	0
ASV58	0	0	0	71	98	70	165	136	160
ASV59	402	393	325	355	367	384	46	47	42
ASV62	0	0	0	0	0	0	654	609	777
ASV63	138	109	171	125	87	120	569	591	587
ASV64	173	222	196	559	656	526	21	15	18
ASV66	20	0	0	0	0	0	22	24	29
ASV67	875	852	646	0	0	0	0	0	0
ASV68	0	0	0	0	0	0	652	731	980
ASV69	0	0	0	0	0	0	202	216	310
ASV72	251	207	232	304	342	278	0	0	0
ASV73	115	129	141	637	646	605	0	0	0
ASV74	641	866	732	0	0	0	0	0	0
ASV77	0	0	0	0	0	0	703	674	657
ASV78	94	97	94	592	650	602	0	0	0
ASV79	0	0	0	53	0	40	77	0	64
ASV81	706	771	631	0	0	0	0	0	0
ASV84	0	0	0	0	0	0	533	553	527
ASV86	0	0	0	0	0	0	641	714	635
ASV89	0	0	0	235	286	199	192	205	187
ASV90	0	108	99	571	513	572	0	0	0
ASV92	19	0	0	0	0	0	0	0	0
ASV94	0	0	0	46	43	43	0	0	0
ASV95	50	58	56	558	632	577	0	0	0
ASV97	0	0	0	0	0	0	117	113	124
ASV98	678	600	615	0	0	0	0	0	0
ASV99	48	23	0	109	106	0	94	90	91
ASV100	165	0	0	243	291	251	312	282	264
ASV102	24	0	0	195	227	190	0	0	0
ASV103	116	111	122	229	257	241	15	0	19
ASV104	51	23	0	0	0	0	0	0	0
ASV105	0	0	137	333	287	333	0	90	0
ASV106	0	0	0	74	77	60	174	188	184
ASV107	0	0	0	0	0	0	0	2	0
ASV109	19	9	15	223	179	186	20	0	0
ASV110	454	448	420	0	0	0	66	0	0
ASV111	192	235	187	51	33	31	57	51	48
ASV112	0	0	0	0	0	0	568	601	597
ASV113	0	0	0	0	0	0	276	288	282
ASV114	72	53	51	449	535	512	0	0	13
ASV115	77	0	0	407	325	470	0	0	0
ASV116	68	52	71	448	441	425	0	60	0
ASV117	0	0	0	0	0	0	478	483	542
ASV119	65	70	52	481	479	515	0	0	0
ASV120	0	0	0	34	43	56	0	0	0
ASV121	586	545	516	0	0	0	0	0	0
ASV122	132	148	127	398	377	453	0	0	0
ASV124	0	0	0	0	0	0	560	572	497
ASV125	0	0	0	0	0	0	0	2	7
ASV127	0	0	0	396	396	460	51	0	0
ASV128	303	357	263	210	254	226	0	0	0
ASV129	0	0	0	0	0	0	16	19	15
ASV131	72	58	36	442	429	534	0	0	0
ASV132	0	0	0	0	0	0	534	541	478
ASV133	0	0	0	0	0	0	159	146	151
ASV134	577	238	174	106	98	108	0	105	74
ASV135	282	180	208	0	0	0	327	309	248
ASV136	0	46	0	0	0	0	0	0	0
ASV138	96	102	69	195	192	176	78	120	116
ASV139	0	64	0	0	0	0	222	221	330
ASV141	0	0	0	0	0	0	121	146	91
ASV142	160	182	188	296	309	260	50	0	50
ASV143	0	88	62	440	448	401	0	0	0
ASV144	0	0	0	451	496	532	0	0	0
ASV146	0	0	0	55	44	37	0	0	0
ASV148	51	86	79	418	418	395	0	0	0
ASV149	40	47	44	0	0	0	19	23	29
ASV154	0	0	0	91	95	97	0	0	0
ASV155	109	176	183	272	282	287	0	0	0
ASV156	25	23	44	301	350	331	0	0	0
ASV159	0	0	0	230	343	339	0	0	0
ASV161	0	0	0	22	25	14	92	52	41
ASV163	0	0	0	252	246	262	49	36	46
ASV164	407	459	457	0	0	0	0	0	0
ASV167	0	46	44	412	375	411	0	0	17
ASV168	337	362	301	55	43	74	34	43	49
ASV169	0	0	0	0	0	0	227	233	233
ASV170	0	0	0	0	0	0	411	427	446
ASV171	140	224	214	0	0	0	236	246	218
ASV172	0	0	0	0	0	0	61	67	80
ASV173	0	0	0	0	0	0	97	57	126
ASV175	412	432	422	0	0	0	0	0	0
ASV176	0	0	0	0	0	0	380	358	433
ASV178	0	46	86	359	386	387	0	0	0
ASV179	0	0	0	0	0	0	356	375	358
ASV180	424	415	351	0	0	0	0	34	34
ASV181	0	0	0	0	0	0	378	417	416
ASV182	0	0	0	0	24	21	0	0	0
ASV184	0	0	0	37	32	28	24	27	18
ASV186	0	0	0	0	0	0	0	64	49
ASV189	339	261	329	58	39	51	37	31	49
ASV191	0	47	56	318	390	296	0	0	0
ASV192	0	0	0	0	0	0	0	27	21
ASV193	0	0	0	0	0	0	85	0	103
ASV194	62	0	36	256	346	293	0	0	0
ASV197	0	0	0	0	0	0	375	383	404
ASV199	95	0	0	136	251	179	0	268	209
ASV201	0	0	0	0	62	64	0	0	0
ASV202	0	0	0	0	0	0	214	262	295
ASV203	0	115	0	0	0	0	33	29	24
ASV204	0	0	0	189	211	139	112	122	98
ASV205	0	0	0	0	0	0	368	358	396
ASV206	140	110	131	0	33	52	0	0	0
ASV208	318	300	298	0	0	0	0	0	0
ASV209	362	402	346	0	0	0	0	0	0
ASV219	49	0	64	393	301	233	0	0	0
ASV220	0	0	0	304	324	362	0	0	47
ASV221	0	0	0	0	0	0	127	170	0
ASV222	0	0	0	0	0	0	350	310	362
ASV223	0	0	0	0	0	0	336	340	346
ASV224	158	167	125	0	0	0	180	177	207
ASV225	43	79	52	185	222	224	0	0	0
ASV226	67	103	159	0	0	0	80	60	70
ASV227	0	0	0	0	0	0	190	226	179
ASV228	0	0	37	316	377	278	0	0	0
ASV230	0	0	0	0	0	0	108	98	116
ASV231	34	43	22	280	300	301	0	0	0
ASV233	240	243	203	38	42	54	29	29	20
ASV234	39	59	0	284	295	254	0	29	26
ASV235	174	85	76	157	176	187	0	0	0
ASV237	42	0	50	313	291	267	0	0	0
ASV239	337	334	289	0	0	0	0	0	0
ASV241	355	379	225	0	0	0	0	0	0
ASV244	0	0	0	0	0	0	329	336	289
ASV246	65	0	0	296	268	259	0	0	65
ASV248	14	0	0	124	132	0	0	0	0
ASV250	34	20	0	221	244	218	72	67	64
ASV253	312	323	292	0	0	0	0	0	0
ASV254	0	0	0	0	0	0	295	310	309
ASV255	154	175	170	115	118	168	0	0	10
ASV256	0	0	0	0	0	0	371	242	292
ASV257	0	0	0	0	0	0	334	334	236
ASV259	0	0	0	0	0	0	105	61	100
ASV261	0	0	0	267	338	287	0	0	0
ASV262	70	79	61	0	0	0	93	90	105
ASV263	0	0	0	0	0	0	314	304	271
ASV265	22	18	21	213	243	228	0	23	0
ASV266	0	0	0	276	301	310	0	0	0
ASV267	116	0	0	199	234	215	0	0	0
ASV268	0	0	0	0	0	0	0	21	38
ASV269	0	0	0	204	238	237	59	79	55
ASV271	0	0	0	0	0	0	93	63	106
ASV276	0	0	0	91	89	97	0	79	0
ASV277	0	0	0	82	115	94	263	168	126
ASV280	0	0	0	25	0	0	0	76	0
ASV281	0	0	0	295	295	250	0	0	0
ASV284	231	251	203	51	40	46	11	0	0
ASV285	0	0	0	0	0	0	292	293	247
ASV286	0	0	69	241	266	255	0	0	0
ASV287	0	42	0	242	278	253	0	2	0
ASV288	0	0	0	0	0	0	278	246	256
ASV289	0	0	0	0	0	0	53	66	53
ASV290	0	0	0	0	0	0	270	252	295
ASV291	34	0	27	79	88	110	10	21	17
ASV292	0	0	0	0	0	0	128	117	166
ASV293	0	0	0	0	0	0	129	90	103
ASV295	0	0	0	0	0	0	267	280	256
ASV296	0	0	0	0	0	0	305	249	248
ASV299	0	0	0	0	0	0	29	39	20
ASV300	0	0	0	0	0	0	224	262	306
ASV302	243	301	240	0	0	0	0	0	0
ASV305	0	0	0	0	0	0	274	253	251
ASV306	248	268	261	0	0	0	0	0	0
ASV307	0	0	0	0	0	0	268	280	229
ASV308	0	0	0	0	0	0	284	259	223
ASV309	0	0	0	5	3	2	0	0	0
ASV310	0	0	0	50	47	70	0	0	0
ASV311	0	0	0	39	65	66	0	0	0
ASV312	0	0	0	0	0	0	37	36	39
ASV313	0	0	0	0	0	0	291	206	264
ASV314	55	129	157	131	142	146	0	0	0
ASV315	0	0	0	0	0	0	52	45	56
ASV317	0	0	0	0	0	0	32	0	33
ASV318	273	256	222	0	0	0	0	0	0
ASV320	0	0	0	0	0	0	259	270	215
ASV322	0	0	0	0	10	18	0	0	0
ASV323	0	21	0	219	186	188	61	0	62
ASV324	0	41	37	234	225	198	0	0	0
ASV325	0	0	0	0	0	0	1	0	1
ASV327	0	0	0	0	0	0	61	67	64
ASV328	0	0	0	0	0	0	200	288	198
ASV329	0	0	0	0	0	0	148	159	123
ASV330	0	0	0	0	0	0	111	151	138
ASV331	0	0	0	0	0	0	266	216	236
ASV332	0	0	0	0	0	0	27	19	26
ASV333	266	166	282	0	0	0	0	0	0
ASV336	0	22	0	239	217	231	0	0	0
ASV337	0	0	0	0	0	0	199	209	224
ASV341	75	0	0	135	104	124	88	102	68
ASV344	0	0	17	248	240	196	0	0	0
ASV345	101	127	83	159	131	98	0	0	0
ASV347	0	0	0	150	134	207	0	0	0
ASV348	0	0	31	247	206	204	0	0	0
ASV349	0	0	0	0	0	0	28	23	0
ASV350	0	0	0	0	0	0	219	252	212
ASV352	0	0	0	0	0	0	226	231	225
ASV353	0	0	0	0	0	0	210	221	246
ASV354	0	0	0	203	258	215	0	0	0
ASV356	20	0	28	247	198	181	0	0	0
ASV357	186	223	263	0	0	0	0	0	0
ASV360	120	118	135	0	0	0	103	104	90
ASV362	0	0	0	0	0	0	0	29	27
ASV363	0	0	0	0	0	0	189	212	261
ASV364	0	0	0	231	227	200	0	0	0
ASV365	164	244	249	0	0	0	0	0	0
ASV366	0	0	0	234	220	203	0	0	0
ASV368	171	274	210	0	0	0	0	0	0
ASV369	0	0	0	0	0	0	153	151	122
ASV372	0	0	24	197	213	216	0	0	0
ASV373	0	0	0	51	74	53	0	0	0
ASV374	37	0	0	92	301	214	0	0	0
ASV375	0	0	0	20	28	0	151	273	171
ASV376	69	46	0	42	41	39	0	0	0
ASV377	213	250	178	0	0	0	0	0	0
ASV378	0	0	0	0	0	0	229	233	179
ASV380	0	31	0	176	230	197	0	0	0
ASV381	216	173	244	0	0	0	0	0	0
ASV385	0	0	0	61	182	139	0	0	0
ASV388	0	167	171	43	0	0	36	0	32
ASV389	0	0	0	209	237	180	0	0	0
ASV390	0	0	0	0	0	0	125	141	141
ASV391	231	200	194	0	0	0	0	0	0
ASV392	0	0	0	156	162	149	53	54	50
ASV393	225	188	209	0	0	0	0	0	0
ASV394	0	0	0	0	0	0	162	98	149
ASV395	0	0	0	64	111	58	0	4	0
ASV396	0	0	0	0	0	0	108	0	0
ASV397	0	0	0	205	219	196	0	0	0
ASV399	0	0	0	0	0	0	209	205	204
ASV400	0	0	0	233	191	171	0	0	0
ASV404	0	0	0	247	137	191	12	19	0
ASV405	0	43	0	193	186	183	0	0	0
ASV408	0	0	0	0	0	0	188	228	185
ASV409	0	0	0	131	145	180	0	0	0
ASV410	0	160	241	0	0	0	82	0	0
ASV411	196	134	163	43	26	28	0	0	0
ASV412	209	220	161	0	0	0	0	0	0
ASV413	56	0	63	155	138	177	0	0	0
ASV414	0	0	0	0	0	0	51	61	42
ASV416	118	176	91	0	0	21	0	25	15
ASV418	0	0	0	164	206	169	0	0	0
ASV419	0	68	106	0	0	0	140	138	132
ASV420	0	0	0	0	0	0	226	189	169
ASV421	0	0	0	36	53	47	36	15	22
ASV422	0	0	0	197	191	188	0	0	0
ASV425	0	0	0	0	0	0	135	145	143
ASV426	0	0	0	0	0	0	188	170	214
ASV427	0	0	0	0	0	0	0	12	10
ASV428	170	195	203	0	0	0	0	0	0
ASV430	0	0	0	176	177	149	0	0	0
ASV432	36	33	0	143	145	121	0	0	0
ASV433	0	0	0	199	192	169	0	0	0
ASV436	0	0	0	0	0	11	129	140	156
ASV438	64	48	50	140	95	133	0	0	11
ASV439	0	0	13	174	183	184	0	0	0
ASV440	0	0	0	0	0	0	0	0	48
ASV442	0	0	0	170	201	181	0	0	0
ASV443	0	0	0	180	204	167	0	0	0
ASV447	0	0	0	0	0	0	41	43	39
ASV448	0	0	0	0	0	0	106	132	125
ASV449	0	0	0	180	175	191	0	0	0
ASV451	0	0	0	179	186	176	0	0	0
ASV453	0	0	0	92	81	65	0	0	0
ASV455	0	0	0	0	0	0	0	0	9
ASV459	0	0	0	0	0	0	220	142	166
ASV460	0	0	0	0	0	0	0	50	71
ASV462	0	0	64	101	127	126	0	0	0
ASV463	0	0	0	0	0	0	93	122	119
ASV464	85	79	63	36	46	50	46	55	64
ASV466	0	23	0	0	0	0	0	0	38
ASV467	0	0	0	0	0	0	10	17	7
ASV469	0	0	0	110	212	199	0	0	0
ASV470	0	0	0	13	0	0	58	61	62
ASV471	0	0	0	0	0	0	116	119	111
ASV473	0	0	0	17	0	0	156	164	182
ASV475	0	0	0	0	0	0	151	202	164
ASV476	0	0	0	36	0	40	0	0	0
ASV477	0	0	0	125	132	93	0	43	29
ASV481	0	0	0	0	0	0	0	44	0
ASV483	8	20	0	160	154	130	0	0	0
ASV491	0	0	0	166	183	151	0	0	0
ASV494	159	187	150	0	0	0	0	0	0
ASV496	0	0	0	149	186	153	0	0	0
ASV498	0	0	22	73	54	70	0	27	0
ASV500	0	0	0	0	0	0	147	135	175
ASV501	52	0	0	51	46	27	57	43	45
ASV503	0	34	0	77	225	143	0	0	0
ASV506	0	0	0	0	0	0	183	113	182
ASV507	0	0	0	0	0	0	153	165	159
ASV508	0	0	0	0	0	0	139	158	179
ASV509	0	0	0	0	0	0	157	158	159
ASV510	0	0	30	139	133	131	38	0	0
ASV512	0	2	0	0	0	0	0	0	18
ASV517	97	88	79	0	0	0	0	0	0
ASV518	0	35	93	0	11	0	0	0	0
ASV519	0	0	0	150	167	144	0	0	0
ASV520	0	0	0	165	164	131	0	0	0
ASV521	0	0	0	157	167	136	0	0	0
ASV522	0	0	0	0	0	0	112	104	131
ASV523	27	27	0	133	146	126	0	0	0
ASV525	0	0	0	133	156	156	9	0	0
ASV526	0	0	0	0	0	0	147	163	143
ASV527	0	0	0	0	0	0	0	11	17
ASV528	0	0	12	117	131	153	0	0	0
ASV529	0	0	0	0	0	0	159	168	124
ASV530	0	0	0	0	0	0	90	90	70
ASV531	0	18	0	124	125	130	0	0	0
ASV532	0	0	0	0	0	0	0	23	0
ASV534	0	0	0	0	0	0	28	29	28
ASV535	131	159	124	0	0	33	0	0	0
ASV536	142	154	150	0	0	0	0	0	0
ASV537	22	8	42	190	180	0	4	0	0
ASV538	147	194	105	0	0	0	0	0	0
ASV539	5	21	14	0	0	0	0	0	0
ASV540	215	0	228	0	0	0	0	0	0
ASV541	0	0	0	50	30	52	0	5	0
ASV542	0	0	18	137	157	130	0	0	0
ASV545	132	162	145	0	0	0	0	0	0
ASV547	178	167	91	0	0	0	0	0	0
ASV548	242	194	0	0	0	0	0	0	0
ASV549	0	0	0	53	38	57	84	100	104
ASV550	0	0	0	0	0	0	61	53	46
ASV552	0	0	0	139	142	150	0	0	0
ASV553	0	0	0	0	0	0	141	156	133
ASV555	0	29	0	0	0	0	122	150	128
ASV556	0	0	0	0	0	0	156	136	136
ASV558	145	173	108	0	0	0	0	0	0
ASV560	0	0	0	0	0	0	0	4	1
ASV561	78	102	69	0	0	0	44	60	69
ASV564	0	0	0	0	0	0	0	0	32
ASV567	0	0	0	45	48	52	68	58	46
ASV568	0	0	0	0	0	0	154	159	105
ASV569	0	0	0	141	142	134	0	0	0
ASV570	0	0	0	148	141	128	0	0	0
ASV573	11	35	0	70	166	132	0	0	0
ASV575	0	0	78	102	97	128	0	0	0
ASV576	0	0	0	121	148	144	0	0	0
ASV577	0	0	0	0	0	0	130	140	135
ASV578	0	0	0	0	0	0	156	117	140
ASV579	0	0	0	0	0	0	69	72	0
ASV582	0	0	0	0	0	0	141	132	133
ASV584	37	0	0	135	170	62	0	0	0
ASV585	115	109	0	0	0	0	31	88	61
ASV586	0	0	0	0	0	0	43	0	0
ASV588	0	0	0	0	0	0	0	34	0
ASV589	0	0	0	0	0	0	28	25	32
ASV593	33	0	83	0	0	0	86	117	77
ASV594	0	0	0	112	190	94	0	0	0
ASV597	0	103	82	15	25	25	51	32	62
ASV598	0	0	0	0	0	0	100	94	92
ASV599	0	0	0	135	96	161	0	0	0
ASV601	60	0	39	48	62	45	57	35	44
ASV602	0	13	0	0	3	0	0	0	0
ASV603	0	0	0	0	0	0	118	100	135
ASV606	0	0	0	0	0	0	0	0	18
ASV607	117	142	129	0	0	0	0	0	0
ASV608	57	0	33	48	64	54	45	46	41
ASV609	0	0	0	0	0	0	44	60	69
ASV610	0	67	158	0	0	0	0	0	0
ASV614	99	67	118	31	35	21	0	0	0
ASV615	0	0	0	0	0	0	188	152	0
ASV616	0	0	0	0	0	0	20	0	25
ASV618	27	0	0	0	0	0	97	114	131
ASV621	53	47	0	0	0	0	85	107	90
ASV622	0	0	0	0	0	0	116	125	140
ASV623	0	113	109	107	50	0	0	0	0
ASV624	0	0	0	115	149	115	0	0	0
ASV625	1	57	75	6	0	1	13	26	10
ASV626	0	0	0	0	0	0	0	224	153
ASV629	125	90	161	0	0	0	0	0	0
ASV630	95	163	118	0	0	0	0	0	0
ASV632	0	20	0	199	156	0	0	0	0
ASV634	191	183	0	0	0	0	0	0	0
ASV635	84	97	64	129	0	0	0	0	0
ASV636	0	0	0	0	224	150	0	0	0
ASV637	0	0	0	0	0	0	61	65	51
ASV638	88	137	108	40	0	0	0	0	0
ASV639	89	108	64	0	0	0	35	48	28
ASV640	0	0	0	0	0	0	64	43	47
ASV641	0	62	78	0	0	0	76	72	71
ASV644	0	0	0	109	122	139	0	0	0
ASV645	8	1	14	0	0	0	0	0	0
ASV646	0	0	0	131	150	0	0	0	0
ASV647	0	0	0	0	10	0	0	0	0
ASV648	0	0	0	0	0	0	22	20	15
ASV651	112	120	132	0	0	0	0	0	0
ASV652	0	0	0	45	0	37	91	93	98
ASV655	0	0	0	0	0	0	128	131	103
ASV656	0	0	0	131	115	115	0	0	0
ASV658	0	0	0	0	0	0	176	184	0
ASV659	0	0	0	54	88	65	0	0	0
ASV665	356	0	0	0	0	0	0	0	0
ASV666	0	0	0	121	114	121	0	0	0
ASV668	187	168	0	0	0	0	0	0	0
ASV669	0	0	0	0	0	0	110	136	109
ASV670	0	0	0	0	0	0	80	73	66
ASV672	0	182	172	0	0	0	0	0	0
ASV676	0	12	0	0	0	0	161	0	179
ASV677	0	0	0	0	0	0	28	33	25
ASV679	101	96	139	6	3	4	0	0	0
ASV681	122	112	114	0	0	0	0	0	0
ASV683	37	0	0	101	90	119	0	0	0
ASV684	139	115	93	0	0	0	0	0	0
ASV685	0	0	0	59	40	39	0	0	0
ASV686	0	0	0	161	186	0	0	0	0
ASV687	0	70	0	0	135	0	0	0	0
ASV688	0	0	0	0	0	0	25	14	16
ASV689	0	15	0	98	85	82	29	0	22
ASV690	0	0	47	0	0	0	84	106	108
ASV691	19	0	0	43	56	58	0	0	0
ASV693	51	102	105	0	0	0	11	0	0
ASV695	19	9	18	99	107	89	0	0	0
ASV696	0	17	0	0	0	33	89	97	105
ASV698	0	0	0	0	0	0	123	121	96
ASV699	109	112	118	0	0	0	0	0	0
ASV700	0	0	0	0	0	0	111	93	135
ASV701	118	95	125	0	0	0	0	0	0
ASV702	0	76	79	0	0	0	57	66	60
ASV703	0	0	0	24	0	0	0	0	0
ASV705	0	0	0	128	93	114	0	0	0
ASV708	0	0	0	0	0	0	69	120	144
ASV709	0	0	0	0	0	0	46	0	0
ASV710	84	101	126	0	0	0	12	0	0
ASV711	0	0	0	99	110	122	0	0	0
ASV712	0	0	0	0	0	0	126	99	106
ASV713	0	0	0	0	0	0	0	8	0
ASV715	0	0	0	147	76	99	0	0	0
ASV716	40	0	38	109	0	142	0	0	0
ASV717	0	0	0	0	0	0	34	26	45
ASV720	109	123	95	0	0	0	0	0	0
ASV721	83	117	107	0	0	0	0	17	0
ASV722	0	0	0	0	0	0	125	92	106
ASV723	0	0	0	97	118	107	0	0	0
ASV726	0	0	0	0	0	0	116	65	139
ASV728	0	0	0	18	0	0	0	0	0
ASV729	0	0	0	0	0	0	36	41	40
ASV731	101	126	91	0	0	0	0	0	0
ASV732	98	113	107	0	0	0	0	0	0
ASV733	0	0	0	115	97	105	0	0	0
ASV734	0	0	0	116	103	98	0	0	0
ASV736	19	0	10	83	91	112	0	0	0
ASV738	107	111	96	0	0	0	0	0	0
ASV740	70	100	111	0	0	0	32	0	0
ASV741	94	107	111	0	0	0	0	0	0
ASV742	11	0	6	1	1	2	63	44	36
ASV743	0	0	0	101	136	74	0	0	0
ASV744	18	0	0	84	92	114	0	0	0
ASV745	0	0	0	0	21	0	104	99	83
ASV746	0	0	0	0	0	0	92	92	101
ASV748	111	103	92	0	0	0	0	0	0
ASV751	0	0	0	48	79	59	68	0	0
ASV752	0	0	0	0	0	0	103	107	95
ASV753	0	0	0	0	0	0	0	12	6
ASV755	0	0	0	101	97	106	0	0	0
ASV756	0	0	0	0	0	0	76	132	96
ASV759	0	0	0	113	100	90	0	0	0
ASV760	0	0	0	0	0	0	95	119	89
ASV761	97	105	100	0	0	0	0	0	0
ASV762	0	0	0	0	0	0	99	109	94
ASV764	0	0	0	0	0	0	81	0	97
ASV766	0	0	0	0	0	0	33	45	0
ASV767	41	47	0	110	24	77	0	0	0
ASV768	0	0	0	0	0	0	88	108	103
ASV771	23	24	15	76	84	70	0	0	0
ASV772	0	0	0	0	0	0	124	59	115
ASV774	221	0	0	0	33	43	0	0	0
ASV775	0	0	0	0	0	0	110	88	99
ASV777	0	0	0	0	0	0	102	84	110
ASV780	22	0	0	86	77	109	0	0	0
ASV781	0	66	75	0	46	40	18	22	27
ASV782	0	0	0	0	0	0	46	45	57
ASV783	110	0	90	0	0	0	37	30	25
ASV784	0	0	0	0	0	0	76	72	88
ASV786	111	90	89	0	0	0	0	0	0
ASV787	0	0	0	152	138	0	0	0	0
ASV790	0	0	0	0	0	0	107	0	182
ASV791	0	0	0	0	0	0	0	140	149
ASV795	66	64	68	40	0	50	0	0	0
ASV796	0	0	0	0	0	0	85	89	114
ASV797	95	91	101	0	0	0	0	0	0
ASV800	0	0	0	0	5	0	86	116	78
ASV802	0	0	0	0	4	0	18	0	0
ASV804	0	0	0	139	0	144	0	0	0
ASV807	0	0	0	0	0	0	29	34	37
ASV812	0	0	0	125	77	78	0	0	0
ASV813	0	0	0	97	91	92	0	0	0
ASV815	0	0	0	0	0	0	20	17	25
ASV817	82	98	95	0	0	0	0	0	0
ASV818	0	0	0	0	0	0	100	75	100
ASV819	0	0	0	0	0	0	142	0	133
ASV821	0	0	0	125	55	94	0	0	0
ASV823	100	87	86	0	0	0	0	0	0
ASV824	105	71	73	0	0	0	0	0	0
ASV825	0	0	0	122	148	0	0	0	0
ASV826	0	14	0	98	72	87	0	0	0
ASV827	0	0	0	0	60	52	0	0	0
ASV830	61	132	77	0	0	0	0	0	0
ASV831	0	0	0	0	0	0	98	99	73
ASV833	0	0	0	94	88	87	0	0	0
ASV834	0	0	0	0	0	0	93	87	89
ASV838	166	102	0	0	0	0	0	0	0
ASV839	123	88	57	0	0	0	0	0	0
ASV840	55	87	64	0	0	0	0	0	60
ASV841	0	0	0	0	0	0	108	105	42
ASV842	0	0	0	0	0	0	79	83	104
ASV845	146	118	0	0	0	0	0	0	0
ASV846	0	0	0	0	0	0	92	82	90
ASV847	94	78	91	0	0	0	0	0	0
ASV848	0	0	0	89	86	88	0	0	0
ASV849	0	0	0	106	90	67	0	0	0
ASV850	0	0	0	0	137	126	0	0	0
ASV851	0	0	0	0	10	0	0	0	0
ASV852	0	0	0	0	0	0	19	0	0
ASV856	5	49	25	64	42	47	0	0	0
ASV857	0	0	0	134	0	128	0	0	0
ASV858	0	0	0	0	0	0	75	87	83
ASV859	0	0	0	0	0	0	22	26	17
ASV860	0	0	0	0	0	0	91	88	82
ASV861	100	82	78	0	0	0	0	0	0
ASV865	0	0	0	76	91	80	0	0	0
ASV867	47	73	47	0	91	0	0	0	0
ASV868	0	0	0	105	69	84	0	0	0
ASV869	0	0	0	82	98	78	0	0	0
ASV870	0	0	0	0	0	0	80	80	98
ASV873	0	0	0	82	88	87	0	0	0
ASV874	0	0	0	77	84	96	0	0	0
ASV875	0	0	0	0	0	0	124	133	0
ASV876	121	135	0	0	0	0	0	0	0
ASV877	0	15	0	0	124	110	0	0	0
ASV878	0	0	0	0	0	0	128	0	128
ASV879	0	0	0	0	0	0	49	60	63
ASV880	91	74	90	0	0	0	0	0	0
ASV881	0	0	0	45	91	119	0	0	0
ASV882	85	86	83	0	0	0	0	0	0
ASV883	0	0	0	0	0	0	78	95	81
ASV884	0	0	0	0	0	0	97	74	83
ASV885	44	0	0	78	72	59	0	0	0
ASV886	0	0	0	0	0	0	72	98	83
ASV887	0	0	0	0	0	0	0	0	44
ASV888	0	0	0	0	0	0	0	34	0
ASV890	0	121	83	47	0	0	0	0	0
ASV891	0	0	53	0	0	0	14	18	15
ASV892	0	0	0	107	55	89	0	0	0
ASV893	0	0	0	82	84	85	0	0	0
ASV894	0	0	0	0	0	0	95	76	80
ASV896	0	0	0	0	10	0	0	0	0
ASV900	84	68	75	0	0	9	12	0	0
ASV901	0	0	0	0	0	0	74	99	75
ASV903	0	0	0	86	76	85	0	0	0
ASV904	0	0	0	0	0	0	72	78	97
ASV905	0	37	0	0	0	0	0	0	0
ASV906	0	25	0	75	81	65	0	0	0
ASV909	0	0	70	0	0	18	0	0	0
ASV910	0	0	0	0	0	0	1	0	0
ASV911	0	0	0	0	0	0	60	112	73
ASV914	15	0	11	52	91	75	0	0	0
ASV915	0	127	117	0	0	0	0	0	0
ASV916	0	0	0	0	0	0	68	83	93
ASV918	80	75	36	0	0	0	16	17	18
ASV919	28	33	0	65	67	49	0	0	0
ASV921	0	0	234	0	0	0	0	0	0
ASV923	126	114	0	0	0	0	0	0	0
ASV924	62	75	55	0	0	25	0	0	0
ASV925	0	114	92	0	0	24	0	0	0
ASV926	0	95	80	0	0	26	0	16	12
ASV928	114	76	49	0	0	0	0	0	0
ASV929	0	0	0	112	126	0	0	0	0
ASV931	0	0	0	78	69	90	0	0	0
ASV932	0	0	0	0	0	0	87	54	95
ASV936	0	0	0	68	91	76	0	0	0
ASV937	0	0	0	0	0	0	39	52	25
ASV939	0	0	0	121	0	113	0	0	0
ASV940	0	0	0	0	0	0	50	42	0
ASV945	41	0	0	0	0	0	0	0	0
ASV946	0	0	0	0	0	0	64	84	60
ASV948	54	60	103	0	15	0	0	0	0
ASV950	0	0	0	74	90	67	0	0	0
ASV951	0	0	0	0	0	0	0	12	0
ASV952	0	0	0	0	0	0	0	0	136
ASV955	104	0	67	0	0	0	0	59	0
ASV956	0	0	0	58	105	67	0	0	0
ASV961	41	0	0	51	90	47	0	0	0
ASV962	0	0	0	72	65	92	0	0	0
ASV963	0	228	0	0	0	0	0	0	0
ASV964	0	0	0	95	133	0	0	0	0
ASV965	0	0	0	0	0	0	76	75	77
ASV967	85	49	93	0	0	0	0	0	0
ASV968	0	0	0	74	73	80	0	0	0
ASV969	0	0	0	118	109	0	0	0	0
ASV973	87	107	0	0	10	0	11	0	0
ASV974	30	0	26	22	26	0	30	22	24
ASV975	0	0	0	83	73	69	0	0	0
ASV976	0	0	0	0	0	5	0	0	0
ASV977	64	103	57	0	0	0	0	0	0
ASV980	0	0	0	107	116	0	0	0	0
ASV981	0	0	0	0	0	0	0	0	16
ASV983	0	0	9	12	7	13	65	67	49
ASV984	0	0	0	0	0	0	62	51	51
ASV987	81	59	80	0	0	0	0	0	0
ASV988	0	78	108	0	0	0	0	0	0
ASV989	0	0	14	62	71	73	0	0	0
ASV990	0	0	0	0	0	0	62	76	81
ASV991	0	0	0	0	0	0	75	62	82
ASV992	0	0	0	0	0	0	26	0	26
ASV995	76	86	56	0	0	0	0	0	0
ASV996	0	0	0	0	0	0	55	59	51
ASV998	88	68	61	0	0	0	0	0	0
ASV999	0	0	0	68	71	72	0	0	0
ASV1000	0	0	0	0	0	0	75	78	64
ASV1003	0	0	0	47	48	60	0	61	0
ASV1004	0	0	0	0	0	0	71	74	71
ASV1009	0	0	0	4	3	1	55	66	65
ASV1011	0	0	0	103	49	61	0	0	0
ASV1012	0	0	0	0	0	0	57	70	77
ASV1013	0	0	0	0	0	0	57	97	59
ASV1017	21	0	0	0	0	0	0	191	0
ASV1018	0	0	0	0	0	28	56	71	57
ASV1019	0	0	0	0	0	10	0	0	0
ASV1020	0	0	0	0	0	0	69	70	73
ASV1021	0	0	0	0	0	0	0	212	0
ASV1022	48	69	71	0	0	0	13	0	0
ASV1023	0	33	0	79	99	0	0	0	0
ASV1024	0	0	0	62	81	68	0	0	0
ASV1028	68	60	63	6	3	10	0	0	0
ASV1031	37	0	0	0	0	0	75	0	97
ASV1032	0	0	0	70	63	76	0	0	0
ASV1033	0	0	0	0	0	0	79	68	62
ASV1036	0	0	42	101	0	65	0	0	0
ASV1037	0	0	0	0	0	0	80	74	54
ASV1039	0	0	0	64	64	79	0	0	0
ASV1041	0	0	0	0	0	0	44	46	53
ASV1042	0	0	0	0	0	0	79	104	23
ASV1044	72	73	60	0	0	0	0	0	0
ASV1045	0	0	0	0	0	0	19	25	18
ASV1046	0	0	0	0	0	0	117	88	0
ASV1047	0	0	0	0	0	0	69	67	69
ASV1053	89	64	51	0	0	0	0	0	0
ASV1054	110	94	0	0	0	0	0	0	0
ASV1055	0	0	0	0	0	0	204	0	0
ASV1059	71	61	70	0	0	0	0	0	0
ASV1060	44	86	72	0	0	0	0	0	0
ASV1061	42	88	72	0	0	0	0	0	0
ASV1062	0	0	0	71	64	67	0	0	0
ASV1063	0	0	0	70	62	70	0	0	0
ASV1064	0	0	0	0	0	0	0	0	14
ASV1067	16	10	0	0	0	0	0	0	0
ASV1068	0	0	0	0	0	0	0	56	83
ASV1070	117	82	0	0	0	0	0	0	0
ASV1074	0	0	0	63	57	78	0	0	0
ASV1075	0	0	0	83	115	0	0	0	0
ASV1076	0	0	0	0	0	0	49	36	55
ASV1078	0	0	197	0	0	0	0	0	0
ASV1079	0	0	0	0	0	197	0	0	0
ASV1082	0	0	0	0	0	0	58	74	64
ASV1083	0	0	0	0	0	0	59	45	92
ASV1085	0	0	0	0	0	0	62	76	57
ASV1086	0	0	0	0	0	0	70	62	63
ASV1088	0	0	0	0	61	133	0	0	0
ASV1089	0	0	0	0	0	0	67	56	71
ASV1092	20	0	0	59	57	57	0	0	0
ASV1093	78	70	45	0	0	0	0	0	0
ASV1094	0	0	0	0	0	0	51	80	62
ASV1095	0	0	0	0	0	0	25	0	43
ASV1096	0	0	0	0	0	0	0	0	51
ASV1100	0	0	0	59	76	57	0	0	0
ASV1101	0	0	0	55	65	72	0	0	0
ASV1102	0	0	0	93	0	98	0	0	0
ASV1103	0	0	0	0	86	105	0	0	0
ASV1105	0	0	0	0	0	0	62	64	64
ASV1106	0	0	0	0	0	0	17	18	31
ASV1107	0	0	0	0	0	0	73	58	59
ASV1108	0	0	0	0	0	0	65	62	62
ASV1113	130	0	58	0	0	0	0	0	0
ASV1118	64	62	61	0	0	0	0	0	0
ASV1119	0	0	0	53	63	58	0	0	0
ASV1120	0	0	0	0	0	187	0	0	0
ASV1121	0	0	0	0	0	0	46	41	34
ASV1126	0	0	0	49	78	59	0	0	0
ASV1129	47	49	70	0	0	0	0	0	0
ASV1131	0	0	0	86	57	42	0	0	0
ASV1132	0	0	0	68	58	59	0	0	0
ASV1133	0	0	0	0	0	0	62	59	64
ASV1134	0	0	0	0	0	0	0	36	0
ASV1138	64	46	74	0	0	0	0	0	0
ASV1139	0	0	0	0	0	0	59	59	66
ASV1140	24	25	0	0	0	0	54	41	39
ASV1141	49	48	86	0	0	0	0	0	0
ASV1142	0	109	0	0	0	0	0	0	0
ASV1143	0	0	0	0	0	0	67	61	55
ASV1150	0	0	0	0	0	182	0	0	0
ASV1156	180	0	0	0	0	0	0	0	0
ASV1157	0	0	0	95	0	85	0	0	0
ASV1158	0	0	0	0	17	0	0	0	0
ASV1159	0	0	0	0	0	0	54	67	59
ASV1164	0	0	0	0	0	0	55	65	59
ASV1168	96	0	82	0	0	0	0	0	0
ASV1169	0	0	0	29	0	19	0	76	54
ASV1175	76	51	29	9	12	0	0	0	0
ASV1176	0	0	0	54	68	55	0	0	0
ASV1177	0	0	0	0	0	0	95	82	0
ASV1184	0	0	0	66	55	54	0	0	0
ASV1185	0	0	0	0	0	0	103	0	72
ASV1186	0	0	0	0	0	0	7	0	0
ASV1191	47	56	70	0	0	0	0	0	0
ASV1192	0	0	0	55	61	57	0	0	0
ASV1193	0	0	0	46	68	59	0	0	0
ASV1196	0	0	0	0	12	0	43	45	37
ASV1197	0	0	0	0	0	0	29	33	40
ASV1198	0	0	0	0	0	0	60	67	45
ASV1199	0	0	0	0	0	0	0	87	85
ASV1205	84	0	87	0	0	0	0	0	0
ASV1206	0	0	0	84	87	0	0	0	0
ASV1210	0	62	108	0	0	0	0	0	0
ASV1214	0	0	0	62	47	60	0	0	0
ASV1215	0	0	0	0	0	0	29	0	0
ASV1216	75	0	93	0	0	0	0	0	0
ASV1217	0	0	0	0	0	0	52	58	58
ASV1218	0	0	0	0	0	0	64	54	50
ASV1224	42	0	56	0	0	30	32	0	0
ASV1225	0	65	76	0	0	26	0	0	0
ASV1226	0	7	9	45	53	53	0	0	0
ASV1230	99	0	67	0	0	0	0	0	0
ASV1235	52	24	34	0	55	0	0	0	0
ASV1236	17	0	0	0	1	134	0	0	0
ASV1237	0	6	159	0	0	0	0	0	0
ASV1238	0	0	0	0	0	0	58	58	49
ASV1241	0	0	42	0	0	122	0	0	0
ASV1242	0	0	0	60	57	47	0	0	0
ASV1243	0	0	0	0	0	0	53	47	64
ASV1244	0	0	0	0	0	0	0	80	84
ASV1245	41	62	60	0	0	0	0	0	0
ASV1246	0	0	0	0	0	0	58	53	52
ASV1247	0	0	0	0	0	0	46	62	55
ASV1250	61	42	59	0	0	0	0	0	0
ASV1251	27	43	47	11	1	29	0	0	0
ASV1252	0	0	0	40	58	64	0	0	0
ASV1253	0	0	0	92	0	70	0	0	0
ASV1254	0	0	0	0	0	0	62	56	44
ASV1258	43	43	75	0	0	0	0	0	0
ASV1259	74	0	87	0	0	0	0	0	0
ASV1260	0	0	0	0	0	0	57	52	52
ASV1264	0	0	0	160	0	0	0	0	0
ASV1265	0	0	0	0	0	0	59	51	50
ASV1266	0	0	0	0	0	0	53	51	56
ASV1268	50	50	59	0	0	0	0	0	0
ASV1269	0	0	0	0	0	0	22	77	60
ASV1270	0	0	0	0	0	0	66	38	55
ASV1271	0	0	0	0	0	0	0	74	85
ASV1272	0	0	158	0	0	0	0	0	0
ASV1273	0	0	0	0	0	0	49	55	54
ASV1275	61	49	47	0	0	0	0	0	0
ASV1276	0	0	0	52	43	62	0	0	0
ASV1277	0	0	0	0	0	0	72	85	0
ASV1278	0	0	0	0	0	0	16	12	10
ASV1279	81	75	0	0	0	0	0	0	0
ASV1280	56	100	0	0	0	0	0	0	0
ASV1281	0	0	0	0	0	0	42	62	52
ASV1284	76	54	0	0	0	25	0	0	0
ASV1285	0	0	0	0	52	103	0	0	0
ASV1286	0	0	0	0	14	0	0	141	0
ASV1287	0	0	0	0	0	0	7	0	0
ASV1288	0	0	0	0	0	0	0	51	48
ASV1291	0	0	0	55	0	10	0	36	53
ASV1292	0	0	0	0	0	0	73	81	0
ASV1297	45	60	48	0	0	0	0	0	0
ASV1299	0	0	0	50	51	52	0	0	0
ASV1300	0	0	0	0	0	0	55	57	41
ASV1301	0	0	0	0	0	0	57	57	39
ASV1308	42	36	73	0	0	0	0	0	0
ASV1309	0	74	77	0	0	0	0	0	0
ASV1310	0	0	0	0	0	0	71	75	0
ASV1313	0	61	89	0	0	0	0	0	0
ASV1314	0	0	10	0	0	0	0	0	0
ASV1321	50	47	52	0	0	0	0	0	0
ASV1322	67	44	38	0	0	0	0	0	0
ASV1323	0	0	0	37	74	38	0	0	0
ASV1324	0	0	0	50	46	48	0	0	0
ASV1325	0	0	0	64	36	49	0	0	0
ASV1326	0	0	0	0	69	80	0	0	0
ASV1330	52	61	35	0	0	0	0	0	0
ASV1331	59	35	41	13	0	0	0	0	0
ASV1332	0	0	0	53	55	40	0	0	0
ASV1333	0	0	0	49	48	51	0	0	0
ASV1334	0	0	0	0	0	0	36	60	52
ASV1339	56	0	0	0	20	17	10	0	7
ASV1340	63	39	0	0	0	0	17	19	0
ASV1341	0	85	62	0	0	0	0	0	0
ASV1342	0	0	0	46	49	52	0	0	0
ASV1343	0	0	0	0	66	81	0	0	0
ASV1344	0	0	0	0	0	0	41	59	47
ASV1345	0	0	0	0	0	0	43	48	56
ASV1356	22	63	60	0	0	0	0	0	0
ASV1357	0	0	0	0	0	0	72	0	48
ASV1358	0	0	0	0	0	0	25	72	48
ASV1360	0	78	66	0	0	0	0	0	0
ASV1361	0	0	0	0	0	0	45	59	40
ASV1366	45	61	37	0	0	0	0	0	0
ASV1367	25	0	43	0	0	75	0	0	0
ASV1368	31	37	0	69	4	2	0	0	0
ASV1369	0	0	0	0	0	0	0	72	71
ASV1372	0	0	0	74	0	68	0	0	0
ASV1373	0	0	0	0	0	0	40	50	52
ASV1374	0	0	0	0	0	0	0	0	105
ASV1377	0	0	0	39	54	48	0	0	0
ASV1378	0	0	0	0	0	0	44	55	42
ASV1385	0	0	0	0	0	0	0	0	72
ASV1393	31	51	57	0	0	0	0	0	0
ASV1398	0	0	0	0	138	0	0	0	0
ASV1399	0	0	0	0	19	0	0	0	0
ASV1405	27	0	0	0	0	0	42	36	32
ASV1406	0	62	75	0	0	0	0	0	0
ASV1407	0	0	0	42	48	47	0	0	0
ASV1408	0	0	0	0	0	0	88	0	49
ASV1409	0	0	0	0	0	0	51	51	35
ASV1410	0	0	0	0	0	0	26	23	27
ASV1413	35	56	45	0	0	0	0	0	0
ASV1414	0	0	0	40	47	49	0	0	0
ASV1415	0	0	0	0	0	0	0	28	32
ASV1416	0	0	0	0	0	0	0	0	136
ASV1422	18	0	0	117	0	0	0	0	0
ASV1423	0	0	0	0	0	0	72	0	63
ASV1424	0	0	0	0	0	0	61	0	0
ASV1433	0	0	131	0	0	0	0	0	0
ASV1434	0	0	0	59	0	75	0	0	0
ASV1435	0	0	0	47	43	44	0	0	0
ASV1436	0	0	0	0	134	0	0	0	0
ASV1437	0	0	0	0	0	0	50	38	46
ASV1442	0	0	0	50	42	41	0	0	0
ASV1443	0	0	0	0	0	0	35	0	0
ASV1447	74	0	58	0	0	0	0	0	0
ASV1448	0	24	0	46	0	62	0	0	0
ASV1453	75	0	56	0	0	0	0	0	0
ASV1454	82	49	0	0	0	0	0	0	0
ASV1455	57	74	0	0	0	0	0	0	0
ASV1456	0	0	0	0	0	0	43	39	49
ASV1461	73	57	0	0	0	0	0	0	0
ASV1462	55	31	44	0	0	0	0	0	0
ASV1465	99	0	0	0	0	30	0	0	0
ASV1466	53	0	76	0	0	0	0	0	0
ASV1471	79	49	0	0	0	0	0	0	0
ASV1472	0	0	0	64	64	0	0	0	0
ASV1473	0	0	0	0	0	0	78	0	0
ASV1479	18	12	0	47	0	50	0	0	0
ASV1480	30	34	63	0	0	0	0	0	0
ASV1481	0	70	57	0	0	0	0	0	0
ASV1482	0	0	0	30	39	25	9	15	9
ASV1483	0	0	0	40	34	53	0	0	0
ASV1484	0	0	0	44	52	31	0	0	0
ASV1485	0	0	0	46	43	38	0	0	0
ASV1486	0	0	0	0	71	56	0	0	0
ASV1487	0	0	0	0	0	127	0	0	0
ASV1491	48	37	41	0	0	0	0	0	0
ASV1492	61	47	0	0	0	0	18	0	0
ASV1493	43	41	42	0	0	0	0	0	0
ASV1494	0	57	40	0	16	0	0	0	13
ASV1495	0	0	0	126	0	0	0	0	0
ASV1496	0	0	0	0	0	0	40	44	42
ASV1497	0	0	0	0	0	0	51	36	39
ASV1500	40	38	47	0	0	0	0	0	0
ASV1501	0	0	0	49	0	76	0	0	0
ASV1506	60	64	0	0	0	0	0	0	0
ASV1507	0	0	0	45	36	43	0	0	0
ASV1509	0	0	0	0	0	0	18	38	50
ASV1512	69	54	0	0	0	0	0	0	0
ASV1513	0	0	0	0	123	0	0	0	0
ASV1514	0	0	0	0	0	0	32	43	48
ASV1518	0	24	78	0	0	0	0	0	0
ASV1519	0	0	0	59	63	0	0	0	0
ASV1520	0	0	0	43	40	39	0	0	0
ASV1521	0	0	0	39	40	43	0	0	0
ASV1522	0	0	0	43	48	31	0	0	0
ASV1523	0	0	0	0	0	0	34	40	38
ASV1529	46	36	39	0	0	0	0	0	0
ASV1530	0	33	0	0	0	0	12	12	7
ASV1531	0	0	28	47	0	46	0	0	0
ASV1532	0	0	0	37	46	38	0	0	0
ASV1533	0	0	0	0	0	0	38	39	44
ASV1534	0	0	0	0	0	0	0	84	37
ASV1535	0	0	0	0	0	0	0	58	63
ASV1542	33	39	48	0	0	0	0	0	0
ASV1543	0	0	0	62	0	58	0	0	0
ASV1544	0	0	0	43	37	40	0	0	0
ASV1545	0	0	0	0	0	0	51	69	0
ASV1546	0	0	0	0	0	0	0	64	56
ASV1554	47	0	72	0	0	0	0	0	0
ASV1555	38	41	40	0	0	0	0	0	0
ASV1556	0	0	0	27	28	0	27	37	0
ASV1557	0	0	0	40	38	41	0	0	0
ASV1558	0	0	0	0	0	0	50	0	69
ASV1559	0	0	0	0	0	0	0	119	0
ASV1562	27	0	0	0	0	0	91	0	0
ASV1563	75	43	0	0	0	0	0	0	0
ASV1564	30	0	0	0	0	0	27	32	29
ASV1565	55	44	19	0	0	0	0	0	0
ASV1566	40	39	0	0	0	0	0	0	39
ASV1567	0	65	53	0	0	0	0	0	0
ASV1568	0	61	54	0	0	0	0	0	0
ASV1569	0	0	25	0	0	93	0	0	0
ASV1570	0	0	14	0	0	0	0	0	0
ASV1571	0	0	0	0	0	0	60	58	0
ASV1575	32	36	49	0	0	0	0	0	0
ASV1576	35	37	45	0	0	0	0	0	0
ASV1577	0	0	0	0	0	0	52	0	65
ASV1578	0	0	0	0	0	0	48	30	39
ASV1582	60	56	0	0	0	0	0	0	0
ASV1583	0	0	116	0	0	0	0	0	0
ASV1584	0	0	0	36	32	48	0	0	0
ASV1585	0	0	0	0	0	0	10	0	0
ASV1586	0	0	0	0	0	0	34	40	42
ASV1587	0	0	0	0	0	0	45	36	35
ASV1593	115	0	0	0	0	0	0	0	0
ASV1594	64	0	51	0	0	0	0	0	0
ASV1595	0	0	0	57	58	0	0	0	0
ASV1596	0	0	0	59	56	0	0	0	0
ASV1597	0	0	0	43	27	45	0	0	0
ASV1598	0	0	0	0	55	60	0	0	0
ASV1599	0	0	0	0	0	115	0	0	0
ASV1600	0	0	0	0	0	0	36	27	24
ASV1601	0	0	0	0	0	0	37	43	35
ASV1603	51	31	32	0	0	0	0	0	0
ASV1604	0	0	0	57	57	0	0	0	0
ASV1605	0	0	0	0	0	114	0	0	0
ASV1609	0	9	0	0	0	0	0	0	1
ASV1610	0	41	37	14	0	4	11	0	6
ASV1611	0	0	0	0	0	0	71	42	0
ASV1618	33	38	41	0	0	0	0	0	0
ASV1619	46	34	0	0	7	0	0	0	0
ASV1620	0	28	13	0	0	0	0	0	0
ASV1621	0	0	0	42	56	0	0	0	0
ASV1622	0	0	0	76	36	0	0	0	0
ASV1623	0	0	0	0	112	0	0	0	0
ASV1624	0	0	0	0	0	0	25	36	0
ASV1625	0	0	0	0	0	0	30	35	47
ASV1631	31	0	80	0	0	0	0	0	0
ASV1632	0	0	0	54	57	0	0	0	0
ASV1642	41	31	38	0	0	0	0	0	0
ASV1643	0	0	0	28	44	38	0	0	0
ASV1644	0	0	0	0	0	0	32	30	48
ASV1645	0	0	0	0	0	0	37	49	24
ASV1646	0	0	0	0	0	0	35	36	39
ASV1652	56	53	0	0	0	0	0	0	0
ASV1653	0	0	0	31	49	29	0	0	0
ASV1654	0	0	0	0	0	0	35	37	37
ASV1655	0	0	0	0	0	0	34	22	53
ASV1656	0	0	0	0	0	0	42	0	67
ASV1661	56	0	0	0	0	39	0	0	0
ASV1662	0	0	0	45	33	30	0	0	0
ASV1664	0	0	0	0	0	0	42	66	0
ASV1673	41	35	31	0	0	0	0	0	0
ASV1674	48	0	59	0	0	0	0	0	0
ASV1675	0	0	0	0	107	0	0	0	0
ASV1676	0	0	0	0	0	0	45	29	33
ASV1677	0	0	0	0	0	0	0	0	5
ASV1681	0	0	0	40	43	23	0	0	0
ASV1682	0	0	0	0	0	0	56	50	0
ASV1683	0	0	0	0	0	0	0	45	0
ASV1687	1	0	0	32	38	33	1	0	0
ASV1688	0	105	0	0	0	0	0	0	0
ASV1689	0	105	0	0	0	0	0	0	0
ASV1690	0	0	0	0	0	0	57	0	0
ASV1691	0	0	0	0	0	0	52	53	0
ASV1692	0	0	0	0	0	0	42	17	46
ASV1701	0	52	52	0	0	0	0	0	0
ASV1704	51	47	5	0	0	0	0	0	0
ASV1705	0	0	0	30	31	42	0	0	0
ASV1706	0	0	0	0	0	0	52	51	0
ASV1707	0	0	0	0	0	0	0	6	0
ASV1714	48	54	0	0	0	0	0	0	0
ASV1715	0	0	14	17	35	36	0	0	0
ASV1716	0	0	0	51	0	51	0	0	0
ASV1717	0	0	0	0	0	0	36	29	37
ASV1724	51	27	23	0	0	0	0	0	0
ASV1725	0	0	0	0	57	44	0	0	0
ASV1726	0	0	0	0	0	0	49	52	0
ASV1729	65	35	0	0	0	0	0	0	0
ASV1730	0	0	0	52	0	48	0	0	0
ASV1731	0	0	0	0	0	0	100	0	0
ASV1742	58	0	41	0	0	0	0	0	0
ASV1743	0	31	26	0	0	0	15	0	27
ASV1748	0	0	0	57	0	41	0	0	0
ASV1749	0	0	0	0	0	98	0	0	0
ASV1750	0	0	0	0	0	0	36	36	26
ASV1751	0	0	0	0	0	0	45	28	25
ASV1755	22	17	0	25	18	15	0	0	0
ASV1756	27	70	0	0	0	0	0	0	0
ASV1757	0	97	0	0	0	0	0	0	0
ASV1758	0	66	31	0	0	0	0	0	0
ASV1759	0	0	0	4	53	40	0	0	0
ASV1760	0	0	0	0	0	0	37	20	40
ASV1761	0	0	0	0	0	0	46	0	51
ASV1765	0	0	96	0	0	0	0	0	0
ASV1766	0	0	0	57	0	39	0	0	0
ASV1767	0	0	0	96	0	0	0	0	0
ASV1768	0	0	0	0	0	0	26	0	27
ASV1769	0	0	0	0	0	0	0	96	0
ASV1775	19	0	32	0	44	0	0	0	0
ASV1776	28	36	31	0	0	0	0	0	0
ASV1777	0	0	29	0	0	0	0	0	0
ASV1778	0	0	0	24	40	31	0	0	0
ASV1779	0	0	0	0	0	0	95	0	0
ASV1786	37	23	34	0	0	0	0	0	0
ASV1787	31	47	16	0	0	0	0	0	0
ASV1788	0	55	39	0	0	0	0	0	0
ASV1789	0	0	94	0	0	0	0	0	0
ASV1790	0	0	0	0	0	0	28	38	28
ASV1791	0	0	0	0	0	0	42	0	52
ASV1792	0	0	0	0	0	0	0	94	0
ASV1793	0	0	0	0	0	0	0	54	40
ASV1794	0	0	0	0	0	0	0	39	55
ASV1795	0	0	0	0	0	0	0	49	45
ASV1796	0	0	0	0	0	0	0	0	14
ASV1803	38	34	21	0	0	0	0	0	0
ASV1804	51	42	0	0	0	0	0	0	0
ASV1805	0	36	57	0	0	0	0	0	0
ASV1806	0	49	44	0	0	0	0	0	0
ASV1807	0	0	93	0	0	0	0	0	0
ASV1808	0	0	0	93	0	0	0	0	0
ASV1809	0	0	0	46	0	36	11	0	0
ASV1810	0	0	0	0	53	40	0	0	0
ASV1811	0	0	0	0	93	0	0	0	0
ASV1812	0	0	0	0	0	0	32	28	33
ASV1814	0	0	0	0	0	0	0	41	52
ASV1826	0	45	47	0	0	0	0	0	0
ASV1827	0	46	46	0	0	0	0	0	0
ASV1828	0	0	0	9	0	0	0	0	0
ASV1829	0	0	0	28	40	24	0	0	0
ASV1830	0	0	0	0	44	48	0	0	0
ASV1835	0	34	0	0	0	0	0	0	0
ASV1836	0	0	0	37	54	0	0	0	0
ASV1837	0	0	0	25	33	33	0	0	0
ASV1838	0	0	0	50	0	41	0	0	0
ASV1839	0	0	0	0	0	0	0	36	55
ASV1840	0	0	0	0	0	0	0	0	91
ASV1848	48	30	0	0	0	0	0	12	0
ASV1849	49	0	41	0	0	0	0	0	0
ASV1850	39	17	34	0	0	0	0	0	0
ASV1851	0	90	0	0	0	0	0	0	0
ASV1852	0	0	0	50	0	40	0	0	0
ASV1853	0	0	0	90	0	0	0	0	0
ASV1854	0	0	0	0	28	62	0	0	0
ASV1855	0	0	0	0	90	0	0	0	0
ASV1856	0	0	0	0	0	0	27	37	26
ASV1857	0	0	0	0	0	0	50	0	40
ASV1858	0	0	0	0	0	0	37	19	34
ASV1866	36	29	24	0	0	0	0	0	0
ASV1867	38	51	0	0	0	0	0	0	0
ASV1868	0	0	89	0	0	0	0	0	0
ASV1869	0	0	0	0	0	0	0	89	0
ASV1875	50	38	0	0	0	0	0	0	0
ASV1876	40	19	29	0	0	0	0	0	0
ASV1877	22	25	12	0	0	0	0	12	0
ASV1878	0	32	30	0	0	0	0	0	0
ASV1879	0	52	36	0	0	0	0	0	0
ASV1880	0	0	0	47	0	41	0	0	0
ASV1881	0	0	0	0	0	0	27	30	31
ASV1892	44	43	0	0	0	0	0	0	0
ASV1893	0	87	0	0	0	0	0	0	0
ASV1894	0	0	0	0	0	0	27	27	33
ASV1895	0	0	0	0	0	0	32	28	27
ASV1897	0	0	0	0	0	0	0	0	87
ASV1911	59	0	27	0	0	0	0	0	0
ASV1912	0	42	44	0	0	0	0	0	0
ASV1913	0	0	0	35	30	21	0	0	0
ASV1914	0	0	0	28	36	22	0	0	0
ASV1915	0	0	0	36	27	23	0	0	0
ASV1916	0	0	0	25	26	29	0	0	0
ASV1917	0	0	0	22	37	27	0	0	0
ASV1918	0	0	0	38	48	0	0	0	0
ASV1919	0	0	0	0	0	0	26	33	27
ASV1920	0	0	0	0	0	0	32	24	30
ASV1921	0	0	0	0	0	0	20	39	27
ASV1922	0	0	0	0	0	0	0	21	39
ASV1923	0	0	0	0	0	0	0	86	0
ASV1924	0	0	0	0	0	0	0	0	86
ASV1933	21	21	9	4	11	6	0	2	0
ASV1934	85	0	0	0	0	0	0	0	0
ASV1935	0	85	0	0	0	0	0	0	0
ASV1936	0	0	0	26	30	29	0	0	0
ASV1937	0	0	0	24	37	24	0	0	0
ASV1938	0	0	0	0	0	0	32	0	53
ASV1939	0	0	0	0	0	0	58	27	0
ASV1940	0	0	0	0	0	0	17	22	26
ASV1941	0	0	0	0	0	0	42	43	0
ASV1954	44	0	40	0	0	0	0	0	0
ASV1955	0	0	84	0	0	0	0	0	0
ASV1956	0	0	0	40	44	0	0	0	0
ASV1957	0	0	0	0	0	0	54	30	0
ASV1958	0	0	0	0	0	0	51	0	33
ASV1959	0	0	0	0	0	0	0	34	50
ASV1960	0	0	0	0	0	0	0	84	0
ASV1966	32	51	0	0	0	0	0	0	0
ASV1967	0	38	45	0	0	0	0	0	0
ASV1968	0	0	0	46	0	0	0	0	0
ASV1969	0	0	0	0	0	0	28	37	18
ASV1980	32	50	0	0	0	0	0	0	0
ASV1981	40	24	18	0	0	0	0	0	0
ASV1982	45	37	0	0	0	0	0	0	0
ASV1983	0	0	0	45	0	0	0	37	0
ASV1984	0	0	0	0	0	0	21	25	0
ASV1985	0	0	0	0	0	0	23	30	29
ASV1986	0	0	0	0	0	0	0	0	82
ASV1993	81	0	0	0	0	0	0	0	0
ASV1994	0	0	0	32	49	0	0	0	0
ASV1995	0	0	0	0	0	0	33	0	48
ASV1996	0	0	0	0	0	0	26	22	33
ASV1997	0	0	0	0	0	0	0	81	0
ASV2004	80	0	0	0	0	0	0	0	0
ASV2005	0	33	47	0	0	0	0	0	0
ASV2006	0	0	17	0	0	0	0	0	0
ASV2007	0	0	0	25	26	29	0	0	0
ASV2008	0	0	0	0	0	0	0	0	80
ASV2016	25	27	27	0	0	0	0	0	0
ASV2017	0	79	0	0	0	0	0	0	0
ASV2018	0	79	0	0	0	0	0	0	0
ASV2019	0	0	0	25	26	28	0	0	0
ASV2020	0	0	0	0	0	0	34	0	45
ASV2021	0	0	0	0	0	0	25	34	20
ASV2032	36	23	19	0	0	0	0	0	0
ASV2033	36	0	42	0	0	0	0	0	0
ASV2034	34	44	0	0	0	0	0	0	0
ASV2035	13	22	0	0	0	43	0	0	0
ASV2036	0	0	78	0	0	0	0	0	0
ASV2037	0	0	0	16	11	31	0	0	20
ASV2038	0	0	0	45	0	33	0	0	0
ASV2039	0	0	0	0	42	36	0	0	0
ASV2040	0	0	0	0	0	0	42	0	36
ASV2041	0	0	0	0	0	0	78	0	0
ASV2042	0	0	0	0	0	0	6	0	0
ASV2043	0	0	0	0	0	0	26	15	37
ASV2044	0	0	0	0	0	0	0	45	33
ASV2056	29	19	29	0	0	0	0	0	0
ASV2057	0	38	39	0	0	0	0	0	0
ASV2058	0	43	34	0	0	0	0	0	0
ASV2059	0	38	39	0	0	0	0	0	0
ASV2060	0	2	0	18	32	25	0	0	0
ASV2061	0	0	55	0	0	0	0	0	0
ASV2062	0	0	0	7	0	0	22	30	18
ASV2063	0	0	0	23	25	29	0	0	0
ASV2064	0	0	0	77	0	0	0	0	0
ASV2065	0	0	0	0	33	44	0	0	0
ASV2066	0	0	0	0	46	31	0	0	0
ASV2067	0	0	0	0	0	0	26	29	0
ASV2068	0	0	0	0	0	0	18	0	31
ASV2069	0	0	0	0	0	0	38	0	0
ASV2070	0	0	0	0	0	0	36	0	41
ASV2071	0	0	0	0	0	0	0	45	32
ASV2081	36	40	0	0	0	0	0	0	0
ASV2082	21	22	33	0	0	0	0	0	0
ASV2083	0	76	0	0	0	0	0	0	0
ASV2084	0	0	76	0	0	0	0	0	0
ASV2085	0	0	66	0	0	0	10	0	0
ASV2086	0	0	0	68	0	0	8	0	0
ASV2087	0	0	0	0	0	0	2	2	3
ASV2088	0	0	0	0	0	0	11	15	23
ASV2089	0	0	0	0	0	0	0	0	76
ASV2097	38	0	37	0	0	0	0	0	0
ASV2098	16	37	0	9	0	5	0	0	8
ASV2099	0	75	0	0	0	0	0	0	0
ASV2100	0	75	0	0	0	0	0	0	0
ASV2101	0	0	0	40	0	35	0	0	0
ASV2102	0	0	0	0	0	0	27	22	26
ASV2111	74	0	0	0	0	0	0	0	0
ASV2112	74	0	0	0	0	0	0	0	0
ASV2113	18	0	36	1	1	0	3	7	4
ASV2114	0	0	26	0	0	0	0	0	0
ASV2115	0	0	0	0	74	0	0	0	0
ASV2116	0	0	0	0	0	14	0	0	0
ASV2117	0	0	0	0	0	0	36	38	0
ASV2118	0	0	0	0	0	0	15	19	34
ASV2119	0	0	0	0	0	0	25	34	15
ASV2120	0	0	0	0	0	0	26	0	48
ASV2121	0	0	0	0	0	0	0	0	74
ASV2132	31	0	27	0	0	0	0	15	0
ASV2133	22	0	0	17	34	0	0	0	0
ASV2134	28	45	0	0	0	0	0	0	0
ASV2135	0	73	0	0	0	0	0	0	0
ASV2136	0	58	0	0	0	0	0	0	0
ASV2137	0	18	0	0	0	0	0	0	0
ASV2138	0	0	73	0	0	0	0	0	0
ASV2139	0	0	0	0	53	0	0	0	0
ASV2140	0	0	0	0	0	73	0	0	0
ASV2141	0	0	0	0	0	0	0	0	73
ASV2151	38	0	34	0	0	0	0	0	0
ASV2152	39	33	0	0	0	0	0	0	0
ASV2153	72	0	0	0	0	0	0	0	0
ASV2154	36	36	0	0	0	0	0	0	0
ASV2155	25	24	23	0	0	0	0	0	0
ASV2156	0	31	41	0	0	0	0	0	0
ASV2157	0	31	41	0	0	0	0	0	0
ASV2158	0	11	0	0	0	0	0	0	0
ASV2159	0	0	0	0	72	0	0	0	0
ASV2160	0	0	0	0	0	0	28	26	18
ASV2161	0	0	0	0	0	0	29	22	21
ASV2162	0	0	0	0	0	0	0	55	0
ASV2176	0	71	0	0	0	0	0	0	0
ASV2177	0	35	0	0	0	0	0	36	0
ASV2178	0	0	0	9	12	6	16	10	18
ASV2180	0	0	0	0	0	0	0	71	0
ASV2181	0	0	0	0	0	0	0	30	26
ASV2198	30	0	40	0	0	0	0	0	0
ASV2199	8	22	0	0	0	0	0	0	0
ASV2200	37	0	33	0	0	0	0	0	0
ASV2201	0	0	27	17	9	17	0	0	0
ASV2202	0	0	70	0	0	0	0	0	0
ASV2203	0	0	0	26	22	22	0	0	0
ASV2204	0	0	0	0	70	0	0	0	0
ASV2205	0	0	0	0	0	0	29	17	24
ASV2206	0	0	0	0	0	0	29	41	0
ASV2207	0	0	0	0	0	0	31	39	0
ASV2208	0	0	0	0	0	0	0	31	39
ASV2209	0	0	0	0	0	0	0	0	36
ASV2210	0	0	0	0	0	0	0	0	70
ASV2219	15	40	14	0	0	0	0	0	0
ASV2220	0	69	0	0	0	0	0	0	0
ASV2221	0	0	69	0	0	0	0	0	0
ASV2222	0	0	0	20	24	20	1	1	2
ASV2223	0	0	0	0	0	69	0	0	0
ASV2224	0	0	0	0	0	0	35	0	34
ASV2225	0	0	0	0	0	0	23	22	24
ASV2235	0	0	68	0	0	0	0	0	0
ASV2236	0	0	0	31	0	37	0	0	0
ASV2237	0	0	0	27	41	0	0	0	0
ASV2238	0	0	0	19	24	25	0	0	0
ASV2239	0	0	0	25	26	17	0	0	0
ASV2241	0	0	0	0	0	0	34	34	0
ASV2242	0	0	0	0	0	0	34	0	34
ASV2243	0	0	0	0	0	0	37	0	31
ASV2244	0	0	0	0	0	0	30	22	16
ASV2245	0	0	0	0	0	0	0	44	24
ASV2258	42	25	0	0	0	0	0	0	0
ASV2259	22	42	0	0	0	0	3	0	0
ASV2260	24	17	26	0	0	0	0	0	0
ASV2261	25	24	18	0	0	0	0	0	0
ASV2262	0	24	0	0	0	43	0	0	0
ASV2263	0	29	38	0	0	0	0	0	0
ASV2264	0	0	0	21	26	20	0	0	0
ASV2265	0	0	0	27	0	40	0	0	0
ASV2266	0	0	0	0	0	0	36	31	0
ASV2267	0	0	0	0	0	0	38	29	0
ASV2268	0	0	0	0	0	0	0	30	37
ASV2269	0	0	0	0	0	0	0	43	24
ASV2270	0	0	0	0	0	0	0	0	67
ASV2282	66	0	0	0	0	0	0	0	0
ASV2283	35	0	31	0	0	0	0	0	0
ASV2284	29	25	0	0	12	0	0	0	0
ASV2285	66	0	0	0	0	0	0	0	0
ASV2286	0	66	0	0	0	0	0	0	0
ASV2287	0	0	0	45	0	21	0	0	0
ASV2296	9	0	0	31	0	25	0	0	0
ASV2297	0	35	30	0	0	0	0	0	0
ASV2298	0	0	20	0	0	0	15	15	15
ASV2299	0	0	0	0	0	65	0	0	0
ASV2300	0	0	0	0	0	65	0	0	0
ASV2301	0	0	0	0	0	0	33	20	12
ASV2302	0	0	0	0	0	0	65	0	0
ASV2303	0	0	0	0	0	0	30	35	0
ASV2304	0	0	0	0	0	0	0	0	65
ASV2315	64	0	0	0	0	0	0	0	0
ASV2316	42	0	0	0	0	22	0	0	0
ASV2317	0	64	0	0	0	0	0	0	0
ASV2318	0	64	0	0	0	0	0	0	0
ASV2319	0	0	64	0	0	0	0	0	0
ASV2320	0	0	0	21	25	18	0	0	0
ASV2321	0	0	0	0	0	0	0	27	37
ASV2336	63	0	0	0	0	0	0	0	0
ASV2337	0	0	0	63	0	0	0	0	0
ASV2338	0	0	0	17	18	28	0	0	0
ASV2339	0	0	0	21	22	20	0	0	0
ASV2340	0	0	0	0	0	0	42	0	21
ASV2341	0	0	0	0	0	0	30	0	33
ASV2342	0	0	0	0	0	0	63	0	0
ASV2343	0	0	0	0	0	0	35	0	28
ASV2344	0	0	0	0	0	0	20	24	19
ASV2345	0	0	0	0	0	0	26	22	15
ASV2346	0	0	0	0	0	0	32	31	0
ASV2347	0	0	0	0	0	0	41	0	22
ASV2348	0	0	0	0	0	0	38	0	25
ASV2361	11	0	0	0	0	0	14	0	37
ASV2362	0	0	62	0	0	0	0	0	0
ASV2363	0	0	62	0	0	0	0	0	0
ASV2364	0	0	62	0	0	0	0	0	0
ASV2365	0	0	0	24	18	20	0	0	0
ASV2366	0	0	0	0	62	0	0	0	0
ASV2380	61	0	0	0	0	0	0	0	0
ASV2381	61	0	0	0	0	0	0	0	0
ASV2382	24	13	23	0	0	1	0	0	0
ASV2383	0	31	0	0	0	0	0	0	0
ASV2384	0	61	0	0	0	0	0	0	0
ASV2385	0	0	61	0	0	0	0	0	0
ASV2386	0	0	0	0	29	32	0	0	0
ASV2387	0	0	0	0	0	30	0	0	31
ASV2388	0	0	0	0	0	0	33	28	0
ASV2389	0	0	0	0	0	0	0	0	61
ASV2404	0	44	0	0	0	0	0	16	0
ASV2405	0	60	0	0	0	0	0	0	0
ASV2406	0	23	0	0	0	0	0	0	0
ASV2407	0	0	0	20	21	19	0	0	0
ASV2408	0	0	0	21	29	7	0	0	0
ASV2409	0	0	0	24	36	0	0	0	0
ASV2410	0	0	0	0	0	0	26	15	19
ASV2411	0	0	0	0	0	0	0	60	0
ASV2412	0	0	0	0	0	0	0	60	0
ASV2422	32	27	0	0	0	0	0	0	0
ASV2423	59	0	0	0	0	0	0	0	0
ASV2424	30	0	29	0	0	0	0	0	0
ASV2425	0	29	30	0	0	0	0	0	0
ASV2426	0	0	0	59	0	0	0	0	0
ASV2427	0	0	0	0	59	0	0	0	0
ASV2428	0	0	0	0	59	0	0	0	0
ASV2429	0	0	0	0	0	0	23	3	33
ASV2430	0	0	0	0	0	0	0	59	0
ASV2431	0	0	0	0	0	0	0	0	59
ASV2445	58	0	0	0	0	0	0	0	0
ASV2446	0	0	58	0	0	0	0	0	0
ASV2447	0	0	0	4	3	4	21	20	0
ASV2448	0	0	0	32	0	26	0	0	0
ASV2449	0	0	0	0	58	0	0	0	0
ASV2450	0	0	0	0	38	20	0	0	0
ASV2451	0	0	0	0	0	58	0	0	0
ASV2452	0	0	0	0	0	0	29	0	29
ASV2453	0	0	0	0	0	0	25	20	13
ASV2454	0	0	0	0	0	0	34	0	24
ASV2455	0	0	0	0	0	0	58	0	0
ASV2456	0	0	0	0	0	0	18	13	27
ASV2457	0	0	0	0	0	0	0	58	0
ASV2458	0	0	0	0	0	0	0	58	0
ASV2459	0	0	0	0	0	0	0	0	58
ASV2460	0	0	0	0	0	0	0	0	58
ASV2475	21	18	18	0	0	0	0	0	0
ASV2476	57	0	0	0	0	0	0	0	0
ASV2477	21	17	19	0	0	0	0	0	0
ASV2478	27	29	0	0	0	1	0	0	0
ASV2479	0	57	0	0	0	0	0	0	0
ASV2480	0	0	57	0	0	0	0	0	0
ASV2481	0	0	57	0	0	0	0	0	0
ASV2482	0	0	0	14	13	0	0	30	0
ASV2483	0	0	0	0	23	21	0	0	0
ASV2484	0	0	0	0	0	57	0	0	0
ASV2485	0	0	0	0	0	14	0	0	0
ASV2486	0	0	0	0	0	0	37	0	20
ASV2487	0	0	0	0	0	0	57	0	0
ASV2488	0	0	0	0	0	0	1	30	26
ASV2489	0	0	0	0	0	0	21	14	19
ASV2490	0	0	0	0	0	0	57	0	0
ASV2491	0	0	0	0	0	0	20	3	34
ASV2492	0	0	0	0	0	0	0	57	0
ASV2509	30	26	0	0	0	0	0	0	0
ASV2510	26	0	0	0	0	0	15	13	2
ASV2511	9	19	28	0	0	0	0	0	0
ASV2512	0	0	56	0	0	0	0	0	0
ASV2513	0	0	56	0	0	0	0	0	0
ASV2514	0	0	56	0	0	0	0	0	0
ASV2515	0	0	0	3	0	0	0	0	0
ASV2516	0	0	0	23	24	9	0	0	0
ASV2517	0	0	0	34	22	0	0	0	0
ASV2518	0	0	0	17	26	13	0	0	0
ASV2519	0	0	0	17	15	24	0	0	0
ASV2520	0	0	0	0	0	56	0	0	0
ASV2521	0	0	0	0	0	56	0	0	0
ASV2522	0	0	0	0	0	0	22	34	0
ASV2523	0	0	0	0	0	0	34	0	22
ASV2524	0	0	0	0	0	0	28	28	0
ASV2525	0	0	0	0	0	0	29	27	0
ASV2526	0	0	0	0	0	0	19	19	18
ASV2527	0	0	0	0	0	0	0	31	25
ASV2528	0	0	0	0	0	0	0	0	22
ASV2541	37	18	0	0	0	0	0	0	0
ASV2542	55	0	0	0	0	0	0	0	0
ASV2543	15	0	0	0	0	0	0	0	1
ASV2544	55	0	0	0	0	0	0	0	0
ASV2545	9	13	33	0	0	0	0	0	0
ASV2546	55	0	0	0	0	0	0	0	0
ASV2547	38	0	17	0	0	0	0	0	0
ASV2548	55	0	0	0	0	0	0	0	0
ASV2549	0	27	28	0	0	0	0	0	0
ASV2550	0	55	0	0	0	0	0	0	0
ASV2551	0	55	0	0	0	0	0	0	0
ASV2552	0	0	55	0	0	0	0	0	0
ASV2553	0	0	55	0	0	0	0	0	0
ASV2554	0	0	0	55	0	0	0	0	0
ASV2555	0	0	0	0	55	0	0	0	0
ASV2556	0	0	0	0	0	0	55	0	0
ASV2557	0	0	0	0	0	0	15	7	14
ASV2558	0	0	0	0	0	0	17	15	23
ASV2559	0	0	0	0	0	0	0	55	0
ASV2560	0	0	0	0	0	0	0	0	55
ASV2574	11	0	37	0	0	0	0	0	0
ASV2575	54	0	0	0	0	0	0	0	0
ASV2576	0	54	0	0	0	0	0	0	0
ASV2577	0	35	19	0	0	0	0	0	0
ASV2578	0	18	0	0	0	0	0	0	0
ASV2579	0	0	0	54	0	0	0	0	0
ASV2580	0	0	0	22	16	16	0	0	0
ASV2581	0	0	0	54	0	0	0	0	0
ASV2582	0	0	0	0	27	27	0	0	0
ASV2583	0	0	0	0	0	0	27	0	27
ASV2584	0	0	0	0	0	0	17	37	0
ASV2585	0	0	0	0	0	0	23	0	0
ASV2586	0	0	0	0	0	0	20	34	0
ASV2587	0	0	0	0	0	0	0	0	54
ASV2588	0	0	0	0	0	0	0	0	35
ASV2606	0	0	53	0	0	0	0	0	0
ASV2607	0	0	53	0	0	0	0	0	0
ASV2608	0	0	0	9	0	15	0	29	0
ASV2609	0	0	0	21	15	17	0	0	0
ASV2610	0	0	0	0	53	0	0	0	0
ASV2611	0	0	0	0	53	0	0	0	0
ASV2612	0	0	0	0	7	0	0	0	0
ASV2613	0	0	0	0	0	0	53	0	0
ASV2614	0	0	0	0	0	0	27	0	26
ASV2615	0	0	0	0	0	0	53	0	0
ASV2616	0	0	0	0	0	0	0	53	0
ASV2617	0	0	0	0	0	0	0	27	26
ASV2636	31	21	0	0	0	0	0	0	0
ASV2637	52	0	0	0	0	0	0	0	0
ASV2638	26	0	0	6	0	0	0	0	0
ASV2639	52	0	0	0	0	0	0	0	0
ASV2640	23	19	10	0	0	0	0	0	0
ASV2641	0	24	28	0	0	0	0	0	0
ASV2642	0	52	0	0	0	0	0	0	0
ASV2643	0	52	0	0	0	0	0	0	0
ASV2644	0	0	0	0	0	0	15	16	21
ASV2645	0	0	0	0	0	0	29	23	0
ASV2646	0	0	0	0	0	0	19	13	20
ASV2647	0	0	0	0	0	0	16	22	14
ASV2648	0	0	0	0	0	0	0	10	8
ASV2649	0	0	0	0	0	0	0	52	0
ASV2650	0	0	0	0	0	0	0	0	52
ASV2651	0	0	0	0	0	0	0	0	52
ASV2674	31	0	20	0	0	0	0	0	0
ASV2675	20	0	31	0	0	0	0	0	0
ASV2676	25	26	0	0	0	0	0	0	0
ASV2677	0	0	51	0	0	0	0	0	0
ASV2678	0	0	51	0	0	0	0	0	0
ASV2679	0	0	51	0	0	0	0	0	0
ASV2680	0	0	0	15	0	20	0	16	0
ASV2681	0	0	0	26	0	25	0	0	0
ASV2682	0	0	0	11	0	6	0	0	0
ASV2683	0	0	0	31	0	20	0	0	0
ASV2684	0	0	0	0	51	0	0	0	0
ASV2685	0	0	0	0	0	51	0	0	0
ASV2686	0	0	0	0	0	51	0	0	0
ASV2687	0	0	0	0	0	0	15	20	16
ASV2688	0	0	0	0	0	0	51	0	0
ASV2689	0	0	0	0	0	0	7	0	0
ASV2690	0	0	0	0	0	0	0	51	0
ASV2691	0	0	0	0	0	0	0	31	20
ASV2692	0	0	0	0	0	0	0	51	0
ASV2708	50	0	0	0	0	0	0	0	0
ASV2709	27	23	0	0	0	0	0	0	0
ASV2710	18	23	9	0	0	0	0	0	0
ASV2711	0	8	42	0	0	0	0	0	0
ASV2712	0	29	0	0	0	0	0	0	0
ASV2713	0	50	0	0	0	0	0	0	0
ASV2714	0	0	50	0	0	0	0	0	0
ASV2715	0	0	50	0	0	0	0	0	0
ASV2716	0	0	0	26	24	0	0	0	0
ASV2717	0	0	0	22	0	28	0	0	0
ASV2718	0	0	0	0	0	50	0	0	0
ASV2719	0	0	0	0	0	0	28	0	22
ASV2720	0	0	0	0	0	0	14	15	21
ASV2721	0	0	0	0	0	0	0	0	50
ASV2741	49	0	0	0	0	0	0	0	0
ASV2742	49	0	0	0	0	0	0	0	0
ASV2743	22	21	6	0	0	0	0	0	0
ASV2744	18	0	19	12	0	0	0	0	0
ASV2745	0	49	0	0	0	0	0	0	0
ASV2746	0	27	22	0	0	0	0	0	0
ASV2747	0	49	0	0	0	0	0	0	0
ASV2748	0	3	0	0	9	0	15	14	8
ASV2749	0	0	49	0	0	0	0	0	0
ASV2750	0	0	49	0	0	0	0	0	0
ASV2751	0	0	40	0	0	0	0	0	6
ASV2752	0	0	0	22	0	27	0	0	0
ASV2753	0	0	0	5	0	0	0	0	0
ASV2754	0	0	0	15	19	15	0	0	0
ASV2755	0	0	0	0	0	49	0	0	0
ASV2756	0	0	0	0	0	49	0	0	0
ASV2757	0	0	0	0	0	0	24	25	0
ASV2758	0	0	0	0	0	0	0	49	0
ASV2759	0	0	0	0	0	0	0	20	29
ASV2760	0	0	0	0	0	0	0	49	0
ASV2761	0	0	0	0	0	0	0	20	29
ASV2762	0	0	0	0	0	0	0	0	49
ASV2763	0	0	0	0	0	0	0	0	2
ASV2764	0	0	0	0	0	0	0	0	49
ASV2785	30	0	18	0	0	0	0	0	0
ASV2786	13	0	35	0	0	0	0	0	0
ASV2787	0	48	0	0	0	0	0	0	0
ASV2788	0	48	0	0	0	0	0	0	0
ASV2789	0	48	0	0	0	0	0	0	0
ASV2790	0	28	20	0	0	0	0	0	0
ASV2791	0	48	0	0	0	0	0	0	0
ASV2792	0	0	48	0	0	0	0	0	0
ASV2793	0	0	0	28	20	0	0	0	0
ASV2794	0	0	0	18	0	30	0	0	0
ASV2795	0	0	0	0	26	22	0	0	0
ASV2796	0	0	0	0	0	0	34	14	0
ASV2797	0	0	0	0	0	0	9	8	8
ASV2798	0	0	0	0	0	0	22	26	0
ASV2799	0	0	0	0	0	0	23	25	0
ASV2800	0	0	0	0	0	0	10	0	6
ASV2801	0	0	0	0	0	0	0	24	24
ASV2802	0	0	0	0	0	0	0	15	0
ASV2803	0	0	0	0	0	0	0	0	48
ASV2824	47	0	0	0	0	0	0	0	0
ASV2825	47	0	0	0	0	0	0	0	0
ASV2826	25	0	0	10	12	0	0	0	0
ASV2827	26	0	0	0	0	21	0	0	0
ASV2828	0	0	47	0	0	0	0	0	0
ASV2829	0	0	13	0	0	0	0	0	0
ASV2830	0	0	47	0	0	0	0	0	0
ASV2831	0	0	47	0	0	0	0	0	0
ASV2832	0	0	0	47	0	0	0	0	0
ASV2833	0	0	0	0	25	22	0	0	0
ASV2834	0	0	0	0	0	47	0	0	0
ASV2835	0	0	0	0	0	0	30	0	17
ASV2836	0	0	0	0	0	0	0	47	0
ASV2837	0	0	0	0	0	0	0	1	0
ASV2860	16	21	9	0	0	0	0	0	0
ASV2861	18	0	28	0	0	0	0	0	0
ASV2862	46	0	0	0	0	0	0	0	0
ASV2863	29	0	17	0	0	0	0	0	0
ASV2864	46	0	0	0	0	0	0	0	0
ASV2865	14	32	0	0	0	0	0	0	0
ASV2866	46	0	0	0	0	0	0	0	0
ASV2867	46	0	0	0	0	0	0	0	0
ASV2868	0	46	0	0	0	0	0	0	0
ASV2869	0	36	0	0	0	0	0	0	10
ASV2870	0	46	0	0	0	0	0	0	0
ASV2871	0	0	46	0	0	0	0	0	0
ASV2872	0	0	0	46	0	0	0	0	0
ASV2873	0	0	0	25	0	0	0	0	0
ASV2874	0	0	0	13	13	20	0	0	0
ASV2875	0	0	0	0	5	0	15	16	10
ASV2876	0	0	0	0	46	0	0	0	0
ASV2877	0	0	0	0	25	21	0	0	0
ASV2878	0	0	0	0	0	46	0	0	0
ASV2879	0	0	0	0	0	0	27	19	0
ASV2880	0	0	0	0	0	0	20	0	0
ASV2881	0	0	0	0	0	0	25	21	0
ASV2882	0	0	0	0	0	0	22	24	0
ASV2883	0	0	0	0	0	0	20	10	16
ASV2884	0	0	0	0	0	0	0	0	34
ASV2902	45	0	0	0	0	0	0	0	0
ASV2903	0	45	0	0	0	0	0	0	0
ASV2904	0	45	0	0	0	0	0	0	0
ASV2905	0	0	45	0	0	0	0	0	0
ASV2906	0	0	0	26	0	19	0	0	0
ASV2907	0	0	0	24	0	21	0	0	0
ASV2908	0	0	0	25	20	0	0	0	0
ASV2909	0	0	0	0	0	0	14	18	13
ASV2910	0	0	0	0	0	0	25	0	20
ASV2911	0	0	0	0	0	0	20	0	25
ASV2912	0	0	0	0	0	0	29	0	16
ASV2913	0	0	0	0	0	0	0	0	18
ASV2933	44	0	0	0	0	0	0	0	0
ASV2934	44	0	0	0	0	0	0	0	0
ASV2935	0	21	23	0	0	0	0	0	0
ASV2936	0	21	23	0	0	0	0	0	0
ASV2937	0	25	19	0	0	0	0	0	0
ASV2938	0	0	44	0	0	0	0	0	0
ASV2939	0	0	0	25	0	19	0	0	0
ASV2940	0	0	0	0	28	0	0	0	16
ASV2941	0	0	0	0	44	0	0	0	0
ASV2942	0	0	0	0	44	0	0	0	0
ASV2943	0	0	0	0	21	23	0	0	0
ASV2944	0	0	0	0	0	0	44	0	0
ASV2945	0	0	0	0	0	0	24	0	20
ASV2947	0	0	0	0	0	0	20	24	0
ASV2949	0	0	0	0	0	0	0	20	24
ASV2950	0	0	0	0	0	0	0	0	44
ASV2951	0	0	0	0	0	0	0	0	44
ASV2971	0	0	43	0	0	0	0	0	0
ASV2972	0	0	43	0	0	0	0	0	0
ASV2973	0	0	35	0	0	0	8	0	0
ASV2974	0	0	0	22	0	21	0	0	0
ASV2975	0	0	0	43	0	0	0	0	0
ASV2976	0	0	0	19	24	0	0	0	0
ASV2977	0	0	0	0	43	0	0	0	0
ASV2978	0	0	0	0	43	0	0	0	0
ASV2979	0	0	0	0	0	43	0	0	0
ASV2980	0	0	0	0	0	14	0	29	0
ASV2981	0	0	0	0	0	0	43	0	0
ASV2982	0	0	0	0	0	0	43	0	0
ASV2983	0	0	0	0	0	0	23	20	0
ASV2984	0	0	0	0	0	0	19	8	16
ASV2985	0	0	0	0	0	0	43	0	0
ASV2986	0	0	0	0	0	0	43	0	0
ASV2987	0	0	0	0	0	0	21	0	22
ASV2988	0	0	0	0	0	0	0	43	0
ASV2989	0	0	0	0	0	0	0	17	26
ASV2990	0	0	0	0	0	0	0	43	0
ASV3010	18	24	0	0	0	0	0	0	0
ASV3011	42	0	0	0	0	0	0	0	0
ASV3012	42	0	0	0	0	0	0	0	0
ASV3013	12	23	0	0	0	0	0	0	0
ASV3014	0	27	0	0	0	0	0	0	0
ASV3015	0	0	42	0	0	0	0	0	0
ASV3016	0	0	0	0	42	0	0	0	0
ASV3017	0	0	0	0	42	0	0	0	0
ASV3018	0	0	0	0	22	20	0	0	0
ASV3019	0	0	0	0	42	0	0	0	0
ASV3020	0	0	0	0	0	0	42	0	0
ASV3021	0	0	0	0	0	0	0	42	0
ASV3022	0	0	0	0	0	0	0	42	0
ASV3023	0	0	0	0	0	0	0	42	0
ASV3024	0	0	0	0	0	0	0	0	27
ASV3043	41	0	0	0	0	0	0	0	0
ASV3044	41	0	0	0	0	0	0	0	0
ASV3045	41	0	0	0	0	0	0	0	0
ASV3046	0	41	0	0	0	0	0	0	0
ASV3047	0	19	22	0	0	0	0	0	0
ASV3048	0	41	0	0	0	0	0	0	0
ASV3049	0	25	16	0	0	0	0	0	0
ASV3050	0	0	25	16	0	0	0	0	0
ASV3051	0	0	41	0	0	0	0	0	0
ASV3052	0	0	41	0	0	0	0	0	0
ASV3053	0	0	0	41	0	0	0	0	0
ASV3054	0	0	0	0	0	0	41	0	0
ASV3055	0	0	0	0	0	0	18	23	0
ASV3056	0	0	0	0	0	0	30	11	0
ASV3057	0	0	0	0	0	0	22	19	0
ASV3058	0	0	0	0	0	0	21	0	20
ASV3059	0	0	0	0	0	0	0	18	23
ASV3060	0	0	0	0	0	0	0	41	0
ASV3061	0	0	0	0	0	0	0	41	0
ASV3062	0	0	0	0	0	0	0	0	7
ASV3083	1	0	0	0	0	0	0	0	0
ASV3084	40	0	0	0	0	0	0	0	0
ASV3085	14	0	26	0	0	0	0	0	0
ASV3086	18	17	5	0	0	0	0	0	0
ASV3087	40	0	0	0	0	0	0	0	0
ASV3088	40	0	0	0	0	0	0	0	0
ASV3089	0	20	20	0	0	0	0	0	0
ASV3090	0	40	0	0	0	0	0	0	0
ASV3091	0	22	17	0	1	0	0	0	0
ASV3092	0	0	40	0	0	0	0	0	0
ASV3093	0	0	40	0	0	0	0	0	0
ASV3094	0	0	40	0	0	0	0	0	0
ASV3095	0	0	0	40	0	0	0	0	0
ASV3096	0	0	0	40	0	0	0	0	0
ASV3097	0	0	0	0	40	0	0	0	0
ASV3098	0	0	0	0	24	0	0	0	0
ASV3099	0	0	0	0	0	40	0	0	0
ASV3100	0	0	0	0	0	2	0	0	0
ASV3101	0	0	0	0	0	0	40	0	0
ASV3102	0	0	0	0	0	0	25	15	0
ASV3103	0	0	0	0	0	0	17	23	0
ASV3104	0	0	0	0	0	0	16	0	24
ASV3105	0	0	0	0	0	0	40	0	0
ASV3106	0	0	0	0	0	0	17	11	12
ASV3107	0	0	0	0	0	0	23	0	17
ASV3108	0	0	0	0	0	0	0	40	0
ASV3109	0	0	0	0	0	0	0	0	40
ASV3125	39	0	0	0	0	0	0	0	0
ASV3126	13	26	0	0	0	0	0	0	0
ASV3127	0	39	0	0	0	0	0	0	0
ASV3128	0	39	0	0	0	0	0	0	0
ASV3129	0	13	26	0	0	0	0	0	0
ASV3130	0	25	14	0	0	0	0	0	0
ASV3131	0	0	39	0	0	0	0	0	0
ASV3132	0	0	39	0	0	0	0	0	0
ASV3133	0	0	39	0	0	0	0	0	0
ASV3134	0	0	39	0	0	0	0	0	0
ASV3135	0	0	0	39	0	0	0	0	0
ASV3136	0	0	0	6	17	16	0	0	0
ASV3137	0	0	0	14	0	25	0	0	0
ASV3138	0	0	0	20	19	0	0	0	0
ASV3139	0	0	0	0	39	0	0	0	0
ASV3140	0	0	0	0	39	0	0	0	0
ASV3141	0	0	0	0	39	0	0	0	0
ASV3142	0	0	0	0	39	0	0	0	0
ASV3143	0	0	0	0	0	0	39	0	0
ASV3144	0	0	0	0	0	0	11	18	10
ASV3145	0	0	0	0	0	0	39	0	0
ASV3146	0	0	0	0	0	0	17	13	9
ASV3147	0	0	0	0	0	0	39	0	0
ASV3148	0	0	0	0	0	0	17	13	9
ASV3149	0	0	0	0	0	0	39	0	0
ASV3150	0	0	0	0	0	0	0	39	0
ASV3151	0	0	0	0	0	0	0	39	0
ASV3152	0	0	0	0	0	0	0	39	0
ASV3153	0	0	0	0	0	0	0	39	0
ASV3154	0	0	0	0	0	0	0	0	39
ASV3155	0	0	0	0	0	0	0	0	39
ASV3180	35	0	0	0	0	0	0	0	0
ASV3181	15	0	23	0	0	0	0	0	0
ASV3182	15	23	0	0	0	0	0	0	0
ASV3183	0	38	0	0	0	0	0	0	0
ASV3184	0	38	0	0	0	0	0	0	0
ASV3185	0	38	0	0	0	0	0	0	0
ASV3186	0	0	38	0	0	0	0	0	0
ASV3187	0	0	38	0	0	0	0	0	0
ASV3188	0	0	38	0	0	0	0	0	0
ASV3189	0	0	38	0	0	0	0	0	0
ASV3190	0	0	38	0	0	0	0	0	0
ASV3191	0	0	0	13	0	16	9	0	0
ASV3192	0	0	0	0	38	0	0	0	0
ASV3193	0	0	0	0	0	38	0	0	0
ASV3194	0	0	0	0	0	38	0	0	0
ASV3195	0	0	0	0	0	0	38	0	0
ASV3196	0	0	0	0	0	0	38	0	0
ASV3197	0	0	0	0	0	0	38	0	0
ASV3199	0	0	0	0	0	0	38	0	0
ASV3200	0	0	0	0	0	0	38	0	0
ASV3201	0	0	0	0	0	0	23	0	15
ASV3202	0	0	0	0	0	0	0	22	16
ASV3203	0	0	0	0	0	0	0	23	15
ASV3204	0	0	0	0	0	0	0	22	16
ASV3205	0	0	0	0	0	0	0	0	38
ASV3225	13	24	0	0	0	0	0	0	0
ASV3226	9	11	17	0	0	0	0	0	0
ASV3227	37	0	0	0	0	0	0	0	0
ASV3228	37	0	0	0	0	0	0	0	0
ASV3229	37	0	0	0	0	0	0	0	0
ASV3230	37	0	0	0	0	0	0	0	0
ASV3231	22	15	0	0	0	0	0	0	0
ASV3232	17	20	0	0	0	0	0	0	0
ASV3233	13	0	24	0	0	0	0	0	0
ASV3234	0	37	0	0	0	0	0	0	0
ASV3235	0	37	0	0	0	0	0	0	0
ASV3236	0	37	0	0	0	0	0	0	0
ASV3237	0	37	0	0	0	0	0	0	0
ASV3238	0	0	37	0	0	0	0	0	0
ASV3239	0	0	0	10	14	13	0	0	0
ASV3240	0	0	0	0	37	0	0	0	0
ASV3241	0	0	0	0	14	23	0	0	0
ASV3242	0	0	0	0	0	37	0	0	0
ASV3243	0	0	0	0	0	0	37	0	0
ASV3244	0	0	0	0	0	0	14	9	14
ASV3245	0	0	0	0	0	0	37	0	0
ASV3246	0	0	0	0	0	0	0	37	0
ASV3247	0	0	0	0	0	0	0	37	0
ASV3248	0	0	0	0	0	0	0	0	37
ASV3249	0	0	0	0	0	0	0	0	37
ASV3275	13	23	0	0	0	0	0	0	0
ASV3276	21	0	15	0	0	0	0	0	0
ASV3277	36	0	0	0	0	0	0	0	0
ASV3278	36	0	0	0	0	0	0	0	0
ASV3279	13	9	14	0	0	0	0	0	0
ASV3280	0	36	0	0	0	0	0	0	0
ASV3281	0	0	36	0	0	0	0	0	0
ASV3282	0	0	0	0	22	14	0	0	0
ASV3283	0	0	0	0	0	0	21	15	0
ASV3284	0	0	0	0	0	0	36	0	0
ASV3285	0	0	0	0	0	0	0	36	0
ASV3286	0	0	0	0	0	0	0	14	22
ASV3287	0	0	0	0	0	0	0	16	20
ASV3288	0	0	0	0	0	0	0	0	36
ASV3325	35	0	0	0	0	0	0	0	0
ASV3326	10	0	25	0	0	0	0	0	0
ASV3327	0	0	0	14	0	19	0	0	0
ASV3328	0	0	0	35	0	0	0	0	0
ASV3329	0	0	0	19	0	16	0	0	0
ASV3330	0	0	0	0	35	0	0	0	0
ASV3331	0	0	0	0	0	35	0	0	0
ASV3332	0	0	0	0	0	0	16	0	19
ASV3333	0	0	0	0	0	0	35	0	0
ASV3334	0	0	0	0	0	0	16	15	4
ASV3335	0	0	0	0	0	0	19	16	0
ASV3336	0	0	0	0	0	0	0	35	0
ASV3372	34	0	0	0	0	0	0	0	0
ASV3373	34	0	0	0	0	0	0	0	0
ASV3374	29	0	0	0	0	5	0	0	0
ASV3375	34	0	0	0	0	0	0	0	0
ASV3376	34	0	0	0	0	0	0	0	0
ASV3377	21	0	0	0	0	0	0	0	0
ASV3378	34	0	0	0	0	0	0	0	0
ASV3380	0	34	0	0	0	0	0	0	0
ASV3381	0	23	11	0	0	0	0	0	0
ASV3382	0	14	20	0	0	0	0	0	0
ASV3383	0	0	34	0	0	0	0	0	0
ASV3384	0	0	34	0	0	0	0	0	0
ASV3385	0	0	34	0	0	0	0	0	0
ASV3386	0	0	34	0	0	0	0	0	0
ASV3387	0	0	34	0	0	0	0	0	0
ASV3388	0	0	0	34	0	0	0	0	0
ASV3389	0	0	0	34	0	0	0	0	0
ASV3390	0	0	0	18	0	16	0	0	0
ASV3391	0	0	0	31	0	0	0	0	0
ASV3392	0	0	0	34	0	0	0	0	0
ASV3393	0	0	0	0	34	0	0	0	0
ASV3394	0	0	0	0	19	15	0	0	0
ASV3395	0	0	0	0	34	0	0	0	0
ASV3396	0	0	0	0	0	34	0	0	0
ASV3397	0	0	0	0	0	34	0	0	0
ASV3398	0	0	0	0	0	0	18	0	16
ASV3399	0	0	0	0	0	0	34	0	0
ASV3400	0	0	0	0	0	0	15	0	19
ASV3401	0	0	0	0	0	0	14	9	11
ASV3402	0	0	0	0	0	0	34	0	0
ASV3403	0	0	0	0	0	0	34	0	0
ASV3404	0	0	0	0	0	0	0	34	0
ASV3405	0	0	0	0	0	0	0	34	0
ASV3406	0	0	0	0	0	0	0	18	16
ASV3434	33	0	0	0	0	0	0	0	0
ASV3435	20	1	12	0	0	0	0	0	0
ASV3436	33	0	0	0	0	0	0	0	0
ASV3437	18	14	0	0	0	0	1	0	0
ASV3438	33	0	0	0	0	0	0	0	0
ASV3439	0	33	0	0	0	0	0	0	0
ASV3440	0	33	0	0	0	0	0	0	0
ASV3441	0	33	0	0	0	0	0	0	0
ASV3442	0	33	0	0	0	0	0	0	0
ASV3443	0	33	0	0	0	0	0	0	0
ASV3444	0	0	33	0	0	0	0	0	0
ASV3445	0	0	0	33	0	0	0	0	0
ASV3446	0	0	0	18	15	0	0	0	0
ASV3447	0	0	0	0	33	0	0	0	0
ASV3448	0	0	0	0	33	0	0	0	0
ASV3449	0	0	0	0	33	0	0	0	0
ASV3450	0	0	0	0	0	33	0	0	0
ASV3451	0	0	0	0	0	0	33	0	0
ASV3452	0	0	0	0	0	0	33	0	0
ASV3453	0	0	0	0	0	0	0	33	0
ASV3454	0	0	0	0	0	0	0	33	0
ASV3455	0	0	0	0	0	0	0	33	0
ASV3456	0	0	0	0	0	0	0	0	33
ASV3457	0	0	0	0	0	0	0	0	33
ASV3493	32	0	0	0	0	0	0	0	0
ASV3494	32	0	0	0	0	0	0	0	0
ASV3495	0	32	0	0	0	0	0	0	0
ASV3496	0	18	14	0	0	0	0	0	0
ASV3497	0	32	0	0	0	0	0	0	0
ASV3498	0	32	0	0	0	0	0	0	0
ASV3499	0	32	0	0	0	0	0	0	0
ASV3500	0	32	0	0	0	0	0	0	0
ASV3501	0	0	32	0	0	0	0	0	0
ASV3502	0	0	27	0	0	0	0	0	0
ASV3503	0	0	32	0	0	0	0	0	0
ASV3504	0	0	32	0	0	0	0	0	0
ASV3505	0	0	32	0	0	0	0	0	0
ASV3506	0	0	32	0	0	0	0	0	0
ASV3507	0	0	32	0	0	0	0	0	0
ASV3508	0	0	0	32	0	0	0	0	0
ASV3509	0	0	0	32	0	0	0	0	0
ASV3510	0	0	0	0	32	0	0	0	0
ASV3511	0	0	0	0	32	0	0	0	0
ASV3512	0	0	0	0	32	0	0	0	0
ASV3513	0	0	0	0	0	32	0	0	0
ASV3514	0	0	0	0	0	0	32	0	0
ASV3515	0	0	0	0	0	0	32	0	0
ASV3516	0	0	0	0	0	0	0	32	0
ASV3517	0	0	0	0	0	0	0	32	0
ASV3518	0	0	0	0	0	0	0	32	0
ASV3554	31	0	0	0	0	0	0	0	0
ASV3555	31	0	0	0	0	0	0	0	0
ASV3556	31	0	0	0	0	0	0	0	0
ASV3557	20	11	0	0	0	0	0	0	0
ASV3558	0	31	0	0	0	0	0	0	0
ASV3559	0	24	0	0	0	0	0	0	0
ASV3560	0	31	0	0	0	0	0	0	0
ASV3561	0	31	0	0	0	0	0	0	0
ASV3562	0	31	0	0	0	0	0	0	0
ASV3563	0	31	0	0	0	0	0	0	0
ASV3564	0	31	0	0	0	0	0	0	0
ASV3565	0	0	31	0	0	0	0	0	0
ASV3566	0	0	31	0	0	0	0	0	0
ASV3567	0	0	31	0	0	0	0	0	0
ASV3568	0	0	31	0	0	0	0	0	0
ASV3569	0	0	0	16	0	15	0	0	0
ASV3570	0	0	0	0	31	0	0	0	0
ASV3571	0	0	0	0	31	0	0	0	0
ASV3572	0	0	0	0	18	13	0	0	0
ASV3573	0	0	0	0	0	31	0	0	0
ASV3574	0	0	0	0	0	31	0	0	0
ASV3575	0	0	0	0	0	0	31	0	0
ASV3576	0	0	0	0	0	0	20	0	11
ASV3577	0	0	0	0	0	0	31	0	0
ASV3578	0	0	0	0	0	0	13	11	7
ASV3579	0	0	0	0	0	0	18	13	0
ASV3581	0	0	0	0	0	0	0	18	0
ASV3582	0	0	0	0	0	0	0	14	17
ASV3608	16	14	0	0	0	0	0	0	0
ASV3609	30	0	0	0	0	0	0	0	0
ASV3610	30	0	0	0	0	0	0	0	0
ASV3611	30	0	0	0	0	0	0	0	0
ASV3612	30	0	0	0	0	0	0	0	0
ASV3613	17	0	13	0	0	0	0	0	0
ASV3614	30	0	0	0	0	0	0	0	0
ASV3615	30	0	0	0	0	0	0	0	0
ASV3616	30	0	0	0	0	0	0	0	0
ASV3617	0	14	0	16	0	0	0	0	0
ASV3618	0	30	0	0	0	0	0	0	0
ASV3619	0	30	0	0	0	0	0	0	0
ASV3620	0	30	0	0	0	0	0	0	0
ASV3621	0	30	0	0	0	0	0	0	0
ASV3622	0	0	30	0	0	0	0	0	0
ASV3623	0	0	30	0	0	0	0	0	0
ASV3624	0	0	30	0	0	0	0	0	0
ASV3625	0	0	30	0	0	0	0	0	0
ASV3626	0	0	30	0	0	0	0	0	0
ASV3627	0	0	30	0	0	0	0	0	0
ASV3628	0	0	0	13	17	0	0	0	0
ASV3629	0	0	0	8	14	8	0	0	0
ASV3630	0	0	0	30	0	0	0	0	0
ASV3631	0	0	0	30	0	0	0	0	0
ASV3632	0	0	0	30	0	0	0	0	0
ASV3633	0	0	0	17	0	13	0	0	0
ASV3634	0	0	0	0	9	0	14	0	7
ASV3635	0	0	0	0	30	0	0	0	0
ASV3636	0	0	0	0	30	0	0	0	0
ASV3637	0	0	0	0	30	0	0	0	0
ASV3638	0	0	0	0	30	0	0	0	0
ASV3639	0	0	0	0	15	15	0	0	0
ASV3640	0	0	0	0	0	18	12	0	0
ASV3641	0	0	0	0	0	0	30	0	0
ASV3642	0	0	0	0	0	0	30	0	0
ASV3643	0	0	0	0	0	0	0	30	0
ASV3644	0	0	0	0	0	0	0	30	0
ASV3645	0	0	0	0	0	0	0	30	0
ASV3700	14	0	15	0	0	0	0	0	0
ASV3701	29	0	0	0	0	0	0	0	0
ASV3702	29	0	0	0	0	0	0	0	0
ASV3703	13	0	16	0	0	0	0	0	0
ASV3704	13	16	0	0	0	0	0	0	0
ASV3705	13	16	0	0	0	0	0	0	0
ASV3706	12	17	0	0	0	0	0	0	0
ASV3707	29	0	0	0	0	0	0	0	0
ASV3708	0	29	0	0	0	0	0	0	0
ASV3709	0	29	0	0	0	0	0	0	0
ASV3710	0	29	0	0	0	0	0	0	0
ASV3711	0	0	29	0	0	0	0	0	0
ASV3712	0	0	29	0	0	0	0	0	0
ASV3713	0	0	29	0	0	0	0	0	0
ASV3714	0	0	0	29	0	0	0	0	0
ASV3715	0	0	0	29	0	0	0	0	0
ASV3716	0	0	0	0	29	0	0	0	0
ASV3717	0	0	0	0	29	0	0	0	0
ASV3718	0	0	0	0	29	0	0	0	0
ASV3719	0	0	0	0	0	0	29	0	0
ASV3720	0	0	0	0	0	0	29	0	0
ASV3721	0	0	0	0	0	0	13	0	16
ASV3723	0	0	0	0	0	0	0	29	0
ASV3724	0	0	0	0	0	0	0	11	9
ASV3725	0	0	0	0	0	0	0	11	18
ASV3726	0	0	0	0	0	0	0	29	0
ASV3727	0	0	0	0	0	0	0	0	29
ASV3728	0	0	0	0	0	0	0	0	29
ASV3729	0	0	0	0	0	0	0	0	28
ASV3766	13	0	15	0	0	0	0	0	0
ASV3767	28	0	0	0	0	0	0	0	0
ASV3768	28	0	0	0	0	0	0	0	0
ASV3769	9	19	0	0	0	0	0	0	0
ASV3770	0	28	0	0	0	0	0	0	0
ASV3771	0	28	0	0	0	0	0	0	0
ASV3772	0	28	0	0	0	0	0	0	0
ASV3773	0	28	0	0	0	0	0	0	0
ASV3774	0	28	0	0	0	0	0	0	0
ASV3775	0	28	0	0	0	0	0	0	0
ASV3776	0	0	28	0	0	0	0	0	0
ASV3777	0	0	28	0	0	0	0	0	0
ASV3778	0	0	28	0	0	0	0	0	0
ASV3779	0	0	28	0	0	0	0	0	0
ASV3780	0	0	28	0	0	0	0	0	0
ASV3781	0	0	28	0	0	0	0	0	0
ASV3782	0	0	28	0	0	0	0	0	0
ASV3783	0	0	0	28	0	0	0	0	0
ASV3784	0	0	0	28	0	0	0	0	0
ASV3785	0	0	0	28	0	0	0	0	0
ASV3786	0	0	0	0	12	16	0	0	0
ASV3787	0	0	0	0	0	28	0	0	0
ASV3788	0	0	0	0	0	28	0	0	0
[truncated: 7,392 more rows]

## Sheet: coconut bran_edges
3. Edges data on microbial correlation networks in coconut bran substrates
source	target	weight	correlation	E.l1..correlation
ASV14097	ASV13	0.962352	0.962352	1
ASV14097	ASV116	0.962352	0.962352	1
ASV14097	ASV224	0.96624	-0.96624	-1
ASV14097	ASV438	0.953983	0.953983	1
ASV14097	ASV262	0.96624	-0.96624	-1
ASV14098	ASV134	0.966667	-0.966667	-1
ASV14098	ASV277	0.96624	0.96624	1
ASV14098	ASV58	0.96624	0.96624	1
ASV14098	ASV411	0.96624	-0.96624	-1
ASV14098	ASV48	0.96624	0.96624	1
ASV14100	ASV128	0.96624	-0.96624	-1
ASV14100	ASV1933	0.974824	-0.974824	-1
ASV14107	ASV12	0.965517	0.965517	1
ASV14107	ASV39	1	1	1
ASV14107	ASV29	0.953269	0.953269	1
ASV14107	ASV54	0.965517	-0.965517	-1
ASV14107	ASV73	0.982759	0.982759	1
ASV14107	ASV142	0.970292	0.970292	1
ASV14107	ASV148	0.978364	0.978364	1
ASV14107	ASV191	0.956089	0.956089	1
ASV14107	ASV324	0.956089	0.956089	1
ASV14110	ASV12	0.96624	0.96624	1
ASV14110	ASV64	0.966667	0.966667	1
ASV14110	ASV14153	0.957427	-0.957427	-1
ASV14110	ASV78	0.978945	0.978945	1
ASV14110	ASV95	0.983192	0.983192	1
ASV14110	ASV142	0.962352	0.962352	1
ASV14110	ASV148	0.953407	0.953407	1
ASV14110	ASV225	0.96624	0.96624	1
ASV14111	ASV13	0.962352	0.962352	1
ASV14111	ASV155	0.96624	0.96624	1
ASV14111	ASV156	0.96624	0.96624	1
ASV14111	ASV224	0.983192	-0.983192	-1
ASV14111	ASV262	0.983192	-0.983192	-1
ASV14104	ASV4122	0.96192	0.96192	1
ASV14117	ASV103	0.957427	0.957427	1
ASV14117	ASV156	0.973795	0.973795	1
ASV14117	ASV194	0.981818	0.981818	1
ASV14117	ASV286	0.953463	0.953463	1
ASV14117	ASV462	0.953463	0.953463	1
ASV14117	ASV14358	0.963636	0.963636	1
ASV14117	ASV736	0.963636	0.963636	1
ASV14117	ASV914	0.981818	0.981818	1
ASV14115	ASV14206	1	1	1
ASV14115	ASV721	0.98	0.98	1
ASV14115	ASV14650	0.98	0.98	1
ASV14115	ASV1877	0.994987	0.994987	1
ASV12	ASV39	0.965517	0.965517	1
ASV12	ASV20	0.973795	0.973795	1
ASV12	ASV64	0.983192	0.983192	1
ASV12	ASV73	0.982759	0.982759	1
ASV12	ASV78	0.978364	0.978364	1
ASV12	ASV95	0.982759	0.982759	1
ASV12	ASV142	0.970292	0.970292	1
ASV12	ASV148	0.99568	0.99568	1
ASV12	ASV143	0.973795	0.973795	1
ASV12	ASV191	0.956089	0.956089	1
ASV12	ASV14225	0.953269	0.953269	1
ASV12	ASV324	0.956089	0.956089	1
ASV12	ASV771	0.982759	0.982759	1
ASV13	ASV131	0.970292	0.970292	1
ASV13	ASV224	0.961781	-0.961781	-1
ASV13	ASV262	0.961781	-0.961781	-1
ASV14103	ASV14153	0.957427	-0.957427	-1
ASV14103	ASV742	0.953983	-0.953983	-1
ASV32	ASV110	1	1	1
ASV32	ASV14249	1	1	1
ASV32	ASV15233	0.98	0.98	1
ASV39	ASV29	0.953269	0.953269	1
ASV39	ASV54	0.965517	-0.965517	-1
ASV39	ASV73	0.982759	0.982759	1
ASV39	ASV142	0.970292	0.970292	1
ASV39	ASV148	0.978364	0.978364	1
ASV39	ASV191	0.956089	0.956089	1
ASV39	ASV324	0.956089	0.956089	1
ASV29	ASV73	0.970292	0.970292	1
ASV29	ASV72	0.970292	0.970292	1
ASV29	ASV103	0.953983	0.953983	1
ASV29	ASV156	0.970292	0.970292	1
ASV29	ASV224	0.953269	-0.953269	-1
ASV29	ASV262	0.953269	-0.953269	-1
ASV29	ASV695	0.970292	0.970292	1
ASV29	ASV1140	0.952701	-0.952701	-1
ASV22	ASV2	0.953269	0.953269	1
ASV22	ASV639	1	1	1
ASV22	ASV2222	0.965254	-0.965254	-1
ASV56	ASV119	1	1	1
ASV56	ASV53	0.982759	0.982759	1
ASV56	ASV122	1	1	1
ASV56	ASV131	0.982759	0.982759	1
ASV56	ASV231	0.982759	0.982759	1
ASV56	ASV225	0.965517	0.965517	1
ASV20	ASV64	0.957427	0.957427	1
ASV20	ASV73	0.956089	0.956089	1
ASV20	ASV95	0.956089	0.956089	1
ASV20	ASV148	0.969128	0.969128	1
ASV20	ASV143	1	1	1
ASV20	ASV191	0.981818	0.981818	1
ASV20	ASV324	0.981818	0.981818	1
ASV20	ASV906	0.953463	0.953463	1
ASV64	ASV73	0.96624	0.96624	1
ASV64	ASV78	0.96192	0.96192	1
ASV64	ASV95	0.96624	0.96624	1
ASV64	ASV142	0.979088	0.979088	1
ASV64	ASV148	0.978945	0.978945	1
ASV64	ASV143	0.957427	0.957427	1
ASV64	ASV771	0.96624	0.96624	1
ASV54	ASV73	0.965517	-0.965517	-1
ASV54	ASV142	0.953269	-0.953269	-1
ASV54	ASV148	0.95239	-0.95239	-1
ASV54	ASV155	0.965517	-0.965517	-1
ASV54	ASV224	0.965517	0.965517	1
ASV54	ASV262	0.965517	0.965517	1
ASV54	ASV621	0.956089	0.956089	1
ASV73	ASV78	0.95239	0.95239	1
ASV73	ASV95	0.965517	0.965517	1
ASV73	ASV142	0.987314	0.987314	1
ASV73	ASV148	0.978364	0.978364	1
ASV73	ASV143	0.956089	0.956089	1
ASV73	ASV191	0.973795	0.973795	1
ASV73	ASV156	0.965517	0.965517	1
ASV14151	ASV55	0.98	0.98	1
ASV14151	ASV710	0.98	0.98	1
ASV14151	ASV740	0.98	0.98	1
ASV14151	ASV693	0.98	0.98	1
ASV14151	ASV1022	0.98	0.98	1
ASV14153	ASV14202	0.953463	0.953463	1
ASV78	ASV95	0.99568	0.99568	1
ASV78	ASV114	0.957405	0.957405	1
ASV78	ASV53	0.978364	0.978364	1
ASV78	ASV148	0.965217	0.965217	1
ASV78	ASV155	0.95239	0.95239	1
ASV78	ASV231	0.978364	0.978364	1
ASV78	ASV225	0.978364	0.978364	1
ASV78	ASV573	0.955792	0.955792	1
ASV78	ASV771	0.978364	0.978364	1
ASV14156	ASV436	0.98	0.98	1
ASV95	ASV53	0.965517	0.965517	1
ASV95	ASV142	0.953269	0.953269	1
ASV95	ASV148	0.969706	0.969706	1
ASV95	ASV143	0.956089	0.956089	1
ASV95	ASV155	0.965517	0.965517	1
ASV95	ASV231	0.965517	0.965517	1
ASV95	ASV225	0.982759	0.982759	1
ASV95	ASV771	0.965517	0.965517	1
ASV90	ASV167	0.956089	0.956089	1
ASV90	ASV178	0.963636	0.963636	1
ASV90	ASV225	0.956089	0.956089	1
ASV14165	ASV14285	0.98	0.98	1
ASV14165	ASV1331	0.98	0.98	1
ASV114	ASV53	0.953269	0.953269	1
ASV114	ASV72	0.953269	0.953269	1
ASV114	ASV231	0.953269	0.953269	1
ASV114	ASV235	0.953269	0.953269	1
ASV114	ASV419	0.952701	-0.952701	-1
ASV114	ASV695	0.953269	0.953269	1
ASV114	ASV771	0.953269	0.953269	1
ASV119	ASV53	0.982759	0.982759	1
ASV119	ASV122	1	1	1
ASV119	ASV131	0.982759	0.982759	1
ASV119	ASV231	0.982759	0.982759	1
ASV119	ASV225	0.965517	0.965517	1
ASV53	ASV122	0.982759	0.982759	1
ASV53	ASV131	0.965517	0.965517	1
ASV53	ASV231	1	1	1
ASV53	ASV225	0.982759	0.982759	1
ASV53	ASV573	0.956089	0.956089	1
ASV51	ASV360	0.96624	0.96624	1
ASV122	ASV131	0.982759	0.982759	1
ASV122	ASV231	0.982759	0.982759	1
ASV122	ASV225	0.965517	0.965517	1
ASV72	ASV156	0.965517	0.965517	1
ASV72	ASV194	0.956089	0.956089	1
ASV72	ASV695	1	1	1
ASV72	ASV914	0.956089	0.956089	1
ASV128	ASV233	0.970292	0.970292	1
ASV128	ASV14219	0.956089	0.956089	1
ASV128	ASV1933	0.965847	0.965847	1
ASV131	ASV231	0.965517	0.965517	1
ASV131	ASV438	0.953269	0.953269	1
ASV116	ASV219	0.961441	0.961441	1
ASV116	ASV224	0.961781	-0.961781	-1
ASV116	ASV237	0.961441	0.961441	1
ASV116	ASV356	0.961441	0.961441	1
ASV116	ASV262	0.961781	-0.961781	-1
ASV135	ASV167	0.965517	-0.965517	-1
ASV28	ASV115	1	1	1
ASV28	ASV683	1	1	1
ASV28	ASV744	0.98	0.98	1
ASV28	ASV780	1	1	1
ASV28	ASV1092	0.964836	0.964836	1
ASV28	ASV691	0.98	0.98	1
ASV142	ASV148	0.965953	0.965953	1
ASV142	ASV103	0.962352	0.962352	1
ASV142	ASV191	0.961441	0.961441	1
ASV142	ASV156	0.953269	0.953269	1
ASV142	ASV621	0.952701	-0.952701	-1
ASV134	ASV58	0.96624	-0.96624	-1
ASV134	ASV2178	0.96624	-0.96624	-1
ASV148	ASV143	0.969128	0.969128	1
ASV148	ASV14225	0.965953	0.965953	1
ASV148	ASV324	0.969128	0.969128	1
ASV148	ASV771	0.978364	0.978364	1
ASV143	ASV191	0.981818	0.981818	1
ASV143	ASV324	0.981818	0.981818	1
ASV143	ASV906	0.953463	0.953463	1
ASV55	ASV710	1	1	1
ASV55	ASV740	1	1	1
ASV55	ASV693	1	1	1
ASV55	ASV1022	1	1	1
ASV110	ASV14249	1	1	1
ASV110	ASV15233	0.98	0.98	1
ASV155	ASV178	0.973795	0.973795	1
ASV155	ASV156	0.965517	0.965517	1
ASV155	ASV225	0.982759	0.982759	1
ASV155	ASV1226	0.969358	0.969358	1
ASV167	ASV324	0.956089	0.956089	1
ASV89	ASV204	0.982759	0.982759	1
ASV89	ASV392	0.982759	0.982759	1
ASV89	ASV184	0.965517	0.965517	1
ASV89	ASV1482	0.978364	0.978364	1
ASV127	ASV525	0.984848	0.984848	1
ASV168	ASV161	0.953269	-0.953269	-1
ASV115	ASV683	1	1	1
ASV115	ASV744	0.98	0.98	1
ASV115	ASV780	1	1	1
ASV115	ASV1092	0.964836	0.964836	1
ASV115	ASV691	0.98	0.98	1
ASV171	ASV438	0.961781	-0.961781	-1
ASV14187	ASV14575	0.961781	-0.961781	-1
ASV178	ASV225	0.956089	0.956089	1
ASV178	ASV372	0.953463	0.953463	1
ASV178	ASV439	0.953463	0.953463	1
ASV178	ASV528	0.953463	0.953463	1
ASV178	ASV989	0.953463	0.953463	1
ASV178	ASV1226	0.995444	0.995444	1
ASV178	ASV1715	0.953463	0.953463	1
ASV180	ASV918	0.969358	0.969358	1
ASV105	ASV498	0.977179	0.977179	1
ASV138	ASV14312	0.96624	-0.96624	-1
ASV103	ASV156	0.983192	0.983192	1
ASV14197	ASV948	0.953463	0.953463	1
ASV191	ASV228	0.953463	0.953463	1
ASV191	ASV324	0.963636	0.963636	1
ASV191	ASV542	0.953463	0.953463	1
ASV191	ASV1226	0.968047	0.968047	1
ASV14202	ASV1405	0.98	0.98	1
ASV156	ASV224	0.965517	-0.965517	-1
ASV156	ASV194	0.956089	0.956089	1
ASV156	ASV262	0.965517	-0.965517	-1
ASV156	ASV695	0.965517	0.965517	1
ASV156	ASV914	0.956089	0.956089	1
ASV14206	ASV721	0.98	0.98	1
ASV14206	ASV14650	0.98	0.98	1
ASV14206	ASV1877	0.994987	0.994987	1
ASV14119	ASV345	0.96624	0.96624	1
ASV219	ASV237	1	1	1
ASV219	ASV344	0.953463	0.953463	1
ASV219	ASV348	0.953463	0.953463	1
ASV219	ASV356	1	1	1
ASV224	ASV262	1	1	1
ASV228	ASV286	0.98	0.98	1
ASV228	ASV344	0.98	0.98	1
ASV228	ASV348	0.98	0.98	1
ASV228	ASV542	1	1	1
ASV228	ASV462	0.98	0.98	1
ASV2	ASV639	0.953269	0.953269	1
ASV194	ASV267	0.953463	0.953463	1
ASV194	ASV374	0.953463	0.953463	1
ASV194	ASV14358	0.981818	0.981818	1
ASV194	ASV695	0.956089	0.956089	1
ASV194	ASV736	0.981818	0.981818	1
ASV194	ASV914	1	1	1
ASV234	ASV523	0.957061	0.957061	1
ASV234	ASV919	0.961441	0.961441	1
ASV231	ASV225	0.982759	0.982759	1
ASV231	ASV573	0.956089	0.956089	1
ASV237	ASV344	0.953463	0.953463	1
ASV237	ASV348	0.953463	0.953463	1
ASV237	ASV356	1	1	1
ASV250	ASV204	0.96624	0.96624	1
ASV250	ASV392	0.96624	0.96624	1
ASV250	ASV149	0.96624	-0.96624	-1
ASV250	ASV1482	0.953407	0.953407	1
ASV14225	ASV483	0.961441	0.961441	1
ASV14225	ASV771	0.970292	0.970292	1
ASV255	ASV1251	0.953269	0.953269	1
ASV233	ASV1009	0.953269	-0.953269	-1
ASV269	ASV204	0.982759	0.982759	1
ASV269	ASV392	0.982759	0.982759	1
ASV269	ASV1482	0.978364	0.978364	1
ASV204	ASV392	1	1	1
ASV204	ASV184	0.982759	0.982759	1
ASV204	ASV1482	0.99568	0.99568	1
ASV277	ASV58	0.965517	0.965517	1
ASV277	ASV411	0.965517	-0.965517	-1
ASV277	ASV48	1	1	1
ASV277	ASV679	0.965517	-0.965517	-1
ASV277	ASV161	0.982759	0.982759	1
ASV277	ASV23	0.965517	0.965517	1
ASV57	ASV267	0.98	0.98	1
ASV57	ASV374	0.98	0.98	1
ASV57	ASV102	1	1	1
ASV57	ASV432	0.953463	0.953463	1
ASV57	ASV584	1	1	1
ASV57	ASV885	0.98	0.98	1
ASV57	ASV961	1	1	1
ASV57	ASV1092	0.964836	0.964836	1
ASV284	ASV106	0.961781	-0.961781	-1
ASV286	ASV372	0.98	0.98	1
ASV286	ASV439	0.98	0.98	1
ASV286	ASV542	0.98	0.98	1
ASV286	ASV462	1	1	1
ASV286	ASV528	0.98	0.98	1
ASV286	ASV989	0.98	0.98	1
ASV286	ASV1715	0.98	0.98	1
ASV287	ASV10	0.953463	0.953463	1
ASV287	ASV380	0.953463	0.953463	1
ASV287	ASV503	0.953463	0.953463	1
ASV287	ASV2060	0.953463	0.953463	1
ASV267	ASV374	1	1	1
ASV267	ASV102	0.98	0.98	1
ASV267	ASV584	0.98	0.98	1
ASV267	ASV744	0.98	0.98	1
ASV267	ASV914	0.953463	0.953463	1
ASV267	ASV961	0.98	0.98	1
ASV267	ASV691	0.98	0.98	1
ASV106	ASV375	0.973795	0.973795	1
ASV106	ASV23	0.982759	0.982759	1
ASV106	ASV1028	0.965517	-0.965517	-1
ASV106	ASV1009	0.982759	0.982759	1
ASV323	ASV689	0.965517	0.965517	1
ASV324	ASV405	0.953463	0.953463	1
ASV336	ASV405	0.98	0.98	1
ASV336	ASV826	1	1	1
ASV344	ASV348	1	1	1
ASV344	ASV356	0.953463	0.953463	1
ASV344	ASV542	0.98	0.98	1
ASV58	ASV48	0.965517	0.965517	1
ASV58	ASV161	0.982759	0.982759	1
ASV58	ASV1028	0.965517	-0.965517	-1
ASV58	ASV2178	0.965517	0.965517	1
ASV341	ASV404	0.961441	0.961441	1
ASV348	ASV356	0.953463	0.953463	1
ASV348	ASV542	0.98	0.98	1
ASV360	ASV2222	0.965254	-0.965254	-1
ASV109	ASV14345	0.966253	0.966253	1
ASV372	ASV439	1	1	1
ASV372	ASV462	0.98	0.98	1
ASV372	ASV528	1	1	1
ASV372	ASV575	0.98	0.98	1
ASV372	ASV989	1	1	1
ASV372	ASV1715	1	1	1
ASV374	ASV102	0.98	0.98	1
ASV374	ASV584	0.98	0.98	1
ASV374	ASV744	0.98	0.98	1
ASV374	ASV914	0.953463	0.953463	1
ASV374	ASV961	0.98	0.98	1
ASV374	ASV691	0.98	0.98	1
ASV375	ASV23	0.956089	0.956089	1
ASV375	ASV1009	0.956089	0.956089	1
ASV10	ASV380	1	1	1
ASV10	ASV503	1	1	1
ASV10	ASV573	0.953463	0.953463	1
ASV10	ASV531	0.98	0.98	1
ASV10	ASV906	0.98	0.98	1
ASV10	ASV2060	1	1	1
ASV102	ASV432	0.953463	0.953463	1
ASV102	ASV584	1	1	1
ASV102	ASV885	0.98	0.98	1
ASV102	ASV961	1	1	1
ASV102	ASV1092	0.964836	0.964836	1
ASV380	ASV503	1	1	1
ASV380	ASV573	0.953463	0.953463	1
ASV380	ASV531	0.98	0.98	1
ASV380	ASV906	0.98	0.98	1
ASV380	ASV2060	1	1	1
ASV392	ASV184	0.982759	0.982759	1
ASV392	ASV1482	0.99568	0.99568	1
ASV404	ASV14495	0.953463	0.953463	1
ASV404	ASV184	0.956089	0.956089	1
ASV405	ASV483	0.953463	0.953463	1
ASV405	ASV826	0.98	0.98	1
ASV405	ASV906	0.98	0.98	1
ASV411	ASV48	0.965517	-0.965517	-1
ASV411	ASV679	0.982759	0.982759	1
ASV411	ASV1028	0.982759	0.982759	1
ASV413	ASV575	0.953463	0.953463	1
ASV413	ASV14358	0.963636	0.963636	1
ASV413	ASV736	0.963636	0.963636	1
ASV14172	ASV14219	0.956089	0.956089	1
ASV439	ASV462	0.98	0.98	1
ASV439	ASV528	1	1	1
ASV439	ASV575	0.98	0.98	1
ASV439	ASV989	1	1	1
ASV439	ASV1715	1	1	1
ASV473	ASV14367	0.964836	0.964836	1
ASV473	ASV652	0.953463	0.953463	1
ASV473	ASV470	1	1	1
ASV14309	ASV14367	0.994987	0.994987	1
ASV14309	ASV14624	1	1	1
ASV14309	ASV2062	1	1	1
ASV503	ASV573	0.953463	0.953463	1
ASV503	ASV531	0.98	0.98	1
ASV503	ASV906	0.98	0.98	1
ASV503	ASV2060	1	1	1
ASV432	ASV483	0.963636	0.963636	1
ASV432	ASV523	0.995444	0.995444	1
ASV432	ASV573	0.963636	0.963636	1
ASV432	ASV584	0.953463	0.953463	1
ASV432	ASV771	0.956089	0.956089	1
ASV432	ASV919	0.981818	0.981818	1
ASV432	ASV961	0.953463	0.953463	1
ASV483	ASV523	0.977179	0.977179	1
ASV483	ASV771	0.956089	0.956089	1
ASV483	ASV919	0.981818	0.981818	1
ASV14211	ASV14285	0.953463	0.953463	1
ASV206	ASV2382	0.953463	0.953463	1
ASV523	ASV573	0.977179	0.977179	1
ASV523	ASV771	0.969358	0.969358	1
ASV523	ASV919	0.995444	0.995444	1
ASV14336	ASV477	0.956089	0.956089	1
ASV14336	ASV1482	0.969706	0.969706	1
ASV14336	ASV2222	0.991342	0.991342	1
ASV388	ASV1610	0.956089	0.956089	1
ASV535	ASV924	1	1	1
ASV14285	ASV638	0.98	0.98	1
ASV542	ASV462	0.98	0.98	1
ASV436	ASV696	0.953463	0.953463	1
ASV436	ASV1018	0.98	0.98	1
ASV549	ASV614	0.965517	-0.965517	-1
ASV549	ASV652	0.956089	0.956089	1
ASV549	ASV4122	0.961048	-0.961048	-1
ASV477	ASV395	0.953463	0.953463	1
ASV477	ASV1482	0.955792	0.955792	1
ASV561	ASV918	0.978364	0.978364	1
ASV561	ASV149	0.969706	0.969706	1
ASV462	ASV528	0.98	0.98	1
ASV462	ASV989	0.98	0.98	1
ASV462	ASV1715	0.98	0.98	1
ASV573	ASV771	0.956089	0.956089	1
ASV573	ASV919	0.981818	0.981818	1
ASV573	ASV2060	0.953463	0.953463	1
ASV528	ASV575	0.98	0.98	1
ASV528	ASV989	1	1	1
ASV528	ASV1715	1	1	1
ASV575	ASV989	0.98	0.98	1
ASV575	ASV1715	0.98	0.98	1
ASV584	ASV885	0.98	0.98	1
ASV584	ASV961	1	1	1
ASV584	ASV1092	0.964836	0.964836	1
ASV14358	ASV291	0.957427	0.957427	1
ASV14358	ASV736	1	1	1
ASV14358	ASV744	0.953463	0.953463	1
ASV14358	ASV914	0.981818	0.981818	1
ASV14358	ASV691	0.953463	0.953463	1
ASV48	ASV679	0.965517	-0.965517	-1
ASV48	ASV161	0.982759	0.982759	1
ASV48	ASV23	0.965517	0.965517	1
ASV531	ASV2060	0.98	0.98	1
ASV14367	ASV470	0.964836	0.964836	1
ASV14367	ASV14624	0.994987	0.994987	1
ASV14367	ASV2062	0.994987	0.994987	1
ASV291	ASV736	0.957427	0.957427	1
ASV635	ASV14144	0.98	0.98	1
ASV638	ASV14456	0.98	0.98	1
ASV639	ASV2222	0.965254	-0.965254	-1
ASV614	ASV4122	0.978364	0.978364	1
ASV618	ASV66	1	1	1
ASV652	ASV470	0.953463	0.953463	1
ASV276	ASV14495	0.98	0.98	1
ASV276	ASV541	1	1	1
ASV679	ASV795	0.956089	0.956089	1
ASV679	ASV1028	0.965517	0.965517	1
ASV679	ASV4122	0.95239	0.95239	1
ASV683	ASV744	0.98	0.98	1
ASV683	ASV780	1	1	1
ASV683	ASV1092	0.964836	0.964836	1
ASV683	ASV691	0.98	0.98	1
ASV695	ASV914	0.956089	0.956089	1
ASV721	ASV1877	0.964836	0.964836	1
ASV710	ASV740	1	1	1
ASV710	ASV693	1	1	1
ASV710	ASV1022	1	1	1
ASV501	ASV926	0.952701	-0.952701	-1
ASV736	ASV744	0.953463	0.953463	1
ASV736	ASV914	0.981818	0.981818	1
ASV736	ASV691	0.953463	0.953463	1
ASV740	ASV693	1	1	1
ASV740	ASV1022	1	1	1
ASV744	ASV780	0.98	0.98	1
ASV744	ASV691	1	1	1
ASV745	ASV800	0.98	0.98	1
ASV745	ASV1196	0.98	0.98	1
ASV745	ASV2875	0.98	0.98	1
ASV780	ASV1092	0.964836	0.964836	1
ASV780	ASV691	0.98	0.98	1
ASV771	ASV919	0.973795	0.973795	1
ASV795	ASV1028	0.956089	0.956089	1
ASV800	ASV1196	1	1	1
ASV800	ASV2875	1	1	1
ASV14456	ASV14523	0.98	0.98	1
ASV693	ASV1022	1	1	1
ASV885	ASV961	0.98	0.98	1
ASV885	ASV1092	0.994987	0.994987	1
ASV14495	ASV498	0.953463	0.953463	1
ASV14495	ASV541	0.98	0.98	1
ASV900	ASV15233	0.953463	0.953463	1
ASV161	ASV23	0.982759	0.982759	1
ASV161	ASV1028	0.965517	-0.965517	-1
ASV906	ASV919	0.953463	0.953463	1
ASV906	ASV2060	0.98	0.98	1
ASV23	ASV1028	0.965517	-0.965517	-1
ASV23	ASV1009	0.965517	0.965517	1
ASV14523	ASV1331	0.98	0.98	1
ASV961	ASV1092	0.964836	0.964836	1
ASV989	ASV1715	1	1	1
ASV203	ASV1530	0.994987	0.994987	1
ASV14624	ASV2062	1	1	1
ASV14650	ASV1877	0.974887	0.974887	1
ASV184	ASV1482	0.978364	0.978364	1
ASV1196	ASV2875	1	1	1
ASV14249	ASV15233	0.98	0.98	1
ASV1482	ASV2222	0.956341	0.956341	1
ASV1494	ASV15642	0.98	0.98	1
ASV891	ASV2298	0.979796	0.979796	1
ASV14438	ASV14882	0.974887	0.974887	1

## Sheet: coconut bran_nodes
4. Nodes data on microbial correlation networks in coconut bran substrates
id	kingdom	phylum	class	order	family	genus	species
ASV14097	Fungi	Basidiomycota	Microbotryomycetes	Sporidiobolales	Sporidiobolaceae	Rhodotorula	Rhodotorula_toruloides
ASV14098	Fungi	Ascomycota	Sordariomycetes	Coniochaetales	Coniochaetaceae	Coniochaeta	unclassified_Coniochaeta
ASV14100	Fungi	Ascomycota	Sordariomycetes	Coniochaetales	Coniochaetaceae	Coniochaeta	Coniochaeta_baysunika
ASV14107	Fungi	Basidiomycota	Microbotryomycetes	Sporidiobolales	Sporidiobolaceae	Rhodotorula	Rhodotorula_toruloides
ASV14110	Fungi	Ascomycota	Sordariomycetes	Coniochaetales	Coniochaetaceae	Coniochaeta	Coniochaeta_cipronana
ASV14111	Fungi	Basidiomycota	Microbotryomycetes	Sporidiobolales	Sporidiobolaceae	unclassified_Sporidiobolaceae	unclassified_Sporidiobolaceae
ASV14104	Fungi	Ascomycota	Dothideomycetes	Cladosporiales	Cladosporiaceae	Cladosporium	unclassified_Cladosporium
ASV14117	Fungi	Basidiomycota	Microbotryomycetes	Sporidiobolales	Sporidiobolaceae	Rhodotorula	unclassified_Rhodotorula
ASV14115	Fungi	Ascomycota	Eurotiomycetes	Eurotiales	Aspergillaceae	Aspergillus	Aspergillus_heterocaryoticus
ASV12	Bacteria	Bacteroidota	Bacteroidia	Sphingobacteriales	Sphingobacteriaceae	Mucilaginibacter	unclassified_Mucilaginibacter
ASV13	Bacteria	Patescibacteria	Saccharimonadia	Saccharimonadales	Saccharimonadaceae	unclassified	unclassified_Saccharimonadaceae
ASV14103	Fungi	Ascomycota	Dothideomycetes	Pleosporales	Pleosporaceae	Alternaria	unclassified_Alternaria
ASV32	Bacteria	Actinobacteriota	Actinobacteria	Pseudonocardiales	Pseudonocardiaceae	Saccharopolyspora	unclassified_Saccharopolyspora
ASV39	Bacteria	Bacteroidota	Bacteroidia	Chitinophagales	Chitinophagaceae	Aurantisolimonas	unclassified_Aurantisolimonas
ASV29	Bacteria	Proteobacteria	Gammaproteobacteria	Burkholderiales	Oxalobacteraceae	Noviherbaspirillum	unclassified_Noviherbaspirillum
ASV22	Bacteria	Proteobacteria	Alphaproteobacteria	Caulobacterales	Caulobacteraceae	Caulobacter	unclassified_Caulobacter
ASV56	Bacteria	Proteobacteria	Gammaproteobacteria	Burkholderiales	Oxalobacteraceae	Massilia	unclassified_Massilia
ASV20	Bacteria	Proteobacteria	Gammaproteobacteria	Burkholderiales	Oxalobacteraceae	Massilia	unclassified_Massilia
ASV64	Bacteria	Proteobacteria	Alphaproteobacteria	Rhizobiales	Beijerinckiaceae	Psychroglaciecola	unclassified_Psychroglaciecola
ASV54	Bacteria	Proteobacteria	Alphaproteobacteria	Rhizobiales	Xanthobacteraceae	Pseudolabrys	unclassified_Pseudolabrys
ASV73	Bacteria	Proteobacteria	Alphaproteobacteria	Sphingomonadales	Sphingomonadaceae	Sphingomonas	unclassified_Sphingomonas
ASV14151	Fungi	Ascomycota	Eurotiomycetes	Eurotiales	Aspergillaceae	Aspergillus	Aspergillus_asclerogenus
ASV14153	Fungi	Ascomycota	Sordariomycetes	Pleurotheciales	Pleurotheciaceae	Phaeoisaria	Phaeoisaria_filiformis
ASV78	Bacteria	Bacteroidota	Bacteroidia	Sphingobacteriales	Sphingobacteriaceae	Mucilaginibacter	unclassified_Mucilaginibacter
ASV14156	Fungi	Basidiomycota	unclassified_Basidiomycota	unclassified_Basidiomycota	unclassified_Basidiomycota	unclassified_Basidiomycota	unclassified_Basidiomycota
ASV95	Bacteria	Bdellovibrionota	Oligoflexia	319	uncultured	uncultured	uncultured_Bacteriovorax_sp.
ASV90	Bacteria	Patescibacteria	Saccharimonadia	Saccharimonadales	LWQ8	unclassified	unclassified_LWQ8
ASV14165	Fungi	Ascomycota	Eurotiomycetes	Eurotiales	Aspergillaceae	Aspergillus	Aspergillus_penicillioides
ASV114	Bacteria	Proteobacteria	Alphaproteobacteria	Rhizobiales	Rhizobiaceae	unclassified	unclassified_Rhizobiaceae
ASV119	Bacteria	Bacteroidota	Bacteroidia	Chitinophagales	Chitinophagaceae	Edaphobaculum	unclassified_Edaphobaculum
ASV53	Bacteria	Proteobacteria	Gammaproteobacteria	Burkholderiales	Oxalobacteraceae	Massilia	unclassified_Massilia
ASV51	Bacteria	Proteobacteria	Alphaproteobacteria	Caulobacterales	Caulobacteraceae	Brevundimonas	unclassified_Brevundimonas
ASV122	Bacteria	Proteobacteria	Alphaproteobacteria	Sphingomonadales	Sphingomonadaceae	Sphingomonas	unclassified_Sphingomonas
ASV72	Bacteria	Actinobacteriota	Actinobacteria	Propionibacteriales	Nocardioidaceae	Nocardioides	unclassified_Nocardioides
ASV128	Bacteria	Actinobacteriota	Actinobacteria	Micrococcales	Microbacteriaceae	Amnibacterium	unclassified_Amnibacterium
ASV131	Bacteria	Patescibacteria	Saccharimonadia	Saccharimonadales	unclassified	unclassified	unclassified_Saccharimonadales
ASV116	Bacteria	Proteobacteria	Alphaproteobacteria	Caulobacterales	Caulobacteraceae	unclassified	unclassified_Caulobacteraceae
ASV135	Bacteria	Proteobacteria	Alphaproteobacteria	Caulobacterales	Caulobacteraceae	Brevundimonas	unclassified_Brevundimonas
ASV28	Bacteria	Proteobacteria	Gammaproteobacteria	Burkholderiales	Oxalobacteraceae	Massilia	unclassified_Massilia
ASV142	Bacteria	Proteobacteria	Alphaproteobacteria	Caulobacterales	Caulobacteraceae	Asticcacaulis	unclassified_Asticcacaulis
ASV134	Bacteria	Proteobacteria	Gammaproteobacteria	Enterobacterales	Enterobacteriaceae	Enterobacter	unclassified_Enterobacter
ASV148	Bacteria	Patescibacteria	Saccharimonadia	Saccharimonadales	unclassified	unclassified	unclassified_Saccharimonadales
ASV143	Bacteria	Bacteroidota	Bacteroidia	Sphingobacteriales	Sphingobacteriaceae	unclassified	unclassified_Sphingobacteriaceae
ASV55	Bacteria	Proteobacteria	Alphaproteobacteria	Sphingomonadales	Sphingomonadaceae	Novosphingobium	unclassified_Novosphingobium
ASV110	Bacteria	Actinobacteriota	Actinobacteria	Micrococcales	Microbacteriaceae	Curtobacterium	unclassified_Curtobacterium
ASV155	Bacteria	Bacteroidota	Bacteroidia	Sphingobacteriales	Sphingobacteriaceae	Mucilaginibacter	unclassified_Mucilaginibacter
ASV167	Bacteria	Proteobacteria	Alphaproteobacteria	Sphingomonadales	Sphingomonadaceae	unclassified	unclassified_Sphingomonadaceae
ASV89	Bacteria	Proteobacteria	Alphaproteobacteria	Caulobacterales	Caulobacteraceae	Caulobacter	unclassified_Caulobacter
ASV127	Bacteria	Actinobacteriota	Actinobacteria	Micrococcales	Microbacteriaceae	Curtobacterium	unclassified_Curtobacterium
ASV168	Bacteria	Firmicutes	Bacilli	Mycoplasmatales	Mycoplasmataceae	Mycoplasma	Mycoplasma_sualvi
ASV115	Bacteria	Proteobacteria	Gammaproteobacteria	Burkholderiales	Oxalobacteraceae	Massilia	unclassified_Massilia
ASV171	Bacteria	Proteobacteria	Alphaproteobacteria	Rhizobiales	Xanthobacteraceae	unclassified	unclassified_Xanthobacteraceae
ASV14187	Fungi	Ascomycota	Sordariomycetes	Togniniales	Togniniaceae	Phaeoacremonium	unclassified_Phaeoacremonium
ASV178	Bacteria	Firmicutes	Bacilli	Bacillales	Bacillaceae	Bacillus	unclassified_Bacillus
ASV180	Bacteria	Actinobacteriota	Actinobacteria	Propionibacteriales	Nocardioidaceae	Nocardioides	unclassified_Nocardioides
ASV105	Bacteria	Proteobacteria	Gammaproteobacteria	Burkholderiales	Oxalobacteraceae	Massilia	unclassified_Massilia
ASV138	Bacteria	Proteobacteria	Gammaproteobacteria	Burkholderiales	Oxalobacteraceae	Massilia	unclassified_Massilia
ASV103	Bacteria	Proteobacteria	Gammaproteobacteria	Burkholderiales	Burkholderiaceae	Burkholderia	unclassified_Burkholderia_Caballeronia_Paraburkholderia
ASV14197	Fungi	Ascomycota	Eurotiomycetes	Eurotiales	Aspergillaceae	Aspergillus	unclassified_Aspergillus
ASV191	Bacteria	Proteobacteria	Gammaproteobacteria	Burkholderiales	Burkholderiaceae	Burkholderia	unclassified_Burkholderia_Caballeronia_Paraburkholderia
ASV14202	Fungi	Basidiomycota	unclassified_Basidiomycota	unclassified_Basidiomycota	unclassified_Basidiomycota	unclassified_Basidiomycota	unclassified_Basidiomycota
ASV156	Bacteria	Firmicutes	Bacilli	Bacillales	Sporolactobacillaceae	Pullulanibacillus	unclassified_Pullulanibacillus
ASV14206	Fungi	Ascomycota	Eurotiomycetes	Eurotiales	Aspergillaceae	Aspergillus	Aspergillus_caesiellus
ASV14119	Fungi	Ascomycota	Dothideomycetes	Capnodiales	Cladosporiaceae	Cladosporium	Cladosporium_velox
ASV219	Bacteria	Bacteroidota	Bacteroidia	Chitinophagales	Chitinophagaceae	unclassified	Ilyomonas_limi
ASV224	Bacteria	Proteobacteria	Alphaproteobacteria	Rhizobiales	Methyloligellaceae	unclassified	unclassified_Methyloligellaceae
ASV228	Bacteria	Proteobacteria	Alphaproteobacteria	Caulobacterales	Caulobacteraceae	Phenylobacterium	unclassified_Phenylobacterium
ASV2	Bacteria	Proteobacteria	Gammaproteobacteria	Xanthomonadales	Xanthomonadaceae	Stenotrophomonas	unclassified_Stenotrophomonas
ASV194	Bacteria	Proteobacteria	Gammaproteobacteria	Burkholderiales	Oxalobacteraceae	Massilia	unclassified_Massilia
ASV234	Bacteria	Bacteroidota	Bacteroidia	Chitinophagales	Chitinophagaceae	Segetibacter	unclassified_Segetibacter
ASV231	Bacteria	Patescibacteria	Saccharimonadia	Saccharimonadales	Saccharimonadaceae	TM7a	unclassified_TM7a
ASV237	Bacteria	Patescibacteria	Saccharimonadia	Saccharimonadales	LWQ8	unclassified	unclassified_LWQ8
ASV250	Bacteria	Proteobacteria	Gammaproteobacteria	Xanthomonadales	Xanthomonadaceae	Lysobacter	unclassified_Lysobacter
ASV14225	Fungi	Ascomycota	Eurotiomycetes	Chaetothyriales	Herpotrichiellaceae	Phialophora	Phialophora_alba
ASV255	Bacteria	Proteobacteria	Alphaproteobacteria	Rhizobiales	Beijerinckiaceae	Methylobacterium	Methylobacterium_sp._17Sr1_1
ASV233	Bacteria	Proteobacteria	Gammaproteobacteria	Enterobacterales	Enterobacteriaceae	Escherichia	unclassified_Escherichia_Shigella
ASV269	Bacteria	Actinobacteriota	Actinobacteria	Micrococcales	Microbacteriaceae	Amnibacterium	unclassified_Amnibacterium
ASV204	Bacteria	Proteobacteria	Alphaproteobacteria	Sphingomonadales	Sphingomonadaceae	Sphingomonas	unclassified_Sphingomonas
ASV235	Bacteria	Actinobacteriota	Actinobacteria	Propionibacteriales	Nocardioidaceae	Nocardioides	unclassified_Nocardioides
ASV277	Bacteria	Proteobacteria	Alphaproteobacteria	Sphingomonadales	Sphingomonadaceae	unclassified	unclassified_Sphingomonadaceae
ASV57	Bacteria	Proteobacteria	Gammaproteobacteria	Burkholderiales	Oxalobacteraceae	Massilia	unclassified_Massilia
ASV284	Bacteria	Proteobacteria	Alphaproteobacteria	Rhizobiales	Beijerinckiaceae	Methylobacterium	unclassified_Methylobacterium_Methylorubrum
ASV286	Bacteria	Bacteroidota	Bacteroidia	Chitinophagales	Chitinophagaceae	Flavisolibacter	unclassified_Flavisolibacter
ASV287	Bacteria	Bacteroidota	Bacteroidia	Cytophagales	Hymenobacteraceae	Hymenobacter	unclassified_Hymenobacter
ASV225	Bacteria	Proteobacteria	Gammaproteobacteria	Burkholderiales	Comamonadaceae	unclassified	unclassified_Comamonadaceae
ASV267	Bacteria	Proteobacteria	Gammaproteobacteria	Burkholderiales	Burkholderiaceae	Burkholderia	unclassified_Burkholderia_Caballeronia_Paraburkholderia
ASV106	Bacteria	Proteobacteria	Gammaproteobacteria	Burkholderiales	Comamonadaceae	unclassified	unclassified_Comamonadaceae
ASV323	Bacteria	Bacteroidota	Bacteroidia	Sphingobacteriales	Sphingobacteriaceae	Nubsella	Nubsella_zeaxanthinifaciens
ASV324	Bacteria	Bacteroidota	Bacteroidia	Chitinophagales	Chitinophagaceae	Segetibacter	unclassified_Segetibacter
ASV336	Bacteria	Actinobacteriota	Actinobacteria	Micrococcales	Microbacteriaceae	Gryllotalpicola	unclassified_Gryllotalpicola
ASV344	Bacteria	Proteobacteria	Alphaproteobacteria	Acetobacterales	Acetobacteraceae	Roseomonas	unclassified_Roseomonas
ASV58	Bacteria	Proteobacteria	Gammaproteobacteria	Burkholderiales	Comamonadaceae	unclassified	unclassified_Comamonadaceae
ASV345	Bacteria	Proteobacteria	Alphaproteobacteria	Acetobacterales	Acetobacteraceae	Roseomonas	unclassified_Roseomonas
ASV341	Bacteria	Bacteroidota	Bacteroidia	Cytophagales	Spirosomaceae	unclassified	unclassified_Spirosomaceae
ASV348	Bacteria	Proteobacteria	Gammaproteobacteria	Burkholderiales	Comamonadaceae	unclassified	unclassified_Comamonadaceae
ASV356	Bacteria	Bacteroidota	Bacteroidia	Sphingobacteriales	Sphingobacteriaceae	Mucilaginibacter	unclassified_Mucilaginibacter
ASV360	Bacteria	Proteobacteria	Alphaproteobacteria	Sphingomonadales	Sphingomonadaceae	unclassified	unclassified_Sphingomonadaceae
ASV109	Bacteria	Proteobacteria	Gammaproteobacteria	Pseudomonadales	Pseudomonadaceae	Pseudomonas	unclassified_Pseudomonas
ASV372	Bacteria	Proteobacteria	Gammaproteobacteria	Xanthomonadales	Xanthomonadaceae	Lysobacter	unclassified_Lysobacter
ASV374	Bacteria	Firmicutes	Bacilli	Paenibacillales	Paenibacillaceae	Cohnella	unclassified_Cohnella
ASV375	Bacteria	Proteobacteria	Alphaproteobacteria	Rhizobiales	Rhizobiaceae	unclassified	unclassified_Rhizobiaceae
ASV10	Bacteria	Proteobacteria	Gammaproteobacteria	Pseudomonadales	Pseudomonadaceae	Pseudomonas	unclassified_Pseudomonas
ASV102	Bacteria	Proteobacteria	Gammaproteobacteria	Burkholderiales	Comamonadaceae	Comamonas	unclassified_Comamonas
ASV380	Bacteria	Bdellovibrionota	Oligoflexia	319	unclassified	unclassified	unclassified_0319_6G20
ASV392	Bacteria	Acidobacteriota	Acidobacteriae	Acidobacteriales	Acidobacteriaceae	Terriglobus	unclassified_Terriglobus
ASV404	Bacteria	Patescibacteria	Saccharimonadia	Saccharimonadales	unclassified	unclassified	unclassified_Saccharimonadales
ASV405	Bacteria	Proteobacteria	Alphaproteobacteria	Caulobacterales	Caulobacteraceae	unclassified	uncultured_Caulobacter_sp.
ASV411	Bacteria	Firmicutes	Clostridia	Clostridiales	Clostridiaceae	Clostridium	unclassified_Clostridium_sensu_stricto_1
ASV413	Bacteria	Actinobacteriota	Actinobacteria	Micrococcales	Microbacteriaceae	unclassified	unclassified_Microbacteriaceae
ASV419	Bacteria	Proteobacteria	Alphaproteobacteria	Rhizobiales	Rhizobiaceae	unclassified	unclassified_Rhizobiaceae
ASV14172	Fungi	Ascomycota	Eurotiomycetes	Eurotiales	Aspergillaceae	Aspergillus	unclassified_Aspergillus
ASV439	Bacteria	Patescibacteria	Saccharimonadia	Saccharimonadales	LWQ8	unclassified	unclassified_LWQ8
ASV438	Bacteria	Proteobacteria	Alphaproteobacteria	Rhizobiales	Beijerinckiaceae	unclassified	unclassified_Beijerinckiaceae
ASV473	Bacteria	Verrucomicrobiota	Verrucomicrobiae	Pedosphaerales	Pedosphaeraceae	DEV008	unclassified_DEV008
ASV14309	Fungi	Chytridiomycota	Unclassified	Unclassified	Unclassified	Unclassified	Unclassified
ASV262	Bacteria	Proteobacteria	Alphaproteobacteria	Sphingomonadales	Sphingomonadaceae	Novosphingobium	unclassified_Novosphingobium
ASV14312	Fungi	Ascomycota	Sordariomycetes	Sordariales	Chaetomiaceae	Chaetomium	Chaetomium_globosum
ASV503	Bacteria	Bacteroidota	Bacteroidia	Chitinophagales	Chitinophagaceae	Segetibacter	unclassified_Segetibacter
ASV432	Bacteria	Proteobacteria	Gammaproteobacteria	Burkholderiales	Comamonadaceae	unclassified	unclassified_Comamonadaceae
ASV483	Bacteria	Proteobacteria	Gammaproteobacteria	Burkholderiales	Comamonadaceae	unclassified	unclassified_Comamonadaceae
ASV14211	Fungi	Ascomycota	Eurotiomycetes	Eurotiales	Aspergillaceae	Aspergillus	Aspergillus_flavus
ASV206	Bacteria	Proteobacteria	Alphaproteobacteria	Rhizobiales	Xanthobacteraceae	Bradyrhizobium	unclassified_Bradyrhizobium
ASV523	Bacteria	Proteobacteria	Alphaproteobacteria	Rhizobiales	Beijerinckiaceae	unclassified	unclassified_Beijerinckiaceae
ASV14336	Fungi	Ascomycota	Sordariomycetes	Sordariales	unclassified_Sordariales	unclassified_Sordariales	unclassified_Sordariales
ASV525	Bacteria	Firmicutes	unclassified	unclassified	unclassified	unclassified	unclassified_Firmicutes
ASV388	Bacteria	Proteobacteria	Gammaproteobacteria	Enterobacterales	Yersiniaceae	Rahnella1	unclassified_Rahnella1
ASV535	Bacteria	Proteobacteria	Alphaproteobacteria	Sphingomonadales	Sphingomonadaceae	unclassified	unclassified_Sphingomonadaceae
ASV14285	Fungi	Ascomycota	Eurotiomycetes	Eurotiales	Aspergillaceae	Aspergillus	unclassified_Aspergillus
ASV542	Bacteria	Proteobacteria	Gammaproteobacteria	Burkholderiales	Oxalobacteraceae	unclassified	unclassified_Oxalobacteraceae
ASV14345	Fungi	Ascomycota	Sordariomycetes	Sordariales	Chaetomiaceae	unclassified_Chaetomiaceae	unclassified_Chaetomiaceae
ASV436	Bacteria	Proteobacteria	Alphaproteobacteria	Reyranellales	Reyranellaceae	Reyranella	unclassified_Reyranella
ASV549	Bacteria	Proteobacteria	Alphaproteobacteria	Rhizobiales	Rhizobiaceae	unclassified	unclassified_Rhizobiaceae
ASV477	Bacteria	Proteobacteria	Gammaproteobacteria	Burkholderiales	Comamonadaceae	Hydrogenophaga	unclassified_Hydrogenophaga
ASV561	Bacteria	Proteobacteria	Alphaproteobacteria	unclassified	unclassified	unclassified	unclassified_Alphaproteobacteria
ASV462	Bacteria	Proteobacteria	Gammaproteobacteria	Burkholderiales	Oxalobacteraceae	Massilia	unclassified_Massilia
ASV573	Bacteria	Proteobacteria	Gammaproteobacteria	Burkholderiales	Oxalobacteraceae	Duganella	unclassified_Duganella
ASV528	Bacteria	Patescibacteria	Saccharimonadia	Saccharimonadales	Saccharimonadaceae	TM7a	unclassified_TM7a
ASV575	Bacteria	Proteobacteria	Gammaproteobacteria	Burkholderiales	Oxalobacteraceae	Massilia	unclassified_Massilia
ASV584	Bacteria	Bacteroidota	Bacteroidia	Sphingobacteriales	Sphingobacteriaceae	Mucilaginibacter	unclassified_Mucilaginibacter
ASV14358	Fungi	Basidiomycota	Tremellomycetes	Tremellales	Rhynchogastremataceae	Papiliotrema	Papiliotrema_odontotermitis
ASV48	Bacteria	Proteobacteria	Gammaproteobacteria	Xanthomonadales	Xanthomonadaceae	Pseudoxanthomonas	unclassified_Pseudoxanthomonas
ASV531	Bacteria	Proteobacteria	Alphaproteobacteria	Azospirillales	Azospirillaceae	Azospirillum	unclassified_Azospirillum
ASV14367	Fungi	Basidiomycota	unclassified_Basidiomycota	unclassified_Basidiomycota	unclassified_Basidiomycota	unclassified_Basidiomycota	unclassified_Basidiomycota
ASV291	Bacteria	Proteobacteria	Alphaproteobacteria	Azospirillales	Azospirillaceae	Azospirillum	unclassified_Azospirillum
ASV621	Bacteria	Proteobacteria	Alphaproteobacteria	Rhizobiales	Rhizobiales	Bauldia	unclassified_Bauldia
ASV635	Bacteria	Proteobacteria	Alphaproteobacteria	Sphingomonadales	Sphingomonadaceae	Sphingomonas	unclassified_Sphingomonas
ASV638	Bacteria	Proteobacteria	Gammaproteobacteria	Enterobacterales	Yersiniaceae	unclassified	unclassified_Yersiniaceae
ASV639	Bacteria	Actinobacteriota	Actinobacteria	Frankiales	Geodermatophilaceae	unclassified	unclassified_Geodermatophilaceae
ASV614	Bacteria	Firmicutes	Bacilli	Lactobacillales	Lactobacillaceae	Lactobacillus	unclassified_Lactobacillus
ASV618	Bacteria	Proteobacteria	Alphaproteobacteria	Parvibaculales	Parvibaculaceae	Parvibaculum	unclassified_Parvibaculum
ASV14219	Fungi	Ascomycota	Sordariomycetes	Hypocreales	Unclassified	Acremonium	Acremonium_egyptiacum
ASV652	Bacteria	Bacteroidota	Bacteroidia	Flavobacteriales	Flavobacteriaceae	Flavobacterium	Flavobacterium_bacterium_7B4
ASV276	Bacteria	Proteobacteria	Alphaproteobacteria	Rhizobiales	Beijerinckiaceae	Bosea	unclassified_Bosea
ASV679	Bacteria	Acidobacteriota	Acidobacteriae	Acidobacteriales	Acidobacteriaceae	Terriglobus	unclassified_Terriglobus
ASV683	Bacteria	Bacteroidota	Bacteroidia	Sphingobacteriales	Sphingobacteriaceae	Mucilaginibacter	unclassified_Mucilaginibacter
ASV695	Bacteria	Proteobacteria	Gammaproteobacteria	Burkholderiales	Oxalobacteraceae	Paucimonas	Paucimonas_lemoignei
ASV696	Bacteria	Firmicutes	unclassified	unclassified	unclassified	unclassified	unclassified_Firmicutes
ASV689	Bacteria	Proteobacteria	Alphaproteobacteria	Rhizobiales	Beijerinckiaceae	unclassified	unclassified_Beijerinckiaceae
ASV721	Bacteria	Proteobacteria	Alphaproteobacteria	Acetobacterales	Acetobacteraceae	Roseomonas	unclassified_Roseomonas
ASV710	Bacteria	Firmicutes	Bacilli	unclassified	unclassified	unclassified	unclassified_Bacilli
ASV501	Bacteria	Proteobacteria	Alphaproteobacteria	Acetobacterales	Acetobacteraceae	unclassified	unclassified_Acetobacteraceae
ASV736	Bacteria	Patescibacteria	Saccharimonadia	Saccharimonadales	LWQ8	unclassified	unclassified_LWQ8
ASV740	Bacteria	Actinobacteriota	Actinobacteria	Corynebacteriales	Mycobacteriaceae	Mycobacterium	unclassified_Mycobacterium
ASV744	Bacteria	Bacteroidota	Bacteroidia	Chitinophagales	Chitinophagaceae	Edaphobaculum	Flavipsychrobacter_stenotrophus
ASV745	Bacteria	Acidobacteriota	Blastocatellia	Blastocatellales	Blastocatellaceae	Blastocatella	unclassified_Blastocatella
ASV780	Bacteria	Firmicutes	Bacilli	Paenibacillales	Paenibacillaceae	Paenibacillus	unclassified_Paenibacillus
ASV771	Bacteria	Proteobacteria	Alphaproteobacteria	Sphingomonadales	Sphingomonadaceae	Sphingomonas	unclassified_Sphingomonas
ASV795	Bacteria	Proteobacteria	Alphaproteobacteria	Rhizobiales	Beijerinckiaceae	Psychroglaciecola	unclassified_Psychroglaciecola
ASV800	Bacteria	Verrucomicrobiota	Verrucomicrobiae	Verrucomicrobiales	Verrucomicrobiaceae	Prosthecobacter	unclassified_Prosthecobacter
ASV14456	Fungi	Ascomycota	Dothideomycetes	Pleosporales	Torulaceae	Torula	Torula_gaodangensis
ASV826	Bacteria	Firmicutes	unclassified	unclassified	unclassified	unclassified	unclassified_Firmicutes
ASV693	Bacteria	Firmicutes	Bacilli	Lactobacillales	Lactobacillaceae	Ligilactobacillus	unclassified_Ligilactobacillus
ASV885	Bacteria	Proteobacteria	Alphaproteobacteria	Rhizobiales	Beijerinckiaceae	1174	unclassified_1174_901_12
ASV14495	Fungi	Ascomycota	Dothideomycetes	Pleosporales	Pleosporaceae	Curvularia	Curvularia_caricae-papayae
ASV900	Bacteria	Firmicutes	Negativicutes	Veillonellales	Veillonellaceae	Megasphaera	Megasphaera_elsdenii
ASV161	Bacteria	Proteobacteria	Alphaproteobacteria	Rhizobiales	Rhizobiaceae	Allorhizobium	unclassified_Allorhizobium_Neorhizobium_Pararhizobium_Rhizobium
ASV498	Bacteria	Proteobacteria	Gammaproteobacteria	Pseudomonadales	Pseudomonadaceae	Pseudomonas	unclassified_Pseudomonas
ASV906	Bacteria	Proteobacteria	Alphaproteobacteria	Rhizobiales	Rhizobiaceae	Allorhizobium	unclassified_Allorhizobium_Neorhizobium_Pararhizobium_Rhizobium
ASV914	Bacteria	Bacteroidota	Bacteroidia	Sphingobacteriales	Sphingobacteriaceae	Mucilaginibacter	unclassified_Mucilaginibacter
ASV918	Bacteria	Proteobacteria	Alphaproteobacteria	Caulobacterales	Caulobacteraceae	unclassified	unclassified_Caulobacteraceae
ASV919	Bacteria	Proteobacteria	Gammaproteobacteria	Burkholderiales	Comamonadaceae	Ramlibacter	unclassified_Ramlibacter
ASV23	Bacteria	Proteobacteria	Gammaproteobacteria	Burkholderiales	Oxalobacteraceae	Massilia	uncultured_Telluria_sp.
ASV395	Bacteria	Proteobacteria	Gammaproteobacteria	Pseudomonadales	Pseudomonadaceae	Pseudomonas	unclassified_Pseudomonas
ASV14523	Fungi	Ascomycota	Sordariomycetes	Pisorisporiales	Pisorisporiaceae	Achroceratosphaeria	Achroceratosphaeria_potamia
ASV948	Bacteria	Actinobacteriota	Thermoleophilia	Solirubrobacterales	67	unclassified	unclassified_67_14
ASV926	Bacteria	Firmicutes	Bacilli	Lactobacillales	Streptococcaceae	Streptococcus	unclassified_Streptococcus
ASV961	Bacteria	Proteobacteria	Alphaproteobacteria	Caulobacterales	Caulobacteraceae	unclassified	uncultured_Caulobacter_sp.
ASV14144	Fungi	Basidiomycota	Tremellomycetes	Cystofilobasidiales	Mrakiaceae	Mrakia	Mrakia_frigida
ASV989	Bacteria	Proteobacteria	Alphaproteobacteria	Rhodospirillales	unclassified	unclassified	unclassified_Rhodospirillales
ASV924	Bacteria	Firmicutes	Clostridia	Peptostreptococcales	Peptostreptococcaceae	Romboutsia	unclassified_Romboutsia
ASV1018	Bacteria	Planctomycetota	Phycisphaerae	Tepidisphaerales	Tepidisphaeraceae	unclassified	unclassified_Tepidisphaeraceae
ASV14575	Fungi	Ascomycota	Dothideomycetes	Mycosphaerellales	unclassified_Mycosphaerellales	unclassified_Mycosphaerellales	unclassified_Mycosphaerellales
ASV1028	Bacteria	Bacteroidota	Bacteroidia	Sphingobacteriales	Sphingobacteriaceae	Mucilaginibacter	unclassified_Mucilaginibacter
ASV149	Bacteria	Proteobacteria	Alphaproteobacteria	Rhizobiales	Rhizobiaceae	Allorhizobium	unclassified_Allorhizobium_Neorhizobium_Pararhizobium_Rhizobium
ASV203	Bacteria	Proteobacteria	Alphaproteobacteria	Sphingomonadales	Sphingomonadaceae	Sphingomonas	unclassified_Sphingomonas
ASV1022	Bacteria	Actinobacteriota	Actinobacteria	Corynebacteriales	Corynebacteriaceae	Corynebacterium	unclassified_Corynebacterium
ASV470	Bacteria	Bacteroidota	Bacteroidia	Chitinophagales	Chitinophagaceae	Rurimicrobium	Rurimicrobium_arvi
ASV1009	Bacteria	Proteobacteria	Gammaproteobacteria	Pseudomonadales	Pseudomonadaceae	Pseudomonas	unclassified_Pseudomonas
ASV1092	Bacteria	Bacteroidota	Bacteroidia	Chitinophagales	Chitinophagaceae	Flavisolibacter	unclassified_Flavisolibacter_sp.
ASV14624	Fungi	Ascomycota	Sordariomycetes	unclassified_Sordariomycetes	unclassified_Sordariomycetes	unclassified_Sordariomycetes	unclassified_Sordariomycetes
ASV1140	Bacteria	Verrucomicrobiota	Verrucomicrobiae	Chthoniobacterales	Chthoniobacteraceae	Chthoniobacter	unclassified_Chthoniobacter
ASV14650	Fungi	Rozellomycota	Unclassified	Unclassified	Unclassified	Unclassified	Unclassified
ASV691	Bacteria	Proteobacteria	Gammaproteobacteria	Burkholderiales	Comamonadaceae	Acidovorax	unclassified_Acidovorax
ASV1226	Bacteria	Proteobacteria	Alphaproteobacteria	Rhizobiales	Xanthobacteraceae	unclassified	unclassified_Xanthobacteraceae
ASV184	Bacteria	Proteobacteria	Gammaproteobacteria	Pseudomonadales	Pseudomonadaceae	Pseudomonas	unclassified_Pseudomonas
ASV742	Bacteria	Proteobacteria	Gammaproteobacteria	Burkholderiales	Oxalobacteraceae	Herminiimonas	unclassified_Herminiimonas
ASV1251	Bacteria	Proteobacteria	Gammaproteobacteria	Burkholderiales	Comamonadaceae	Ramlibacter	unclassified_Ramlibacter
ASV1331	Bacteria	Proteobacteria	Gammaproteobacteria	Xanthomonadales	Xanthomonadaceae	Stenotrophomonas	unclassified_Stenotrophomonas
ASV541	Bacteria	Proteobacteria	Gammaproteobacteria	Pseudomonadales	Pseudomonadaceae	Pseudomonas	unclassified_Pseudomonas
ASV1196	Bacteria	Bacteroidota	Bacteroidia	Flavobacteriales	Flavobacteriaceae	Flavobacterium	Flavobacterium_sp._THWCSN34
ASV1405	Bacteria	Proteobacteria	Alphaproteobacteria	Micropepsales	Micropepsaceae	unclassified	unclassified_Micropepsaceae
ASV14249	Fungi	Mortierellomycota	Mortierellomycetes	Mortierellales	Mortierellaceae	Mortierella	Mortierella_globalpina
ASV1482	Bacteria	Proteobacteria	Gammaproteobacteria	Pseudomonadales	Moraxellaceae	Cavicella	unclassified_Cavicella
ASV1494	Bacteria	Actinobacteriota	Actinobacteria	Corynebacteriales	Corynebacteriaceae	Corynebacterium	unclassified_Corynebacterium
ASV1610	Bacteria	Firmicutes	Negativicutes	Veillonellales	Veillonellaceae	Dialister	unclassified_Dialister
ASV1715	Bacteria	Proteobacteria	Alphaproteobacteria	Caulobacterales	Caulobacteraceae	unclassified	unclassified_Caulobacteraceae
ASV891	Bacteria	Firmicutes	Clostridia	Peptostreptococcales	Peptostreptococcaceae	Terrisporobacter	unclassified_Terrisporobacter
ASV66	Bacteria	Proteobacteria	Gammaproteobacteria	Burkholderiales	Alcaligenaceae	Achromobacter	unclassified_Achromobacter
ASV15233	Fungi	Ascomycota	Dothideomycetes	Pleosporales	Unclassified	Pseudochaetosphaeronema	Pseudochaetosphaeronema_pandanicola
ASV2060	Bacteria	Proteobacteria	Alphaproteobacteria	Rickettsiales	Mitochondria	unclassified	unclassified_Mitochondria
ASV2062	Bacteria	Verrucomicrobiota	Verrucomicrobiae	Pedosphaerales	Pedosphaeraceae	Ellin516	unclassified_Ellin516
ASV1933	Bacteria	Proteobacteria	Gammaproteobacteria	Pseudomonadales	Pseudomonadaceae	Pseudomonas	unclassified_Pseudomonas
ASV1877	Bacteria	Proteobacteria	Gammaproteobacteria	Burkholderiales	Methylophilaceae	Methylophilus	unclassified_Methylophilus
ASV2178	Bacteria	Proteobacteria	Alphaproteobacteria	Defluviicoccales	Defluviicoccaceae	Defluviicoccus	unclassified_Defluviicoccus
ASV2222	Bacteria	Proteobacteria	Gammaproteobacteria	Burkholderiales	Comamonadaceae	unclassified	unclassified_Comamonadaceae
ASV2298	Bacteria	Proteobacteria	Alphaproteobacteria	Rhizobiales	Devosiaceae	unclassified	unclassified_Devosiaceae
ASV1530	Bacteria	Acidobacteriota	Acidobacteriae	Acidobacteriales	Acidobacteriaceae	unclassified	unclassified_Acidobacteriaceae
ASV2382	Bacteria	Bdellovibrionota	Oligoflexia	319	uncultured	uncultured	uncultured_Bacteriovorax_sp.
ASV15642	Fungi	Ascomycota	Eurotiomycetes	Eurotiales	Thermoascaceae	Paecilomyces	Paecilomyces_maximus
ASV14438	Fungi	Ascomycota	Sordariomycetes	Hypocreales	Stachybotryaceae	Stachybotrys	unclassified_Stachybotrys
ASV2875	Bacteria	Bacteroidota	Bacteroidia	Flavobacteriales	Flavobacteriaceae	Flavobacterium	unclassified_Flavobacterium
ASV4122	Bacteria	Proteobacteria	Alphaproteobacteria	Caulobacterales	Caulobacteraceae	Asticcacaulis	Asticcacaulis_solisilvae
ASV14882	Fungi	Ascomycota	Eurotiomycetes	Onygenales	Ascosphaeraceae	Ascosphaera	Ascosphaera_proliperda

## Sheet: vermiculite_ASVs
5. Abundance of ASVs in the vermiculite substrates
	V1_1	V1_2	V1_3	V2_1	V2_2	V2_3	V3_1	V3_2	V3_3
ASV2	0	0	0	0	0	0	3855	5239	5973
ASV3	0	0	0	4312	4202	4345	0	0	0
ASV4	0	0	0	0	0	0	937	1439	1182
ASV5	28	29	55	0	0	0	1195	1093	1278
ASV6	0	0	0	2842	2900	2887	0	0	0
ASV7	0	0	0	2714	2421	2434	0	0	0
ASV8	0	0	0	2154	2084	2131	0	0	0
ASV9	0	0	0	0	0	0	1673	2213	2227
ASV10	0	0	0	1072	1272	1059	212	254	258
ASV11	0	0	0	1931	1803	2245	0	0	0
ASV12	0	0	0	29	38	0	0	0	0
ASV13	0	0	0	119	183	218	0	0	0
ASV15	0	0	0	0	0	0	514	461	542
ASV17	66	52	41	1242	1159	1563	236	204	259
ASV19	0	0	0	21	0	0	1350	1669	1852
ASV20	0	0	0	742	769	760	0	0	0
ASV22	0	0	0	79	67	28	154	121	123
ASV23	0	0	0	105	137	136	689	967	1053
ASV24	0	0	0	0	0	0	1305	1370	1490
ASV25	0	0	0	1495	1466	1278	0	0	0
ASV26	0	0	0	1223	1504	1327	0	0	0
ASV27	0	0	0	0	0	0	589	739	802
ASV28	0	0	0	773	960	759	0	0	0
ASV29	0	0	0	306	235	233	0	0	0
ASV31	0	0	0	916	792	639	457	529	487
ASV33	0	0	0	0	0	0	788	1018	1075
ASV35	0	0	0	0	0	0	218	230	253
ASV36	0	0	0	0	0	0	157	213	195
ASV37	0	0	0	0	0	0	383	438	465
ASV38	0	0	0	0	0	0	201	253	266
ASV40	0	0	0	0	0	0	885	1184	1224
ASV41	0	0	0	0	174	182	0	0	0
ASV42	0	0	0	0	0	0	825	1045	1378
ASV45	0	0	0	0	0	0	309	373	339
ASV46	0	0	0	0	0	0	425	444	434
ASV47	0	0	0	0	0	0	893	972	1047
ASV48	0	0	0	0	0	0	241	315	250
ASV49	0	0	0	0	0	39	0	0	0
ASV50	0	0	0	0	0	0	592	737	811
ASV51	0	0	0	24	0	16	61	40	73
ASV52	0	0	0	937	991	982	0	0	0
ASV53	0	0	0	362	172	311	0	0	0
ASV54	0	0	0	0	0	0	17	15	0
ASV55	0	0	0	0	0	0	303	349	398
ASV56	0	0	0	27	52	68	0	0	0
ASV57	0	0	0	651	606	591	0	0	0
ASV58	0	0	0	62	15	20	362	421	470
ASV59	0	0	0	33	34	55	0	19	0
ASV60	0	0	0	852	805	886	0	0	0
ASV61	0	0	0	861	828	833	0	0	0
ASV62	0	0	0	0	0	0	0	33	0
ASV64	0	0	0	0	28	39	0	0	0
ASV65	0	0	0	689	885	871	0	0	0
ASV66	0	0	0	0	0	0	703	745	752
ASV69	0	0	0	0	0	0	340	447	488
ASV70	0	0	0	695	907	709	0	0	0
ASV71	0	0	0	0	0	0	158	192	197
ASV72	0	0	0	203	237	226	0	0	0
ASV75	0	88	0	0	0	0	306	381	381
ASV76	0	0	0	814	679	679	0	0	0
ASV79	0	0	0	540	606	709	31	0	0
ASV80	0	0	0	656	740	716	0	0	0
ASV82	0	0	0	0	0	0	694	695	718
ASV83	0	0	0	590	818	698	0	0	0
ASV84	0	0	0	0	0	0	143	133	202
ASV85	0	0	0	0	0	0	521	614	702
ASV87	0	0	0	144	291	274	303	400	481
ASV90	0	0	0	49	32	34	0	0	0
ASV91	0	0	0	0	0	0	461	564	545
ASV92	0	0	0	679	581	679	0	0	0
ASV93	0	0	0	578	749	617	0	0	0
ASV94	0	0	0	585	621	596	0	0	0
ASV95	0	0	0	1	0	0	0	0	0
ASV97	0	0	0	0	0	0	185	200	168
ASV99	0	0	0	79	90	86	122	155	165
ASV101	0	0	0	0	0	0	475	471	609
ASV102	0	0	0	429	435	359	0	0	0
ASV103	0	0	0	165	235	207	0	0	0
ASV104	0	0	0	0	0	0	356	396	349
ASV105	0	0	0	201	170	279	0	0	0
ASV106	0	0	0	0	50	61	0	0	0
ASV107	0	0	0	0	0	0	366	385	410
ASV108	0	0	0	0	0	0	600	598	616
ASV109	0	0	0	361	411	354	0	0	0
ASV110	0	0	0	173	0	223	0	0	0
ASV111	0	0	0	144	187	184	92	140	116
ASV114	0	0	0	40	0	23	0	0	0
ASV115	0	0	0	0	208	226	0	0	0
ASV118	0	0	0	623	532	523	0	0	0
ASV120	0	0	0	58	62	49	392	486	477
ASV122	0	0	0	0	0	11	0	0	0
ASV123	0	0	0	0	0	0	473	570	601
ASV125	0	0	0	0	0	0	540	533	544
ASV127	0	0	0	105	213	0	0	0	0
ASV130	0	0	0	0	0	0	13	12	15
ASV133	0	0	0	0	0	0	145	239	187
ASV134	0	0	0	0	0	80	0	0	0
ASV136	621	484	361	0	0	0	0	0	0
ASV137	0	0	0	565	467	502	0	0	0
ASV138	0	0	0	87	140	87	0	0	0
ASV140	0	0	0	0	0	0	313	303	310
ASV141	0	0	0	0	0	0	177	189	205
ASV143	0	0	0	17	15	11	0	0	0
ASV145	0	0	0	435	546	493	0	0	0
ASV146	0	0	0	96	115	161	0	0	0
ASV147	0	0	0	561	408	479	0	0	0
ASV149	0	0	0	0	0	0	248	257	268
ASV151	0	0	0	439	523	476	0	0	0
ASV152	0	0	0	432	510	495	0	0	0
ASV154	0	0	0	362	366	338	35	0	0
ASV155	0	0	0	31	42	0	0	0	0
ASV156	0	0	0	119	89	97	0	0	0
ASV157	0	0	0	0	0	0	209	275	263
ASV158	0	0	0	0	0	0	387	511	471
ASV159	0	0	0	242	112	96	0	0	0
ASV160	0	0	0	0	0	0	89	101	99
ASV161	0	0	0	0	0	0	119	0	140
ASV163	0	0	0	0	37	0	0	0	42
ASV172	0	0	0	0	0	0	232	237	230
ASV173	0	0	0	0	0	0	134	156	141
ASV174	0	0	0	0	0	0	355	455	457
ASV177	0	0	0	54	0	0	298	353	351
ASV179	0	0	0	0	0	0	14	0	0
ASV182	0	0	0	364	437	404	0	0	0
ASV184	0	0	0	170	219	181	113	144	123
ASV185	0	0	0	411	391	419	0	0	0
ASV186	0	0	0	0	0	0	254	317	333
ASV187	0	0	0	97	147	74	51	0	0
ASV188	0	0	0	0	0	0	355	390	450
ASV190	0	0	0	0	0	0	247	301	383
ASV191	0	0	0	0	40	40	0	0	0
ASV192	0	0	0	379	299	311	28	44	53
ASV194	0	0	0	60	0	117	0	0	0
ASV195	0	0	0	431	409	330	0	0	0
ASV196	0	0	0	0	0	0	375	388	404
ASV199	0	0	0	18	0	0	0	0	0
ASV200	0	0	0	396	390	369	0	0	0
ASV201	0	0	0	0	0	0	354	329	344
ASV203	0	0	0	0	0	0	54	60	56
ASV206	77	72	73	0	0	0	0	0	0
ASV207	0	0	0	385	383	346	0	0	0
ASV208	0	0	0	104	0	91	0	0	0
ASV210	0	0	0	298	420	391	0	0	0
ASV211	0	0	0	391	372	346	0	0	0
ASV214	0	0	0	0	0	0	324	272	236
ASV215	0	0	0	379	367	327	0	0	0
ASV216	0	0	0	371	351	345	0	0	0
ASV217	0	0	0	0	0	0	322	326	418
ASV218	0	0	0	360	353	335	0	0	0
ASV221	0	0	0	0	0	0	173	305	259
ASV225	0	0	0	72	94	48	0	0	0
ASV226	0	0	0	0	0	0	10	13	5
ASV229	0	0	0	316	359	330	0	0	0
ASV231	0	0	0	20	0	0	0	0	0
ASV232	315	307	376	0	0	0	0	0	0
ASV233	0	11	0	28	0	45	0	0	0
ASV235	0	0	0	114	0	0	0	0	0
ASV236	329	304	329	0	0	6	0	0	0
ASV238	0	0	0	0	0	0	328	297	336
ASV240	0	0	0	0	0	0	120	139	171
ASV242	0	0	0	0	0	0	257	337	365
ASV245	359	342	253	0	0	0	0	0	0
ASV247	320	368	260	0	0	0	0	0	0
ASV248	0	0	0	178	272	227	0	0	0
ASV249	0	0	0	354	308	280	0	0	0
ASV252	360	335	238	0	0	0	0	0	0
ASV258	214	334	352	0	0	0	0	0	0
ASV259	0	0	0	0	0	0	196	167	268
ASV260	0	0	0	277	319	297	0	0	0
ASV264	0	0	0	296	335	258	0	0	0
ASV265	0	0	0	36	42	42	0	0	0
ASV267	0	0	0	121	0	0	0	0	0
ASV268	0	0	0	261	268	285	0	0	0
ASV270	0	0	0	247	224	205	44	70	79
ASV271	0	0	0	0	0	0	82	203	216
ASV273	0	0	0	0	0	0	236	301	324
ASV275	0	0	0	81	78	0	219	285	191
ASV276	0	0	0	0	0	0	133	166	99
ASV278	0	0	0	262	234	239	0	0	0
ASV279	0	0	0	0	0	0	238	298	306
ASV280	0	0	0	0	0	0	104	163	128
ASV282	0	0	0	285	286	267	0	0	0
ASV283	0	0	0	0	0	0	163	173	206
ASV287	0	0	0	5	0	0	0	0	0
ASV288	0	0	0	0	0	0	0	14	9
ASV289	0	0	0	0	0	15	137	152	179
ASV291	0	0	0	53	56	48	65	67	55
ASV292	0	0	0	0	0	0	85	80	91
ASV294	0	0	0	0	0	0	32	35	35
ASV299	0	0	0	0	0	0	76	92	98
ASV303	0	0	0	255	267	261	0	0	0
ASV304	0	0	0	276	267	239	0	0	0
ASV309	0	0	0	1	1	1	223	271	258
ASV310	0	0	0	197	50	27	111	114	98
ASV311	0	0	0	224	204	166	0	0	0
ASV315	0	0	0	0	0	0	108	141	95
ASV316	0	0	0	258	270	226	0	0	0
ASV317	0	0	0	0	0	42	64	83	72
ASV319	0	0	0	0	0	0	246	244	261
ASV321	0	0	0	0	0	0	46	0	61
ASV322	0	0	0	0	0	0	185	161	247
ASV325	0	0	0	0	0	15	212	252	254
ASV326	0	0	0	0	0	0	233	237	257
ASV327	0	0	0	0	0	0	155	159	219
ASV330	0	0	0	0	0	0	66	115	140
ASV332	0	0	0	15	0	0	176	232	221
ASV334	0	0	0	0	0	0	211	256	246
ASV335	237	184	291	0	0	0	0	0	0
ASV338	211	244	252	0	0	0	0	0	0
ASV340	0	0	0	0	0	0	216	227	261
ASV341	0	0	0	0	3	4	0	0	0
ASV342	0	0	0	232	265	206	0	0	0
ASV343	250	242	210	0	0	0	0	0	0
ASV346	0	0	0	0	0	0	36	37	38
ASV347	0	0	0	114	85	0	0	0	0
ASV351	0	0	0	227	234	222	0	0	0
ASV355	0	0	0	236	239	201	0	0	0
ASV358	0	0	0	201	241	230	0	0	0
ASV361	0	0	0	235	184	247	0	0	0
ASV367	0	0	0	0	0	0	15	74	86
ASV369	0	0	0	0	0	0	114	115	0
ASV370	0	0	0	175	185	210	0	0	0
ASV371	0	0	0	0	0	0	133	119	136
ASV373	0	0	0	121	178	172	0	0	0
ASV376	133	132	123	9	8	0	0	0	0
ASV379	0	0	0	184	243	208	0	0	0
ASV382	268	188	177	0	0	0	0	0	0
ASV383	0	0	0	241	163	229	0	0	0
ASV385	0	0	0	92	79	74	0	0	0
ASV386	178	219	230	0	0	0	0	0	0
ASV387	207	203	217	0	0	0	0	0	0
ASV388	0	0	0	0	0	0	32	35	45
ASV395	0	25	0	85	73	95	0	0	106
ASV396	0	0	0	0	0	0	149	178	186
ASV398	229	196	194	0	0	0	0	0	0
ASV400	0	0	0	22	0	0	0	0	0
ASV402	0	0	0	0	0	0	158	229	228
ASV403	0	0	0	0	0	0	217	180	214
ASV406	188	223	194	0	0	0	0	0	0
ASV407	0	0	0	0	0	0	0	24	0
ASV409	0	0	0	0	0	139	0	0	0
ASV410	0	0	0	0	0	0	0	0	109
ASV414	0	0	0	176	157	102	0	0	0
ASV415	0	0	0	0	0	0	0	0	23
ASV416	7	0	22	22	37	15	0	23	0
ASV417	0	0	0	211	211	165	0	0	0
ASV418	0	0	0	0	0	47	0	0	0
ASV421	0	0	0	73	63	67	41	65	61
ASV422	0	0	0	0	2	0	0	0	0
ASV424	0	0	0	42	42	41	51	39	55
ASV427	0	0	0	0	0	0	43	58	67
ASV429	0	0	0	190	161	216	0	0	0
ASV430	0	0	0	26	38	0	0	0	0
ASV431	213	204	148	0	0	0	0	0	0
ASV432	0	0	0	55	0	29	0	0	0
ASV435	0	0	0	181	172	206	0	0	0
ASV436	0	0	0	0	0	0	0	73	0
ASV437	0	0	0	0	0	0	171	184	200
ASV438	0	0	0	0	0	13	0	0	0
ASV440	0	0	0	91	77	54	0	0	0
ASV441	300	253	0	0	0	0	0	0	0
ASV444	205	176	170	0	0	0	0	0	0
ASV445	196	176	178	0	0	0	0	0	0
ASV446	0	0	0	209	186	154	0	0	0
ASV450	159	187	199	0	0	0	0	0	0
ASV453	0	0	0	115	92	93	0	0	0
ASV456	0	0	0	0	0	0	153	158	163
ASV457	0	0	0	0	0	0	156	202	177
ASV458	0	0	0	0	0	0	110	146	144
ASV460	0	0	0	0	0	0	113	108	185
ASV462	0	0	0	0	64	43	0	0	0
ASV465	0	0	0	0	0	0	153	175	196
ASV468	161	177	184	0	0	0	0	0	0
ASV472	0	0	0	0	0	0	189	187	144
ASV474	121	179	218	0	0	0	0	0	0
ASV476	0	0	0	119	161	160	0	0	0
ASV478	165	171	180	0	0	0	0	0	0
ASV480	7	0	0	0	0	0	140	159	206
ASV481	0	0	0	15	0	0	103	85	88
ASV482	167	179	164	0	0	0	0	0	0
ASV483	0	0	0	17	0	19	0	0	0
ASV484	0	243	264	0	0	0	0	0	0
ASV485	173	170	163	0	0	0	0	0	0
ASV486	173	162	171	0	0	0	0	0	0
ASV488	0	0	0	0	0	0	171	165	167
ASV489	179	167	156	0	0	0	0	0	0
ASV490	0	167	250	0	0	0	0	0	0
ASV495	0	0	0	0	0	0	175	156	141
ASV497	174	130	184	0	0	0	0	0	0
ASV498	0	0	0	68	90	81	0	0	1
ASV499	0	0	0	0	0	0	152	178	154
ASV502	0	0	0	133	182	165	0	0	0
ASV504	0	0	0	138	159	182	0	0	0
ASV511	0	0	0	118	122	228	0	0	0
ASV512	0	0	0	0	0	0	68	106	118
ASV514	230	236	0	0	0	0	0	0	0
ASV515	0	0	0	157	168	139	0	0	0
ASV517	0	0	0	71	52	74	0	0	0
ASV518	0	0	0	54	69	85	21	23	12
ASV524	0	0	0	192	127	140	0	0	0
ASV528	0	0	0	0	21	17	0	0	0
ASV531	0	0	0	18	0	34	0	0	0
ASV532	0	0	0	157	122	138	0	0	9
ASV534	0	0	0	0	0	0	55	40	57
ASV539	66	81	61	0	9	0	0	189	0
ASV541	0	0	0	92	124	88	0	0	2
ASV543	0	0	0	144	141	157	0	0	0
ASV546	0	0	0	119	128	95	0	0	0
ASV550	0	0	0	0	0	0	33	0	30
ASV551	132	143	158	0	0	0	0	0	0
ASV557	149	146	133	0	0	0	0	0	0
ASV559	0	0	0	0	0	0	80	190	156
ASV560	0	0	0	0	0	0	113	153	152
ASV562	138	140	144	0	0	0	0	0	0
ASV563	0	0	0	0	0	0	110	123	142
ASV565	95	147	177	0	0	0	0	0	0
ASV567	0	0	0	33	28	40	0	0	0
ASV571	139	93	185	0	0	0	0	0	0
ASV572	0	0	0	0	0	0	123	131	161
ASV575	0	0	0	0	4	4	0	0	0
ASV579	0	0	0	0	0	0	0	37	49
ASV580	0	0	0	17	35	58	0	0	0
ASV581	142	134	131	0	0	0	0	0	0
ASV586	0	0	0	0	0	14	46	54	0
ASV588	0	0	0	0	0	0	24	18	29
ASV589	0	0	0	0	0	0	61	63	49
ASV590	0	0	0	129	202	68	0	0	0
ASV591	0	0	0	0	206	192	0	0	0
ASV592	0	0	0	0	0	0	141	138	118
ASV595	125	140	131	0	0	0	0	0	0
ASV600	0	0	0	0	0	0	113	138	141
ASV602	129	119	126	0	0	0	0	0	0
ASV604	137	131	122	0	0	0	0	0	0
ASV605	114	142	134	0	0	0	0	0	0
ASV610	0	0	0	53	45	0	0	0	32
ASV611	0	0	0	73	153	161	0	0	0
ASV612	0	0	0	0	0	0	125	145	117
ASV613	0	0	0	0	0	0	56	77	34
ASV614	0	0	0	0	0	14	0	0	0
ASV616	0	0	0	0	0	0	39	61	53
ASV617	0	0	0	0	0	0	111	113	161
ASV619	0	0	0	0	0	0	103	143	138
ASV620	0	0	0	131	136	116	0	0	0
ASV625	0	0	0	0	99	90	0	0	0
ASV627	0	0	0	135	151	91	0	0	0
ASV631	73	172	131	0	0	0	0	0	0
ASV637	0	0	0	0	0	0	18	20	20
ASV640	0	0	0	0	0	0	66	76	76
ASV641	0	0	0	0	7	5	0	0	0
ASV645	0	0	0	0	0	64	0	0	0
ASV646	0	0	0	0	88	0	0	0	0
ASV647	0	0	0	0	0	0	126	163	0
ASV648	0	0	0	0	0	0	49	30	41
ASV649	116	122	128	0	0	0	0	0	0
ASV650	0	0	0	110	134	122	0	0	0
ASV654	0	0	0	114	126	123	0	0	0
ASV657	0	0	0	141	134	86	0	0	0
ASV659	0	0	0	50	53	49	0	0	0
ASV660	116	112	131	0	0	0	0	0	0
ASV662	123	107	128	0	0	0	0	0	0
ASV673	180	173	0	0	0	0	0	0	0
ASV674	0	0	0	0	0	0	113	118	122
ASV675	0	0	0	0	0	0	0	0	67
ASV677	0	0	0	0	0	0	43	55	79
ASV680	0	0	0	0	0	0	116	118	115
ASV685	0	0	0	117	92	0	0	0	0
ASV687	0	0	0	141	0	0	0	0	0
ASV688	0	0	0	68	0	0	5	2	0
ASV689	0	0	0	0	0	14	0	0	0
ASV691	0	0	0	33	31	23	0	0	0
ASV692	0	0	0	0	45	0	90	106	103
ASV693	27	24	23	0	0	0	0	0	0
ASV694	0	0	0	103	113	127	0	0	0
ASV697	110	115	116	0	0	0	0	0	0
ASV703	0	0	0	0	0	0	25	50	29
ASV704	0	0	0	0	0	0	81	118	137
ASV706	0	0	0	0	0	0	84	100	107
ASV709	0	0	0	0	0	0	93	77	116
ASV710	0	0	0	0	8	0	0	0	0
ASV715	0	0	0	0	0	8	0	0	0
ASV718	0	0	0	126	98	104	0	0	0
ASV719	0	0	0	0	0	0	114	92	122
ASV725	107	96	118	0	0	0	0	0	0
ASV727	0	0	0	97	123	100	0	0	0
ASV728	0	0	0	0	0	0	0	0	31
ASV730	0	0	0	100	125	94	0	0	0
ASV735	0	0	0	98	109	110	0	0	0
ASV737	0	0	0	114	95	106	0	0	0
ASV739	0	0	0	0	0	0	95	96	123
ASV742	0	0	0	0	0	0	29	39	42
ASV746	0	0	0	0	0	0	8	14	0
ASV747	118	119	70	0	0	0	0	0	0
ASV749	111	83	112	0	0	0	0	0	0
ASV750	0	7	0	0	0	0	0	0	22
ASV751	0	0	0	0	0	51	0	0	0
ASV753	0	0	0	41	0	0	0	0	0
ASV754	103	117	85	0	0	0	0	0	0
ASV757	109	96	99	0	0	0	0	0	0
ASV758	0	0	0	116	122	66	0	0	0
ASV764	0	0	0	0	0	0	40	45	38
ASV766	0	0	0	0	0	0	0	29	30
ASV769	0	0	0	0	0	0	144	0	155
ASV771	0	0	0	6	0	0	0	0	0
ASV778	0	0	0	0	0	0	77	117	102
ASV779	111	91	93	0	0	0	0	0	0
ASV784	0	0	0	0	0	0	14	23	19
ASV788	99	101	90	0	0	0	0	0	0
ASV789	101	80	109	0	0	0	0	0	0
ASV792	0	0	0	77	79	48	0	27	23
ASV793	0	0	0	0	0	0	90	105	94
ASV798	133	153	0	0	0	0	0	0	0
ASV799	0	0	0	0	0	0	0	157	129
ASV801	154	131	0	0	0	0	0	0	0
ASV802	0	0	0	30	0	35	21	30	40
ASV803	100	90	94	0	0	0	0	0	0
ASV805	116	167	0	0	0	0	0	0	0
ASV806	0	0	0	0	0	17	0	137	129
ASV807	0	0	0	0	0	0	37	32	33
ASV808	85	121	76	0	0	0	0	0	0
ASV809	114	84	84	0	0	0	0	0	0
ASV811	76	94	111	0	0	0	0	0	0
ASV816	0	0	0	0	0	0	93	102	83
ASV820	96	89	90	0	0	0	0	0	0
ASV822	0	151	123	0	0	0	0	0	0
ASV824	0	0	0	24	0	0	0	0	0
ASV825	0	0	0	3	0	0	0	0	0
ASV827	0	0	0	49	62	23	0	0	0
ASV828	103	68	100	0	0	0	0	0	0
ASV829	85	91	95	0	0	0	0	0	0
ASV832	0	0	0	42	35	50	35	53	55
ASV835	89	91	89	0	0	0	0	0	0
ASV836	0	0	0	0	0	0	93	90	86
ASV843	102	75	89	0	0	0	0	0	0
ASV844	95	78	92	0	0	0	0	0	0
ASV852	0	0	0	0	0	0	0	8	0
ASV853	79	114	70	0	0	0	0	0	0
ASV854	0	0	0	0	13	0	39	61	92
ASV856	0	0	0	0	18	12	0	0	0
ASV859	0	0	0	0	0	0	15	17	14
ASV862	120	140	0	0	0	0	0	0	0
ASV863	0	0	0	87	84	89	0	0	0
ASV865	0	0	0	0	12	0	0	0	0
ASV871	137	0	121	0	0	0	0	0	0
ASV877	0	0	0	7	0	0	0	0	0
ASV887	0	0	0	0	0	0	80	0	129
ASV889	106	69	77	0	0	0	0	0	0
ASV891	0	0	0	0	67	84	0	0	0
ASV895	0	0	251	0	0	0	0	0	0
ASV898	0	0	0	125	124	0	0	0	0
ASV905	79	0	76	0	0	0	0	0	0
ASV907	146	100	0	0	0	0	0	0	0
ASV908	139	0	107	0	0	0	0	0	0
ASV909	47	44	53	3	0	10	0	0	0
ASV910	52	107	85	0	0	0	0	0	0
ASV912	69	88	88	0	0	0	0	0	0
ASV913	53	85	107	0	0	0	0	0	0
ASV917	90	82	72	0	0	0	0	0	0
ASV920	88	78	76	0	0	0	0	0	0
ASV921	0	0	7	0	0	0	0	0	0
ASV922	98	80	63	0	0	0	0	0	0
ASV924	0	0	0	23	0	0	0	0	0
ASV925	0	0	0	0	0	0	0	10	0
ASV926	0	0	0	0	11	0	0	0	0
ASV927	0	0	0	68	79	93	0	0	0
ASV933	77	71	88	0	0	0	0	0	0
ASV934	0	0	0	48	80	108	0	0	0
ASV935	0	0	0	76	55	105	0	0	0
ASV938	51	87	97	0	0	0	0	0	0
ASV941	87	83	64	0	0	0	0	0	0
ASV942	83	80	71	0	0	0	0	0	0
ASV943	0	0	0	0	0	0	80	85	69
ASV944	0	0	0	0	0	0	88	69	77
ASV945	0	0	0	0	0	0	37	73	82
ASV947	63	100	70	0	0	0	0	0	0
ASV949	70	89	73	0	0	0	0	0	0
ASV951	0	0	0	0	0	0	55	37	35
ASV953	0	0	0	0	0	0	0	18	0
ASV957	100	0	130	0	0	0	0	0	0
ASV958	77	75	78	0	0	0	0	0	0
ASV959	76	76	78	0	0	0	0	0	0
ASV960	0	0	0	80	83	67	0	0	0
ASV966	82	79	67	0	0	0	0	0	0
ASV970	78	77	72	0	0	0	0	0	0
ASV971	0	0	0	0	0	0	38	47	49
ASV972	0	0	0	0	0	0	74	81	71
ASV973	0	0	0	0	10	0	0	0	0
ASV976	0	0	0	0	0	0	0	69	91
ASV978	77	78	69	0	0	0	0	0	0
ASV982	0	0	0	79	76	68	0	0	0
ASV985	75	78	68	0	0	0	0	0	0
ASV986	0	0	0	0	0	0	60	58	65
ASV992	0	0	0	0	0	0	15	0	0
ASV993	79	82	58	0	0	0	0	0	0
ASV994	60	85	74	0	0	0	0	0	0
ASV996	0	0	0	0	0	0	0	24	29
ASV999	0	0	0	0	0	6	0	0	0
ASV1001	217	0	0	0	0	0	0	0	0
ASV1005	39	125	52	0	0	0	0	0	0
ASV1008	64	79	72	0	0	0	0	0	0
ASV1009	0	0	0	0	5	6	5	2	2
ASV1010	70	73	71	0	0	0	0	0	0
ASV1012	0	0	0	0	0	0	0	9	0
ASV1014	53	0	160	0	0	0	0	0	0
ASV1015	63	67	83	0	0	0	0	0	0
ASV1022	0	0	0	0	10	0	0	0	0
ASV1025	60	70	81	0	0	0	0	0	0
ASV1029	65	73	72	0	0	0	0	0	0
ASV1034	72	63	74	0	0	0	0	0	0
ASV1035	0	0	0	41	68	85	15	0	0
ASV1038	65	70	73	0	0	0	0	0	0
ASV1040	73	73	61	0	0	0	0	0	0
ASV1043	70	66	70	0	0	0	0	0	0
ASV1045	0	0	0	0	0	0	17	0	0
ASV1048	74	61	70	0	0	0	0	0	0
ASV1049	70	63	72	0	0	0	0	0	0
ASV1050	43	82	80	0	0	0	0	0	0
ASV1051	0	0	0	76	129	0	0	0	0
ASV1056	70	60	73	0	0	0	0	0	0
ASV1057	68	65	70	0	0	0	0	0	0
ASV1058	0	0	0	0	0	0	0	13	20
ASV1066	0	0	0	0	0	0	17	0	18
ASV1067	50	73	51	0	0	0	0	0	0
ASV1068	0	0	0	0	0	0	45	0	1
ASV1069	0	0	0	56	68	76	0	0	0
ASV1071	65	57	77	0	0	0	0	0	0
ASV1080	123	74	0	0	0	0	0	0	0
ASV1084	67	60	69	0	0	0	0	0	0
ASV1087	0	0	0	0	0	0	0	0	169
ASV1090	74	56	64	0	0	0	0	0	0
ASV1091	78	59	57	0	0	0	0	0	0
ASV1096	0	0	0	0	0	0	0	5	0
ASV1097	55	63	75	0	0	0	0	0	0
ASV1098	61	64	68	0	0	0	0	0	0
ASV1104	0	0	0	59	60	72	0	0	0
ASV1109	60	72	57	0	0	0	0	0	0
ASV1110	0	100	89	0	0	0	0	0	0
ASV1111	0	0	0	0	0	0	0	38	47
ASV1114	85	61	42	0	0	0	0	0	0
ASV1115	68	0	120	0	0	0	0	0	0
ASV1116	0	0	0	0	0	0	0	23	41
ASV1119	0	0	0	0	13	0	0	0	0
ASV1122	95	92	0	0	0	0	0	0	0
ASV1123	0	78	109	0	0	0	0	0	0
ASV1124	0	0	0	0	0	0	55	53	75
ASV1127	74	49	63	0	0	0	0	0	0
ASV1129	0	0	0	0	0	19	0	0	0
ASV1134	0	0	0	0	0	0	84	0	0
ASV1135	59	58	68	0	0	0	0	0	0
ASV1142	0	15	13	0	0	0	0	46	0
ASV1144	61	72	50	0	0	0	0	0	0
ASV1145	67	63	53	0	0	0	0	0	0
ASV1146	0	0	183	0	0	0	0	0	0
ASV1151	0	0	0	0	0	0	48	61	73
ASV1152	0	0	0	0	0	0	40	32	47
ASV1153	0	0	0	0	0	0	46	67	69
ASV1154	0	83	98	0	0	0	0	0	0
ASV1155	0	0	0	0	0	0	67	60	54
ASV1160	59	65	56	0	0	0	0	0	0
ASV1165	81	0	98	0	0	0	0	0	0
ASV1166	0	0	0	60	52	67	0	0	0
ASV1167	0	0	0	46	59	74	0	0	0
ASV1170	116	62	0	0	0	0	0	0	0
ASV1171	61	58	59	0	0	0	0	0	0
ASV1172	0	0	0	0	0	0	50	67	61
ASV1173	0	0	0	0	0	0	0	61	0
ASV1178	0	0	0	0	91	86	0	0	0
ASV1181	83	93	0	0	0	0	0	0	0
ASV1182	66	38	72	0	0	0	0	0	0
ASV1183	60	116	0	0	0	0	0	0	0
ASV1186	0	0	0	0	1	1	0	0	0
ASV1187	80	0	95	0	0	0	0	0	0
ASV1188	0	0	0	0	0	0	0	175	0
ASV1189	61	0	113	0	0	0	0	0	0
ASV1190	0	0	0	46	66	62	0	0	0
ASV1195	0	0	0	63	65	45	0	0	0
ASV1200	63	53	56	0	0	0	0	0	0
ASV1201	60	46	66	0	0	0	0	0	0
ASV1202	0	0	0	172	0	0	0	0	0
ASV1207	38	56	77	0	0	0	0	0	0
ASV1208	61	57	53	0	0	0	0	0	0
ASV1209	0	0	0	0	0	0	38	60	73
ASV1211	49	61	52	0	0	0	0	0	0
ASV1212	0	0	0	0	0	0	84	0	86
ASV1213	0	0	0	0	0	0	71	41	58
ASV1215	0	0	0	0	0	0	52	36	52
ASV1219	59	59	50	0	0	0	0	0	0
ASV1220	0	0	0	0	0	0	52	58	58
ASV1221	0	0	0	0	0	0	45	30	36
ASV1222	0	0	0	0	0	0	105	63	0
ASV1224	0	0	0	7	0	0	0	0	0
ASV1227	74	47	46	0	0	0	0	0	0
ASV1228	51	51	65	0	0	0	0	0	0
ASV1231	59	57	50	0	0	0	0	0	0
ASV1232	74	0	92	0	0	0	0	0	0
ASV1233	0	0	0	0	0	0	69	0	97
ASV1234	0	0	0	0	0	0	0	105	0
ASV1236	0	0	0	0	13	0	0	0	0
ASV1239	59	47	59	0	0	0	0	0	0
ASV1240	0	0	0	41	66	58	0	0	0
ASV1248	54	48	61	0	0	0	0	0	0
ASV1251	0	0	0	1	0	3	0	0	0
ASV1255	0	84	78	0	0	0	0	0	0
ASV1256	0	0	0	52	45	65	0	0	0
ASV1257	0	0	0	0	0	0	42	0	38
ASV1261	73	0	88	0	0	0	0	0	0
ASV1262	0	0	0	52	60	49	0	0	0
ASV1267	87	0	73	0	0	0	0	0	0
ASV1274	56	48	54	0	0	0	0	0	0
ASV1278	0	0	0	0	0	0	0	0	66
ASV1282	0	0	0	0	0	0	40	70	46
ASV1283	0	0	0	0	0	0	14	0	11
ASV1289	39	66	50	0	0	0	0	0	0
ASV1290	48	46	61	0	0	0	0	0	0
ASV1293	41	60	53	0	0	0	0	0	0
ASV1294	0	0	0	77	41	36	0	0	0
ASV1295	0	0	0	0	0	0	58	47	49
ASV1302	56	38	59	0	0	0	0	0	0
ASV1306	0	0	152	0	0	0	0	0	0
ASV1307	0	0	0	0	27	24	8	0	0
ASV1310	0	0	0	0	0	0	0	0	5
ASV1311	47	54	50	0	0	0	0	0	0
ASV1312	0	0	0	63	0	88	0	0	0
ASV1314	0	0	0	0	0	0	47	58	35
ASV1315	46	46	58	0	0	0	0	0	0
ASV1316	52	56	42	0	0	0	0	0	0
ASV1317	0	0	0	0	0	0	42	52	56
ASV1318	0	0	0	0	0	0	41	62	47
ASV1319	0	0	0	0	0	0	0	70	80
ASV1324	0	0	0	0	5	0	0	0	0
ASV1327	44	51	54	0	0	0	0	0	0
ASV1328	51	51	47	0	0	0	0	0	0
ASV1329	0	0	0	0	0	0	72	0	77
ASV1335	63	0	85	0	0	0	0	0	0
ASV1336	39	51	58	0	0	0	0	0	0
ASV1337	62	54	32	0	0	0	0	0	0
ASV1338	44	54	50	0	0	0	0	0	0
ASV1339	0	0	12	0	0	0	0	25	0
ASV1346	33	67	47	0	0	0	0	0	0
ASV1347	61	86	0	0	0	0	0	0	0
ASV1348	0	74	73	0	0	0	0	0	0
ASV1350	54	44	48	0	0	0	0	0	0
ASV1351	39	49	58	0	0	0	0	0	0
ASV1352	0	0	0	32	0	36	13	20	12
ASV1353	0	0	0	71	75	0	0	0	0
ASV1354	0	0	0	0	0	0	5	12	20
ASV1359	0	0	0	128	0	0	0	9	0
ASV1362	46	49	49	0	0	0	0	0	0
ASV1363	48	49	47	0	0	0	0	0	0
ASV1364	53	44	47	0	0	0	0	0	0
ASV1370	41	49	53	0	0	0	0	0	0
ASV1371	0	10	16	0	0	32	0	0	0
ASV1374	0	0	0	0	0	0	37	0	0
ASV1375	0	0	0	0	0	0	52	69	21
ASV1379	0	0	0	69	38	34	0	0	0
ASV1380	0	0	0	0	65	76	0	0	0
ASV1381	0	0	0	0	0	141	0	0	0
ASV1382	0	0	0	0	0	0	35	57	49
ASV1383	0	0	0	0	0	0	37	22	0
ASV1384	0	0	0	0	0	0	0	41	0
ASV1385	0	0	0	0	0	0	68	0	0
ASV1386	67	0	73	0	0	0	0	0	0
ASV1387	57	0	83	0	0	0	0	0	0
ASV1388	46	40	54	0	0	0	0	0	0
ASV1389	68	72	0	0	0	0	0	0	0
ASV1390	72	0	68	0	0	0	0	0	0
ASV1391	0	0	0	0	0	0	46	40	54
ASV1394	0	0	0	26	51	62	0	0	0
ASV1395	0	0	0	38	42	59	0	0	0
ASV1396	0	0	0	85	0	54	0	0	0
ASV1397	0	0	0	0	0	0	0	33	35
ASV1399	0	0	0	46	40	33	0	0	0
ASV1401	32	58	48	0	0	0	0	0	0
ASV1402	48	90	0	0	0	0	0	0	0
ASV1403	0	138	0	0	0	0	0	0	0
ASV1410	0	0	0	0	0	0	21	18	16
ASV1417	49	42	45	0	0	0	0	0	0
ASV1418	0	0	136	0	0	0	0	0	0
ASV1419	0	0	0	45	47	44	0	0	0
ASV1420	0	0	0	0	0	0	65	0	71
ASV1424	0	0	0	42	0	32	0	0	0
ASV1425	55	80	0	0	0	0	0	0	0
ASV1426	47	47	41	0	0	0	0	0	0
ASV1427	48	44	43	0	0	0	0	0	0
ASV1428	0	0	0	52	83	0	0	0	0
ASV1429	0	0	0	0	0	0	54	28	27
ASV1430	0	0	0	0	0	0	0	0	32
ASV1433	0	0	0	3	0	0	0	0	0
ASV1438	48	41	45	0	0	0	0	0	0
ASV1439	34	44	56	0	0	0	0	0	0
ASV1440	85	0	49	0	0	0	0	0	0
ASV1443	0	0	0	0	0	0	28	31	39
ASV1444	47	40	46	0	0	0	0	0	0
ASV1445	22	57	54	0	0	0	0	0	0
ASV1446	0	0	0	0	0	0	133	0	0
ASV1449	68	64	0	0	0	0	0	0	0
ASV1450	63	0	69	0	0	0	0	0	0
ASV1451	0	58	74	0	0	0	0	0	0
ASV1457	51	61	19	0	0	0	0	0	0
ASV1458	44	40	47	0	0	0	0	0	0
ASV1460	0	0	0	0	0	0	62	0	69
ASV1463	0	0	130	0	0	0	0	0	0
ASV1467	51	0	78	0	0	0	0	0	0
ASV1468	0	53	76	0	0	0	0	0	0
ASV1474	41	44	43	0	0	0	0	0	0
ASV1475	25	46	57	0	0	0	0	0	0
ASV1476	0	0	0	50	49	29	0	0	0
ASV1477	0	0	0	0	67	61	0	0	0
ASV1488	42	43	42	0	0	0	0	0	0
ASV1489	0	66	61	0	0	0	0	0	0
ASV1490	0	0	0	0	0	0	35	44	48
ASV1498	47	42	37	0	0	0	0	0	0
ASV1499	40	42	44	0	0	0	0	0	0
ASV1502	63	62	0	0	0	0	0	0	0
ASV1503	70	55	0	0	0	0	0	0	0
ASV1504	0	0	125	0	0	0	0	0	0
ASV1505	0	0	0	0	0	0	29	46	50
ASV1509	0	0	0	0	0	0	0	0	18
ASV1510	47	40	37	0	0	0	0	0	0
ASV1511	60	0	64	0	0	0	0	0	0
ASV1515	123	0	0	0	0	0	0	0	0
ASV1516	0	0	0	0	0	0	45	33	45
ASV1518	0	0	0	0	20	0	0	0	0
ASV1524	39	49	34	0	0	0	0	0	0
ASV1525	46	33	43	0	0	0	0	0	0
ASV1526	0	51	71	0	0	0	0	0	0
ASV1527	0	55	67	0	0	0	0	0	0
ASV1528	0	0	0	56	33	33	0	0	0
ASV1536	54	0	67	0	0	0	0	0	0
ASV1537	31	50	40	0	0	0	0	0	0
ASV1538	121	0	0	0	0	0	0	0	0
ASV1539	0	0	0	32	39	50	0	0	0
ASV1547	59	0	61	0	0	0	0	0	0
ASV1548	44	46	30	0	0	0	0	0	0
ASV1549	65	55	0	0	0	0	0	0	0
ASV1550	43	34	43	0	0	0	0	0	0
ASV1551	0	0	0	46	48	26	0	0	0
ASV1552	0	0	0	17	29	74	0	0	0
ASV1560	64	55	0	0	0	0	0	0	0
ASV1568	0	0	0	0	0	3	0	0	0
ASV1570	45	32	27	0	0	0	0	0	0
ASV1573	47	0	71	0	0	0	0	0	0
ASV1579	0	0	117	0	0	0	0	0	0
ASV1580	0	0	0	0	0	0	0	117	0
ASV1588	56	60	0	0	0	0	0	0	0
ASV1589	0	58	52	0	6	0	0	0	0
ASV1590	0	0	0	31	38	47	0	0	0
ASV1591	0	0	0	0	0	0	38	39	39
ASV1592	0	0	0	0	0	0	37	44	35
ASV1602	42	38	35	0	0	0	0	0	0
ASV1606	0	0	114	0	0	0	0	0	0
ASV1607	0	0	0	52	21	41	0	0	0
ASV1608	0	0	0	0	0	0	56	58	0
ASV1609	0	0	103	0	0	0	0	0	0
ASV1612	34	48	31	0	0	0	0	0	0
ASV1613	60	0	53	0	0	0	0	0	0
ASV1614	41	35	37	0	0	0	0	0	0
ASV1615	0	66	47	0	0	0	0	0	0
ASV1619	12	0	0	0	0	0	0	13	0
ASV1620	26	27	18	0	0	0	0	0	0
ASV1621	0	0	0	0	0	14	0	0	0
ASV1626	64	48	0	0	0	0	0	0	0
ASV1627	37	41	34	0	0	0	0	0	0
ASV1628	0	0	0	34	38	40	0	0	0
ASV1629	0	0	0	0	0	0	0	0	112
ASV1633	43	35	33	0	0	0	0	0	0
ASV1634	47	64	0	0	0	0	0	0	0
ASV1635	72	0	39	0	0	0	0	0	0
ASV1636	55	56	0	0	0	0	0	0	0
ASV1637	0	65	46	0	0	0	0	0	0
ASV1638	0	56	55	0	0	0	0	0	0
ASV1639	0	0	111	0	0	0	0	0	0
ASV1640	0	0	0	0	0	0	27	42	42
ASV1647	110	0	0	0	0	0	0	0	0
ASV1648	67	0	43	0	0	0	0	0	0
ASV1649	0	0	0	37	44	29	0	0	0
ASV1650	0	0	0	0	0	0	0	26	0
ASV1657	30	37	42	0	0	0	0	0	0
ASV1658	37	28	44	0	0	0	0	0	0
ASV1659	50	59	0	0	0	0	0	0	0
ASV1660	0	0	109	0	0	0	0	0	0
ASV1661	0	0	0	0	0	13	0	0	0
ASV1665	32	38	38	0	0	0	0	0	0
ASV1666	40	37	31	0	0	0	0	0	0
ASV1667	47	34	27	0	0	0	0	0	0
ASV1668	34	49	25	0	0	0	0	0	0
ASV1669	43	28	37	0	0	0	0	0	0
ASV1670	0	0	0	56	52	0	0	0	0
ASV1671	0	0	0	0	0	0	41	29	38
ASV1678	34	39	34	0	0	0	0	0	0
ASV1679	37	43	27	0	0	0	0	0	0
ASV1680	56	51	0	0	0	0	0	0	0
ASV1684	39	37	30	0	0	0	0	0	0
ASV1685	37	33	36	0	0	0	0	0	0
ASV1686	0	0	0	0	0	0	0	32	29
ASV1693	18	87	0	0	0	0	0	0	0
ASV1694	32	24	49	0	0	0	0	0	0
ASV1695	0	105	0	0	0	0	0	0	0
ASV1696	0	47	58	0	0	0	0	0	0
ASV1697	0	0	0	67	38	0	0	0	0
ASV1698	0	0	0	0	0	0	26	43	36
ASV1702	56	0	48	0	0	0	0	0	0
ASV1703	46	25	33	0	0	0	0	0	0
ASV1707	28	39	30	0	0	0	0	0	0
ASV1708	44	59	0	0	0	0	0	0	0
ASV1709	42	36	25	0	0	0	0	0	0
ASV1710	35	25	43	0	0	0	0	0	0
ASV1711	0	42	61	0	0	0	0	0	0
ASV1712	0	0	0	27	27	0	26	0	23
ASV1718	59	0	43	0	0	0	0	0	0
ASV1719	0	0	102	0	0	0	0	0	0
ASV1720	0	0	0	0	0	0	55	0	47
ASV1721	0	0	0	0	0	0	47	55	0
ASV1727	35	34	32	0	0	0	0	0	0
ASV1732	40	49	11	0	0	0	0	0	0
ASV1733	35	32	33	0	0	0	0	0	0
ASV1734	29	34	37	0	0	0	0	0	0
ASV1735	0	41	59	0	0	0	0	0	0
ASV1736	0	100	0	0	0	0	0	0	0
ASV1737	0	50	50	0	0	0	0	0	0
ASV1738	0	0	100	0	0	0	0	0	0
ASV1739	0	0	100	0	0	0	0	0	0
ASV1740	0	0	0	0	0	0	0	100	0
ASV1744	53	0	46	0	0	0	0	0	0
ASV1745	71	28	0	0	0	0	0	0	0
ASV1746	0	34	65	0	0	0	0	0	0
ASV1747	0	0	0	0	0	0	33	34	32
ASV1752	30	32	36	0	0	0	0	0	0
ASV1753	0	98	0	0	0	0	0	0	0
ASV1754	0	0	0	39	30	29	0	0	0
ASV1762	29	37	31	0	0	0	0	0	0
ASV1763	0	0	0	0	0	0	35	36	26
ASV1764	0	0	0	0	0	0	49	48	0
ASV1770	41	32	23	0	0	0	0	0	0
ASV1771	45	0	51	0	0	0	0	0	0
ASV1772	0	0	0	0	0	96	0	0	0
ASV1777	66	0	0	0	0	0	0	0	0
ASV1780	41	54	0	0	0	0	0	0	0
ASV1781	47	48	0	0	0	0	0	0	0
ASV1782	43	0	52	0	0	0	0	0	0
ASV1783	0	95	0	0	0	0	0	0	0
ASV1784	0	95	0	0	0	0	0	0	0
ASV1785	0	0	0	0	0	0	0	45	50
ASV1798	39	29	26	0	0	0	0	0	0
ASV1799	40	23	31	0	0	0	0	0	0
ASV1800	62	0	32	0	0	0	0	0	0
ASV1801	0	94	0	0	0	0	0	0	0
ASV1802	0	0	94	0	0	0	0	0	0
ASV1815	28	29	36	0	0	0	0	0	0
ASV1816	56	0	37	0	0	0	0	0	0
ASV1817	57	0	36	0	0	0	0	0	0
ASV1818	49	0	44	0	0	0	0	0	0
ASV1819	0	93	0	0	0	0	0	0	0
ASV1820	0	0	0	0	0	0	28	23	42
ASV1831	18	39	35	0	0	0	0	0	0
ASV1832	0	46	46	0	0	0	0	0	0
ASV1833	0	0	0	0	0	0	27	34	31
ASV1834	0	0	0	0	0	0	0	45	0
ASV1835	0	0	11	0	0	0	0	46	0
ASV1841	31	31	29	0	0	0	0	0	0
ASV1842	34	0	57	0	0	0	0	0	0
ASV1843	0	0	0	37	25	29	0	0	0
ASV1844	0	0	0	0	0	0	42	42	0
ASV1845	0	0	0	0	0	0	25	33	33
ASV1859	46	44	0	0	0	0	0	0	0
ASV1860	37	28	25	0	0	0	0	0	0
ASV1861	0	0	90	0	0	0	0	0	0
ASV1862	0	0	0	0	0	0	28	28	34
ASV1863	0	0	0	0	0	0	25	26	0
ASV1864	0	0	0	0	0	0	0	38	28
ASV1871	0	0	0	29	39	21	0	0	0
ASV1872	0	0	0	0	89	0	0	0	0
ASV1877	0	0	0	0	17	0	0	0	0
ASV1882	88	0	0	0	0	0	0	0	0
ASV1883	36	21	31	0	0	0	0	0	0
ASV1884	33	28	27	0	0	0	0	0	0
ASV1885	0	44	44	0	0	0	0	0	0
ASV1886	0	88	0	0	0	0	0	0	0
ASV1887	0	0	88	0	0	0	0	0	0
ASV1888	0	0	0	15	49	24	0	0	0
ASV1889	0	0	0	0	0	88	0	0	0
ASV1890	0	0	0	0	0	0	0	46	42
ASV1898	29	27	31	0	0	0	0	0	0
ASV1899	87	0	0	0	0	0	0	0	0
ASV1900	25	26	36	0	0	0	0	0	0
ASV1901	0	87	0	0	0	0	0	0	0
ASV1902	0	48	39	0	0	0	0	0	0
ASV1903	0	87	0	0	0	0	0	0	0
ASV1904	0	0	87	0	0	0	0	0	0
ASV1905	0	0	87	0	0	0	0	0	0
ASV1906	0	0	0	0	0	0	40	0	47
ASV1907	0	0	0	0	0	0	25	27	35
ASV1908	0	0	0	0	0	0	0	38	49
ASV1909	0	0	0	0	0	0	0	47	40
ASV1910	0	0	0	0	0	0	0	0	64
ASV1916	0	0	0	0	0	6	0	0	0
ASV1925	41	45	0	0	0	0	0	0	0
ASV1926	29	57	0	0	0	0	0	0	0
ASV1927	26	28	32	0	0	0	0	0	0
ASV1928	28	31	27	0	0	0	0	0	0
ASV1929	0	0	86	0	0	0	0	0	0
ASV1930	0	0	0	0	0	86	0	0	0
ASV1933	0	0	0	0	0	1	0	0	10
ASV1942	35	50	0	0	0	0	0	0	0
ASV1943	23	40	22	0	0	0	0	0	0
ASV1944	33	24	28	0	0	0	0	0	0
ASV1945	25	28	32	0	0	0	0	0	0
ASV1946	38	25	22	0	0	0	0	0	0
ASV1947	0	85	0	0	0	0	0	0	0
ASV1948	0	85	0	0	0	0	0	0	0
ASV1949	0	37	48	0	0	0	0	0	0
ASV1950	0	59	26	0	0	0	0	0	0
ASV1951	0	0	0	85	0	0	0	0	0
ASV1952	0	0	0	48	37	0	0	0	0
ASV1953	0	0	0	0	0	0	33	0	52
ASV1961	42	0	42	0	0	0	0	0	0
ASV1962	0	0	84	0	0	0	0	0	0
ASV1963	0	0	0	38	46	0	0	0	0
ASV1968	0	0	0	0	37	0	0	0	0
ASV1970	83	0	0	0	0	0	0	0	0
ASV1971	29	54	0	0	0	0	0	0	0
ASV1972	0	0	83	0	0	0	0	0	0
ASV1973	0	0	0	43	40	0	0	0	0
ASV1974	0	0	0	24	59	0	0	0	0
ASV1975	0	0	0	0	0	0	30	0	53
ASV1976	0	0	0	0	0	0	26	24	33
ASV1987	36	0	46	0	0	0	0	0	0
ASV1988	44	0	38	0	0	0	0	0	0
ASV1989	0	51	31	0	0	0	0	0	0
ASV1990	0	0	0	0	11	0	13	14	17
ASV1991	0	0	0	0	0	0	35	20	27
ASV1998	37	44	0	0	0	0	0	0	0
ASV1999	81	0	0	0	0	0	0	0	0
ASV2000	30	29	22	0	0	0	0	0	0
ASV2001	0	81	0	0	0	0	0	0	0
ASV2002	0	0	0	13	35	33	0	0	0
ASV2009	22	27	31	0	0	0	0	0	0
ASV2010	0	36	44	0	0	0	0	0	0
ASV2011	0	0	80	0	0	0	0	0	0
ASV2012	0	0	0	0	80	0	0	0	0
ASV2013	0	0	0	0	0	80	0	0	0
ASV2014	0	0	0	0	0	0	3	0	2
ASV2022	18	32	29	0	0	0	0	0	0
ASV2023	35	24	20	0	0	0	0	0	0
ASV2024	28	32	19	0	0	0	0	0	0
ASV2025	45	0	34	0	0	0	0	0	0
ASV2026	0	79	0	0	0	0	0	0	0
ASV2027	0	42	37	0	0	0	0	0	0
ASV2028	0	79	0	0	0	0	0	0	0
ASV2029	0	0	0	0	0	11	0	0	0
ASV2030	0	0	0	0	0	0	33	21	25
ASV2042	0	0	0	35	0	37	0	0	0
ASV2045	78	0	0	0	0	0	0	0	0
ASV2046	78	0	0	0	0	0	0	0	0
ASV2047	43	0	35	0	0	0	0	0	0
ASV2048	0	78	0	0	0	0	0	0	0
ASV2049	0	32	46	0	0	0	0	0	0
ASV2050	0	78	0	0	0	0	0	0	0
ASV2051	0	40	38	0	0	0	0	0	0
ASV2052	0	0	78	0	0	0	0	0	0
ASV2053	0	0	0	0	78	0	0	0	0
ASV2054	0	0	0	0	0	0	20	24	34
ASV2069	0	0	0	0	0	0	0	0	39
ASV2072	36	41	0	0	0	0	0	0	0
ASV2073	34	43	0	0	0	0	0	0	0
ASV2074	77	0	0	0	0	0	0	0	0
ASV2075	26	21	30	0	0	0	0	0	0
ASV2076	0	77	0	0	0	0	0	0	0
ASV2077	0	0	27	0	0	0	0	48	0
ASV2078	0	0	0	0	0	0	26	25	26
ASV2079	0	0	0	0	0	0	0	77	0
ASV2087	0	0	0	0	0	0	1	1	0
ASV2090	0	76	0	0	0	0	0	0	0
ASV2091	0	41	35	0	0	0	0	0	0
ASV2092	0	76	0	0	0	0	0	0	0
ASV2093	0	39	37	0	0	0	0	0	0
ASV2094	0	0	76	0	0	0	0	0	0
ASV2095	0	0	0	0	0	0	36	0	40
ASV2103	29	46	0	0	0	0	0	0	0
ASV2104	75	0	0	0	0	0	0	0	0
ASV2105	31	44	0	0	0	0	0	0	0
ASV2106	47	0	28	0	0	0	0	0	0
ASV2107	47	0	28	0	0	0	0	0	0
ASV2108	75	0	0	0	0	0	0	0	0
ASV2109	0	41	34	0	0	0	0	0	0
ASV2110	0	0	0	0	0	0	32	43	0
ASV2113	0	0	0	0	2	1	0	0	0
ASV2114	13	21	0	0	0	13	0	0	0
ASV2122	40	34	0	0	0	0	0	0	0
ASV2123	26	21	27	0	0	0	0	0	0
ASV2124	24	22	28	0	0	0	0	0	0
ASV2125	0	32	42	0	0	0	0	0	0
ASV2126	0	0	74	0	0	0	0	0	0
ASV2127	0	0	74	0	0	0	0	0	0
ASV2128	0	0	0	26	33	15	0	0	0
ASV2129	0	0	0	0	0	0	20	31	23
ASV2136	0	0	0	0	0	0	0	15	0
ASV2137	0	30	25	0	0	0	0	0	0
ASV2139	0	0	0	20	0	0	0	0	0
ASV2142	47	0	26	0	0	0	0	0	0
ASV2143	28	25	20	0	0	0	0	0	0
ASV2144	26	27	20	0	0	0	0	0	0
ASV2145	0	36	37	0	0	0	0	0	0
ASV2146	0	32	41	0	0	0	0	0	0
ASV2147	0	73	0	0	0	0	0	0	0
ASV2148	0	0	73	0	0	0	0	0	0
ASV2149	0	0	0	31	21	21	0	0	0
ASV2158	0	61	0	0	0	0	0	0	0
ASV2163	72	0	0	0	0	0	0	0	0
ASV2164	23	26	23	0	0	0	0	0	0
ASV2165	34	0	38	0	0	0	0	0	0
ASV2167	0	72	0	0	0	0	0	0	0
ASV2168	0	44	28	0	0	0	0	0	0
ASV2169	0	72	0	0	0	0	0	0	0
ASV2170	0	0	0	37	22	13	0	0	0
ASV2181	0	0	0	0	0	0	7	2	6
ASV2182	71	0	0	0	0	0	0	0	0
ASV2183	71	0	0	0	0	0	0	0	0
ASV2184	48	0	0	6	0	17	0	0	0
ASV2185	71	0	0	0	0	0	0	0	0
ASV2186	7	27	37	0	0	0	0	0	0
ASV2187	37	0	34	0	0	0	0	0	0
ASV2188	71	0	0	0	0	0	0	0	0
ASV2189	36	0	35	0	0	0	0	0	0
ASV2190	0	71	0	0	0	0	0	0	0
ASV2191	0	71	0	0	0	0	0	0	0
ASV2192	0	0	71	0	0	0	0	0	0
ASV2193	0	0	71	0	0	0	0	0	0
ASV2194	0	0	0	0	0	0	25	25	21
ASV2195	0	0	0	0	0	0	0	71	0
ASV2199	9	13	17	0	0	0	0	0	1
ASV2211	23	26	21	0	0	0	0	0	0
ASV2212	28	17	25	0	0	0	0	0	0
ASV2213	70	0	0	0	0	0	0	0	0
ASV2214	39	31	0	0	0	0	0	0	0
ASV2215	36	34	0	0	0	0	0	0	0
ASV2216	0	0	70	0	0	0	0	0	0
ASV2226	35	34	0	0	0	0	0	0	0
ASV2227	29	21	19	0	0	0	0	0	0
ASV2228	69	0	0	0	0	0	0	0	0
ASV2229	26	25	18	0	0	0	0	0	0
ASV2230	33	36	0	0	0	0	0	0	0
ASV2231	27	25	17	0	0	0	0	0	0
ASV2232	0	69	0	0	0	0	0	0	0
ASV2233	0	0	0	31	38	0	0	0	0
ASV2234	0	0	0	0	0	0	15	25	29
ASV2246	47	21	0	0	0	0	0	0	0
ASV2247	25	20	23	0	0	0	0	0	0
ASV2248	68	0	0	0	0	0	0	0	0
ASV2249	68	0	0	0	0	0	0	0	0
ASV2250	39	0	29	0	0	0	0	0	0
ASV2252	0	68	0	0	0	0	0	0	0
ASV2253	0	0	0	0	0	68	0	0	0
ASV2254	0	0	0	0	0	68	0	0	0
ASV2255	0	0	0	0	0	0	68	0	0
ASV2271	39	28	0	0	0	0	0	0	0
ASV2272	67	0	0	0	0	0	0	0	0
ASV2273	67	0	0	0	0	0	0	0	0
ASV2274	24	30	13	0	0	0	0	0	0
ASV2276	0	67	0	0	0	0	0	0	0
ASV2277	0	67	0	0	0	0	0	0	0
ASV2278	0	0	0	21	26	20	0	0	0
ASV2279	0	0	0	0	0	0	18	22	27
ASV2280	0	0	0	0	0	0	19	20	28
ASV2289	34	0	32	0	0	0	0	0	0
ASV2290	26	22	18	0	0	0	0	0	0
ASV2291	25	11	30	0	0	0	0	0	0
ASV2292	28	20	18	0	0	0	0	0	0
ASV2293	0	0	0	0	0	0	2	1	0
ASV2294	0	0	0	0	0	0	66	0	0
ASV2305	35	0	30	0	0	0	0	0	0
ASV2306	31	34	0	0	0	0	0	0	0
ASV2307	0	65	0	0	0	0	0	0	0
ASV2308	0	0	65	0	0	0	0	0	0
ASV2309	0	0	0	0	29	36	0	0	0
ASV2310	0	0	0	0	0	0	18	23	24
ASV2311	0	0	0	0	0	0	18	19	28
ASV2322	64	0	0	0	0	0	0	0	0
ASV2323	64	0	0	0	0	0	0	0	0
ASV2324	26	38	0	0	0	0	0	0	0
ASV2325	32	0	32	0	0	0	0	0	0
ASV2326	64	0	0	0	0	0	0	0	0
ASV2327	29	0	35	0	0	0	0	0	0
ASV2328	20	26	18	0	0	0	0	0	0
ASV2329	0	31	33	0	0	0	0	0	0
ASV2330	0	0	64	0	0	0	0	0	0
ASV2349	43	0	20	0	0	0	0	0	0
ASV2350	36	0	27	0	0	0	0	0	0
ASV2351	17	25	21	0	0	0	0	0	0
ASV2353	12	28	23	0	0	0	0	0	0
ASV2354	2	35	26	0	0	0	0	0	0
ASV2355	0	63	0	0	0	0	0	0	0
ASV2356	0	40	23	0	0	0	0	0	0
ASV2358	0	0	0	63	0	0	0	0	0
ASV2367	62	0	0	0	0	0	0	0	0
ASV2368	22	0	40	0	0	0	0	0	0
ASV2369	22	0	40	0	0	0	0	0	0
ASV2370	15	29	18	0	0	0	0	0	0
ASV2371	62	0	0	0	0	0	0	0	0
ASV2372	0	62	0	0	0	0	0	0	0
ASV2373	0	0	62	0	0	0	0	0	0
ASV2374	0	0	0	36	26	0	0	0	0
ASV2376	0	0	0	0	0	0	0	33	29
ASV2383	0	30	0	0	0	0	0	0	0
ASV2390	61	0	0	0	0	0	0	0	0
ASV2391	42	19	0	0	0	0	0	0	0
ASV2392	61	0	0	0	0	0	0	0	0
ASV2393	34	27	0	0	0	0	0	0	0
ASV2394	30	31	0	0	0	0	0	0	0
ASV2395	28	33	0	0	0	0	0	0	0
ASV2396	33	0	28	0	0	0	0	0	0
ASV2397	0	19	42	0	0	0	0	0	0
ASV2398	0	0	61	0	0	0	0	0	0
ASV2399	0	0	0	20	23	4	0	6	0
ASV2400	0	0	0	0	0	0	17	13	0
ASV2406	0	0	0	0	19	18	0	0	0
ASV2408	0	0	0	3	0	0	0	0	0
ASV2413	32	0	28	0	0	0	0	0	0
ASV2414	60	0	0	0	0	0	0	0	0
ASV2415	27	19	14	0	0	0	0	0	0
ASV2416	0	25	35	0	0	0	0	0	0
ASV2417	0	60	0	0	0	0	0	0	0
ASV2418	0	60	0	0	0	0	0	0	0
ASV2419	0	0	60	0	0	0	0	0	0
ASV2432	30	0	29	0	0	0	0	0	0
ASV2433	59	0	0	0	0	0	0	0	0
ASV2434	31	0	28	0	0	0	0	0	0
ASV2435	24	0	35	0	0	0	0	0	0
ASV2436	21	17	21	0	0	0	0	0	0
ASV2437	22	22	15	0	0	0	0	0	0
ASV2438	59	0	0	0	0	0	0	0	0
ASV2439	0	59	0	0	0	0	0	0	0
ASV2440	0	35	24	0	0	0	0	0	0
ASV2441	0	59	0	0	0	0	0	0	0
ASV2443	0	59	0	0	0	0	0	0	0
ASV2444	0	25	34	0	0	0	0	0	0
ASV2447	0	0	0	3	3	0	0	0	0
ASV2461	32	0	26	0	0	0	0	0	0
ASV2462	22	36	0	0	0	0	0	0	0
ASV2463	21	17	20	0	0	0	0	0	0
ASV2464	0	25	33	0	0	0	0	0	0
ASV2465	0	58	0	0	0	0	0	0	0
ASV2466	0	0	58	0	0	0	0	0	0
ASV2467	0	0	58	0	0	0	0	0	0
ASV2468	0	0	0	22	17	19	0	0	0
ASV2469	0	0	0	26	32	0	0	0	0
ASV2470	0	0	0	58	0	0	0	0	0
ASV2471	0	0	0	0	34	0	0	0	0
ASV2483	0	0	0	0	13	0	0	0	0
ASV2493	31	0	26	0	0	0	0	0	0
ASV2494	57	0	0	0	0	0	0	0	0
ASV2495	57	0	0	0	0	0	0	0	0
ASV2496	22	15	20	0	0	0	0	0	0
ASV2497	17	24	16	0	0	0	0	0	0
ASV2498	17	23	17	0	0	0	0	0	0
ASV2499	34	0	23	0	0	0	0	0	0
ASV2500	35	22	0	0	0	0	0	0	0
ASV2501	0	0	57	0	0	0	0	0	0
ASV2502	0	0	57	0	0	0	0	0	0
ASV2503	0	0	0	0	0	0	29	0	28
ASV2504	0	0	0	0	0	0	31	26	0
ASV2505	0	0	0	0	0	0	0	29	28
ASV2506	0	0	0	0	0	0	0	0	5
ASV2528	0	0	0	0	0	0	34	0	0
ASV2529	32	0	24	0	0	0	0	0	0
ASV2530	36	0	20	0	0	0	0	0	0
ASV2531	56	0	0	0	0	0	0	0	0
ASV2532	25	0	31	0	0	0	0	0	0
ASV2533	0	56	0	0	0	0	0	0	0
ASV2534	0	34	22	0	0	0	0	0	0
ASV2535	0	0	56	0	0	0	0	0	0
ASV2536	0	0	0	0	1	0	0	0	30
ASV2537	0	0	0	0	0	0	13	16	27
ASV2538	0	0	0	0	0	0	0	0	56
ASV2543	0	0	0	9	0	29	0	1	0
ASV2561	27	28	0	0	0	0	0	0	0
ASV2562	20	14	21	0	0	0	0	0	0
ASV2563	23	0	32	0	0	0	0	0	0
ASV2564	14	23	18	0	0	0	0	0	0
ASV2565	27	28	0	0	0	0	0	0	0
ASV2566	24	18	13	0	0	0	0	0	0
ASV2567	0	55	0	0	0	0	0	0	0
ASV2568	0	55	0	0	0	0	0	0	0
ASV2569	0	32	23	0	0	0	0	0	0
ASV2571	0	0	0	0	22	33	0	0	0
ASV2572	0	0	0	0	12	12	13	0	18
ASV2574	0	0	0	0	0	6	0	0	0
ASV2578	36	0	0	0	0	0	0	0	0
ASV2588	0	0	0	0	0	0	19	0	0
ASV2589	28	26	0	0	0	0	0	0	0
ASV2590	27	0	27	0	0	0	0	0	0
ASV2591	17	18	19	0	0	0	0	0	0
ASV2592	24	30	0	0	0	0	0	0	0
ASV2593	24	30	0	0	0	0	0	0	0
ASV2594	42	12	0	0	0	0	0	0	0
ASV2595	0	26	28	0	0	0	0	0	0
ASV2596	0	28	26	0	0	0	0	0	0
ASV2597	0	54	0	0	0	0	0	0	0
ASV2598	0	0	0	18	17	19	0	0	0
ASV2599	0	0	0	0	0	0	54	0	0
ASV2612	0	0	0	0	23	23	0	0	0
ASV2618	28	0	25	0	0	0	0	0	0
ASV2619	18	14	21	0	0	0	0	0	0
ASV2620	53	0	0	0	0	0	0	0	0
ASV2621	53	0	0	0	0	0	0	0	0
ASV2622	18	18	17	0	0	0	0	0	0
ASV2623	27	0	26	0	0	0	0	0	0
ASV2624	20	13	20	0	0	0	0	0	0
ASV2625	23	0	30	0	0	0	0	0	0
ASV2626	27	0	26	0	0	0	0	0	0
ASV2627	0	53	0	0	0	0	0	0	0
ASV2629	0	53	0	0	0	0	0	0	0
ASV2630	0	33	20	0	0	0	0	0	0
ASV2631	0	53	0	0	0	0	0	0	0
ASV2632	0	0	53	0	0	0	0	0	0
ASV2638	0	0	0	0	0	20	0	0	0
ASV2648	0	0	0	0	0	0	21	0	13
ASV2652	15	17	20	0	0	0	0	0	0
ASV2653	52	0	0	0	0	0	0	0	0
ASV2654	16	21	15	0	0	0	0	0	0
ASV2655	29	23	0	0	0	0	0	0	0
ASV2656	52	0	0	0	0	0	0	0	0
ASV2657	52	0	0	0	0	0	0	0	0
ASV2658	37	0	15	0	0	0	0	0	0
ASV2659	0	52	0	0	0	0	0	0	0
ASV2660	0	52	0	0	0	0	0	0	0
ASV2661	0	52	0	0	0	0	0	0	0
ASV2662	0	29	23	0	0	0	0	0	0
ASV2663	0	27	25	0	0	0	0	0	0
ASV2664	0	52	0	0	0	0	0	0	0
ASV2665	0	23	29	0	0	0	0	0	0
ASV2667	0	0	0	0	0	0	52	0	0
ASV2682	0	0	0	0	15	19	0	0	0
ASV2693	51	0	0	0	0	0	0	0	0
ASV2694	24	0	27	0	0	0	0	0	0
ASV2695	34	17	0	0	0	0	0	0	0
ASV2696	51	0	0	0	0	0	0	0	0
ASV2697	31	0	20	0	0	0	0	0	0
ASV2698	32	0	19	0	0	0	0	0	0
ASV2699	0	0	51	0	0	0	0	0	0
ASV2700	0	0	51	0	0	0	0	0	0
ASV2701	0	0	51	0	0	0	0	0	0
ASV2702	0	0	51	0	0	0	0	0	0
ASV2703	0	0	51	0	0	0	0	0	0
ASV2704	0	0	0	0	21	0	0	0	0
ASV2712	0	0	21	0	0	0	0	0	0
ASV2722	29	0	21	0	0	0	0	0	0
ASV2723	21	14	15	0	0	0	0	0	0
ASV2724	25	0	25	0	0	0	0	0	0
ASV2725	24	0	26	0	0	0	0	0	0
ASV2726	0	13	37	0	0	0	0	0	0
ASV2727	0	20	30	0	0	0	0	0	0
ASV2728	0	50	0	0	0	0	0	0	0
ASV2729	0	34	16	0	0	0	0	0	0
ASV2730	0	0	50	0	0	0	0	0	0
ASV2731	0	0	50	0	0	0	0	0	0
ASV2732	0	0	0	50	0	0	0	0	0
ASV2733	0	0	0	33	0	17	0	0	0
ASV2734	0	0	0	0	0	50	0	0	0
ASV2735	0	0	0	0	0	0	0	1	0
ASV2736	0	0	0	0	0	0	0	0	3
ASV2737	0	0	0	0	0	0	0	0	50
ASV2751	3	0	0	0	0	0	0	0	0
ASV2753	17	27	0	0	0	0	0	0	0
ASV2765	23	0	26	0	0	0	0	0	0
ASV2766	24	25	0	0	0	0	0	0	0
ASV2767	49	0	0	0	0	0	0	0	0
ASV2768	23	26	0	0	0	0	0	0	0
ASV2769	49	0	0	0	0	0	0	0	0
ASV2770	49	0	0	0	0	0	0	0	0
ASV2771	0	49	0	0	0	0	0	0	0
ASV2773	0	49	0	0	0	0	0	0	0
ASV2774	0	0	49	0	0	0	0	0	0
ASV2775	0	0	0	34	15	0	0	0	0
ASV2776	0	0	0	0	49	0	0	0	0
ASV2777	0	0	0	0	49	0	0	0	0
ASV2778	0	0	0	0	16	20	0	0	13
ASV2779	0	0	0	0	0	0	20	0	19
ASV2780	0	0	0	0	0	0	13	17	19
ASV2797	0	0	0	0	6	0	0	0	0
ASV2800	0	0	0	0	0	0	9	0	10
ASV2804	48	0	0	0	0	0	0	0	0
ASV2805	21	0	27	0	0	0	0	0	0
ASV2806	48	0	0	0	0	0	0	0	0
ASV2807	48	0	0	0	0	0	0	0	0
ASV2808	48	0	0	0	0	0	0	0	0
ASV2809	48	0	0	0	0	0	0	0	0
ASV2810	0	48	0	0	0	0	0	0	0
ASV2811	0	20	28	0	0	0	0	0	0
ASV2812	0	48	0	0	0	0	0	0	0
ASV2813	0	48	0	0	0	0	0	0	0
ASV2814	0	0	48	0	0	0	0	0	0
ASV2815	0	0	48	0	0	0	0	0	0
ASV2816	0	0	48	0	0	0	0	0	0
ASV2817	0	0	48	0	0	0	0	0	0
ASV2818	0	0	0	0	5	0	0	0	0
ASV2819	0	0	0	0	0	0	48	0	0
ASV2829	17	17	0	0	0	0	0	0	0
ASV2837	45	0	0	0	0	0	0	1	0
ASV2838	17	13	17	0	0	0	0	0	0
ASV2839	27	0	20	0	0	0	0	0	0
ASV2840	17	17	13	0	0	0	0	0	0
ASV2841	47	0	0	0	0	0	0	0	0
ASV2842	24	0	23	0	0	0	0	0	0
ASV2843	31	0	16	0	0	0	0	0	0
ASV2844	26	0	21	0	0	0	0	0	0
ASV2845	19	28	0	0	0	0	0	0	0
ASV2846	0	47	0	0	0	0	0	0	0
ASV2847	0	47	0	0	0	0	0	0	0
ASV2848	0	47	0	0	0	0	0	0	0
ASV2849	0	47	0	0	0	0	0	0	0
ASV2851	0	0	47	0	0	0	0	0	0
ASV2852	0	0	0	15	18	14	0	0	0
ASV2853	0	0	0	0	0	0	16	14	17
ASV2854	0	0	0	0	0	0	47	0	0
ASV2855	0	0	0	0	0	0	8	17	22
ASV2880	0	0	0	0	0	0	26	0	0
ASV2885	23	23	0	0	0	0	0	0	0
ASV2886	46	0	0	0	0	0	0	0	0
ASV2887	46	0	0	0	0	0	0	0	0
ASV2888	46	0	0	0	0	0	0	0	0
ASV2889	0	46	0	0	0	0	0	0	0
ASV2890	0	22	24	0	0	0	0	0	0
ASV2891	0	46	0	0	0	0	0	0	0
ASV2892	0	20	26	0	0	0	0	0	0
ASV2893	0	0	46	0	0	0	0	0	0
ASV2894	0	0	46	0	0	0	0	0	0
ASV2895	0	0	46	0	0	0	0	0	0
ASV2896	0	0	46	0	0	0	0	0	0
ASV2897	0	0	46	0	0	0	0	0	0
ASV2898	0	0	46	0	0	0	0	0	0
ASV2899	0	0	0	28	18	0	0	0	0
ASV2900	0	0	0	46	0	0	0	0	0
ASV2914	45	0	0	0	0	0	0	0	0
ASV2915	19	13	13	0	0	0	0	0	0
ASV2916	23	0	22	0	0	0	0	0	0
ASV2917	30	15	0	0	0	0	0	0	0
ASV2918	22	23	0	0	0	0	0	0	0
ASV2919	22	0	23	0	0	0	0	0	0
ASV2920	17	14	14	0	0	0	0	0	0
ASV2921	45	0	0	0	0	0	0	0	0
ASV2922	0	22	23	0	0	0	0	0	0
ASV2923	0	25	20	0	0	0	0	0	0
ASV2924	0	45	0	0	0	0	0	0	0
ASV2925	0	0	45	0	0	0	0	0	0
ASV2926	0	0	45	0	0	0	0	0	0
ASV2927	0	0	0	24	0	21	0	0	0
ASV2929	0	0	0	0	0	0	0	0	45
ASV2952	24	0	20	0	0	0	0	0	0
ASV2953	44	0	0	0	0	0	0	0	0
ASV2955	18	11	15	0	0	0	0	0	0
ASV2956	44	0	0	0	0	0	0	0	0
ASV2957	20	24	0	0	0	0	0	0	0
ASV2958	24	20	0	0	0	0	0	0	0
ASV2960	0	44	0	0	0	0	0	0	0
ASV2961	0	44	0	0	0	0	0	0	0
ASV2962	0	17	27	0	0	0	0	0	0
ASV2963	0	0	44	0	0	0	0	0	0
ASV2964	0	0	0	20	0	24	0	0	0
ASV2965	0	0	0	44	0	0	0	0	0
ASV2966	0	0	0	0	0	0	0	0	44
ASV2991	43	0	0	0	0	0	0	0	0
ASV2992	22	0	21	0	0	0	0	0	0
ASV2993	18	25	0	0	0	0	0	0	0
ASV2994	43	0	0	0	0	0	0	0	0
ASV2995	23	20	0	0	0	0	0	0	0
ASV2996	43	0	0	0	0	0	0	0	0
ASV2997	0	19	24	0	0	0	0	0	0
ASV2998	0	43	0	0	0	0	0	0	0
ASV2999	0	21	22	0	0	0	0	0	0
ASV3000	0	0	43	0	0	0	0	0	0
ASV3001	0	0	0	9	22	11	0	0	0
ASV3002	0	0	0	0	0	43	0	0	0
ASV3013	0	0	0	0	7	0	0	0	0
ASV3014	0	0	0	0	0	10	0	5	0
ASV3025	42	0	0	0	0	0	0	0	0
ASV3026	20	0	22	0	0	0	0	0	0
ASV3029	42	0	0	0	0	0	0	0	0
ASV3030	42	0	0	0	0	0	0	0	0
ASV3031	0	20	22	0	0	0	0	0	0
ASV3032	0	42	0	0	0	0	0	0	0
ASV3033	0	24	18	0	0	0	0	0	0
ASV3034	0	0	42	0	0	0	0	0	0
ASV3036	0	0	0	42	0	0	0	0	0
ASV3037	0	0	0	0	0	0	20	0	22
ASV3063	41	0	0	0	0	0	0	0	0
ASV3064	17	13	11	0	0	0	0	0	0
ASV3065	25	0	16	0	0	0	0	0	0
ASV3066	41	0	0	0	0	0	0	0	0
ASV3067	10	13	18	0	0	0	0	0	0
ASV3068	41	0	0	0	0	0	0	0	0
ASV3069	14	0	27	0	0	0	0	0	0
ASV3070	0	41	0	0	0	0	0	0	0
ASV3071	0	41	0	0	0	0	0	0	0
ASV3072	0	41	0	0	0	0	0	0	0
ASV3073	0	41	0	0	0	0	0	0	0
ASV3074	0	41	0	0	0	0	0	0	0
ASV3083	0	36	0	0	0	3	0	0	0
ASV3098	0	0	0	0	4	12	0	0	0
ASV3100	0	0	0	0	38	0	0	0	0
ASV3110	40	0	0	0	0	0	0	0	0
ASV3111	20	0	20	0	0	0	0	0	0
ASV3112	40	0	0	0	0	0	0	0	0
ASV3113	40	0	0	0	0	0	0	0	0
ASV3115	0	40	0	0	0	0	0	0	0
ASV3116	0	40	0	0	0	0	0	0	0
ASV3117	0	40	0	0	0	0	0	0	0
ASV3118	0	40	0	0	0	0	0	0	0
ASV3119	0	0	40	0	0	0	0	0	0
ASV3120	0	0	40	0	0	0	0	0	0
ASV3121	0	0	40	0	0	0	0	0	0
ASV3122	0	0	40	0	0	0	0	0	0
ASV3123	0	0	0	12	0	28	0	0	0
ASV3157	5	15	19	0	0	0	0	0	0
ASV3158	23	16	0	0	0	0	0	0	0
ASV3159	39	0	0	0	0	0	0	0	0
ASV3160	39	0	0	0	0	0	0	0	0
ASV3161	13	17	9	0	0	0	0	0	0
ASV3163	22	17	0	0	0	0	0	0	0
ASV3164	12	3	24	0	0	0	0	0	0
ASV3165	0	39	0	0	0	0	0	0	0
ASV3166	0	19	20	0	0	0	0	0	0
ASV3167	0	39	0	0	0	0	0	0	0
ASV3168	0	0	39	0	0	0	0	0	0
ASV3169	0	0	39	0	0	0	0	0	0
ASV3170	0	0	39	0	0	0	0	0	0
ASV3171	0	0	0	15	0	24	0	0	0
ASV3172	0	0	0	0	0	39	0	0	0
ASV3173	0	0	0	0	0	0	0	0	39
ASV3180	0	0	0	0	0	3	0	0	0
ASV3206	20	18	0	0	0	0	0	0	0
ASV3207	19	19	0	0	0	0	0	0	0
ASV3208	16	0	22	0	0	0	0	0	0
ASV3209	17	21	0	0	0	0	0	0	0
ASV3210	0	38	0	0	0	0	0	0	0
ASV3211	0	38	0	0	0	0	0	0	0
ASV3212	0	38	0	0	0	0	0	0	0
ASV3213	0	38	0	0	0	0	0	0	0
ASV3214	0	38	0	0	0	0	0	0	0
ASV3215	0	22	16	0	0	0	0	0	0
ASV3216	0	38	0	0	0	0	0	0	0
ASV3217	0	0	38	0	0	0	0	0	0
ASV3218	0	0	0	38	0	0	0	0	0
ASV3219	0	0	0	16	13	9	0	0	0
ASV3220	0	0	0	0	0	38	0	0	0
ASV3221	0	0	0	0	0	0	0	0	38
ASV3250	37	0	0	0	0	0	0	0	0
ASV3251	37	0	0	0	0	0	0	0	0
ASV3252	37	0	0	0	0	0	0	0	0
ASV3253	37	0	0	0	0	0	0	0	0
ASV3254	37	0	0	0	0	0	0	0	0
ASV3255	37	0	0	0	0	0	0	0	0
ASV3256	0	37	0	0	0	0	0	0	0
ASV3257	0	37	0	0	0	0	0	0	0
ASV3258	0	37	0	0	0	0	0	0	0
ASV3259	0	18	19	0	0	0	0	0	0
ASV3260	0	37	0	0	0	0	0	0	0
ASV3261	0	0	37	0	0	0	0	0	0
ASV3262	0	0	37	0	0	0	0	0	0
ASV3263	0	0	37	0	0	0	0	0	0
ASV3264	0	0	37	0	0	0	0	0	0
ASV3265	0	0	37	0	0	0	0	0	0
ASV3266	0	0	0	0	37	0	0	0	0
ASV3267	0	0	0	0	0	0	0	37	0
ASV3289	16	0	20	0	0	0	0	0	0
ASV3290	18	0	18	0	0	0	0	0	0
ASV3291	36	0	0	0	0	0	0	0	0
ASV3293	12	13	11	0	0	0	0	0	0
ASV3294	36	0	0	0	0	0	0	0	0
ASV3295	36	0	0	0	0	0	0	0	0
ASV3296	18	0	18	0	0	0	0	0	0
ASV3297	25	11	0	0	0	0	0	0	0
ASV3298	36	0	0	0	0	0	0	0	0
ASV3299	20	16	0	0	0	0	0	0	0
ASV3300	36	0	0	0	0	0	0	0	0
ASV3301	0	36	0	0	0	0	0	0	0
ASV3302	0	20	16	0	0	0	0	0	0
ASV3303	0	36	0	0	0	0	0	0	0
ASV3304	0	21	15	0	0	0	0	0	0
ASV3305	0	15	21	0	0	0	0	0	0
ASV3306	0	36	0	0	0	0	0	0	0
ASV3307	0	0	36	0	0	0	0	0	0
ASV3308	0	0	36	0	0	0	0	0	0
ASV3309	0	0	36	0	0	0	0	0	0
ASV3310	0	0	36	0	0	0	0	0	0
ASV3311	0	0	36	0	0	0	0	0	0
ASV3312	0	0	0	20	16	0	0	0	0
ASV3313	0	0	0	0	36	0	0	0	0
ASV3314	0	0	0	0	0	36	0	0	0
ASV3315	0	0	0	0	0	14	0	0	8
ASV3316	0	0	0	0	0	36	0	0	0
ASV3317	0	0	0	0	0	36	0	0	0
ASV3318	0	0	0	0	0	0	0	0	36
ASV3337	35	0	0	0	0	0	0	0	0
ASV3338	35	0	0	0	0	0	0	0	0
ASV3339	35	0	0	0	0	0	0	0	0
ASV3340	35	0	0	0	0	0	0	0	0
ASV3341	14	21	0	0	0	0	0	0	0
ASV3342	18	17	0	0	0	0	0	0	0
ASV3343	18	0	17	0	0	0	0	0	0
ASV3344	35	0	0	0	0	0	0	0	0
ASV3345	17	0	18	0	0	0	0	0	0
ASV3346	35	0	0	0	0	0	0	0	0
ASV3348	4	12	19	0	0	0	0	0	0
ASV3349	0	35	0	0	0	0	0	0	0
ASV3350	0	17	18	0	0	0	0	0	0
ASV3352	0	12	23	0	0	0	0	0	0
ASV3353	0	35	0	0	0	0	0	0	0
ASV3354	0	35	0	0	0	0	0	0	0
ASV3355	0	35	0	0	0	0	0	0	0
ASV3356	0	0	35	0	0	0	0	0	0
ASV3357	0	0	35	0	0	0	0	0	0
ASV3358	0	0	35	0	0	0	0	0	0
ASV3359	0	0	35	0	0	0	0	0	0
ASV3360	0	0	35	0	0	0	0	0	0
ASV3361	0	0	35	0	0	0	0	0	0
ASV3362	0	0	35	0	0	0	0	0	0
ASV3363	0	0	0	20	10	5	0	0	0
ASV3364	0	0	0	30	0	0	2	0	0
ASV3365	0	0	0	0	4	0	16	5	10
ASV3366	0	0	0	0	19	16	0	0	0
ASV3367	0	0	0	0	0	35	0	0	0
ASV3368	0	0	0	0	0	0	13	11	11
ASV3377	0	0	13	0	0	0	0	0	0
ASV3391	0	0	0	0	0	3	0	0	0
ASV3407	16	0	18	0	0	0	0	0	0
ASV3408	34	0	0	0	0	0	0	0	0
ASV3409	34	0	0	0	0	0	0	0	0
ASV3410	15	0	19	0	0	0	0	0	0
ASV3411	17	0	17	0	0	0	0	0	0
ASV3412	34	0	0	0	0	0	0	0	0
ASV3413	19	15	0	0	0	0	0	0	0
ASV3414	0	34	0	0	0	0	0	0	0
ASV3415	0	2	13	0	19	0	0	0	0
ASV3416	0	17	17	0	0	0	0	0	0
ASV3417	0	21	13	0	0	0	0	0	0
ASV3418	0	21	13	0	0	0	0	0	0
ASV3419	0	34	0	0	0	0	0	0	0
ASV3420	0	34	0	0	0	0	0	0	0
ASV3421	0	34	0	0	0	0	0	0	0
ASV3422	0	0	34	0	0	0	0	0	0
ASV3423	0	0	34	0	0	0	0	0	0
ASV3424	0	0	20	0	14	0	0	0	0
ASV3425	0	0	34	0	0	0	0	0	0
ASV3426	0	0	0	34	0	0	0	0	0
ASV3427	0	0	0	0	0	34	0	0	0
ASV3428	0	0	0	0	0	0	18	16	0
ASV3429	0	0	0	0	0	0	0	34	0
ASV3430	0	0	0	0	0	0	0	0	34
ASV3459	33	0	0	0	0	0	0	0	0
ASV3460	33	0	0	0	0	0	0	0	0
ASV3461	33	0	0	0	0	0	0	0	0
ASV3462	33	0	0	0	0	0	0	0	0
ASV3463	16	10	7	0	0	0	0	0	0
ASV3464	13	20	0	0	0	0	0	0	0
ASV3465	33	0	0	0	0	0	0	0	0
ASV3466	33	0	0	0	0	0	0	0	0
ASV3467	18	0	15	0	0	0	0	0	0
ASV3468	33	0	0	0	0	0	0	0	0
ASV3469	33	0	0	0	0	0	0	0	0
ASV3470	23	0	10	0	0	0	0	0	0
ASV3471	33	0	0	0	0	0	0	0	0
ASV3472	11	11	11	0	0	0	0	0	0
ASV3473	0	33	0	0	0	0	0	0	0
ASV3474	0	33	0	0	0	0	0	0	0
ASV3475	0	33	0	0	0	0	0	0	0
ASV3476	0	33	0	0	0	0	0	0	0
ASV3477	0	21	12	0	0	0	0	0	0
ASV3478	0	0	33	0	0	0	0	0	0
ASV3479	0	0	33	0	0	0	0	0	0
ASV3480	0	0	33	0	0	0	0	0	0
ASV3481	0	0	33	0	0	0	0	0	0
ASV3482	0	0	33	0	0	0	0	0	0
ASV3483	0	0	0	12	21	0	0	0	0
ASV3484	0	0	0	25	0	8	0	0	0
ASV3485	0	0	0	33	0	0	0	0	0
ASV3486	0	0	0	0	0	33	0	0	0
ASV3487	0	0	0	0	0	33	0	0	0
ASV3488	0	0	0	0	0	0	0	19	0
ASV3502	0	0	0	0	0	0	5	0	0
ASV3519	16	16	0	0	0	0	0	0	0
ASV3520	32	0	0	0	0	0	0	0	0
ASV3521	32	0	0	0	0	0	0	0	0
ASV3522	32	0	0	0	0	0	0	0	0
ASV3523	20	12	0	0	0	0	0	0	0
ASV3524	16	0	16	0	0	0	0	0	0
ASV3525	32	0	0	0	0	0	0	0	0
ASV3526	19	0	13	0	0	0	0	0	0
ASV3527	14	18	0	0	0	0	0	0	0
ASV3528	32	0	0	0	0	0	0	0	0
ASV3529	32	0	0	0	0	0	0	0	0
ASV3530	0	32	0	0	0	0	0	0	0
ASV3531	0	32	0	0	0	0	0	0	0
ASV3532	0	32	0	0	0	0	0	0	0
ASV3533	0	32	0	0	0	0	0	0	0
ASV3534	0	32	0	0	0	0	0	0	0
ASV3535	0	32	0	0	0	0	0	0	0
ASV3536	0	32	0	0	0	0	0	0	0
ASV3537	0	0	32	0	0	0	0	0	0
ASV3538	0	0	32	0	0	0	0	0	0
ASV3539	0	0	32	0	0	0	0	0	0
ASV3540	0	0	32	0	0	0	0	0	0
ASV3541	0	0	32	0	0	0	0	0	0
ASV3542	0	0	32	0	0	0	0	0	0
ASV3543	0	0	32	0	0	0	0	0	0
ASV3544	0	0	0	15	17	0	0	0	0
ASV3545	0	0	0	32	0	0	0	0	0
ASV3546	0	0	0	0	32	0	0	0	0
ASV3547	0	0	0	0	11	21	0	0	0
ASV3548	0	0	0	0	0	0	32	0	0
ASV3559	7	0	0	0	0	0	0	0	0
ASV3583	31	0	0	0	0	0	0	0	0
ASV3584	12	0	19	0	0	0	0	0	0
ASV3585	31	0	0	0	0	0	0	0	0
ASV3586	31	0	0	0	0	0	0	0	0
ASV3587	0	31	0	0	0	0	0	0	0
ASV3588	0	31	0	0	0	0	0	0	0
ASV3589	0	16	15	0	0	0	0	0	0
ASV3590	0	31	0	0	0	0	0	0	0
ASV3591	0	31	0	0	0	0	0	0	0
ASV3592	0	11	20	0	0	0	0	0	0
ASV3593	0	18	13	0	0	0	0	0	0
ASV3594	0	0	31	0	0	0	0	0	0
ASV3595	0	0	31	0	0	0	0	0	0
ASV3597	0	0	31	0	0	0	0	0	0
ASV3598	0	0	31	0	0	0	0	0	0
ASV3599	0	0	0	0	31	0	0	0	0
ASV3600	0	0	0	0	0	0	31	0	0
ASV3601	0	0	0	0	0	0	12	19	0
ASV3602	0	0	0	0	0	0	0	18	13
ASV3646	12	0	18	0	0	0	0	0	0
ASV3647	30	0	0	0	0	0	0	0	0
ASV3648	11	19	0	0	0	0	0	0	0
ASV3649	13	0	17	0	0	0	0	0	0
ASV3650	30	0	0	0	0	0	0	0	0
ASV3651	30	0	0	0	0	0	0	0	0
ASV3652	15	0	15	0	0	0	0	0	0
ASV3653	30	0	0	0	0	0	0	0	0
ASV3654	17	0	13	0	0	0	0	0	0
ASV3655	30	0	0	0	0	0	0	0	0
ASV3656	30	0	0	0	0	0	0	0	0
ASV3657	30	0	0	0	0	0	0	0	0
ASV3658	30	0	0	0	0	0	0	0	0
ASV3659	30	0	0	0	0	0	0	0	0
ASV3660	16	14	0	0	0	0	0	0	0
ASV3661	0	30	0	0	0	0	0	0	0
ASV3662	0	30	0	0	0	0	0	0	0
ASV3663	0	30	0	0	0	0	0	0	0
ASV3664	0	30	0	0	0	0	0	0	0
ASV3665	0	30	0	0	0	0	0	0	0
ASV3666	0	30	0	0	0	0	0	0	0
ASV3667	0	28	2	0	0	0	0	0	0
ASV3668	0	16	14	0	0	0	0	0	0
ASV3669	0	30	0	0	0	0	0	0	0
ASV3670	0	30	0	0	0	0	0	0	0
ASV3671	0	30	0	0	0	0	0	0	0
ASV3672	0	30	0	0	0	0	0	0	0
ASV3673	0	20	10	0	0	0	0	0	0
ASV3674	0	30	0	0	0	0	0	0	0
ASV3675	0	0	30	0	0	0	0	0	0
ASV3676	0	0	30	0	0	0	0	0	0
ASV3677	0	0	30	0	0	0	0	0	0
ASV3678	0	0	30	0	0	0	0	0	0
ASV3679	0	0	30	0	0	0	0	0	0
ASV3680	0	0	30	0	0	0	0	0	0
ASV3681	0	0	30	0	0	0	0	0	0
ASV3682	0	0	0	15	0	15	0	0	0
ASV3683	0	0	0	11	9	10	0	0	0
ASV3684	0	0	0	9	8	13	0	0	0
ASV3685	0	0	0	0	30	0	0	0	0
ASV3686	0	0	0	0	0	4	0	0	0
ASV3687	0	0	0	0	0	30	0	0	0
ASV3688	0	0	0	0	0	0	30	0	0
ASV3689	0	0	0	0	0	0	12	18	0
ASV3690	0	0	0	0	0	0	10	0	20
ASV3691	0	0	0	0	0	0	0	18	12
ASV3729	0	0	0	0	0	1	0	0	0
ASV3730	29	0	0	0	0	0	0	0	0
ASV3732	14	15	0	0	0	0	0	0	0
ASV3733	8	9	12	0	0	0	0	0	0
ASV3734	29	0	0	0	0	0	0	0	0
ASV3735	17	12	0	0	0	0	0	0	0
ASV3736	11	0	18	0	0	0	0	0	0
ASV3737	19	10	0	0	0	0	0	0	0
ASV3738	29	0	0	0	0	0	0	0	0
ASV3740	0	29	0	0	0	0	0	0	0
ASV3741	0	29	0	0	0	0	0	0	0
ASV3742	0	9	20	0	0	0	0	0	0
ASV3743	0	29	0	0	0	0	0	0	0
ASV3744	0	29	0	0	0	0	0	0	0
ASV3745	0	29	0	0	0	0	0	0	0
ASV3746	0	29	0	0	0	0	0	0	0
ASV3747	0	29	0	0	0	0	0	0	0
ASV3748	0	0	29	0	0	0	0	0	0
ASV3750	0	0	29	0	0	0	0	0	0
ASV3751	0	0	29	0	0	0	0	0	0
ASV3752	0	0	29	0	0	0	0	0	0
ASV3753	0	0	29	0	0	0	0	0	0
ASV3754	0	0	29	0	0	0	0	0	0
ASV3755	0	0	0	0	29	0	0	0	0
ASV3756	0	0	0	0	29	0	0	0	0
ASV3757	0	0	0	0	29	0	0	0	0
ASV3758	0	0	0	0	0	29	0	0	0
ASV3759	0	0	0	0	0	29	0	0	0
ASV3760	0	0	0	0	0	0	0	9	20
ASV3761	0	0	0	0	0	0	0	13	16
ASV3804	28	0	0	0	0	0	0	0	0
ASV3805	28	0	0	0	0	0	0	0	0
ASV3806	8	12	8	0	0	0	0	0	0
ASV3807	28	0	0	0	0	0	0	0	0
ASV3808	28	0	0	0	0	0	0	0	0
ASV3809	28	0	0	0	0	0	0	0	0
ASV3810	28	0	0	0	0	0	0	0	0
ASV3811	28	0	0	0	0	0	0	0	0
ASV3812	12	16	0	0	0	0	0	0	0
ASV3813	15	13	0	0	0	0	0	0	0
ASV3814	7	11	10	0	0	0	0	0	0
ASV3815	28	0	0	0	0	0	0	0	0
ASV3816	0	28	0	0	0	0	0	0	0
ASV3817	0	14	14	0	0	0	0	0	0
ASV3818	0	28	0	0	0	0	0	0	0
ASV3819	0	28	0	0	0	0	0	0	0
ASV3820	0	28	0	0	0	0	0	0	0
ASV3821	0	28	0	0	0	0	0	0	0
ASV3822	0	28	0	0	0	0	0	0	0
ASV3823	0	28	0	0	0	0	0	0	0
ASV3824	0	16	12	0	0	0	0	0	0
ASV3825	0	12	16	0	0	0	0	0	0
ASV3826	0	14	14	0	0	0	0	0	0
ASV3827	0	0	28	0	0	0	0	0	0
ASV3828	0	0	28	0	0	0	0	0	0
ASV3829	0	0	28	0	0	0	0	0	0
ASV3830	0	0	28	0	0	0	0	0	0
ASV3831	0	0	28	0	0	0	0	0	0
ASV3832	0	0	28	0	0	0	0	0	0
ASV3833	0	0	28	0	0	0	0	0	0
ASV3834	0	0	28	0	0	0	0	0	0
ASV3835	0	0	28	0	0	0	0	0	0
ASV3836	0	0	28	0	0	0	0	0	0
ASV3837	0	0	28	0	0	0	0	0	0
ASV3838	0	0	0	28	0	0	0	0	0
ASV3839	0	0	0	0	0	28	0	0	0
ASV3840	0	0	0	0	0	0	15	0	13
ASV3841	0	0	0	0	0	0	11	17	0
ASV3842	0	0	0	0	0	0	28	0	0
ASV3891	27	0	0	0	0	0	0	0	0
ASV3892	16	0	11	0	0	0	0	0	0
ASV3893	11	16	0	0	0	0	0	0	0
ASV3894	27	0	0	0	0	0	0	0	0
ASV3895	27	0	0	0	0	0	0	0	0
ASV3896	27	0	0	0	0	0	0	0	0
ASV3897	27	0	0	0	0	0	0	0	0
ASV3898	13	14	0	0	0	0	0	0	0
ASV3899	16	11	0	0	0	0	0	0	0
ASV3900	6	12	9	0	0	0	0	0	0
ASV3901	27	0	0	0	0	0	0	0	0
ASV3902	10	17	0	0	0	0	0	0	0
ASV3903	0	27	0	0	0	0	0	0	0
ASV3904	0	27	0	0	0	0	0	0	0
ASV3905	0	27	0	0	0	0	0	0	0
ASV3906	0	27	0	0	0	0	0	0	0
ASV3907	0	27	0	0	0	0	0	0	0
ASV3908	0	27	0	0	0	0	0	0	0
ASV3909	0	27	0	0	0	0	0	0	0
ASV3910	0	27	0	0	0	0	0	0	0
ASV3911	0	27	0	0	0	0	0	0	0
ASV3912	0	27	0	0	0	0	0	0	0
ASV3913	0	12	15	0	0	0	0	0	0
ASV3914	0	27	0	0	0	0	0	0	0
ASV3915	0	27	0	0	0	0	0	0	0
ASV3916	0	27	0	0	0	0	0	0	0
ASV3917	0	0	27	0	0	0	0	0	0
ASV3918	0	0	27	0	0	0	0	0	0
ASV3919	0	0	27	0	0	0	0	0	0
ASV3920	0	0	27	0	0	0	0	0	0
ASV3921	0	0	27	0	0	0	0	0	0
ASV3922	0	0	27	0	0	0	0	0	0
ASV3923	0	0	0	17	10	0	0	0	0
ASV3924	0	0	0	17	10	0	0	0	0
ASV3925	0	0	0	0	27	0	0	0	0
ASV3926	0	0	0	0	0	27	0	0	0
ASV3927	0	0	0	0	0	0	18	0	0
ASV3928	0	0	0	0	0	0	0	14	0
ASV3929	0	0	0	0	0	0	0	0	27
ASV3946	0	0	0	5	0	0	0	0	0
ASV3952	0	0	0	0	0	0	0	13	0
ASV3990	26	0	0	0	0	0	0	0	0
ASV3991	15	0	11	0	0	0	0	0	0
ASV3993	26	0	0	0	0	0	0	0	0
ASV3994	26	0	0	0	0	0	0	0	0
ASV3995	26	0	0	0	0	0	0	0	0
ASV3996	13	0	13	0	0	0	0	0	0
ASV3997	26	0	0	0	0	0	0	0	0
ASV3998	26	0	0	0	0	0	0	0	0
ASV3999	7	0	19	0	0	0	0	0	0
ASV4000	15	11	0	0	0	0	0	0	0
ASV4001	26	0	0	0	0	0	0	0	0
ASV4002	26	0	0	0	0	0	0	0	0
ASV4004	26	0	0	0	0	0	0	0	0
ASV4005	16	0	10	0	0	0	0	0	0
ASV4006	0	26	0	0	0	0	0	0	0
ASV4007	0	26	0	0	0	0	0	0	0
ASV4008	0	26	0	0	0	0	0	0	0
ASV4009	0	26	0	0	0	0	0	0	0
ASV4010	0	26	0	0	0	0	0	0	0
ASV4011	0	26	0	0	0	0	0	0	0
ASV4012	0	9	17	0	0	0	0	0	0
ASV4014	0	0	26	0	0	0	0	0	0
ASV4015	0	0	26	0	0	0	0	0	0
ASV4016	0	0	26	0	0	0	0	0	0
ASV4017	0	0	26	0	0	0	0	0	0
ASV4018	0	0	26	0	0	0	0	0	0
ASV4019	0	0	26	0	0	0	0	0	0
ASV4020	0	0	26	0	0	0	0	0	0
ASV4021	0	0	0	0	0	26	0	0	0
ASV4022	0	0	0	0	0	0	14	0	12
ASV4023	0	0	0	0	0	0	13	0	6
ASV4024	0	0	0	0	0	0	11	0	15
ASV4025	0	0	0	0	0	0	10	0	16
ASV4026	0	0	0	0	0	0	0	26	0
ASV4027	0	0	0	0	0	0	0	0	26
ASV4078	13	0	12	0	0	0	0	0	0
ASV4079	25	0	0	0	0	0	0	0	0
ASV4080	10	15	0	0	0	0	0	0	0
ASV4081	25	0	0	0	0	0	0	0	0
ASV4082	25	0	0	0	0	0	0	0	0
ASV4083	7	9	9	0	0	0	0	0	0
ASV4084	25	0	0	0	0	0	0	0	0
ASV4085	0	25	0	0	0	0	0	0	0
ASV4086	0	25	0	0	0	0	0	0	0
ASV4087	0	11	14	0	0	0	0	0	0
ASV4088	0	25	0	0	0	0	0	0	0
ASV4089	0	25	0	0	0	0	0	0	0
ASV4090	0	25	0	0	0	0	0	0	0
ASV4091	0	25	0	0	0	0	0	0	0
ASV4092	0	25	0	0	0	0	0	0	0
ASV4093	0	13	12	0	0	0	0	0	0
ASV4094	0	0	25	0	0	0	0	0	0
ASV4095	0	0	25	0	0	0	0	0	0
ASV4096	0	0	25	0	0	0	0	0	0
ASV4097	0	0	25	0	0	0	0	0	0
ASV4098	0	0	0	25	0	0	0	0	0
ASV4099	0	0	0	25	0	0	0	0	0
ASV4100	0	0	0	0	25	0	0	0	0
ASV4101	0	0	0	0	0	25	0	0	0
ASV4102	0	0	0	0	0	0	25	0	0
ASV4103	0	0	0	0	0	0	12	0	1
ASV4104	0	0	0	0	0	0	14	0	11
ASV4105	0	0	0	0	0	0	0	25	0
ASV4129	0	0	13	0	0	0	0	0	0
ASV4134	0	5	0	0	0	0	0	0	0
ASV4146	0	0	0	6	0	0	0	0	0
[truncated: 6,949 more rows]

## Sheet: vermiculite_edges
6. Edges data on microbial correlation networks in vermiculite substrates
[truncated: 93 more rows]

[truncated: 1 more sheets: vermiculite_nodes]
